# Supplementary material for: Duplicated ribosomal protein paralogs promote alternative translation and drug resistance
Source: Nat Commun. 2022 Aug 23;13:4938. doi: 10.1038/s41467-022-32717-y (PMC9399092; doi:10.1038/s41467-022-32717-y)
Supplement: Supplementary file 4 — Supplementary Data 1 [file 41467_2022_32717_MOESM4_ESM.xlsx]

## Sheet: Table S1
Table S1: Strains Used in this Study
Strain	Clone	Genotype	Comments
WT	JPY10H3	MATa his3D200 leu2D0 lys2D0 ura3D0
ul30aD	MGY3	MATa his3D200 leu2D0 lys2D0 ura3D0 rpl7aD::URA3
	MGY3a	MATa his3D200 leu2D0 lys2D0 ura3D0 rpl7aD::URA3
	MGY3b	MATa his3D200 leu2D0 lys2D0 ura3D0 rpl7aD::URA3
ul30bD	MGY4	MATa his3D200 leu2D0 lys2D0 ura3D0 rpl7bD::URA3
	MGY4a	MATa his3D200 leu2D0 lys2D0 ura3D0 rpl7bD::URA3
	MGY4b	MATa his3D200 leu2D0 lys2D0 ura3D0 rpl7bD::URA3
ul30bb	MGY3_TC	MATa his3D200 leu2D0 lys2D0 ura3D0 RPL7B rpl7aD::RPL7B
	MGY3a_Tca	MATa his3D200 leu2D0 lys2D0 ura3D0 RPL7B rpl7aD::RPL7B
	MGY3b_TCb	MATa his3D200 leu2D0 lys2D0 ura3D0 RPL7B rpl7aD::RPL7B
ul30aa	MGY4_TC	MATa his3D200 leu2D0 lys2D0 ura3D0 RPL7A rpl7bD::RPL7A
	MGY4_Tca	MATa his3D200 leu2D0 lys2D0 ura3D0 RPL7A rpl7bD::RPL7A
	MGY4_TCb	MATa his3D200 leu2D0 lys2D0 ura3D0 RPL7A rpl7bD::RPL7A
el27aD	MGY10	MATa his3D200 leu2D0 lys2D0 ura3D0 rpl27aD::URA3
	MGY10a	MATa his3D200 leu2D0 lys2D0 ura3D0 rpl27aD::URA3
	MGY10b	MATa his3D200 leu2D0 lys2D0 ura3D0 rpl27aD::URA3
el27bD	MGY11	MATa his3D200 leu2D0 lys2D0 ura3D0 rpl27bD::URA3
	MGY11a	MATa his3D200 leu2D0 lys2D0 ura3D0 rpl27bD::URA3
	MGY11b	MATa his3D200 leu2D0 lys2D0 ura3D0 rpl27bD::URA3
el27bb	MGY10_TC	MATa his3D200 leu2D0 lys2D0 ura3D0 RPL27B rpl27aD::RPL27B
	MGY10a_Tca	MATa his3D200 leu2D0 lys2D0 ura3D0 RPL27B rpl27aD::RPL27B
	MGY10b_TCb	MATa his3D200 leu2D0 lys2D0 ura3D0 RPL27B rpl27aD::RPL27B
el27aa	MGY11_TC	MATa his3D200 leu2D0 lys2D0 ura3D0 RPL27A rpl27bD::RPL27A
	MGY11_Tca	MATa his3D200 leu2D0 lys2D0 ura3D0 RPL27A rpl27bD::RPL27A
	MGY11_TCb	MATa his3D200 leu2D0 lys2D0 ura3D0 RPL27A rpl27bD::RPL27A
el36aD	MGY12	MATa his3D200 leu2D0 lys2D0 ura3D0 rpl36aD::URA3
	MGY12a	MATa his3D200 leu2D0 lys2D0 ura3D0 rpl36aD::URA3
	MGY12b	MATa his3D200 leu2D0 lys2D0 ura3D0 rpl36aD::URA3
el36bD	MGY13	MATa his3D200 leu2D0 lys2D0 ura3D0 rpl36bD::URA3
	MGY13a	MATa his3D200 leu2D0 lys2D0 ura3D0 rpl36bD::URA3
	MGY13b	MATa his3D200 leu2D0 lys2D0 ura3D0 rpl36bD::URA3
el36bb	MGY12_TC	MATa his3D200 leu2D0 lys2D0 ura3D0 RPL36B rpl36aD::RPL36B
	MGY12a_Tca	MATa his3D200 leu2D0 lys2D0 ura3D0 RPL36B rpl36aD::RPL36B
	MGY12b_TCb	MATa his3D200 leu2D0 lys2D0 ura3D0 RPL36B rpl36aD::RPL36B
el36aa	MGY13_TC	MATa his3D200 leu2D0 lys2D0 ura3D0 RPL36A rpl36bD::RPL36A
	MGY13_Tca	MATa his3D200 leu2D0 lys2D0 ura3D0 RPL36A rpl36bD::RPL36A
	MGY13_TCb	MATa his3D200 leu2D0 lys2D0 ura3D0 RPL36A rpl36bD::RPL36A
el37aD	MGY14	MATa his3D200 leu2D0 lys2D0 ura3D0 rpl37aD::URA3
	MGY14a	MATa his3D200 leu2D0 lys2D0 ura3D0 rpl37aD::URA3
	MGY14b	MATa his3D200 leu2D0 lys2D0 ura3D0 rpl37aD::URA3
el37bD	MGY15	MATa his3D200 leu2D0 lys2D0 ura3D0 rpl37bD::URA3
	MGY15a	MATa his3D200 leu2D0 lys2D0 ura3D0 rpl37bD::URA3
	MGY15b	MATa his3D200 leu2D0 lys2D0 ura3D0 rpl37bD::URA3
el37bb	MGY14_TC	MATa his3D200 leu2D0 lys2D0 ura3D0 RPL37B rpl37aD::RPL37B
	MGY14a_Tca	MATa his3D200 leu2D0 lys2D0 ura3D0 RPL37B rpl37aD::RPL37B
	MGY14b_TCb	MATa his3D200 leu2D0 lys2D0 ura3D0 RPL37B rpl37aD::RPL37B
el37aa	MGY15_TC	MATa his3D200 leu2D0 lys2D0 ura3D0 RPL37A rpl37bD::RPL37A
	MGY15_Tca	MATa his3D200 leu2D0 lys2D0 ura3D0 RPL37A rpl37bD::RPL37A
	MGY15_TCb	MATa his3D200 leu2D0 lys2D0 ura3D0 RPL37A rpl37bD::RPL37A
es10aD	MGY18	MATa his3D200 leu2D0 lys2D0 ura3D0 rps10aD::URA3
	MGY18a	MATa his3D200 leu2D0 lys2D0 ura3D0 rps10aD::URA3
	MGY18b	MATa his3D200 leu2D0 lys2D0 ura3D0 rps10aD::URA3
es10bD	MGY19	MATa his3D200 leu2D0 lys2D0 ura3D0 rps10bD::URA3
	MGY19a	MATa his3D200 leu2D0 lys2D0 ura3D0 rps10bD::URA3
	MGY19b	MATa his3D200 leu2D0 lys2D0 ura3D0 rps10bD::URA3
es10bb	MGY18_TC	MATa his3D200 leu2D0 lys2D0 ura3D0 RPS10B rps10aD::RPS10B
	MGY18a_Tca	MATa his3D200 leu2D0 lys2D0 ura3D0 RPS10B rps10aD::RPS10B
	MGY18b_TCb	MATa his3D200 leu2D0 lys2D0 ura3D0 RPS10B rps10aD::RPS10B
es10aa	MGY19_TC	MATa his3D200 leu2D0 lys2D0 ura3D0 RPS10A rps10bD::RPS10A
	MGY19_Tca	MATa his3D200 leu2D0 lys2D0 ura3D0 RPS10A rps10bD::RPS10A
	MGY19_TCb	MATa his3D200 leu2D0 lys2D0 ura3D0 RPS10A rps10bD::RPS10A
glt1D::EGD1	MCY1014	MATa his3D200 leu2D0 lys2D0 ura3D0 glt1D::EGD1
	MCY1015	MATa his3D200 leu2D0 lys2D0 ura3D0 glt1D::EGD1
	MCY1016	MATa his3D200 leu2D0 lys2D0 ura3D0 glt1D::EGD1
glt1D::EGD1 ul30aD	MCY1017	MATa his3D200 leu2D0 lys2D0 ura3D0 glt1D::EGD1 rpl7aD::URA3
	MCY1018	MATa his3D200 leu2D0 lys2D0 ura3D0 glt1D::EGD1 rpl7aD::URA3
	MCY1019	MATa his3D200 leu2D0 lys2D0 ura3D0 glt1D::EGD1 rpl7aD::URA3
R28P-30A	MCY1073	MATa his3D200 leu2D0 lys2D0 ura3D0 rpl7aD::URA3 rpl7bD::KMX [R28P-30A, LEU2]
	MCY1074	MATa his3D200 leu2D0 lys2D0 ura3D0 rpl7aD::URA3 rpl7bD::KMX [R28P-30A, LEU2]
	MCY1075	MATa his3D200 leu2D0 lys2D0 ura3D0 rpl7aD::URA3 rpl7bD::KMX [R28P-30A, LEU2]
	MCY1076	MATα his3D200 leu2D0 lys2D0 ura3D0 rpl7aD::URA3 rpl7bD::KMX [R28P-30A, LEU2]
R28P-30B	MCY1077	MATa his3D200 leu2D0 lys2D0 ura3D0 rpl7aD::URA3 rpl7bD::KMX [R28P-30B, LEU2]
	MCY1078	MATa his3D200 leu2D0 lys2D0 ura3D0 rpl7aD::URA3 rpl7bD::KMX [R28P-30B, LEU2]
	MCY1079	MATa his3D200 leu2D0 lys2D0 ura3D0 rpl7aD::URA3 rpl7bD::KMX [R28P-30B, LEU2]
	MCY1080	MATα his3D200 leu2D0 lys2D0 ura3D0 rpl7aD::URA3 rpl7bD::KMX [R28P-30B, LEU2]
uL30B-Ant	MCY1239	MATa/α his3D200/his3D200 leu2D0/leu2D0 lys2D0/lys2D0 ura3D0/ura3D0 RPL7A/rpl7aD::KMX RPL7B/rpl7B-Ant	Freshly dissected before experiment
R28P-30A-Bnt	MCY1149	MATa his3D200 leu2D0 lys2D0 ura3D0 rpl7aD::URA3 rpl7bD::KMX [R28P-30A-Bnt, LEU2]
	MCY1150	MATa his3D200 leu2D0 lys2D0 ura3D0 rpl7aD::URA3 rpl7bD::KMX [R28P-30A-Bnt, LEU2]
	MCY1151	MATa his3D200 leu2D0 lys2D0 ura3D0 rpl7aD::URA3 rpl7bD::KMX [R28P-30A-Bnt, LEU2]
	MCY1152	MATa his3D200 leu2D0 lys2D0 ura3D0 rpl7aD::URA3 rpl7bD::KMX [R28P-30A-Bnt, LEU2]
R28P-30B-Ant	MCY1145	MATa his3D200 leu2D0 lys2D0 ura3D0 rpl7aD::URA3 rpl7bD::KMX [R28P-30B-Ant, LEU2]
	MCY1146	MATa his3D200 leu2D0 lys2D0 ura3D0 rpl7aD::URA3 rpl7bD::KMX [R28P-30B-Ant, LEU2]
	MCY1147	MATa his3D200 leu2D0 lys2D0 ura3D0 rpl7aD::URA3 rpl7bD::KMX [R28P-30B-Ant, LEU2]
	MCY1148	MATa his3D200 leu2D0 lys2D0 ura3D0 rpl7aD::URA3 rpl7bD::KMX [R28P-30B-Ant, LEU2]
arp5D	71D1	MATa his3D1 leu2D0 met15D0 ura3D0 arp5D::KMX	From Yeast knockout collection now available through Perkin Elmer
pdx3D	70H10	MATa his3D1 leu2D0 met15D0 ura3D0 pdx3D::KMX	From Yeast knockout collection now available through Perkin Elmer
tef4D	18B7	MATa his3D1 leu2D0 met15D0 ura3D0 tef4D::KMX	From Yeast knockout collection now available through Perkin Elmer
eIF2AD	19B11	MATa his3D1 leu2D0 met15D0 ura3D0 eIF2AD::KMX	From Yeast knockout collection now available through Perkin Elmer
tif4632D	28B3	MATa his3D1 leu2D0 met15D0 ura3D0tif4632D::KMX	From Yeast knockout collection now available through Perkin Elmer
