# Supplementary material for: Duplicated ribosomal protein paralogs promote alternative translation and drug resistance
Source: Nat Commun. 2022 Aug 23;13:4938. doi: 10.1038/s41467-022-32717-y (PMC9399092; doi:10.1038/s41467-022-32717-y)
Supplement: Supplementary file 5 — Supplementary Data 2 [file 41467_2022_32717_MOESM5_ESM.xlsx]

## Sheet: Table S2
Table S2: Oligonucleotides Used in this Study
Oligo Name	Sequence	Comment
RPL7A_dgene_F1	TGCGTGGCAGCGTTGATAATAACGAGCTAATGTCTTATATCTCATATGAG AGATTGTACTGAGAGTGCAC	Used for gene deletion
RPL7A_dgene_R	GTTATATAGGTTCTGCGCATGTGAAAAAAAAGAGAAGAAAATAAAGCCAATTATAAGTC CTGTGCGGTATTTCACACCG	Used for gene deletion
RPL7B_dgene_F	CCGGCGCATAATGGATCCAGAAAGGAACTGGCAACTAAATCCGTACATTTCTG AGATTGTACTGAGAGTGCAC	Used for gene deletion
RPL7B_dgene_R	GGGATACTCCTATGTGAGATTCTCTAGCTGTACGTGAGTGAAAACTCAAC CTGTGCGGTATTTCACACCG	Used for gene deletion
RPL27A_dgene_F	CATGTAGGGGATAGACGCACAAAAGCACCAAGGCTGCATGTATTGATAAATTGGC AGATTGTACTGAGAGTGCAC	Used for gene deletion
RPL27A_dgene_R	GTTCCCCTTTACCGCGTTATGATTCGTTTTGTCGTTAAGGTTGAAAACACCAGC CTGTGCGGTATTTCACACCG	Used for gene deletion
RPL27B_dgene_F	TGGGAGTGGAAGTCCTTTCAAAACTAATCCGAGCAGTAGTGCTGTCTAGGCGG AGATTGTACTGAGAGTGCAC	Used for gene deletion
RPL27B_dgene_R	GCACGCAATGATCAAAATAAAGTTCTTAGGGTTAAATAATAAGGAACTTACCAGGCTCC CTGTGCGGTATTTCACACCG	Used for gene deletion
RPL36A_dgene_F	CTGAATGGAAGCCTCCGCTCCTATGAAATTTATTTGAAATCAGAGATTTCAGG AGATTGTACTGAGAGTGCAC	Used for gene deletion
RPL36A_dgene_R	GTAGGGTTGGTAACGACTATCAGCTCAGTACATGGGCTTTTTGCATGGCTAGTGG CTGTGCGGTATTTCACACCG	Used for gene deletion
RPL36B_dgene_F	CCGCTTTACCGTGCGGGAGACGACCATGACCGAGAGGTCTGGTTGCGAAAGACGC AGATTGTACTGAGAGTGCAC	Used for gene deletion
RPL36B_dgene_R	GGCTTCTGTAGATTTCCGGACGGTTCCACGCAGCGCCACAGCTTGGTTCC CTGTGCGGTATTTCACACCG	Used for gene deletion
L37A_dgene_F	CTGTCTCCTCCAAACGTTGATGTTCTCCTGGTAGCTTTCTCATCACCGTC AGATTGTACTGAGAGTGCAC	Used for gene deletion
L37A_dgene_R	GCACTCAAAGGCGTTACATATGAATAAAGATATATTAAAAAAAGGCTGGA CTGTGCGGTATTTCACACCG	Used for gene deletion
L37B_dgene_F	CTTGGGAGAGGCAGAAGTGTTTACTTATTCTTCTGAAACAAAAACAAACG AGATTGTACTGAGAGTGCAC	Used for gene deletion
L37B_dgene_R	GCAACAATCAAAAGGGGAAAATGTCAACGCTTTATAGAAACCTTGTAATGC CTGTGCGGTATTTCACACCG	Used for gene deletion
RPS10A_dgene_F	CCCCTGATAGGTTTCATTAAAGGCAACTTCCATACACGTTGAAGTGCCAA AGATTGTACTGAGAGTGCAC	Used for gene deletion
RPS10A_dgene_R	ACATAAGTTCAATGTAATTGAAAGTACAACACATCAAAATATAAACCTAG CTGTGCGGTATTTCACACCG	Used for gene deletion
RPS10B_dgene_F	CAACAGAGTTCAGGATTGAATATTCTCAGTAACTGCGTAATACATATTGTTGGG AGATTGTACTGAGAGTGCAC	Used for gene deletion
RPS10B_dgene_R	ACACATTGTAAAAGGAAATAAAGTGATAAAAACTTATTTGATGCATAAAACCAC CTGTGCGGTATTTCACACCG	Used for gene deletion
RPL7A_conf_Fg	GTCACCCTTGCGATGAACGAG	Used to confirm gene deletion
RPL7A_conf_R1	GGCTAACTTTCGTTGAAATATCGGCAG	Used to confirm gene deletion
RPL7B_conf_F	CGTTTTCCTCGAAAGGCTTTACC	Used to confirm gene deletion
RPL7B_conf_R	GTATATCCGTGATCGAACCGCG	Used to confirm gene deletion
RPL27A_conf_F	CGTAATCTTATGCATGTAGGGGATAGAC	Used to confirm gene deletion
RPL27A_conf_R	CCTCTATCAGCTCTCTATTCTGG	Used to confirm gene deletion
RPL27B_conf_F	CCCTTTTTTTGGGTGAAGAGAAGTAG	Used to confirm gene deletion
RPL27B_conf_R	GGTAGCTTGAGTTTTTCCACACCG	Used to confirm gene deletion
RPL36A_conf_F	GATGCGTATATGCTTGCTACATTAATTGG	Used to confirm gene deletion
RPL36A_conf_R	ACTTTTCGGGTAACACTTATATTGCTTCAG	Used to confirm gene deletion
RPL36B_conf_F	GTACATCCACGGATGTGTTGGG	Used to confirm gene deletion
RPL36B_conf_Rg	CATGTGGTGTGCAATGTGTCATC	Used to confirm gene deletion
RPL37A_conf_F	GATGCCATACTGGTGAAGTGTGG	Used to confirm gene deletion
RPL37A_conf_R	GCTCCCTATAACGAATGATGCTGG	Used to confirm gene deletion
RPL37B_conf_F	GTTCCCCGTTGCTAGTAACGATAG	Used to confirm gene deletion
RPL37B_conf_R	CACACTAGAGGAGGCCGATTC	Used to confirm gene deletion
RPS10 A_conf_F	GTTCTTGCTCCCCGTTTTGTACG	Used to confirm gene deletion
RPS10 A_conf_R	CCGTTTACTCGGCAACCTTGAC	Used to confirm gene deletion
RPS10B_conf_Fg	GCCCAGAAACAAGCATCCATCTG	Used to confirm gene deletion
RPS10B_conf_R	GGCGCGTTCTTGAAGGGATC	Used to confirm gene deletion
RPL7AF_two copy	CCG GCG CAT AAT GGA TCC AGA AAG GAA CTG GCA ACT AAA TCC GTA CAT TTC TGC TCA TAT GAG TTC ATG TGA TAT TTC ATG TTA CAG C	Used to integrate second gene copy
RPL7AR_two copy	GGG ATA CTC CTA TGT GAG ATT CTC TAG CTG TAC GTG AGT GAA AAC TCA ACG GTT CTG CGC ATG TGA AAA AAA AGA G	Used to integrate second gene copy
RPL7BF_two copy	TGC GTG GCA GCG TTG ATA ATA ACG AGC TAA TGT CTT ATA TCT CAT ATG AGC GTA CAT TTC TGA AAT TAT TTC AGT TCG CAG A	Used to integrate second gene copy
RPL7BR_two copy	GTT ATA TAG GTT CTG CGC ATG TGA AAA AAA AGA GAA GAA AAT AAA GCC AAT TAT AAG TCT ACG TAT AGA AGC AAA GCA ATA TGC GC	Used to integrate second gene copy
RPL22AF_two copy	GCA TTA AGG TCG GCA AAA TAT CGA GAC TGC TTT CTC CAT GTC AAC ACC CGC ACG CGA ACA AAT CTT ACC GAG A	Used to integrate second gene copy
RPL22AR_two copy	TCG TGA AGT GAC ATA TTG CAA AAA TAA AAT ATG TAA ATC AAA AGA GGG ACG CAC TAA GGG CCC AAT GGA	Used to integrate second gene copy
RPL22BF_two copy	CCT TTC CAC CTC AGT GCG CTT CTC TTT TGA AAA AAT CCT CAA CAG GCC ACG CGA ACC CGT ACA TAT TCA GAG ATA ACA CCC	Used to integrate second gene copy
RPL22BR_two copy	GCA CTA AGG GCC CAA TGG ATT TCT TTT TTT GAT ATT GAA TCA TTC ATT AAA CGG GAC AAA AGG ATA TAT TAA GGG TGG TG	Used to integrate second gene copy
RPL27AF_two copy	TGG GAG TGG AAG TCC TTT CAA AAC TAA TCC GAG CAG TAG TGC TGT CTA GGC GGT TAC ACG ATT CCA GCT AAG GGG A	Used to integrate second gene copy
RPL27AR_two copy	GCA CGC AAT GAT CAA AAT AAA GTT CTT AGG GTT AAA TAA TAA GGA ACT TAC CAG GCT CCC GTT CCC CTT TAC CGC GTT ATG	Used to integrate second gene copy
RPL27BF_two copy	CAT GTA GGG GAT AGA CGC ACA AAA GCA CCA AGG CTG CAT GTA TTG ATA AAT TGG CAG ATT ATT GAA AGT CGG CAT TGG CTG	Used to integrate second gene copy
RPL27BR_two copy	GTT CCC CTT TAC CGC GTT ATG ATT CGT TTT GTC GTT AAG GTT GAA AAC ACC AGC CAT TGG GCA TTT TGT GTT ACG ACC	Used to integrate second gene copy
RPL36AF_two copy	CCG CTT TAC CGT GCG GGA GAC GAC CAT GAC CGA GAG GTC TGG TTG CGA AAG ACG CCT GAA TGG AAG CCT CCG CT	Used to integrate second gene copy
RPL36AR_two copy	GGC TTC TGT AGA TTT CCG GAC GGT TCC ACG CAG CGC CAC AGC TTG GTT CCA CTT TAC TCT AGG CCC TCT CAT GTG	Used to integrate second gene copy
RPL36BF_two copy	CTG AAT GGA AGC CTC CGC TCC TAT GAA ATT TAT TTG AAA TCA GAG ATT TCA GGG AAA GAC GCA CAT ACC GCG T	Used to integrate second gene copy
RPL36BR_two copy	GTA GGG TTG GTA ACG ACT ATC AGC TCA GTA CAT GGG CTT TTT GCA TGG CTA GTG GAG ATC GAC GGA AGA GAA CGT GC	Used to integrate second gene copy
RPL37AF_two copy	CTT GGG AGA GGC AGA AGT GTT TAC TTA TTC TTC TGA AAC AAA AAC AAA CGC ATC ACC GTC AAT ATT ACA AGT GTA AGA ATG AG	Used to integrate second gene copy
RPL37AR_two copy	GCA ACA ATC AAA AGG GGA AAA TGT CAA CGC TTT ATA GAA ACC TTG TAA TGC TCC CGT AAG CAC TCA AAG GC	Used to integrate second gene copy
RPL37BF_two copy	CTG TCT CCT CCA AAC GTT GAT GTT CTC CTG GTA GCT TTC TCA TCA CCG TCC GCG AAA AAA AAA TTA TCG CGT TTG GA	Used to integrate second gene copy
RPL37BR_two copy	GCA CTC AAA GGC GTT ACA TAT GAA TAA AGA TAT ATT AAA AAA AGG CTG GAC AAC GCT TTA TAG AAA CCT TGT AAT GCT TAA TAT TAA C	Used to integrate second gene copy
RPS10AF_two copy	CAA CAG AGT TCA GGA TTG AAT ATT CTC AGT AAC TGC GTA ATA CAT ATT GTT GGG TTT TTT CCC TAC ATC CAA GCA TTC TGG	Used to integrate second gene copy
RPS10AR_two copy	ATT GTA AAA GGA AAT AAA GTG ATA AAA ACT TAT TTG ATG CAT AAA ACC ACC CTA GAT ATA TAG AAC CAG AAG AAT GTT ACA AAA GAG AA	Used to integrate second gene copy
RPS10BF_two copy	CCC CTG ATA GGT TTC ATT AAA GGC AAC TTC CAT ACA CGT TGA AGT GCC AAG GAT TTA CGT TTT TTG CCT TAA ACC CTG	Used to integrate second gene copy
RPS10BR_two copy	ACA TAA GTT CAA TGT AAT TGA AAG TAC AAC ACA TCA AAA TAT AAA CCT AGG ATG CAT AAA ACC ACA TAT ATT ACG AGA GAG AAC	Used to integrate second gene copy
RPL7A_TC_conf_F	TTAGCATAAAATACTGTGTTTTCCATCTGGT	Used to confirm second copy integration
RPL7A_TC_conf_R	CCTTTTTCTCAACGTAACTTGCGGA	Used to confirm second copy integration
RPL7B_TC_conf_F	GAGTGAGAATATGCCAAGAATCTGCAAG	Used to confirm second copy integration
RPL7B_TC_conf_R	GGTACTTCAAATTCAGATGTAACCGACAACA	Used to confirm second copy integration
RPL27A_TC_conf_F	TCGCCAAACTTTAAGAAGGGTTCAC	Used to confirm second copy integration
RPL27A_TC_conf_R	GGATTTCTAATACCACAGTTGCACG	Used to confirm second copy integration
RPL27B_TC_conf_F	AACAGATAGCTATCTAATCAATGTTAACTTTCCAGG	Used to confirm second copy integration
RPL27B_TC_conf_R	TACTGCTTTCCATATTGTTTGTCCCTC	Used to confirm second copy integration
RPL36A_TC_conf_F	GTA CAT TAT ACG TCA CTT CCC GCC G	Used to confirm second copy integration
RPL36A_TC_conf_R	CCCTTTATAAGTTCGAAAATCGTCATAACCCG	Used to confirm second copy integration
RPL36B_TC_conf_F	TATTTTGCTCGTATACTACGTGAGTACTAGTG	Used to confirm second copy integration
RPL36B_TC_conf_R	GCTGGGTGCAGGATATAAACGA	Used to confirm second copy integration
RPL37A_TC_conf_F	TACCGTATAGAAGAAATATTCTGCTTGTATGCC	Used to confirm second copy integration
RPL37A_TC_conf_R	TTTCTCCACGGTCGTCAATAACAG	Used to confirm second copy integration
RPL37B_TC_conf_F	GACAGCAACACACATCTAGACCG	Used to confirm second copy integration
RPL37B_TC_conf_R	CGCTCTTTATGCATCCGTTATGTGC	Used to confirm second copy integration
RPS10A_TC_conf_F	AACGGAGAGATGTAAACATCATTCTCTCC	Used to confirm second copy integration
RPS10A_TC_conf_R	CGCATAACTTCCCTCGCTTGAC	Used to confirm second copy integration
RPS10B_TC_conf_F	AGGACCACAAACAATTGAAATCATGATATCGTAAG	Used to confirm second copy integration
RPS10B_TC_conf_R	ATCTTTGCTATCCATTTCGGAGCATATCA	Used to confirm second copy integration
GLT1_dgene_F	TTGCCATTTATTTATTTTGAAGAACTAGAAAAAGAATTAGAAAAGAAAGCAGATTGTACTGAGAGTGCAC	Used for gene deletion
GLT1_dgene_R	TAAATAAATAAATAATATACGATCATAAAATAAATAATAACTCAAGCTTTCTGTGCGGTATTTCACACCG	Used for gene deletion
GLT1_conf_F	AAACTAATCGTCTCCACATCATAGG	Used to confirm gene deletion
GLT1_conf_R	ACATAATTTCTCCAAAGTCAAGCAG	Used to confirm gene deletion
gEGD1g_ins_F	TTGCCATTTATTTATTTTGAAGAACTAGAAAAAGAATTAGAAAAGAAAGCATGCCAATTGACCAAGAAAAATTAG	Used for gene replacement
gEGD1g_ins_R	TAAATAAATAAATAATATACGATCATAAAATAAATAATAACTCAAGCTTTTTATTCGACGTCAGCATCAAAAG	Used for gene replacement
gEGD1g_conf_F	TTCCAGAGTTAGTTGAAGGTCAAAC	Used to confirm gene replacement
gEGD1g_conf_R	TGCCTTCTTGTTAAGCTTTCTTCTA	Used to confirm gene replacement
RPL7A_cloning_F	GTAGCAAAGCTTTAATACATCTATTTTATCCATTCTTCTACG	Used to clone pRS316-30A
RPL7A_cloning_R	GCACTTCTCGAGCGTTCTTCAAAATACTAATTTCTGAG	Used to clone pRS316-30A
RPL7_total_F	TGGAAAGAAACGCCGCTTACCAAAAG	Used for qPCR
RPL7_total_R	CCCTTGATTCTGACAACGAAGACCAAC	Used for qPCR
RPL27_total_F	TCACGCTTTGGTTGCCGGTATTG	Used for qPCR
RPL27_total_R	ACCTTCTTGGCACCGTGCTTC	Used for qPCR
RPL36_total_F	GCTGCTTCCAACAGAACCAAGTTCG	Used for qPCR
RPL36_total_R	ACCTTAGCCTTGGCTCTGGTG	Used for qPCR
RPL37_total_F	ATG GGT AAG GGT ACT CCT TCA TTC GG	Used for qPCR
RPL37_total_R	GAACATGGAAAGAACGACGACCACATC	Used for qPCR
RPS10_total_F	CAACCAAGCCAAGCACGAAGAAATTGA	Used for qPCR
RPS10_total_R	CAAGTATTCTCTCAAGTATTCAACACCTTCTTCAGTC	Used for qPCR
RPL7A_F	AGATCACAATGGCCGCTGAAA	Used for qPCR
RPL7A_R	AGCAGTCTTTTGTTGAGCCTTAGAC	Used for qPCR
RPL7B_F	CCATCAACGTCATAATGTCCACTGAAA	Used for qPCR
RPL7B_R	GCAGCTCTCTCTGCAGCAATTT	Used for qPCR
EGD1_F	CCGGTGCCAACAAGGATGAC	Used for qPCR
EGD1_R	GCAACTTGGACACCGACCTTG	Used for qPCR
GLT1_F	AGAAGCTTTAGGTTCGATGGGTAACG	Used for qPCR
GLT1_R	GACATAACATTTGCTTCACGAATTGGGTC	Used for qPCR
gEGD1g_F	GAAGAACTAGAAAAAGAATTAGAAAAGAAAGCATGCC	Used for qPCR
gEGD1g_R	GTTGTCAATGGTGACAGCGTGC	Used for qPCR
NME1_F	CTCAGTAATATGCTTTGGGTTGAAAGTCTCC	Used for qPCR
NME1_R	CACCAGTACCCTGCAATAGAGGTAC	Used for qPCR
OSH6_F	AAAAGTTCGGCCATTGAGCGAG	Used for qPCR
OSH6_R	AGGATGATTGCGAACGGCCAA	Used for qPCR
23S_F2	ACCGGGAGATAGCTGGTTCT	Used for qPCR
23S_R2	TAAGTCGGGATGACCCCCTT	Used for qPCR
YBT1_F	TGGCCCCACTGGTTCTGGTA	Used for qPCR
YBT1_R	TTAGAAGCCAAGCGGCCTGA	Used for qPCR
SWI1_F	TGGACAGATCATCCTCTGCAAGC	Used for qPCR
SWI1_R	GCGGCAAACATTGCAGCTCT	Used for qPCR
RPA190_F	CAACCCATCAGCACTGATTGAACA	Used for qPCR
RPA190_R	GGAACCCAGGTATTTGGCAGGA	Used for qPCR
FLO11_F	CGCCTCGGAATCAACAACCA	Used for qPCR
FLO11_R	TGATGGAGTTGGAGCAATTGTGG	Used for qPCR
PMA1_F	AATCCTTGGCTGGTGTCGAA	Used for qPCR
PMA1_R	GGAAGCAGCCAAACAAGCAG	Used for qPCR
NQM1_F	ATAGCTTCTACGTGGGAGGGTATCC	Used for qPCR
NQM1_R	ACAAATGGGGAGATCAATGTGACATTTGC	Used for qPCR
GIN4_F	GAACCTGGCGCTAATGCAGA	Used for qPCR
GIN4_R	GAGGCACTGGAGGCAGTGAA	Used for qPCR
ACO1_F	CGTGTTGCCTGTCAAGATGC	Used for qPCR
ACO1_R	TGGCTTCCAGAAACCCATGT	Used for qPCR
DAN4_F	CATTTCTACCGCTCCCACGA	Used for qPCR
DAN4_R	GCCGTAGATGTGGCAGGTG	Used for qPCR
TOR1_F	TTGGTCAACTTGCAGCCTCA	Used for qPCR
TOR1_R	CGGGGCGTTCTGTTCTGTAG	Used for qPCR
SPR28_F	GTCCTGGGCTGAAGCTTGTC	Used for qPCR
SPR28_R	ACATGAGGCCTCCCATCAGT	Used for qPCR
GCN2_F	TTATACGGTGGAGCGCATGG	Used for qPCR
GCN2_R	TCCAAATACGCGCTGTTGCT	Used for qPCR
PKH1_F	ACCCAGCTACGGGGGAGTTA	Used for qPCR
PKH1_R	GGCGGTAGCCAGAACAACAC	Used for qPCR
PDH1_F	CCATGCGCAAACTGCTGTAG	Used for qPCR
PDH1_R	TCATTGCCGCCTCTTGAGTT	Used for qPCR
STT4_F	GCGATACGCCATTGGACATCA	Used for qPCR
STT4_R	GGAAATTCAGAAGCCAGCGGTGGTG	Used for qPCR
ATF1_F	TCCAGAAGAGCACACAGAAAAGTGG	Used for qPCR
ATF1_R	TCTATCACCTTTTCGATCGGTTCTGGAAG	Used for qPCR
ENB1_F	CTTGGTGTCATCGGAATGGGTC	Used for qPCR
ENB1_R	TCATTGTGGGTGGTTGAAGC	Used for qPCR
PDR12_F	CGCCTTAGTCCCATCTGGTC	Used for qPCR
PDR12_R	CACCTCCTCCCTCAACAGGT	Used for qPCR
ARN2_F	TAAAAGATCGTGGCGTGTGGG	Used for qPCR
ARN2_R	TGGAGCAACAACAGCAGTCA	Used for qPCR
PUT4_F	TACGTGGCTGTGGGTGTTTC	Used for qPCR
PUT4_R	TAAGGCTGTCCCCACGTCTT	Used for qPCR
RHO1_F	CGCTATGGGATACCGCTGGTCA	Used for qPCR
RHO1_R	CCAACAAGAATAATTGGCACACCTTGAC	Used for qPCR
CUP1-1_F	AATGAAGGTCATGAGTGCCAATGC	Used for qPCR
CUP1-1_R	AGCATGACTTCTTGGTTTCTTCAGACTTG	Used for qPCR
RPL37A_F	AAGAGGTATTTGCTAAAGCCTCATACA	Used for qPCR
RPL37A_R	CGTTTACCGAATGAAGGAGTACCCTTA	Used for qPCR
FIT2_F	GGTTGTCACCGAAGGACCAG	Used for qPCR
FIT2_R	CAGGAGCAGCACCAGAAGAA	Used for qPCR
FIT3_F	CAGCAGCAACACCTGGTCTC	Used for qPCR
FIT3_R	CAAACCAGTACCAGCGGTGA	Used for qPCR
HSP12_F	ACTGACAAGGCCGACAAGGT	Used for qPCR
HSP12_R	GGGTCTTCTTCACCGTGGAC	Used for qPCR
SEF1_F	GGGCGAGTATCCTTGGTTTGC	Used for qPCR
SEF1_R	GAAATTCGCCAGGCTGAGCA	Used for qPCR
MYO1_F	CGCAGGACTTGCTAAATCAGGAGA	Used for qPCR
MYO1_R	TCTCTAAGGTCGCCTCCCGTTC	Used for qPCR
