# Supplementary material for: Duplicated ribosomal protein paralogs promote alternative translation and drug resistance
Source: Nat Commun. 2022 Aug 23;13:4938. doi: 10.1038/s41467-022-32717-y (PMC9399092; doi:10.1038/s41467-022-32717-y)
Supplement: Supplementary file 7 — Supplementary Data 4 [file 41467_2022_32717_MOESM7_ESM.xlsx]

## Sheet: Table S4
Table S4: Doubling Times of uL30 Strains
Strain	Media	Doubling Time (h) - Staurosporine	Doubling Time (h) + Staurosporine
WT	YEPD	1.32	2.43
WT	YEPD	1.31	2.3
WT	YEPD	1.34	3.12
WT	YEPD	1.36	3.37
WT	YEPD	1.36	2.86
WT	YEPD	1.39	3.18
ul30aD	YEPD	2.5	2.4
ul30aD	YEPD	2.5	2.85
ul30aD	YEPD	2.51	2.56
ul30aD	YEPD	2.32	2.45
ul30bD	YEPD	1.31	3.33
ul30bD	YEPD	1.32	2.92
ul30bb	YEPD	2.31	2.76
ul30bb	YEPD	2.87	2.67
ul30bb	YEPD	2.53	2.56
ul30aa	YEPD	1.27	2.87
ul30aa	YEPD	1.31	3.76
ul30aa	YEPD	1.38	3.8
ul30aa	YEPD	1.38	3.64
uL30B-Ant	YEPD	1.33	4.22
uL30B-Ant	YEPD	1.35	4.37
uL30B-Ant	YEPD	1.3	3.92
uL30B-Ant	YEPD	1.35	4.31
uL30B-Ant	YEPD	1.33	4.8
uL30B-Ant	YEPD	1.35	3.72
WT	YC	1.34115	3.21563
WT	YC	1.49189	2.74568
WT	YC	1.41775	3.8142
WT	YC	1.52179	2.37987
WT	YC	1.42692	3.11947
WT	YC	1.35532	3.3234
WT	YC	1.43232	3.75029
WT	YC	1.4804	3.53304
R28P-30A	YC	1.43398	2.65665
R28P-30A	YC	1.46549	3.71386
R28P-30A	YC	1.49144	2.56167
R28P-30A	YC	1.49589	2.82549
R28P-30B	YC	1.49935	2.29775
R28P-30B	YC	1.56544	2.65365
R28P-30B	YC	1.63073	1.84522
R28P-30B	YC	1.49089	1.98466
R28P-30A-Bnt	YC	1.80565	3.17196
R28P-30A-Bnt	YC	1.77475	3.40872
R28P-30A-Bnt	YC	2.36438	3.51955
R28P-30A-Bnt	YC	1.75888	3.00998
R28P-30B-Ant	YC	1.57553	3.60512
R28P-30B-Ant	YC	1.68097	3.89653
R28P-30B-Ant	YC	1.54375	3.42398
