# Supplementary material for: Duplicated ribosomal protein paralogs promote alternative translation and drug resistance
Source: Nat Commun. 2022 Aug 23;13:4938. doi: 10.1038/s41467-022-32717-y (PMC9399092; doi:10.1038/s41467-022-32717-y)
Supplement: Supplementary file 8 — Supplementary Data 5 [file 41467_2022_32717_MOESM8_ESM.xlsx]

## Sheet: Table S5
Table S5: Translation Index of WT and homogenized strains
		Avg Trans Index			Log2FC			ORFs with opposite change in translation index between ul30aa and ul30bb
gene_id	gene_name	WT	ul30aa	ul30bb	ul30aa to WT	ul30bb to WT		gene_id	gene_name	ul30aa Log2 FC	ul30bb Log2 FC
YIL037C	PRM2	0.445682	0.20956	0.948235	-1.08865	1.08923		YIL037C	PRM2	-1.08865	1.08923
YDL114W	YDL114W	0.281581	0.144422	0.438226	-0.963257	0.638127		YDL114W	YDL114W	-0.963257	0.638127
YGL192W	IME4	0.702989	0.361055	1.55942	-0.961283	1.14944		YGL192W	IME4	-0.961283	1.14944
YCR039C	MATALPHA2	0.263778	0.144274	0.486662	-0.87051	0.883593		YCR039C	MATALPHA2	-0.87051	0.883593
YOR356W	CIR2	2.66081	1.67204	3.77185	-0.670252	0.503408		YOR356W	CIR2	-0.670252	0.503408
YDL171C	GLT1	0.778921	0.490942	1.73173	-0.665924	1.15267		YDL171C	GLT1	-0.665924	1.15267
YOR068C	VAM10	0.678028	0.432277	1.11788	-0.64939	0.721352		YOR068C	VAM10	-0.64939	0.721352
YBL013W	FMT1	1.12496	0.728506	1.85684	-0.626866	0.72297		YBL013W	FMT1	-0.626866	0.72297
YPL152W-A	YPL152W-A	0.225225	0.145855	0.360061	-0.626831	0.676876		YPL152W-A	YPL152W-A	-0.626831	0.676876
YGL259W	YPS5	0.63171	0.409668	0.99341	-0.624806	0.653127		YGL259W	YPS5	-0.624806	0.653127
YGR043C	NQM1	0.556349	0.363045	1.07713	-0.615842	0.953125		YGR043C	NQM1	-0.615842	0.953125
YNR071C	YNR071C	0.877919	0.60016	1.25659	-0.548741	0.517351		YNR071C	YNR071C	-0.548741	0.517351
YBL074C	AAR2	0.855916	0.595132	1.54347	-0.524258	0.850636		YBL074C	AAR2	-0.524258	0.850636
YKR066C	CCP1	1.36666	0.95222	2.40578	-0.521287	0.815848		YKR066C	CCP1	-0.521287	0.815848
YDL037C	BSC1	0.9022	0.631329	1.38986	-0.515055	0.623425		YDL037C	BSC1	-0.515055	0.623425
YJL225C	YJL225C	1.39543	0.98315	2.13114	-0.505228	0.610916		YJL225C	YJL225C	-0.505228	0.610916
YCL048W	SPS22	0.206472	0.146858	0.514358	-0.49152	1.31683
YIR019C	FLO11	1.82498	1.31983	2.89977	-0.46752	0.668062
YLR466W	YRF1-4	1.29735	0.93949	2.48707	-0.465621	0.938876
YKL054C	DEF1	1.23046	0.892836	1.94223	-0.462737	0.658511
YBL066C	SEF1	0.737665	0.537913	1.10169	-0.455594	0.578675
YOR341W	RPA190	1.23935	0.909001	1.9287	-0.447224	0.638049
YJL216C	IMA5	0.911441	0.670377	1.32946	-0.443177	0.544618
YCR081W	SRB8	0.589973	0.43981	0.957541	-0.423769	0.698686
YKL050C	YKL050C	1.80037	1.34222	2.92028	-0.423671	0.697813
YLL021W	SPA2	2.01164	1.50204	2.85721	-0.421448	0.506234
YNL139C	THO2	0.961014	0.719722	1.39457	-0.417118	0.537189
YPL016W	SWI1	1.57001	1.18333	2.30651	-0.40792	0.55494
YLR384C	IKI3	1.75053	1.31964	2.48194	-0.40765	0.50368
YDL214C	PRR2	0.914854	0.694516	1.43908	-0.397533	0.653535
YKR103W	NFT1	0.902296	0.685282	1.44238	-0.396903	0.676775
YLL048C	YBT1	1.3824	1.05088	2.09995	-0.395583	0.603175
YLR304C	ACO1	0.519661	0.39553	0.897606	-0.393785	0.788512
YDL058W	USO1	1.46485	1.11664	2.33705	-0.391594	0.673939
YHR023W	MYO1	1.49107	1.13865	2.28209	-0.389022	0.614008
YCR032W	BPH1	1.29939	0.99248	1.92775	-0.388729	0.569079
YMR031C	EIS1	1.65742	1.2679	2.50998	-0.386496	0.598737
YPR096C	YPR096C	1.47653	1.12971	2.11883	-0.386258	0.521061
YJR053W	BFA1	0.915625	0.700977	1.51508	-0.385389	0.726564
YMR229C	RRP5	0.929151	0.711442	1.50038	-0.385166	0.691341
YDL039C	PRM7	0.63449	0.486308	0.958921	-0.383727	0.595815
YGL009C	LEU1	0.770883	0.592042	1.77125	-0.380813	1.20019
YGR088W	CTT1	0.545314	0.419031	1.00319	-0.380031	0.87943
YLR086W	SMC4	2.20255	1.69276	3.27571	-0.379798	0.572629
YDR151C	CTH1	0.516195	0.397271	0.817689	-0.377791	0.663636
YML093W	UTP14	2.62527	2.02741	3.78273	-0.372829	0.526961
YCL037C	SRO9	1.26423	0.97645	2.16158	-0.372638	0.773833
YPR189W	SKI3	1.0825	0.837856	1.54521	-0.369589	0.513434
YBL004W	UTP20	1.08254	0.838915	2.01675	-0.367829	0.897608
YCR042C	TAF2	2.20448	1.71384	3.12202	-0.363204	0.502038
YCR089W	FIG2	5.03522	3.91481	8.90491	-0.363112	0.822546
YIL129C	TAO3	1.63818	1.27399	2.4969	-0.362738	0.608042
YOR060C	SLD7	0.543475	0.422928	0.849381	-0.3618	0.6442
YIL115C	NUP159	1.5008	1.17119	2.18742	-0.357758	0.543504
YGR286C	BIO2	0.705047	0.550498	1.08901	-0.356982	0.627224
YGL206C	CHC1	1.33909	1.04591	2.04699	-0.356489	0.612253
YIL084C	SDS3	0.866493	0.677137	1.57349	-0.35574	0.860707
YPR164W	MMS1	1.01935	0.798178	1.51719	-0.352865	0.573758
YPL167C	REV3	0.578121	0.45281	0.826949	-0.352465	0.516426
YNR066C	YNR066C	0.960521	0.754536	1.49972	-0.348228	0.642806
YMR017W	SPO20	0.647646	0.509459	1.00593	-0.34624	0.635246
YPL242C	IQG1	0.867715	0.685616	1.33224	-0.33982	0.618557
YPL110C	GDE1	1.28275	1.01374	1.85001	-0.339547	0.528297
YCR106W	RDS1	0.675338	0.534526	1.47856	-0.337351	1.13051
YNL262W	POL2	1.92669	1.52828	3.35668	-0.334215	0.800908
YOR192C	THI72	0.652462	0.517618	0.967914	-0.334006	0.568983
YOR176W	HEM15	0.604229	0.479508	1.0724	-0.333543	0.827672
YDR141C	DOP1	1.26738	1.00603	1.82786	-0.333181	0.528302
YDR507C	GIN4	1.19653	0.950764	2.17443	-0.331702	0.861773
YMR250W	GAD1	1.68768	1.34419	3.97783	-0.328304	1.23694
YPR168W	NUT2	0.830202	0.663254	1.22797	-0.323901	0.564745
YIL149C	MLP2	1.6038	1.28456	2.50569	-0.320213	0.643718
YBR152W	SPP381	0.652795	0.523434	0.925398	-0.318623	0.503446
YKR054C	DYN1	1.87486	1.50345	2.92111	-0.318508	0.639734
YPL085W	SEC16	2.08465	1.67481	3.03805	-0.315809	0.543337
YPR022C	YPR022C	0.86214	0.692746	1.37309	-0.315595	0.671437
YIL126W	STH1	1.67974	1.35057	2.42425	-0.314676	0.529298
YGL183C	MND1	0.24139	0.194368	0.395719	-0.312573	0.713109
YJL109C	UTP10	0.63415	0.511544	1.0019	-0.309966	0.659836
YBL088C	TEL1	1.06511	0.860398	1.75524	-0.307925	0.720664
YKL148C	SDH1	0.954626	0.771537	1.61934	-0.307201	0.762395
YKR041W	YKR041W	0.878305	0.710019	1.25511	-0.306865	0.515017
YML072C	TCB3	1.00308	0.812665	1.54968	-0.303707	0.627532
YPL217C	BMS1	1.66082	1.34867	3.04194	-0.300352	0.873102
YHR165C	PRP8	1.26562	1.02797	1.88909	-0.300053	0.577844
YJL127C	SPT10	1.19294	0.969538	1.71626	-0.299151	0.524751
YMR247C	RKR1	0.928948	0.755524	1.58813	-0.298122	0.773654
YNL250W	RAD50	1.62631	1.32393	2.4671	-0.296775	0.601213
YDR125C	ECM18	0.606384	0.49386	0.923631	-0.296129	0.607083
YKL010C	UFD4	1.51976	1.23805	2.23779	-0.295773	0.558235
YHL029C	OCA5	0.817506	0.666685	1.17277	-0.294225	0.520622
YDR464W	SPP41	1.15596	0.943684	2.02038	-0.292719	0.805535
YPL190C	NAB3	0.981148	0.802317	1.85268	-0.290299	0.917069
YNL204C	SPS18	0.751033	0.614538	1.39208	-0.289373	0.890294
YOR372C	NDD1	0.711117	0.581921	1.02921	-0.289264	0.533375
YFR031C	SMC2	1.7678	1.44763	2.66014	-0.288261	0.589552
YLR398C	SKI2	1.44209	1.18187	2.12462	-0.287086	0.559041
YJR140C	HIR3	1.22744	1.00658	1.79613	-0.286191	0.549241
YDR457W	TOM1	2.24767	1.84338	3.2215	-0.286082	0.519298
YNL267W	PIK1	1.5553	1.27578	2.40364	-0.285811	0.628023
YPL189W	GUP2	0.655657	0.538318	1.09496	-0.284483	0.739868
YOR330C	MIP1	0.834705	0.686898	1.34778	-0.28117	0.691249
YPL171C	OYE3	0.282675	0.232779	0.891261	-0.280183	1.6567
YJL130C	URA2	1.13385	0.934283	1.64307	-0.279301	0.535159
YAR019C	CDC15	0.852049	0.702722	1.301	-0.277982	0.610612
YKL204W	EAP1	0.94448	0.779219	1.42797	-0.277491	0.596375
YFL034C-B	MOB2	0.45562	0.376069	0.666223	-0.276836	0.548173
YPR042C	PUF2	0.942406	0.778263	1.43408	-0.27609	0.605709
YJR092W	BUD4	1.25955	1.04056	1.81932	-0.275555	0.530491
YGR245C	SDA1	2.06931	1.70997	3.88805	-0.275179	0.909898
YOR196C	LIP5	0.792915	0.65545	1.41584	-0.274682	0.836421
YDR135C	YCF1	1.29193	1.06801	1.93816	-0.274599	0.585159
YER151C	UBP3	1.15524	0.956241	1.9647	-0.272747	0.766117
YIL072W	HOP1	0.354927	0.293831	0.541144	-0.272536	0.608489
YCR091W	KIN82	0.846663	0.701212	1.23351	-0.271937	0.542916
YPL207W	TYW1	1.76693	1.46678	3.28745	-0.268593	0.895729
YOR374W	ALD4	1.16141	0.964423	1.81355	-0.268134	0.642942
YDR069C	DOA4	0.89997	0.747825	1.3015	-0.267177	0.532221
YOL034W	SMC5	1.22451	1.01751	1.86723	-0.267155	0.608698
YNL163C	RIA1	1.2158	1.01181	2.23155	-0.264964	0.876144
YOL075C	YOL075C	0.969566	0.807746	1.73584	-0.263439	0.840222
YPL043W	NOP4	2.26305	1.8866	3.5863	-0.262484	0.664226
YOL011W	PLB3	0.473098	0.394478	0.736473	-0.262194	0.638493
YDR437W	GPI19	0.363554	0.303153	0.559147	-0.262125	0.621058
YKL203C	TOR2	1.59458	1.32982	2.44598	-0.261951	0.617233
YMR259C	TRM732	0.686264	0.573722	1.26087	-0.258412	0.877587
YOL141W	PPM2	0.52362	0.437941	1.08163	-0.257784	1.04661
YGR061C	ADE6	0.651428	0.544912	1.29754	-0.257584	0.994101
YLR320W	MMS22	0.566588	0.474068	0.830105	-0.257205	0.550995
YJL207C	LAA1	1.09674	0.920044	1.63866	-0.253441	0.579303
YLL005C	SPO75	0.5584	0.468502	2.39282	-0.253244	2.09934
YDR359C	EAF1	1.26674	1.0634	1.83677	-0.252434	0.536054
YJL168C	SET2	1.14643	0.962728	1.63683	-0.251952	0.513754
YBL034C	STU1	0.701353	0.589091	1.01362	-0.251649	0.531306
YNL192W	CHS1	0.677853	0.569755	1.02946	-0.250631	0.602842
YKL014C	URB1	0.734189	0.617626	1.16043	-0.249418	0.660434
YDL109C	YDL109C	0.587867	0.494645	0.969859	-0.249096	0.722285
YMR109W	MYO5	1.01446	0.853636	1.4944	-0.249014	0.558857
YKL129C	MYO3	0.953954	0.802904	1.45099	-0.248692	0.605048
YKL209C	STE6	0.759013	0.639335	1.34086	-0.247552	0.820962
Q0075	AI5_BETA	0.010054	0.00847376	0.0254601	-0.246701	1.34046
YCR092C	MSH3	1.1527	0.971979	1.83045	-0.246023	0.667179
YER114C	BOI2	1.16918	0.98619	1.70126	-0.24556	0.541109
YOL019W	YOL019W	0.824335	0.695344	1.19235	-0.245504	0.532503
YNR063W	YNR063W	0.516707	0.435909	1.0722	-0.245318	1.05316
YOR113W	AZF1	1.05118	0.887079	1.82155	-0.244877	0.793158
YJL020C	BBC1	1.6196	1.36823	2.33611	-0.243329	0.528467
YKL201C	MNN4	0.470759	0.397717	0.71402	-0.243247	0.600978
YPL141C	FRK1	0.713113	0.602733	1.08396	-0.242612	0.604102
YPR191W	QCR2	1.42411	1.20464	2.07264	-0.241462	0.54141
YBR126C	TPS1	1.54808	1.31012	2.37498	-0.240786	0.617434
YLL016W	SDC25	0.501152	0.424603	0.727055	-0.239132	0.536818
YLR106C	MDN1	1.68253	1.42558	2.63974	-0.239081	0.649762
YNL082W	PMS1	1.06028	0.898542	1.70264	-0.238784	0.683336
YNL309W	STB1	0.579182	0.491135	0.857145	-0.237897	0.565521
YJL025W	RRN7	0.514845	0.436616	0.746673	-0.237772	0.53634
YDR138W	HPR1	0.7577	0.64258	1.46866	-0.23775	0.954802
YJL197W	UBP12	1.11183	0.94309	1.73362	-0.237468	0.640853
YDL056W	MBP1	0.830776	0.704926	1.31421	-0.236987	0.66166
YNL297C	MON2	1.15598	0.981613	1.64989	-0.235886	0.513253
YGR227W	DIE2	0.957301	0.81322	1.38209	-0.235327	0.529806
YFL007W	BLM10	1.21935	1.03604	1.85363	-0.235029	0.604241
YMR278W	PRM15	0.725141	0.616191	1.38263	-0.234885	0.931079
YNR016C	ACC1	1.66888	1.41947	2.67676	-0.233536	0.681605
YIL159W	BNR1	0.86885	0.739403	1.45064	-0.232747	0.739511
YMR128W	ECM16	1.15947	0.986742	2.39249	-0.232717	1.04505
YCR030C	SYP1	1.53742	1.30845	2.26722	-0.232644	0.560414
YMR168C	CEP3	0.68275	0.581776	1.12998	-0.230896	0.726866
YAL040C	CLN3	0.91595	0.780506	1.30445	-0.230859	0.510098
YML117W	NAB6	0.966562	0.823976	1.51	-0.23026	0.643611
YDL035C	GPR1	0.742295	0.632809	1.06126	-0.230222	0.515717
YGL195W	GCN1	1.73338	1.48274	2.97773	-0.225321	0.780627
YGR140W	CBF2	0.748443	0.640489	1.13027	-0.224718	0.594706
YEL022W	GEA2	0.97708	0.836744	1.65793	-0.22369	0.762836
YNL243W	SLA2	1.14627	0.981717	1.84065	-0.22357	0.683267
YMR232W	FUS2	1.03215	0.884295	1.7233	-0.223053	0.739525
YMR094W	CTF13	0.887009	0.759946	1.50144	-0.223052	0.75933
YGR110W	CLD1	0.439127	0.376261	0.634739	-0.222904	0.531527
YBL105C	PKC1	1.05195	0.901819	1.58252	-0.222154	0.58916
YIR023W	DAL81	1.14729	0.983938	1.76899	-0.221584	0.624701
YCR063W	BUD31	0.523633	0.449132	0.800718	-0.221416	0.612737
YFL034W	YFL034W	1.6507	1.41721	2.39125	-0.220021	0.534689
YDR076W	RAD55	0.465863	0.400043	0.782034	-0.21975	0.747326
YGR097W	ASK10	1.17059	1.00581	1.76107	-0.218876	0.58922
YDL190C	UFD2	1.25591	1.07932	2.10843	-0.218609	0.747439
YDL126C	CDC48	1.87126	1.6105	3.25385	-0.216499	0.798141
YMR176W	ECM5	1.01131	0.8706	1.44805	-0.216144	0.517889
YBR284W	YBR284W	0.510811	0.439998	0.778929	-0.215291	0.608703
YER093C	TSC11	0.689356	0.593922	1.09667	-0.214977	0.669812
YOR349W	CIN1	0.936435	0.806882	1.34215	-0.214822	0.519293
YAR050W	FLO1	1.55768	1.34347	2.36861	-0.21344	0.604641
YDL161W	ENT1	1.28268	1.10697	1.82743	-0.212547	0.510651
YNL039W	BDP1	1.23519	1.06759	1.88827	-0.210386	0.612328
YDR303C	RSC3	0.989731	0.856081	1.50932	-0.209288	0.608792
YER008C	SEC3	1.03997	0.899771	1.7911	-0.208906	0.784312
YNL329C	PEX6	0.819855	0.709453	1.17696	-0.208662	0.521629
YLR438W	CAR2	1.73827	1.50439	2.55069	-0.208473	0.553241
YNL021W	HDA1	1.3067	1.13147	2.12745	-0.207722	0.7032
YCL054W	SPB1	1.66107	1.43838	2.7266	-0.207665	0.71499
YHR158C	KEL1	0.695093	0.602112	1.25464	-0.207175	0.851997
YBL085W	BOI1	1.15365	0.999338	1.64768	-0.207161	0.514229
YLR067C	PET309	0.549928	0.476373	0.798929	-0.20715	0.538824
YPR174C	YPR174C	1.34106	1.16187	1.96302	-0.20692	0.549701
YPR010C	RPA135	1.05759	0.917104	1.97239	-0.205626	0.899164
YFL008W	SMC1	1.49573	1.29755	2.6292	-0.205062	0.813776
YLR409C	UTP21	1.11257	0.966187	2.10045	-0.203521	0.916805
YBR136W	MEC1	1.13586	0.986458	1.77836	-0.203451	0.646769
YKL020C	SPT23	0.694403	0.603217	1.12002	-0.203096	0.689682
YDR301W	CFT1	0.672163	0.583926	0.964694	-0.203026	0.521261
YLR129W	DIP2	1.12046	0.973388	1.79134	-0.203005	0.676944
YOL091W	SPO21	0.239563	0.208169	0.580206	-0.202646	1.27616
YER024W	YAT2	0.622145	0.54067	0.895021	-0.202503	0.52467
YNR047W	FPK1	0.643429	0.559359	0.999831	-0.202006	0.635904
YPL066W	RGL1	0.460673	0.400808	0.673413	-0.200832	0.547748
YEL053C	MAK10	0.988676	0.860706	1.55257	-0.199977	0.65109
YLR336C	SGD1	1.29428	1.12744	2.1856	-0.199097	0.755877
YHR079C	IRE1	0.534896	0.466294	0.796188	-0.198017	0.573851
YOR304W	ISW2	1.28225	1.1179	1.89592	-0.197894	0.564217
YBL104C	SEA4	0.981947	0.856502	1.58658	-0.197188	0.692201
YJL098W	SAP185	1.05213	0.918326	1.62509	-0.196234	0.627203
YDL223C	HBT1	0.602846	0.526236	1.03738	-0.196081	0.783082
YMR086W	SEG1	1.04496	0.912218	1.56459	-0.195999	0.582337
YGL201C	MCM6	1.34752	1.17699	2.08678	-0.195195	0.630978
YPR181C	SEC23	1.85458	1.62021	2.6638	-0.194912	0.522397
YOL078W	AVO1	0.63886	0.558166	0.988201	-0.194805	0.629306
YER047C	SAP1	1.10159	0.962631	1.58223	-0.194535	0.522366
YER003C	PMI40	1.60094	1.39903	3.33356	-0.194495	1.05814
YOL045W	PSK2	0.952396	0.832702	1.49785	-0.19376	0.653258
YCL027W	FUS1	0.45288	0.396022	0.689267	-0.193549	0.605934
YMR224C	MRE11	0.897481	0.784969	1.299	-0.193246	0.53345
YJL014W	CCT3	2.16105	1.89046	3.42965	-0.192991	0.666332
YPL074W	YTA6	1.02116	0.893458	1.61251	-0.192744	0.659093
YER069W	ARG5,6	0.679482	0.594546	1.36061	-0.192646	1.00175
YIL150C	MCM10	0.533293	0.466837	0.928724	-0.192008	0.800323
YCL061C	MRC1	1.35642	1.18749	2.29565	-0.191885	0.759097
YER176W	ECM32	0.855695	0.749342	1.49936	-0.191472	0.809174
YBR081C	SPT7	1.18316	1.03615	1.71401	-0.191422	0.534722
YNL088W	TOP2	1.68666	1.4775	2.98822	-0.191008	0.825117
YDR488C	PAC11	1.35623	1.18806	1.9485	-0.19099	0.522763
YOL051W	GAL11	1.14245	1.00103	1.79892	-0.190641	0.655004
YPL032C	SVL3	1.02914	0.901855	1.49265	-0.190468	0.536444
YCR107W	AAD3	0.751861	0.65889	1.18245	-0.190429	0.653238
YFL050C	ALR2	0.648642	0.568743	1.04199	-0.189646	0.683844
YDR314C	RAD34	0.631225	0.553556	1.01588	-0.189427	0.686499
YLR032W	RAD5	1.00248	0.879851	1.77077	-0.188249	0.820794
YNL298W	CLA4	0.831667	0.730078	1.21289	-0.187956	0.544376
YLR362W	STE11	1.05381	0.925331	1.90763	-0.187572	0.856168
YBL022C	PIM1	1.09412	0.960807	1.6126	-0.187451	0.55962
YJL026W	RNR2	1.87777	1.64919	3.03371	-0.187264	0.692064
YER013W	PRP22	0.692216	0.608032	1.2844	-0.187075	0.891796
YAL031C	GIP4	0.6814	0.598606	1.05312	-0.186894	0.628091
YKR018C	YKR018C	2.26504	1.99057	3.26953	-0.186352	0.529547
YLR116W	MSL5	0.54135	0.476394	0.820305	-0.184406	0.599599
YIL144W	NDC80	0.731343	0.643727	1.15622	-0.1841	0.660798
YGL131C	SNT2	0.640655	0.563932	1.06332	-0.184026	0.730951
YDL145C	COP1	1.61477	1.42147	2.81439	-0.183939	0.801498
YHL023C	NPR3	1.02554	0.903214	1.58718	-0.183239	0.630083
YBR238C	YBR238C	0.741813	0.653428	1.24403	-0.183027	0.74589
YMR140W	SIP5	0.620676	0.547079	1.05092	-0.182091	0.759742
YMR117C	SPC24	0.611554	0.539094	0.973593	-0.181944	0.670838
YKL222C	YKL222C	0.469754	0.414195	0.743949	-0.181594	0.663299
YLR047C	FRE8	0.826824	0.729756	1.28753	-0.180165	0.638957
YDR074W	TPS2	0.874924	0.772511	1.2524	-0.179603	0.517465
YAL048C	GEM1	0.797253	0.703961	1.41087	-0.179542	0.823481
YHR027C	RPN1	1.16777	1.03143	2.14625	-0.179117	0.878058
YNR011C	PRP2	1.43842	1.27122	2.1454	-0.178268	0.576765
YPR198W	SGE1	0.996809	0.880964	1.54091	-0.178233	0.628392
YMR076C	PDS5	1.46143	1.29197	2.47977	-0.177809	0.762824
YNL334C	SNO2	0.314895	0.278439	0.476977	-0.177512	0.599049
YDL160C	DHH1	1.21973	1.07854	2.01475	-0.17748	0.724043
YDL154W	MSH5	0.827267	0.731601	1.72956	-0.177296	1.06398
YGR200C	ELP2	2.09158	1.8508	3.63326	-0.176448	0.79667
YCR068W	ATG15	1.2859	1.13789	1.8198	-0.17642	0.500994
YJR033C	RAV1	1.11318	0.985291	1.71128	-0.176065	0.620393
YOR233W	KIN4	0.724424	0.641328	1.1613	-0.17577	0.680831
YLR233C	EST1	0.35212	0.311758	0.508644	-0.17564	0.53059
YJR031C	GEA1	1.15982	1.02772	1.83711	-0.174458	0.663531
YDL085W	NDE2	1.22687	1.08714	1.78163	-0.174444	0.538213
YDL156W	CMR1	1.14896	1.01842	1.86854	-0.173993	0.701585
YBL075C	SSA3	1.08269	0.959783	1.71913	-0.173842	0.66706
YDR508C	GNP1	1.50678	1.3358	2.28459	-0.173765	0.600472
YPR160W	GPH1	2.1294	1.88853	3.30411	-0.173178	0.633816
YAL034C	FUN19	0.644804	0.572042	0.982869	-0.172738	0.608139
YIL026C	IRR1	0.797375	0.707674	1.36358	-0.172173	0.774072
YLR373C	VID22	0.75247	0.667866	1.20387	-0.172076	0.677975
YBR218C	PYC2	1.20501	1.07071	2.3314	-0.170481	0.952148
YLR386W	VAC14	1.04754	0.930889	1.90852	-0.170324	0.865447
YMR275C	BUL1	0.906088	0.805262	1.4938	-0.170193	0.72126
YDR228C	PCF11	0.944988	0.840096	1.41755	-0.169743	0.585027
YNL124W	NAF1	0.700236	0.622565	1.09758	-0.169618	0.648408
YLR237W	THI7	1.20662	1.07288	2.05954	-0.169485	0.771353
YNL328C	MDJ2	0.534437	0.475218	0.866037	-0.169428	0.696411
YMR261C	TPS3	1.18992	1.05858	1.69089	-0.168743	0.506917
YNL299W	TRF5	0.652667	0.580637	1.0381	-0.168711	0.66952
YPL113C	YPL113C	0.451955	0.402082	0.692152	-0.16869	0.614911
YGR274C	TAF1	0.900255	0.80105	1.59769	-0.168442	0.827583
YGL094C	PAN2	0.914209	0.813817	1.31224	-0.167821	0.521438
YGR075C	PRP38	0.332285	0.295884	0.483021	-0.167389	0.539666
YOR141C	ARP8	0.8932	0.795419	1.42945	-0.167268	0.678401
YIL031W	ULP2	0.536826	0.478264	0.791723	-0.166648	0.560542
YPL111W	CAR1	0.606217	0.540131	0.923725	-0.166525	0.607631
YDR499W	LCD1	0.656144	0.584678	0.998057	-0.16637	0.605111
YMR069W	NAT4	0.83458	0.743743	1.30772	-0.166247	0.647934
YER167W	BCK2	0.714857	0.637385	1.01679	-0.165489	0.508299
YGR116W	SPT6	1.66197	1.48191	2.42615	-0.165438	0.545771
YNL085W	MKT1	1.78578	1.5924	2.74744	-0.165353	0.62153
YDR188W	CCT6	1.53728	1.37126	2.36686	-0.16488	0.622592
YIL099W	SGA1	0.864434	0.771634	1.30297	-0.163838	0.59198
YNL091W	NST1	1.12967	1.00852	1.76573	-0.163667	0.644367
YLR131C	ACE2	0.798161	0.712588	1.13866	-0.163611	0.512592
YIL130W	ASG1	0.658747	0.588371	1.16993	-0.162997	0.828632
YLR095C	IOC2	0.805252	0.719269	1.40036	-0.16291	0.798286
YAL041W	CDC24	1.14448	1.0226	1.6694	-0.162447	0.544643
YBR054W	YRO2	0.437821	0.391209	0.643259	-0.1624	0.555059
YDR407C	TRS120	1.09507	0.978508	1.63721	-0.162373	0.58021
YNL225C	CNM67	0.526271	0.470287	0.919449	-0.162263	0.804965
YGL092W	NUP145	0.85387	0.763086	1.48072	-0.16217	0.794207
YGR056W	RSC1	0.650162	0.581136	1.03581	-0.161924	0.671885
YPR112C	MRD1	1.04008	0.929916	1.98542	-0.161516	0.932753
YMR218C	TRS130	1.1279	1.00854	1.92795	-0.161364	0.773432
YOR188W	MSB1	0.842599	0.753484	1.32823	-0.16127	0.656591
YDL102W	POL3	1.04551	0.934972	2.02065	-0.161212	0.950609
YLL031C	GPI13	1.13976	1.01942	1.7011	-0.160983	0.577734
YOR326W	MYO2	2.57922	2.30714	3.72087	-0.160824	0.528706
YML120C	NDI1	0.798766	0.71451	1.1813	-0.160819	0.564532
YDR052C	DBF4	0.80436	0.719572	1.16627	-0.160702	0.53599
YMR012W	CLU1	0.665966	0.595939	1.17642	-0.160285	0.820881
YAL019W	FUN30	0.854451	0.764624	1.70226	-0.160248	0.994381
YOR305W	RRG7	0.227281	0.20343	0.327204	-0.159945	0.525715
YOR207C	RET1	0.91106	0.816511	1.6429	-0.158075	0.850626
YDR227W	SIR4	1.02611	0.919759	1.56453	-0.157854	0.608548
YPL022W	RAD1	0.733089	0.657175	1.20853	-0.157711	0.721188
YDR406W	PDR15	0.91211	0.817705	1.32867	-0.157626	0.542704
YLR033W	RSC58	1.1121	0.997068	1.64988	-0.157526	0.569069
YLR254C	NDL1	0.202557	0.181687	0.298844	-0.156871	0.561066
YBR281C	DUG2	1.15864	1.03929	1.96151	-0.156837	0.759529
YLL022C	HIF1	1.68176	1.50894	2.4974	-0.15644	0.570451
YOR386W	PHR1	0.857709	0.769585	1.48073	-0.156407	0.787753
YDL113C	ATG20	0.627943	0.563555	0.900786	-0.156078	0.520551
YIL030C	SSM4	0.72278	0.648814	1.27187	-0.155751	0.815328
YER060W-A	FCY22	0.466723	0.419074	0.673642	-0.15536	0.529416
YDR234W	LYS4	0.752404	0.675631	1.37224	-0.155271	0.866957
YGL073W	HSF1	1.07739	0.967496	1.60221	-0.155215	0.572523
YBL007C	SLA1	1.31787	1.18352	1.94337	-0.155125	0.56035
YIL095W	PRK1	0.901749	0.80983	1.28287	-0.155107	0.508576
YNL186W	UBP10	0.805117	0.723119	1.23648	-0.154965	0.618972
YHR031C	RRM3	1.4201	1.27553	2.11	-0.154893	0.571245
YKL113C	RAD27	1.45629	1.30907	2.26904	-0.153753	0.639789
YGL013C	PDR1	0.91656	0.823917	1.40863	-0.153731	0.619987
YDL112W	TRM3	0.719625	0.646958	1.49901	-0.153575	1.0587
YGR213C	RTA1	0.375995	0.338118	0.690612	-0.153188	0.877161
YNL254C	RTC4	0.660212	0.594109	1.02817	-0.152202	0.639079
YBL045C	COR1	1.6183	1.4564	2.40786	-0.152072	0.573268
YLR319C	BUD6	1.24065	1.11657	1.97071	-0.152014	0.667623
YPR030W	CSR2	0.536157	0.482595	0.816506	-0.151843	0.606808
YDR104C	SPO71	0.755398	0.679967	1.25189	-0.151772	0.728795
YIL006W	YIA6	0.497505	0.447836	0.730377	-0.151743	0.553928
YCR011C	ADP1	1.66491	1.4987	2.54786	-0.151727	0.613843
YGL207W	SPT16	1.81393	1.63363	2.97499	-0.151043	0.713761
YDR325W	YCG1	1.11745	1.00646	1.61702	-0.150931	0.533124
YMR032W	HOF1	1.42918	1.28732	2.05917	-0.150817	0.526873
YMR136W	GAT2	0.62132	0.559767	1.073	-0.15051	0.788245
YJR089W	BIR1	0.818578	0.737588	1.23727	-0.150303	0.595964
YDR126W	SWF1	0.403962	0.364098	0.587427	-0.149892	0.540189
YML128C	MSC1	0.8233	0.742152	1.50814	-0.149703	0.873283
YJL090C	DPB11	0.517485	0.466682	0.765813	-0.149078	0.565473
YJL019W	MPS3	0.951845	0.858582	1.39566	-0.148771	0.552145
YER127W	LCP5	0.54984	0.496331	0.931641	-0.147709	0.760762
YLR182W	SWI6	0.969596	0.875553	1.59225	-0.147189	0.715608
YBR017C	KAP104	1.30186	1.17676	2.43008	-0.145744	0.900433
YNL224C	SQS1	1.1389	1.02963	1.70262	-0.145515	0.580118
YOR371C	GPB1	0.927301	0.838438	1.59534	-0.145333	0.782758
YDR351W	SBE2	0.710071	0.642279	1.03257	-0.144764	0.540207
YLR096W	KIN2	0.75411	0.68223	1.12031	-0.144516	0.571051
YBR114W	RAD16	1.00869	0.912739	1.50628	-0.144203	0.578513
YIL125W	KGD1	1.11436	1.00842	1.8012	-0.144128	0.692736
YDR256C	CTA1	0.327162	0.29616	0.599744	-0.143627	0.874343
YKL092C	BUD2	1.01664	0.920345	1.75233	-0.143566	0.785462
YDR358W	GGA1	0.882621	0.799238	1.32429	-0.143169	0.585355
YJL074C	SMC3	1.702	1.54146	3.00993	-0.142937	0.822497
YBR049C	REB1	0.990025	0.89672	1.9574	-0.142808	0.983403
YJL214W	HXT8	0.18442	0.16706	0.270406	-0.142629	0.55213
YLR272C	YCS4	0.994056	0.900968	1.72078	-0.141851	0.791665
YPL055C	LGE1	0.768861	0.697002	1.09007	-0.141559	0.503625
YLR347C	KAP95	0.815595	0.739548	1.33789	-0.14121	0.714033
YDL227C	HO	1.47932	1.34144	2.10022	-0.141158	0.505602
YMR308C	PSE1	1.1343	1.02875	1.79256	-0.140903	0.660225
YJL156C	SSY5	0.777739	0.705423	1.11772	-0.140797	0.523203
YML034W	SRC1	0.655351	0.594506	0.992372	-0.140577	0.598612
YIL105C	SLM1	0.639853	0.580581	0.950635	-0.140242	0.571152
YPL235W	RVB2	1.65514	1.50232	2.86506	-0.139757	0.791613
YLR231C	BNA5	2.051	1.86191	2.99702	-0.139543	0.547206
YBR023C	CHS3	0.713131	0.647456	1.17715	-0.139384	0.723063
YGL158W	RCK1	0.857743	0.778787	1.34466	-0.139317	0.648628
YML032C	RAD52	0.735883	0.668164	1.06665	-0.139275	0.535541
YBR245C	ISW1	1.00918	0.916421	2.07639	-0.139104	1.04089
YJL092W	SRS2	0.655956	0.595739	1.04097	-0.13892	0.666253
YNL293W	MSB3	0.882791	0.801789	1.28506	-0.13885	0.541696
YPL228W	CET1	0.710504	0.645358	1.06949	-0.138744	0.590011
YGR188C	BUB1	0.608672	0.552883	0.885776	-0.138692	0.541277
YOR249C	APC5	1.03068	0.936284	1.55114	-0.138579	0.589737
YDL087C	LUC7	0.51018	0.463478	0.778726	-0.138505	0.61011
YEL019C	MMS21	0.624056	0.567114	0.978092	-0.138036	0.648296
YJL094C	KHA1	0.585145	0.531811	0.850945	-0.137879	0.540274
YJL106W	IME2	0.300462	0.273172	0.522557	-0.13737	0.798405
YGL203C	KEX1	1.45974	1.3279	2.23534	-0.136565	0.614787
YPL036W	PMA2	0.714198	0.649999	1.40671	-0.135886	0.977923
YNR069C	BSC5	0.41472	0.377602	0.783275	-0.135272	0.917381
YBR198C	TAF5	0.990898	0.902285	1.65386	-0.135154	0.739028
YOR011W	AUS1	0.635215	0.578532	0.92431	-0.134848	0.541133
YDR180W	SCC2	0.679756	0.61916	1.02974	-0.134703	0.599195
YLR430W	SEN1	1.8895	1.7211	3.07738	-0.134672	0.7037
YOR242C	SSP2	0.859075	0.782557	3.05446	-0.134589	1.83006
YKR029C	SET3	0.663505	0.604726	1.20579	-0.133826	0.861804
YCR038C	BUD5	0.481313	0.438706	0.683622	-0.133721	0.506222
YDR422C	SIP1	0.669984	0.610742	1.05979	-0.133564	0.661574
YKL173W	SNU114	1.09138	0.99489	1.69264	-0.133541	0.633128
YGR186W	TFG1	2.21935	2.02329	3.29613	-0.133436	0.570634
YER105C	NUP157	0.80596	0.734848	1.354	-0.133262	0.748446
YGL062W	PYC1	0.626844	0.57158	1.12979	-0.133151	0.849877
YGL077C	HNM1	1.60989	1.46825	2.29238	-0.132861	0.509887
YPR097W	YPR097W	1.00536	0.917261	1.71348	-0.132313	0.769208
YDR466W	PKH3	0.707495	0.645698	1.1458	-0.131862	0.695562
YKL074C	MUD2	0.841039	0.768265	1.29175	-0.13057	0.619079
YPR083W	MDM36	0.446823	0.408254	0.633944	-0.130235	0.504653
YLR115W	CFT2	0.704153	0.643447	1.20274	-0.13007	0.772358
YBR102C	EXO84	1.17644	1.07519	1.73103	-0.129839	0.557209
YLR399C	BDF1	1.03885	0.949726	1.56953	-0.129401	0.595354
YDR176W	NGG1	0.860199	0.786584	1.36789	-0.129069	0.669211
YCR073C	SSK22	1.03668	0.947985	1.69199	-0.129033	0.706753
YGR278W	CWC22	0.790058	0.722488	1.23565	-0.128984	0.645244
YDR166C	SEC5	0.776615	0.710286	1.29757	-0.128801	0.740542
YOR069W	VPS5	1.0013	0.915817	1.55796	-0.128739	0.637786
YML076C	WAR1	0.62879	0.575196	1.01134	-0.128524	0.685616
YBR248C	HIS7	1.22855	1.12428	2.04717	-0.127957	0.736669
YJL176C	SWI3	0.990275	0.90641	1.65565	-0.127665	0.741499
YOL015W	IRC10	0.588828	0.539103	0.857215	-0.127286	0.541811
YEL061C	CIN8	0.625328	0.572604	1.08674	-0.127076	0.797324
YPR104C	FHL1	0.824339	0.754929	1.29171	-0.126897	0.647974
YPR003C	YPR003C	0.648371	0.59378	1.1556	-0.126892	0.833752
YDL248W	COS7	0.7151	0.654979	1.09137	-0.126695	0.609929
YJL010C	NOP9	1.28559	1.17766	2.3311	-0.126509	0.858582
YFR004W	RPN11	0.857005	0.785131	1.23598	-0.12637	0.528278
YIL091C	UTP25	0.95153	0.871826	1.42888	-0.126208	0.586566
YDR172W	SUP35	1.15656	1.05986	2.48933	-0.125973	1.10591
YMR281W	GPI12	0.344682	0.315867	0.544478	-0.12595	0.659606
YLR189C	ATG26	1.33158	1.22031	1.96769	-0.125901	0.563357
YJL048C	UBX6	0.519785	0.476379	0.965497	-0.125805	0.893355
YLL038C	ENT4	0.640405	0.587083	1.11145	-0.125419	0.795389
YMR165C	PAH1	0.780205	0.715506	1.25116	-0.12489	0.681343
YLR134W	PDC5	0.687517	0.630599	1.28332	-0.124671	0.900417
YCR061W	YCR061W	1.17717	1.07973	1.9856	-0.124646	0.754256
YHR172W	SPC97	0.691931	0.634754	1.21774	-0.124431	0.815501
YMR213W	CEF1	0.639909	0.587102	1.00662	-0.124255	0.653577
YJR016C	ILV3	0.782347	0.717839	1.23101	-0.124149	0.653959
YDR184C	ATC1	0.351475	0.3225	0.500719	-0.124123	0.51058
YMR080C	NAM7	1.02081	0.936791	1.73553	-0.123916	0.765664
YOL095C	HMI1	0.499598	0.458657	0.708903	-0.123351	0.504821
YHR118C	ORC6	0.813842	0.747169	1.25518	-0.123313	0.625069
YGL122C	NAB2	0.899288	0.826029	1.64362	-0.122592	0.870022
YDR310C	SUM1	1.24753	1.14674	1.97874	-0.121534	0.665505
YGR100W	MDR1	1.45763	1.33998	2.14056	-0.121413	0.554357
YJR040W	GEF1	1.52513	1.40236	2.27577	-0.121079	0.577423
YIL119C	RPI1	0.501478	0.46128	0.742653	-0.120544	0.566502
YPR180W	AOS1	1.12263	1.03277	1.63803	-0.120359	0.54508
YKL164C	PIR1	0.93644	0.861551	1.47088	-0.12025	0.651423
YKL132C	RMA1	0.530911	0.488685	0.753657	-0.119566	0.505439
YDR081C	PDC2	0.88889	0.81846	1.45868	-0.119093	0.714585
YLL032C	YLL032C	0.568349	0.523523	0.940662	-0.118523	0.726899
YMR106C	YKU80	1.10742	1.0204	1.58415	-0.118067	0.516503
YJL041W	NSP1	1.06739	0.983565	1.91962	-0.117997	0.846731
YOL104C	NDJ1	0.484306	0.446369	0.759222	-0.117681	0.648604
YOR377W	ATF1	0.673455	0.620866	0.966444	-0.117298	0.521105
YHL028W	WSC4	0.584129	0.538809	0.889515	-0.116512	0.606731
YGR218W	CRM1	1.02739	0.94782	1.56207	-0.116304	0.604471
YOR086C	TCB1	1.36117	1.25587	2.15379	-0.116157	0.662037
YKL033W	TTI1	0.88372	0.815382	1.59663	-0.116113	0.853371
YMR154C	RIM13	0.438651	0.404836	0.708788	-0.115738	0.69228
YPL219W	PCL8	0.348211	0.321431	0.574123	-0.115454	0.721397
YMR214W	SCJ1	1.25903	1.16235	1.92054	-0.11526	0.609202
YDR109C	YDR109C	0.926001	0.855083	1.4319	-0.11495	0.628841
YDR285W	ZIP1	0.435738	0.402484	0.65538	-0.114527	0.588873
YHR035W	NEL1	0.371778	0.343423	0.59525	-0.114451	0.679056
YDR129C	SAC6	1.27503	1.17781	2.55885	-0.114421	1.00497
YNL106C	INP52	0.780344	0.721098	1.31012	-0.113915	0.747516
YOL025W	LAG2	0.520809	0.481488	0.81168	-0.113254	0.640157
YKL124W	SSH4	0.534992	0.494653	0.847738	-0.1131	0.664102
YPL006W	NCR1	0.871857	0.806169	1.42047	-0.113009	0.704204
YDR356W	SPC110	1.05533	0.97584	1.79185	-0.112981	0.763755
YHR149C	SKG6	0.754564	0.697817	1.18995	-0.112794	0.657185
YPR070W	MED1	0.477822	0.442048	0.723592	-0.11227	0.598702
YPR175W	DPB2	0.609064	0.563482	0.947053	-0.112225	0.636851
YGL151W	NUT1	0.776578	0.718519	1.39602	-0.112104	0.846119
YBR215W	HPC2	0.981674	0.908308	1.43032	-0.112062	0.543022
YLL034C	RIX7	1.20764	1.11752	2.13959	-0.111888	0.825139
YBR294W	SUL1	0.258759	0.239453	0.384866	-0.111867	0.572744
YBL023C	MCM2	0.83482	0.772768	1.33522	-0.11143	0.677545
YLR045C	STU2	1.09153	1.01051	1.87592	-0.111259	0.781247
YFL049W	SWP82	0.621147	0.57515	1.05293	-0.110998	0.761404
YLR393W	ATP10	0.941314	0.871696	1.49826	-0.110851	0.670536
YML099C	ARG81	0.629621	0.583231	0.99781	-0.110416	0.664281
YPR032W	SRO7	0.68752	0.637024	1.22208	-0.110055	0.829859
YKR086W	PRP16	0.832829	0.772046	1.28796	-0.109333	0.628995
YKL125W	RRN3	0.413384	0.383252	0.71015	-0.109189	0.780642
YOL063C	CRT10	0.647105	0.599994	0.962722	-0.109053	0.573118
YPR201W	ARR3	0.524396	0.486403	0.895955	-0.108507	0.772768
YLL007C	YLL007C	0.648528	0.60154	1.05173	-0.108507	0.697522
YDL132W	CDC53	1.02464	0.950448	1.69641	-0.108431	0.727377
YHR007C	ERG11	1.20105	1.11463	1.88064	-0.107736	0.646921
YER038C	KRE29	0.667183	0.619249	0.97289	-0.107564	0.544194
YER099C	PRS2	1.0945	1.01589	2.10141	-0.107525	0.941084
YOR005C	DNL4	0.600422	0.557352	0.879244	-0.107388	0.550285
YNR053C	NOG2	0.72497	0.67297	1.21704	-0.107378	0.747387
YLR136C	TIS11	0.261751	0.242995	0.519928	-0.107265	0.99012
YLR369W	SSQ1	0.786773	0.730421	1.30414	-0.10722	0.729084
YNL313C	EMW1	0.967971	0.898697	1.77654	-0.107129	0.876037
YBL037W	APL3	0.626126	0.581832	1.12059	-0.105851	0.83974
YMR287C	DSS1	0.442801	0.411516	0.663701	-0.105709	0.583875
YDR484W	VPS52	0.424781	0.394794	0.627427	-0.105622	0.562728
YOR219C	STE13	0.855134	0.794924	1.23501	-0.105333	0.530303
YJR109C	CPA2	0.781119	0.72618	1.42471	-0.105216	0.867051
YJR060W	CBF1	0.964997	0.897335	1.55502	-0.104878	0.688338
YOL138C	RTC1	0.568074	0.528348	0.935152	-0.104592	0.719123
YPR122W	AXL1	0.582793	0.54205	0.873448	-0.104556	0.583737
YDL030W	PRP9	0.854266	0.794896	1.35718	-0.10392	0.667858
YBR179C	FZO1	0.593382	0.552285	0.963943	-0.103549	0.699986
YLR223C	IFH1	0.983517	0.915612	1.59109	-0.103214	0.69399
YPR179C	HDA3	0.779535	0.725858	1.37624	-0.102928	0.820044
YPL040C	ISM1	0.509052	0.474005	0.762141	-0.10291	0.582244
YLR196W	PWP1	1.29423	1.20522	2.65882	-0.102804	1.03869
YHL012W	YHL012W	0.241929	0.225306	0.404698	-0.102696	0.742264
YLR117C	CLF1	1.22163	1.13814	1.79947	-0.10213	0.558765
YDL095W	PMT1	0.998864	0.930631	1.86728	-0.10208	0.902579
YJL080C	SCP160	0.985197	0.918184	2.1396	-0.101629	1.11886
YGL110C	CUE3	1.15801	1.07954	1.91339	-0.101235	0.724485
YOR308C	SNU66	0.758604	0.707316	1.35528	-0.100993	0.837173
YER022W	SRB4	0.909773	0.848309	1.47775	-0.100916	0.699825
YJL073W	JEM1	0.823539	0.767959	1.18058	-0.100808	0.51959
YMR207C	HFA1	1.83661	1.71314	3.01805	-0.1004	0.716572
YKR024C	DBP7	0.69192	0.64541	1.15427	-0.100389	0.738308
YNL161W	CBK1	1.13511	1.05917	1.85834	-0.0999012	0.711182
YLL008W	DRS1	1.00793	0.940559	1.97897	-0.0998065	0.973353
YLL003W	SFI1	0.838283	0.782418	1.21116	-0.0994977	0.530878
YLR069C	MEF1	0.70182	0.655191	1.03303	-0.0991859	0.557703
YJL111W	CCT7	1.72247	1.60827	2.54462	-0.0989715	0.562969
YOL144W	NOP8	1.17963	1.10156	2.11945	-0.098789	0.84536
YIL137C	TMA108	0.972136	0.907911	1.86461	-0.0986072	0.939646
YBL019W	APN2	0.833931	0.77887	1.19118	-0.0985453	0.514394
YMR301C	ATM1	1.28519	1.20064	2.16489	-0.0981833	0.75231
YPR163C	TIF3	3.08053	2.87817	4.72379	-0.0980281	0.616765
YGR134W	CAF130	0.652774	0.610029	0.968152	-0.0977066	0.568649
YJR022W	LSM8	0.157098	0.146817	0.281874	-0.0976443	0.843386
YDR229W	IVY1	0.736985	0.689057	1.1	-0.0970129	0.577796
YPL233W	NSL1	0.532939	0.498296	0.758369	-0.0969699	0.508929
YMR303C	ADH2	0.405846	0.379516	0.588684	-0.0967728	0.536561
YGL211W	NCS6	1.00066	0.935833	1.49297	-0.0966319	0.577226
YMR179W	SPT21	0.707464	0.662065	1.05188	-0.0956854	0.572247
YGL113W	SLD3	0.478329	0.447829	0.775864	-0.0950545	0.697801
YOL006C	TOP1	1.13636	1.06398	1.96199	-0.0949432	0.787899
YOR363C	PIP2	0.631164	0.590995	0.985683	-0.0948695	0.643108
YJL159W	HSP150	0.837619	0.784382	1.33067	-0.094737	0.667785
YPL268W	PLC1	0.661367	0.619377	0.988252	-0.0946343	0.579427
YKL146W	AVT3	0.76913	0.720495	1.25254	-0.0942397	0.703559
YPL116W	HOS3	0.927469	0.868834	1.35124	-0.0942198	0.542909
YDR257C	RKM4	0.806603	0.755812	1.32293	-0.0938313	0.713802
YDR419W	RAD30	0.810212	0.759213	1.27391	-0.093795	0.652894
YIL109C	SEC24	1.12533	1.05461	2.07196	-0.0936452	0.880646
YJR119C	JHD2	0.548532	0.514413	0.91641	-0.0926503	0.740416
YDR128W	MTC5	1.02969	0.965649	1.5881	-0.0926348	0.625092
YJL125C	GCD14	1.16151	1.08954	2.00344	-0.092278	0.786481
YLR084C	RAX2	0.650621	0.61046	1.04143	-0.0919188	0.678677
YCR010C	ADY2	0.379702	0.356266	0.539427	-0.0919145	0.506558
YPR137W	RRP9	1.05499	0.989908	1.62189	-0.091869	0.620441
YAL021C	CCR4	1.0711	1.00503	1.85321	-0.0918496	0.790939
YJR032W	CPR7	1.09079	1.02379	1.7951	-0.0914549	0.71869
YFL055W	AGP3	0.656107	0.615846	0.970325	-0.0913601	0.564537
YJL056C	ZAP1	0.650414	0.610793	1.03939	-0.0906761	0.676311
YOR353C	SOG2	0.770518	0.723583	1.14677	-0.0906716	0.57368
YBR156C	SLI15	0.775634	0.7285	1.10021	-0.0904472	0.504328
YOR172W	YRM1	0.878335	0.82515	1.31656	-0.0901145	0.583926
YPL100W	ATG21	0.755449	0.709755	1.37532	-0.090013	0.864364
YNL132W	KRE33	0.676032	0.635303	1.52032	-0.089646	1.16921
YLR148W	PEP3	0.720858	0.677755	1.27129	-0.0889522	0.818503
YJL076W	NET1	0.697189	0.655717	1.21565	-0.0884755	0.802101
YDR409W	SIZ1	0.729124	0.685806	1.29317	-0.0883636	0.826671
YDL117W	CYK3	0.779768	0.73351	1.19467	-0.0882279	0.615501
YDR473C	PRP3	1.40648	1.32304	2.0168	-0.0882278	0.519982
YLR417W	VPS36	0.696356	0.655121	0.996136	-0.0880655	0.516517
YPR141C	KAR3	0.977944	0.920283	1.44048	-0.0876737	0.558722
YGR233C	PHO81	0.68138	0.641233	1.06798	-0.0876102	0.648352
YDR137W	RGP1	0.810009	0.762295	1.1928	-0.0875878	0.558344
YIL038C	NOT3	0.846901	0.797238	1.45856	-0.0871816	0.784277
YPL053C	KTR6	0.908779	0.855494	1.49306	-0.0871716	0.716268
YBR295W	PCA1	0.680245	0.64048	1.12546	-0.0869018	0.726386
YNL087W	TCB2	0.888633	0.836896	1.73286	-0.0865398	0.963492
YPL018W	CTF19	0.72763	0.685383	1.18011	-0.0862943	0.697644
YGL008C	PMA1	1.04117	0.980842	2.00618	-0.0861192	0.946242
YOR027W	STI1	2.18367	2.05718	3.38867	-0.0860865	0.633964
YDR379W	RGA2	0.832446	0.784253	1.36822	-0.0860373	0.716875
YBR008C	FLR1	0.452932	0.426715	0.690841	-0.08602	0.609059
YKR106W	GEX2	0.541301	0.509972	0.766626	-0.0860127	0.502092
YNL221C	POP1	0.928619	0.874991	1.3979	-0.0858184	0.590106
YNL025C	SSN8	0.411401	0.387947	0.621794	-0.0846844	0.595893
YHR040W	BCD1	1.29612	1.22229	1.94906	-0.0846128	0.588574
YJR065C	ARP3	1.53208	1.44487	2.30285	-0.0845559	0.587929
YAL053W	FLC2	0.73945	0.697363	1.07361	-0.0845438	0.537946
YDR192C	NUP42	0.467425	0.440828	0.684316	-0.0845207	0.549926
YJL101C	GSH1	0.988604	0.932471	1.58275	-0.0843338	0.678967
YMR240C	CUS1	0.81589	0.769595	1.20101	-0.0842755	0.557799
YDR536W	STL1	0.192937	0.182011	0.44531	-0.0840983	1.20668
YOL017W	ESC8	0.692312	0.653121	1.13659	-0.0840706	0.715221
YDL148C	NOP14	0.996491	0.940093	2.15131	-0.0840529	1.11029
YER049W	TPA1	1.18807	1.12118	2.08403	-0.0836103	0.810752
YJL087C	TRL1	0.929213	0.877002	1.46956	-0.0834292	0.661304
YOR274W	MOD5	0.949571	0.896473	1.40703	-0.083017	0.567301
YCR026C	NPP1	0.778053	0.734949	1.18481	-0.0822243	0.606712
YGR003W	CUL3	1.03635	0.979061	1.61567	-0.0820427	0.640616
YJL079C	PRY1	1.56638	1.48003	2.22385	-0.081814	0.505624
YBR065C	ECM2	0.65047	0.614658	0.987969	-0.0816987	0.602984
YBR073W	RDH54	1.43231	1.35371	2.27318	-0.0814259	0.666374
YMR087W	YMR087W	0.835982	0.790266	1.53426	-0.0811329	0.876001
YGL186C	TPN1	0.851121	0.805348	1.34814	-0.0797526	0.663531
YOR138C	RUP1	0.570545	0.540052	1.00861	-0.0792432	0.82196
YDR369C	XRS2	0.765966	0.725141	1.10814	-0.0790205	0.53279
YLR397C	AFG2	0.832556	0.788202	1.52545	-0.0789811	0.873617
YDR291W	HRQ1	0.535884	0.507408	0.833089	-0.0787763	0.63655
YGL107C	RMD9	0.514556	0.487225	0.753375	-0.0787395	0.550039
YGL099W	LSG1	1.15322	1.09206	2.25262	-0.0786253	0.965931
YJR042W	NUP85	2.02705	1.9196	3.02064	-0.0785755	0.57547
YIL166C	YIL166C	0.238836	0.226223	0.387741	-0.0782744	0.699072
YPL027W	SMA1	0.315925	0.299263	0.462757	-0.0781656	0.550675
YMR302C	YME2	0.967941	0.917011	1.43049	-0.0779806	0.563516
YEL031W	SPF1	0.8278	0.78428	1.75336	-0.077912	1.08277
YFL047W	RGD2	0.921597	0.873514	1.47847	-0.0773039	0.681896
YMR066W	SOV1	0.549976	0.521624	0.872042	-0.07636	0.665028
YGL216W	KIP3	0.799466	0.758267	1.15923	-0.0763307	0.536061
YKL191W	DPH2	1.08923	1.03316	1.81767	-0.0762385	0.738783
YLR039C	RIC1	0.85039	0.806651	1.33408	-0.0761809	0.649646
YHR105W	YPT35	0.711404	0.674888	1.04704	-0.0760223	0.557573
YML123C	PHO84	0.501464	0.475759	0.810191	-0.0759164	0.692114
YOR206W	NOC2	0.979046	0.928903	2.22785	-0.0758479	1.18621
YOL145C	CTR9	0.628585	0.596492	1.32588	-0.0756061	1.07677
YML066C	SMA2	0.212756	0.201933	0.312291	-0.0753206	0.553692
YPR116W	RRG8	0.479032	0.454754	0.696871	-0.0750347	0.54077
YML082W	YML082W	0.784785	0.745056	1.20945	-0.0749493	0.62398
YOR229W	WTM2	0.936032	0.888653	1.44294	-0.0749371	0.624381
YDR320C	SWA2	0.97192	0.922731	1.64948	-0.0749264	0.763104
YGL137W	SEC27	1.37178	1.30241	2.57248	-0.0748583	0.907116
YOR237W	HES1	0.481884	0.457583	0.688425	-0.0746516	0.514614
YDR350C	ATP22	0.412095	0.391475	0.6031	-0.0740551	0.549421
YML065W	ORC1	1.21243	1.15184	1.99782	-0.073959	0.720529
YML052W	SUR7	0.556439	0.528687	0.809443	-0.0738099	0.540707
YMR156C	TPP1	0.47252	0.449175	0.673255	-0.0730997	0.510776
YPR161C	SGV1	0.740031	0.703484	1.22466	-0.0730681	0.726729
YOR190W	SPR1	0.535036	0.508623	0.785178	-0.0730393	0.553382
YDR432W	NPL3	1.56006	1.48323	2.54904	-0.0728579	0.70835
YPL012W	RRP12	0.579041	0.550578	1.14458	-0.0727191	0.983084
YHL016C	DUR3	1.04162	0.990453	1.48206	-0.0726665	0.50878
YIL042C	PKP1	0.547326	0.520542	0.779554	-0.0723865	0.510247
YML007W	YAP1	0.891031	0.847437	1.26723	-0.0723694	0.508128
YER052C	HOM3	0.757271	0.720386	1.17482	-0.0720389	0.633555
YLR442C	SIR3	0.856384	0.81495	1.42324	-0.0715459	0.732853
YLR240W	VPS34	1.13747	1.08248	1.88843	-0.0714857	0.73136
YMR306W	FKS3	0.985524	0.937885	1.59589	-0.0714802	0.695396
YPL091W	GLR1	2.46292	2.34432	4.18983	-0.0712002	0.766523
YIL047C	SYG1	0.716365	0.6819	1.05717	-0.071136	0.561439
YLR263W	RED1	0.399196	0.380001	0.68153	-0.0710964	0.771677
YGL049C	TIF4632	0.932707	0.887875	1.85316	-0.0710686	0.990489
YOL117W	RRI2	0.760357	0.723872	1.19372	-0.0709407	0.650711
YDR049W	VMS1	1.00754	0.95924	1.58931	-0.0708771	0.657562
YLR424W	SPP382	0.682458	0.649745	1.13134	-0.0708658	0.729218
YKR084C	HBS1	1.62663	1.54903	2.47732	-0.0705238	0.606888
YLR083C	EMP70	0.986495	0.939519	1.8963	-0.0703907	0.942805
YDR438W	THI74	0.329532	0.313915	0.550989	-0.0700431	0.741606
YJL157C	FAR1	0.951487	0.906432	1.46617	-0.069986	0.623795
YHL038C	CBP2	0.655886	0.625096	1.07885	-0.0693661	0.717982
YER169W	RPH1	0.745116	0.710172	1.11646	-0.0692969	0.583395
YHR072W	ERG7	0.975285	0.929684	1.66178	-0.0690843	0.76883
YOR062C	YOR062C	0.256791	0.244851	0.426716	-0.0686908	0.732683
YGR006W	PRP18	0.426517	0.406687	0.701198	-0.0686854	0.717217
YEL036C	ANP1	1.16311	1.10904	1.66455	-0.0686752	0.517141
YNR034W	SOL1	0.958115	0.913907	1.4401	-0.0681514	0.587894
YHR048W	YHK8	0.554538	0.528973	0.820696	-0.0680929	0.56556
YGR187C	HGH1	0.65447	0.624322	1.08089	-0.0680363	0.723824
YDR017C	KCS1	0.551158	0.525782	0.962356	-0.0680008	0.804106
YBL046W	PSY4	0.91261	0.870654	1.37173	-0.0678992	0.587922
YKL048C	ELM1	0.599716	0.572178	0.865447	-0.0678145	0.529167
YBR138C	YBR138C	0.580159	0.55356	0.894956	-0.0677084	0.62537
YOL021C	DIS3	0.771969	0.736624	1.45536	-0.067613	0.914758
YMR100W	MUB1	0.620318	0.591917	0.900136	-0.0676118	0.537135
YCL031C	RRP7	0.399103	0.380913	0.570592	-0.0673008	0.515698
YKR063C	LAS1	0.953933	0.910649	1.62785	-0.0669934	0.771009
YBR280C	SAF1	0.763971	0.729365	1.13015	-0.066877	0.56492
YDL073W	YDL073W	0.638369	0.609459	0.943355	-0.0668615	0.56341
YFL010W-A	AUA1	2.18129	2.08269	3.65414	-0.0667332	0.744348
YHR120W	MSH1	0.674365	0.644027	1.0372	-0.0664102	0.621094
YNL238W	KEX2	0.59734	0.570551	0.872357	-0.0661975	0.546366
YKR099W	BAS1	0.906497	0.865877	1.29792	-0.0661395	0.517823
YDL153C	SAS10	2.25182	2.15098	3.9938	-0.0661006	0.826669
YPL215W	CBP3	0.324668	0.310152	0.49468	-0.0659927	0.607528
YCR098C	GIT1	0.885343	0.846154	1.26147	-0.0653162	0.510792
YDL009C	YDL009C	0.506748	0.484329	1.23618	-0.065282	1.28654
YGR240C	PFK1	0.831495	0.794929	1.45012	-0.0648827	0.802388
YLR297W	YLR297W	0.318247	0.30433	0.465959	-0.064509	0.550058
YOL084W	PHM7	0.517426	0.494804	0.747472	-0.0644958	0.530668
YPL045W	VPS16	1.15946	1.10898	1.70886	-0.0642277	0.559574
YOR127W	RGA1	0.87296	0.834962	1.33808	-0.0642053	0.616181
YDR211W	GCD6	1.45036	1.38738	2.49335	-0.0640477	0.781673
YFR040W	SAP155	0.416583	0.398498	0.694143	-0.0640333	0.736629
YGL228W	SHE10	1.39342	1.3334	2.28005	-0.0635223	0.710435
YBL005W	PDR3	0.706567	0.67617	1.10838	-0.0634393	0.649561
YPR111W	DBF20	0.66063	0.63238	0.999273	-0.0630515	0.597036
YER144C	UBP5	0.575428	0.550849	0.865577	-0.0629807	0.589026
YAL051W	OAF1	0.362227	0.346816	0.689294	-0.0627252	0.928223
YGR113W	DAM1	0.458201	0.438827	0.776394	-0.0623264	0.76081
YBL014C	RRN6	0.501722	0.48051	0.891083	-0.0623213	0.828671
YIL112W	HOS4	1.25952	1.20678	2.16193	-0.0617127	0.779449
YLR357W	RSC2	0.758648	0.726979	1.1452	-0.0615165	0.594093
YDR057W	YOS9	0.612698	0.587249	1.11813	-0.0612034	0.867834
YDR458C	HEH2	1.19603	1.1465	1.7687	-0.061018	0.564432
YDR021W	FAL1	0.649527	0.622664	1.07365	-0.0609367	0.725058
YNR045W	PET494	0.391486	0.375355	0.59305	-0.0607061	0.599194
YKL017C	HCS1	0.643583	0.617191	0.94637	-0.0604076	0.556279
YDR311W	TFB1	0.569055	0.545841	0.874055	-0.0600876	0.619156
YOR373W	NUD1	0.792923	0.76076	1.24256	-0.0597396	0.648065
YBR235W	VHC1	0.89494	0.858724	1.37555	-0.0595958	0.620151
YDR186C	YDR186C	0.581855	0.558364	1.00123	-0.0594534	0.78304
YHR155W	YSP1	0.57751	0.554214	0.952964	-0.0594014	0.722576
YDL101C	DUN1	0.678188	0.650984	1.16061	-0.0590638	0.77512
YNL249C	MPA43	0.347755	0.333899	0.62176	-0.0586596	0.838288
YDR205W	MSC2	0.740185	0.710724	1.07669	-0.0585969	0.540641
YBR163W	EXO5	0.513268	0.49291	0.734159	-0.058387	0.516381
YOR336W	KRE5	0.65623	0.63025	1.29542	-0.0582791	0.981143
YDR365C	ESF1	1.05651	1.01481	1.72757	-0.0580955	0.709445
YOR321W	PMT3	1.48297	1.42452	2.37817	-0.0580167	0.681358
YNL027W	CRZ1	0.89551	0.860294	1.38532	-0.0578797	0.62944
YDL231C	BRE4	0.534842	0.513951	0.841058	-0.057482	0.653091
YGR072W	UPF3	0.627753	0.603242	1.05288	-0.0574619	0.746071
YMR167W	MLH1	0.419208	0.402888	0.73198	-0.0572897	0.804136
YMR052W	FAR3	0.367647	0.353358	0.560875	-0.0571885	0.609359
YMR056C	AAC1	0.461885	0.443937	0.6962	-0.0571805	0.591967
YNR009W	NRM1	0.232899	0.223853	0.374098	-0.0571486	0.683715
YLR195C	NMT1	0.964955	0.927617	1.49932	-0.056932	0.635778
YOR018W	ROD1	0.621341	0.59735	0.964599	-0.0568089	0.634544
YNL212W	VID27	1.57515	1.51442	2.7958	-0.0567242	0.827776
YPR200C	ARR2	0.213405	0.205199	0.336256	-0.0565678	0.655966
YPL014W	YPL014W	0.468891	0.450865	0.772809	-0.0565583	0.720858
YML016C	PPZ1	0.655502	0.630353	0.965515	-0.0564386	0.558699
YDR221W	GTB1	1.75794	1.69057	2.54279	-0.0563815	0.532524
YJR152W	DAL5	0.367722	0.353664	0.570052	-0.0562356	0.632478
YBR088C	POL30	0.620843	0.597189	0.954459	-0.0560414	0.620454
YDR108W	TRS85	0.644521	0.620244	0.936401	-0.055391	0.5389
YNL273W	TOF1	0.803908	0.773877	1.41995	-0.0549275	0.820738
YIL017C	VID28	0.782637	0.753508	1.18546	-0.0547204	0.599032
YER171W	RAD3	0.852975	0.821506	1.33306	-0.0542336	0.64417
YKL103C	APE1	1.97185	1.89928	3.18151	-0.0540976	0.690164
YER002W	NOP16	1.11723	1.07638	1.63222	-0.0537453	0.546904
YPL152W	RRD2	0.402357	0.387736	0.778545	-0.0534014	0.952306
YLL011W	SOF1	0.383008	0.369139	0.697786	-0.0532082	0.86541
YBR172C	SMY2	0.558106	0.538031	0.964367	-0.0528505	0.789042
YJL050W	MTR4	0.919966	0.886915	2.00902	-0.0527857	1.12684
YLR382C	NAM2	0.527772	0.508818	0.857568	-0.0527669	0.700336
YBR046C	ZTA1	1.40185	1.35176	2.19144	-0.0524975	0.644549
YJR072C	NPA3	0.979555	0.944606	2.06445	-0.0524139	1.07556
YDL240W	LRG1	0.359392	0.346572	0.621	-0.0524018	0.789037
YJL105W	SET4	0.787442	0.759471	1.12866	-0.0521801	0.519367
YGL163C	RAD54	0.765001	0.737947	1.27444	-0.051944	0.736328
YKL055C	OAR1	0.56577	0.54585	0.857789	-0.0517107	0.600408
YHR154W	RTT107	1.32719	1.28047	2.4553	-0.051699	0.887523
YHL025W	SNF6	0.545578	0.526429	0.803514	-0.051545	0.558538
YNL241C	ZWF1	1.3555	1.30808	1.92117	-0.0513689	0.503161
YOR323C	PRO2	2.17066	2.09544	4.08667	-0.0508852	0.91279
YGL021W	ALK1	0.952456	0.920028	1.42903	-0.0499738	0.585316
YKL155C	RSM22	0.538998	0.520657	0.782941	-0.0499478	0.538623
YKR046C	PET10	0.901237	0.870599	1.34345	-0.0498996	0.575968
YOR313C	SPS4	0.350854	0.338949	0.555842	-0.0498044	0.663804
YGR141W	VPS62	1.48312	1.43285	2.15197	-0.0497496	0.537021
YDL225W	SHS1	0.956764	0.924527	1.7483	-0.0494476	0.869715
YJR054W	KCH1	0.370216	0.357785	0.585361	-0.0492779	0.660957
YPL226W	NEW1	0.507728	0.490692	0.996516	-0.0492384	0.972839
YGL116W	CDC20	0.615826	0.59518	1.01795	-0.0491964	0.72507
YHR056C	RSC30	0.799683	0.772956	1.37152	-0.0490419	0.778277
YDR110W	FOB1	1.00765	0.974003	1.6265	-0.0490028	0.690773
YDL215C	GDH2	0.571432	0.55238	1.00078	-0.0489225	0.808466
YPL026C	SKS1	0.542043	0.52398	0.873799	-0.0488955	0.688894
YJL062W	LAS21	0.902384	0.872368	1.50979	-0.0488058	0.74253
YKL120W	OAC1	0.516934	0.499749	0.74336	-0.0487763	0.524081
YAL011W	SWC3	0.99746	0.964598	1.59694	-0.0483322	0.678978
YFL037W	TUB2	3.19351	3.08851	5.60109	-0.0482324	0.810567
YGL241W	KAP114	0.874871	0.846123	1.57202	-0.0482029	0.845474
YML062C	MFT1	1.21812	1.17814	1.7671	-0.0481473	0.536721
YOR058C	ASE1	0.445664	0.43107	0.720216	-0.0480342	0.692474
YDL060W	TSR1	0.795057	0.769148	1.59554	-0.047796	1.00492
YLR072W	YLR072W	1.05442	1.02038	1.54279	-0.0473413	0.549101
YMR192W	GYL1	0.571391	0.552971	0.848907	-0.047273	0.57113
YPL061W	ALD6	0.397826	0.385003	0.716654	-0.0472672	0.849138
YLR451W	LEU3	0.587991	0.569144	1.1017	-0.0469996	0.905867
YLL028W	TPO1	0.875941	0.847898	1.38369	-0.0469425	0.659619
YNL118C	DCP2	0.592905	0.573965	1.20861	-0.0468389	1.02747
YNL023C	FAP1	0.934279	0.904484	1.70522	-0.0467589	0.868034
YKL015W	PUT3	0.490269	0.474714	0.710175	-0.0465134	0.534602
YML049C	RSE1	0.902614	0.874019	1.59635	-0.0464446	0.8226
YDL091C	UBX3	0.635975	0.615879	1.11734	-0.0463226	0.813028
YLR307W	CDA1	0.336771	0.326136	0.49026	-0.0462903	0.541781
YDR390C	UBA2	1.06478	1.03127	1.66229	-0.046133	0.64262
YKR081C	RPF2	0.898984	0.870851	1.63055	-0.0458697	0.85899
YDL122W	UBP1	0.78966	0.764999	1.27214	-0.045773	0.687957
YDL088C	ASM4	0.539207	0.522495	0.889186	-0.0454225	0.721644
YHR006W	STP2	0.459832	0.445655	0.749011	-0.0451773	0.703882
YOL010W	RCL1	0.578514	0.560742	0.887192	-0.0450124	0.616895
YKR052C	MRS4	0.335644	0.325364	0.500134	-0.0448796	0.575382
YHR090C	YNG2	0.240593	0.233231	0.390719	-0.0448356	0.699535
YDR191W	HST4	0.156797	0.152022	0.289912	-0.0446188	0.886718
YLR314C	CDC3	1.45497	1.4107	2.55925	-0.0445748	0.814732
YDR532C	KRE28	0.468321	0.454102	0.742949	-0.0444809	0.665767
YOR107W	RGS2	0.295602	0.286644	0.447884	-0.0443924	0.59947
YDR485C	VPS72	0.811291	0.786828	1.41135	-0.0441708	0.798781
YBR019C	GAL10	0.218966	0.212369	0.353666	-0.044139	0.691679
YLR005W	SSL1	1.15596	1.12134	1.71261	-0.0438613	0.56711
YOR303W	CPA1	0.533799	0.51789	0.774657	-0.0436501	0.537261
YDL116W	NUP84	0.747298	0.725117	1.26851	-0.0434706	0.76338
YNL123W	NMA111	0.79549	0.771958	1.40645	-0.0433217	0.822144
YJL088W	ARG3	0.41438	0.402156	0.777974	-0.0431995	0.908767
YCL029C	BIK1	1.1474	1.11377	1.71889	-0.042923	0.583105
YML111W	BUL2	0.718063	0.697104	1.08062	-0.0427366	0.589678
YAL026C	DRS2	1.02604	0.996377	1.9546	-0.0423221	0.929787
YFR037C	RSC8	2.13838	2.07659	3.10181	-0.0423021	0.536595
YPL128C	TBF1	1.13329	1.10076	1.75505	-0.0420212	0.630995
YMR169C	ALD3	0.579552	0.562992	0.909053	-0.0418249	0.649425
YEL032W	MCM3	0.587535	0.570952	1.13957	-0.0413067	0.955748
YMR291W	TDA1	0.451334	0.438636	0.759147	-0.0411704	0.750184
YPR009W	SUT2	0.210765	0.204879	0.301678	-0.0408641	0.517374
YCR073W-A	SOL2	1.07831	1.04827	1.58243	-0.040764	0.553365
YOR129C	AFI1	0.61667	0.599527	0.894957	-0.0406738	0.537321
YDR055W	PST1	0.519395	0.504956	0.791536	-0.040672	0.607824
YGL078C	DBP3	0.627371	0.610145	1.43597	-0.0401658	1.19464
YMR316C-A	YMR316C-A	1.24333	1.20922	2.17357	-0.0401294	0.805861
YNR012W	URK1	0.744343	0.724026	1.4077	-0.0399253	0.919304
YHR098C	SFB3	1.08275	1.05323	1.69296	-0.039881	0.644849
YLR290C	YLR290C	0.480751	0.467749	0.694091	-0.039556	0.529835
YBL015W	ACH1	0.654535	0.63687	1.22498	-0.0394712	0.904214
YPR091C	NVJ2	1.15439	1.12339	1.94424	-0.0392761	0.752077
YKR019C	IRS4	0.645536	0.628381	0.924626	-0.0388579	0.518373
YBR139W	YBR139W	1.16599	1.13504	2.28708	-0.0388131	0.971948
YBR021W	FUR4	0.702681	0.684039	1.01168	-0.0387916	0.525805
YOR337W	TEA1	0.542324	0.527971	0.834773	-0.0386967	0.622229
YBR123C	TFC1	0.900003	0.876345	1.3177	-0.0384302	0.550021
YGR092W	DBF2	0.556933	0.542614	0.932276	-0.0375776	0.743255
YLR387C	REH1	1.44109	1.40441	2.07177	-0.0371935	0.52371
YNR030W	ALG12	1.05848	1.0316	1.71454	-0.0371214	0.695823
YCR035C	RRP43	0.840469	0.81912	1.40981	-0.0371195	0.74624
YDR040C	ENA1	0.590431	0.575507	0.913451	-0.0369358	0.629559
YPR049C	ATG11	0.726604	0.708451	1.40734	-0.0365019	0.953734
YPR019W	MCM4	0.956198	0.93231	1.6452	-0.0365001	0.782878
YHR061C	GIC1	0.472498	0.460741	0.706938	-0.0363538	0.581274
YJL083W	TAX4	0.5361	0.522905	0.897682	-0.0359535	0.743702
YPL155C	KIP2	0.74704	0.728682	1.28133	-0.0358947	0.778381
YHR167W	THP2	0.460113	0.448825	0.707685	-0.0358347	0.621117
YOR195W	SLK19	1.20221	1.17279	2.09486	-0.0357428	0.801174
YPR018W	RLF2	1.18207	1.1532	1.70304	-0.0356667	0.526802
YPL160W	CDC60	0.861334	0.840449	2.01644	-0.0354134	1.22716
YEL046C	GLY1	0.598806	0.584379	0.902635	-0.0351833	0.592054
YER082C	UTP7	1.33412	1.30202	2.10818	-0.0351372	0.660113
YER095W	RAD51	0.907038	0.885233	1.44654	-0.0351063	0.67337
YDR034C	LYS14	0.647731	0.63221	0.931879	-0.0349906	0.524748
YJL047C	RTT101	0.728898	0.711524	1.15239	-0.0348041	0.66084
YDR239C	YDR239C	0.821928	0.802564	1.20467	-0.0343964	0.551556
YDR089W	YDR089W	0.613846	0.59948	1.15502	-0.0341646	0.911974
YBR216C	YBP1	0.729405	0.712363	1.36496	-0.0341062	0.904069
YBR233W	PBP2	1.00284	0.979561	1.54721	-0.0338883	0.625578
YLR286C	CTS1	1.07732	1.05248	1.80088	-0.0336505	0.741252
YJL200C	ACO2	0.612945	0.5989	1.29249	-0.0334425	1.07632
YOR109W	INP53	1.04402	1.02015	1.77684	-0.0333602	0.767174
YCL024W	KCC4	1.03296	1.00936	1.80231	-0.033347	0.803056
YKL052C	ASK1	0.380697	0.372071	0.563141	-0.0330649	0.564854
YHR166C	CDC23	0.675301	0.66031	1.12432	-0.032387	0.735455
YDR421W	ARO80	0.650144	0.635713	1.03789	-0.0323837	0.674815
YMR105C	PGM2	0.839692	0.821073	1.49076	-0.0323509	0.828118
YGL210W	YPT32	0.472704	0.462248	0.935392	-0.0322728	0.984633
YDR091C	RLI1	0.485419	0.474705	1.46143	-0.0321997	1.59007
YFR013W	IOC3	1.12057	1.09599	1.91653	-0.0319931	0.774264
YLR418C	CDC73	1.07152	1.04807	1.94275	-0.0319164	0.858442
YOR211C	MGM1	0.739713	0.723746	1.16035	-0.0314838	0.649518
YBR170C	NPL4	0.829032	0.811467	1.59546	-0.0308953	0.944473
YDR430C	CYM1	0.499151	0.488591	0.778478	-0.0308488	0.64118
YHR032W	ERC1	1.0114	0.99001	1.50266	-0.0308453	0.571157
YGR099W	TEL2	0.895949	0.877109	1.28667	-0.0306599	0.522148
YCR037C	PHO87	0.418893	0.410092	0.72005	-0.0306339	0.781514
YJL128C	PBS2	0.753552	0.737948	1.07053	-0.0301886	0.50654
YDR448W	ADA2	0.527388	0.516471	0.844512	-0.0301769	0.679254
YDR206W	EBS1	0.947652	0.928043	1.38389	-0.030165	0.546298
YKR080W	MTD1	0.635734	0.62259	0.956829	-0.0301405	0.589839
YLR077W	FMP25	0.600264	0.587869	0.855015	-0.0301025	0.510352
YAL032C	PRP45	0.3279	0.321132	0.515727	-0.0300909	0.653351
YBR267W	REI1	0.425374	0.416662	0.770643	-0.0298553	0.857331
YKL112W	ABF1	0.838692	0.821538	1.36876	-0.029813	0.706658
YML048W	GSF2	1.43557	1.40635	2.22607	-0.0296742	0.632874
YNL065W	AQR1	0.50341	0.493182	0.76474	-0.0296127	0.603235
YLR456W	YLR456W	0.128272	0.125674	0.192925	-0.0295219	0.588832
YDR299W	BFR2	0.567971	0.556504	0.958611	-0.0294249	0.755129
YKR064W	OAF3	0.734517	0.719789	1.10047	-0.029223	0.583249
YDR264C	AKR1	1.62821	1.59565	2.41544	-0.0291484	0.568993
YNR023W	SNF12	0.578148	0.56677	0.927534	-0.0286754	0.681961
YGR019W	UGA1	0.550824	0.540008	0.899179	-0.0286093	0.707018
YJL103C	GSM1	0.762748	0.747782	1.19766	-0.0285885	0.650939
YBR045C	GIP1	0.709503	0.695753	1.24302	-0.0282339	0.808964
YML095C	RAD10	0.351998	0.345227	0.543577	-0.028024	0.626915
YOR124C	UBP2	1.83727	1.80195	2.64163	-0.0280115	0.523863
YPR119W	CLB2	0.508317	0.498557	0.771468	-0.027971	0.601878
YGL093W	SPC105	1.02472	1.00514	1.68503	-0.0278419	0.717541
YHR058C	MED6	0.573122	0.562209	1.00777	-0.0277358	0.814248
YDL010W	GRX6	1.03703	1.0174	1.49428	-0.0275756	0.526991
YFR010W	UBP6	0.994442	0.975737	2.04503	-0.0273952	1.04017
YML013W	UBX2	0.814443	0.799282	1.22135	-0.0271089	0.584588
YOR287C	RRP36	0.621573	0.610026	1.23165	-0.0270532	0.986597
YLR298C	YHC1	0.484901	0.475958	0.754795	-0.0268548	0.638395
YML102W	CAC2	1.02088	1.00206	1.53047	-0.0268459	0.584162
YLR318W	EST2	0.336853	0.330651	0.540277	-0.0268086	0.681579
YOR056C	NOB1	0.770626	0.756496	1.59238	-0.0266979	1.04708
YKL035W	UGP1	1.41215	1.38645	2.11694	-0.0264971	0.584093
YLR141W	RRN5	0.771653	0.757694	1.11764	-0.0263368	0.534435
YGR028W	MSP1	0.419797	0.412235	0.595602	-0.0262247	0.504657
YGL086W	MAD1	1.35526	1.33102	2.13446	-0.026037	0.655305
YKR092C	SRP40	0.827599	0.812836	1.36366	-0.0259669	0.720484
YGL059W	PKP2	0.396299	0.389284	0.59712	-0.025766	0.591432
YGL084C	GUP1	0.850137	0.835272	1.46227	-0.025449	0.782439
YIL009W	FAA3	0.672446	0.660788	1.03591	-0.0252305	0.623416
YNL216W	RAP1	0.650947	0.639779	1.20363	-0.0249658	0.886775
YIL160C	POT1	0.730567	0.718113	1.14922	-0.0248059	0.653562
YNL236W	SIN4	0.73606	0.723552	1.27104	-0.0247265	0.78811
YEL071W	DLD3	0.637663	0.626986	0.954034	-0.0243611	0.581246
YJL108C	PRM10	0.542899	0.534026	0.841842	-0.023775	0.632866
YDR463W	STP1	0.602861	0.593038	1.02461	-0.0237013	0.765182
YMR015C	ERG5	0.367884	0.361921	0.612744	-0.0235749	0.736033
YBR161W	CSH1	0.514062	0.505749	0.735422	-0.023521	0.51663
YLR213C	CRR1	0.479692	0.471952	0.693584	-0.0234679	0.531961
YGR077C	PEX8	0.540941	0.532304	0.811299	-0.0232189	0.584764
YMR129W	POM152	0.480268	0.472645	1.0168	-0.0230818	1.08212
YKR055W	RHO4	0.610172	0.600526	0.952227	-0.0229894	0.64209
YNL274C	GOR1	2.06314	2.03063	3.25391	-0.0229127	0.657333
YOR335C	ALA1	0.910914	0.896725	2.29412	-0.0226492	1.33255
YNL316C	PHA2	0.588308	0.579156	0.869216	-0.0226212	0.563141
YCR077C	PAT1	0.891447	0.877718	1.76782	-0.0223915	0.987753
YBR196C	PGI1	1.10481	1.08796	2.31556	-0.0221754	1.06756
YOL070C	NBA1	1.2018	1.18353	1.89204	-0.0220955	0.654748
YFL056C	AAD6	0.524901	0.51693	0.777714	-0.022077	0.567193
YGL153W	PEX14	1.1889	1.17095	1.74458	-0.0219474	0.553251
YDR307W	PMT7	0.69328	0.682906	1.22321	-0.021752	0.819158
YHR073W	OSH3	0.60193	0.592996	1.00664	-0.0215724	0.741878
YMR047C	NUP116	0.702397	0.691982	1.27418	-0.021552	0.859206
YLR079W	SIC1	0.536862	0.529303	0.77925	-0.0204564	0.537536
YML109W	ZDS2	0.651671	0.642518	1.14845	-0.0204052	0.817475
YOL122C	SMF1	0.536425	0.528911	0.836071	-0.0203513	0.640249
YPR196W	YPR196W	0.45588	0.449504	0.666898	-0.0203218	0.548811
YJR143C	PMT4	1.90922	1.88252	3.24562	-0.0203201	0.765514
YGL022W	STT3	1.41841	1.39882	2.57994	-0.0200656	0.863064
YJR136C	TTI2	0.395558	0.390132	0.581619	-0.0199266	0.556184
YPR055W	SEC8	0.488695	0.482118	0.900374	-0.0195454	0.881592
YJL099W	CHS6	0.55989	0.552377	0.836363	-0.0194924	0.578984
YCR057C	PWP2	0.774246	0.76418	1.57028	-0.018879	1.02016
YDR145W	TAF12	1.02365	1.01057	1.53569	-0.0185525	0.585158
YNL116W	DMA2	0.766296	0.756546	1.22064	-0.0184744	0.671669
YPR066W	UBA3	0.501442	0.495062	0.749288	-0.0184724	0.579438
YJL070C	YJL070C	0.589201	0.581713	0.960875	-0.0184526	0.705589
YDR060W	MAK21	0.918844	0.907232	2.00456	-0.0183484	1.1254
YLR446W	YLR446W	0.39989	0.394837	0.720856	-0.0183432	0.850109
YJL162C	JJJ2	0.535661	0.528926	0.894768	-0.0182557	0.740193
YKR010C	TOF2	0.811981	0.801977	1.26709	-0.0178859	0.642003
YAL035W	FUN12	1.16987	1.15558	2.14467	-0.0177341	0.874404
YMR027W	YMR027W	2.44615	2.41635	3.52738	-0.017679	0.528087
YNL047C	SLM2	0.471324	0.465596	0.801405	-0.017638	0.765813
YAR007C	RFA1	0.695294	0.686903	1.59822	-0.0175173	1.20077
YHR134W	WSS1	0.744209	0.735328	1.07146	-0.0173202	0.525798
YFR030W	MET10	0.628487	0.621045	1.14579	-0.0171846	0.866384
YGL236C	MTO1	0.481581	0.475987	0.684975	-0.0168546	0.508273
YLR098C	CHA4	0.354716	0.350731	0.601793	-0.0162986	0.762603
YJL036W	SNX4	0.849464	0.839963	1.35758	-0.0162271	0.676409
YBR247C	ENP1	0.800575	0.79183	1.40152	-0.0158466	0.807887
YNL292W	PUS4	1.23501	1.22165	2.12436	-0.0156884	0.78251
YMR134W	ERG29	0.540762	0.535098	0.877034	-0.0151915	0.697638
YKL049C	CSE4	0.674507	0.667468	1.01518	-0.0151355	0.589823
YLR410W	VIP1	0.833189	0.82461	1.76797	-0.0149318	1.08538
YOR324C	FRT1	0.578857	0.57292	0.84181	-0.0148755	0.540286
YGR191W	HIP1	0.785643	0.777681	1.25242	-0.0146955	0.672777
YEL020C	YEL020C	0.619959	0.613784	0.941468	-0.0144415	0.60274
YGR178C	PBP1	1.9803	1.96071	2.84797	-0.014343	0.524215
YDR103W	STE5	0.496438	0.49157	0.945167	-0.0142187	0.928954
YHR182W	YHR182W	0.718104	0.71115	1.06456	-0.01404	0.567989
YBL089W	AVT5	0.5221	0.517109	0.898931	-0.0138591	0.783883
YMR189W	GCV2	1.10361	1.0933	2.05971	-0.0135441	0.900215
YML096W	YML096W	0.882778	0.874679	1.42228	-0.0132975	0.688082
YAL034W-A	MTW1	0.963042	0.954439	1.46706	-0.0129458	0.607262
YPL236C	ENV7	0.360911	0.357689	0.524425	-0.0129368	0.539094
YPR121W	THI22	0.30761	0.304932	0.477787	-0.0126132	0.635267
YNR070W	PDR18	0.238063	0.236009	0.33757	-0.0125015	0.503843
YFL022C	FRS2	1.56128	1.54784	2.38568	-0.0124756	0.611673
YDL179W	PCL9	0.534153	0.529632	0.77368	-0.0122626	0.534485
YIL146C	ATG32	0.55837	0.553707	0.939642	-0.0120997	0.750889
YML085C	TUB1	1.89512	1.87931	3.57784	-0.0120795	0.916803
YJR002W	MPP10	1.0128	1.00441	1.92264	-0.0119907	0.924748
YLR014C	PPR1	0.394743	0.391479	0.70581	-0.0119809	0.838365
YLR135W	SLX4	0.596869	0.591994	0.970266	-0.0118312	0.700967
YDR324C	UTP4	0.661615	0.656231	1.41512	-0.0117881	1.09686
YCL057W	PRD1	1.47678	1.46477	2.30316	-0.0117873	0.641157
YNR033W	ABZ1	0.876648	0.869893	1.32402	-0.0111597	0.594856
YKR061W	KTR2	0.503957	0.500146	0.728174	-0.0109517	0.530982
YGR087C	PDC6	0.425923	0.422731	0.993849	-0.0108542	1.22243
YFR009W	GCN20	1.10732	1.09904	2.31806	-0.0108215	1.06585
YLR238W	FAR10	0.47654	0.47307	0.748319	-0.0105435	0.651056
YMR208W	ERG12	1.18112	1.17267	2.21617	-0.010363	0.90791
YIL106W	MOB1	0.409543	0.406663	0.625083	-0.0101815	0.610032
YML127W	RSC9	0.686411	0.681646	1.08409	-0.0100512	0.659345
YAR002W	NUP60	0.869706	0.863775	1.296	-0.00987127	0.57547
YML080W	DUS1	0.853905	0.848151	1.37919	-0.00975481	0.691675
YPL028W	ERG10	1.66879	1.65757	2.63414	-0.00973124	0.65853
YPL011C	TAF3	0.407181	0.404487	0.680643	-0.00957353	0.74123
YNL127W	FAR11	0.691082	0.686513	1.16805	-0.00956834	0.75717
YBR074W	PFF1	0.654241	0.650125	1.15019	-0.00910345	0.813978
YNR058W	BIO3	0.612206	0.608427	0.890165	-0.00893288	0.540057
YGL144C	ROG1	0.79315	0.788258	1.21119	-0.00892522	0.610754
YBR297W	MAL33	1.04716	1.04073	1.54468	-0.00888286	0.560827
YKL057C	NUP120	0.765185	0.76054	1.33354	-0.00878317	0.80138
YDR164C	SEC1	0.983205	0.977285	1.71408	-0.00871292	0.801872
YOL137W	BSC6	0.660792	0.656893	0.948683	-0.00853651	0.521731
YLR452C	SST2	0.706239	0.702082	1.28065	-0.00851686	0.858653
YPR089W	YPR089W	0.733818	0.729506	1.26355	-0.00850387	0.78399
YJR051W	OSM1	1.12836	1.12181	1.66049	-0.00840303	0.557374
YGR013W	SNU71	1.10072	1.09437	1.64519	-0.00833596	0.57981
YOL140W	ARG8	0.268608	0.267067	0.557653	-0.00830424	1.05386
YBR207W	FTH1	0.627784	0.624185	0.898952	-0.00829462	0.517976
YDR440W	DOT1	0.970056	0.964597	1.3897	-0.00814242	0.518629
YJR155W	AAD10	0.672005	0.668304	0.990078	-0.00796888	0.559069
YKL079W	SMY1	0.822356	0.817967	1.31993	-0.00771965	0.682627
YPR144C	NOC4	0.618994	0.615715	1.04242	-0.00766142	0.751939
YGR002C	SWC4	0.484331	0.48183	0.74855	-0.0074686	0.628105
YKL021C	MAK11	1.32443	1.31767	2.52879	-0.00737784	0.933076
YLR085C	ARP6	0.855919	0.851595	1.28595	-0.00730698	0.587285
YBL035C	POL12	0.846313	0.842138	1.39554	-0.00713558	0.721564
YNL265C	IST1	0.546293	0.543784	0.911159	-0.00664057	0.738029
YOL059W	GPD2	0.573643	0.571013	0.927172	-0.00663071	0.692683
YJR070C	LIA1	0.743075	0.739739	1.51772	-0.00649133	1.03032
YOL068C	HST1	0.622376	0.619718	0.974169	-0.00617405	0.646386
YOR223W	DSC3	1.25686	1.25163	1.78259	-0.00601256	0.504151
YLL061W	MMP1	0.871561	0.867971	1.23372	-0.00595466	0.501337
YJR161C	COS5	0.666297	0.663605	1.04734	-0.00584101	0.65249
YOL113W	SKM1	0.447641	0.445871	0.68113	-0.00571697	0.605587
YKR082W	NUP133	0.538229	0.536104	1.1683	-0.00570527	1.11812
YLL006W	MMM1	1.04547	1.04135	1.53398	-0.00569378	0.553127
YLR207W	HRD3	0.89264	0.889178	1.47272	-0.00560487	0.722333
YFL058W	THI5	0.494346	0.492437	0.791393	-0.0055848	0.678871
YMR239C	RNT1	0.539051	0.537071	0.840492	-0.0053095	0.640812
YGR162W	TIF4631	0.649019	0.646653	1.45301	-0.00526992	1.16271
YHR085W	IPI1	0.37722	0.375855	0.705724	-0.00522854	0.903697
YPL125W	KAP120	0.545016	0.543302	1.07769	-0.00454474	0.983568
YJL117W	PHO86	0.829702	0.827166	1.4333	-0.00441617	0.788674
YHR094C	HXT1	0.421496	0.420251	0.61586	-0.00426908	0.547081
YDR195W	REF2	0.506589	0.50515	0.874168	-0.00410417	0.787094
YJL029C	VPS53	0.740831	0.738781	1.22177	-0.00399754	0.72175
YER098W	UBP9	0.584079	0.582469	0.851356	-0.00398202	0.5436
YGR204W	ADE3	0.633875	0.63247	1.34265	-0.00320138	1.08282
YKL005C	BYE1	0.854209	0.85238	1.32249	-0.00309276	0.630591
YKR071C	DRE2	0.463462	0.462517	0.731061	-0.00294484	0.657539
YPL005W	AEP3	0.612828	0.611713	0.896745	-0.0026268	0.549216
YHR204W	MNL1	0.550517	0.54953	0.905129	-0.00258888	0.717337
YLL055W	YCT1	0.391138	0.39044	0.566472	-0.0025767	0.534329
YDR120C	TRM1	0.824482	0.823045	1.86373	-0.00251696	1.17663
YDL031W	DBP10	1.04294	1.04121	2.41498	-0.00239466	1.21136
YNL256W	FOL1	0.942438	0.940911	1.61823	-0.00233824	0.779948
YOL069W	NUF2	0.637028	0.636047	0.933717	-0.00222341	0.55163
YGR054W	YGR054W	0.735204	0.734201	1.08764	-0.00196863	0.56499
YJL116C	NCA3	0.65557	0.654772	1.02168	-0.00175727	0.640116
YPL269W	KAR9	0.43639	0.435863	0.620659	-0.00174291	0.508183
YPL258C	THI21	0.499299	0.498783	0.716371	-0.00149196	0.520803
YPL194W	DDC1	0.81783	0.81705	1.22965	-0.00137545	0.588374
YBR176W	ECM31	0.800644	0.799922	1.27506	-0.0013011	0.671329
YDR395W	SXM1	0.609621	0.609127	1.21514	-0.00116986	0.995139
YML070W	DAK1	0.824681	0.824068	1.94679	-0.00107314	1.23919
YDR223W	CRF1	0.503713	0.503371	0.753985	-0.000980129	0.581934
YIL142W	CCT2	0.838083	0.837535	1.60694	-0.000944625	0.939147
YPR159W	KRE6	0.996851	0.99622	1.46375	-0.000913374	0.554217
YPL145C	KES1	1.12808	1.12744	2.02716	-0.000820097	0.84559
YLR300W	EXG1	0.739786	0.73937	1.06953	-0.000811749	0.531793
YMR075W	RCO1	0.524904	0.524676	0.762932	-0.000626473	0.5395
YDR346C	SVF1	0.958353	0.958015	1.60002	-0.000508755	0.739462
YNL181W	YNL181W	1.29377	1.29345	1.99773	-0.000365743	0.626774
YDL104C	QRI7	0.411885	0.411815	0.665309	-0.000241794	0.691784
YBL106C	SRO77	0.996479	0.996423	2.0226	-8.05119e-05	1.0213
YOL094C	RFC4	0.389733	0.389741	0.707366	2.8666e-05	0.859971
YHL027W	RIM101	0.571372	0.571401	0.913874	7.32245e-05	0.677564
YDL234C	GYP7	0.662004	0.662051	1.04111	0.000102218	0.653205
YDR394W	RPT3	0.916284	0.916409	1.36393	0.000195402	0.573903
YJL165C	HAL5	0.580278	0.580418	0.93365	0.000348055	0.686137
YBL042C	FUI1	0.790293	0.790497	1.26147	0.00037237	0.674643
YPR162C	ORC4	0.612891	0.61307	1.0082	0.000421549	0.718085
YMR288W	HSH155	0.78187	0.782132	1.25618	0.000482619	0.684039
YBL080C	PET112	0.571588	0.571815	0.84079	0.000573639	0.556771
YFR002W	NIC96	0.531554	0.531963	1.01721	0.00110826	0.936329
YMR153W	NUP53	0.837829	0.838609	1.30646	0.0013432	0.640935
YNL189W	SRP1	1.24568	1.24697	2.22822	0.00149792	0.838957
YDR212W	TCP1	1.35428	1.3557	2.90905	0.00151203	1.10303
YLR088W	GAA1	0.725125	0.725956	1.4059	0.00165187	0.955197
YKR017C	HEL1	0.558354	0.559041	0.944824	0.00177383	0.758865
YIL015W	BAR1	0.461273	0.461942	0.714802	0.00208972	0.631922
YAR029W	YAR029W	0.462398	0.463082	0.713122	0.00213244	0.625013
YGL233W	SEC15	0.722134	0.723308	1.26151	0.00234311	0.804816
YNL282W	POP3	0.415638	0.41646	0.694598	0.00285032	0.740853
YBL009W	ALK2	0.918857	0.920827	1.31199	0.00308953	0.513849
YDL185W	VMA1	0.858178	0.860214	2.05325	0.00341988	1.25856
YER110C	KAP123	0.520591	0.521907	1.56285	0.00364164	1.58596
YGR152C	RSR1	1.04059	1.04331	1.63804	0.00377243	0.654575
YGL061C	DUO1	0.632351	0.634166	0.988134	0.00413439	0.643981
YMR137C	PSO2	0.899689	0.902279	1.37095	0.00414772	0.607682
YDR312W	SSF2	0.877641	0.880325	1.36286	0.00440585	0.63494
YBR104W	YMC2	1.0023	1.00579	1.44933	0.00500821	0.532065
YLR133W	CKI1	0.822395	0.825603	1.32383	0.0056171	0.686817
YCR088W	ABP1	1.74232	1.74926	3.46538	0.0057353	0.992005
YBR150C	TBS1	0.3505	0.351915	0.54402	0.00581053	0.634246
YPL086C	ELP3	0.986585	0.990751	1.96593	0.00607946	0.994697
YJL123C	MTC1	1.21108	1.21634	1.92931	0.00625249	0.671794
YDR444W	YDR444W	0.625748	0.628584	0.957719	0.0065245	0.614021
YJR131W	MNS1	0.851281	0.85514	1.52758	0.00652532	0.843538
YBR068C	BAP2	0.443213	0.44523	0.766691	0.00655304	0.790645
YGR175C	ERG1	1.01364	1.01837	1.68168	0.00671292	0.730354
YLR361C	DCR2	0.823062	0.82704	1.54687	0.00695646	0.910277
YMR008C	PLB1	1.01117	1.01615	1.47831	0.00709726	0.547928
YPL007C	TFC8	0.576397	0.579312	0.871371	0.00727676	0.596224
YIL110W	HPM1	0.603384	0.606507	0.990587	0.00744858	0.715208
YML008C	ERG6	1.50684	1.51529	2.20838	0.00806813	0.551456
YPL119C	DBP1	1.04169	1.04761	1.53794	0.00818793	0.562083
YFR051C	RET2	1.29629	1.30381	2.02272	0.0083478	0.641911
YIR033W	MGA2	0.891285	0.896808	1.5851	0.00891279	0.830616
YOR193W	PEX27	0.133094	0.133926	0.219312	0.00898945	0.720537
YML114C	TAF8	0.671487	0.675705	1.00961	0.00903519	0.588366
YDL093W	PMT5	0.935626	0.941507	1.53681	0.00903974	0.715934
YOL130W	ALR1	0.595543	0.599342	0.868955	0.00917371	0.545075
YML060W	OGG1	0.713183	0.717779	1.3644	0.0092667	0.935922
YNL308C	KRI1	1.87553	1.88764	2.83597	0.00928672	0.596547
YMR053C	STB2	0.945154	0.951276	1.55173	0.00931549	0.715254
YHL013C	OTU2	0.849493	0.855041	1.30084	0.00939237	0.614769
YDR146C	SWI5	0.977315	0.98371	1.51072	0.00940808	0.628337
YJL085W	EXO70	0.800896	0.806275	1.27087	0.00965706	0.66613
YNR038W	DBP6	0.495589	0.499012	0.760863	0.00992976	0.618492
YJL145W	SFH5	1.37151	1.38103	2.08596	0.00997871	0.604943
YBR157C	ICS2	0.303592	0.305838	0.432453	0.0106359	0.51041
YOR381W	FRE3	0.396849	0.399799	0.6168	0.010685	0.636215
YGR004W	PEX31	0.514346	0.518194	0.753657	0.0107528	0.55117
YPL117C	IDI1	0.834526	0.840874	1.24112	0.0109312	0.572617
YOL115W	PAP2	0.697787	0.703134	1.1678	0.0110141	0.742929
YGR276C	RNH70	1.09991	1.10852	1.85943	0.0112594	0.757477
YBL054W	TOD6	0.631506	0.636511	1.06762	0.0113886	0.757533
YBR279W	PAF1	0.766028	0.772162	1.21958	0.0115061	0.670909
YBR097W	VPS15	0.535754	0.540083	0.936816	0.0116103	0.806197
YOR360C	PDE2	0.355689	0.358566	0.514456	0.0116226	0.532433
YIL074C	SER33	0.965897	0.973726	1.45763	0.0116469	0.59368
YPR081C	GRS2	1.26482	1.27519	1.94913	0.0117746	0.623896
YKR101W	SIR1	0.804242	0.810846	1.18325	0.0117984	0.557054
YBR229C	ROT2	1.17967	1.18939	2.10006	0.0118479	0.832051
YMR113W	FOL3	0.839836	0.846863	1.42728	0.0120211	0.765089
YDL063C	SYO1	0.594521	0.599667	1.03147	0.0124339	0.794896
YDR014W	RAD61	0.439258	0.443084	0.712711	0.0125138	0.698249
YOR306C	MCH5	0.471675	0.47593	0.843002	0.0129562	0.837742
YDL077C	VAM6	0.935695	0.944442	1.38407	0.0134234	0.564805
YGL179C	TOS3	0.46789	0.47233	0.690187	0.0136268	0.560819
YBR079C	RPG1	0.645211	0.651473	1.29349	0.0139355	1.00342
YGR173W	RBG2	0.750391	0.757724	1.65865	0.0140308	1.14429
YGL171W	ROK1	0.673638	0.680223	1.51341	0.0140329	1.16776
YKL134C	OCT1	0.431664	0.435915	0.680906	0.0141378	0.657547
YNL287W	SEC21	1.17452	1.1862	1.84594	0.0142739	0.652285
YLR414C	PUN1	0.465593	0.470227	0.668238	0.0142891	0.521293
YBL051C	PIN4	1.3989	1.41287	2.15518	0.0143355	0.62352
YBR202W	MCM7	0.408785	0.41299	0.812478	0.0147645	0.990986
YGL040C	HEM2	1.00139	1.01184	1.43971	0.0149845	0.52378
YOL101C	IZH4	0.407459	0.411718	0.71286	0.0150017	0.806963
YNL037C	IDH1	0.547754	0.553496	0.798258	0.0150463	0.543328
YFR028C	CDC14	0.718852	0.726426	1.1323	0.0151225	0.655494
YOR048C	RAT1	0.762761	0.770845	1.63859	0.0152087	1.10315
YGL141W	HUL5	0.505744	0.511117	1.00792	0.015246	0.994906
YOL061W	PRS5	1.24323	1.25682	2.36754	0.0156833	0.929289
YDL143W	CCT4	1.78891	1.80872	2.93684	0.0158848	0.71518
YNL326C	PFA3	0.453963	0.459009	0.698013	0.0159483	0.62068
YHR066W	SSF1	0.392556	0.39692	0.72093	0.0159499	0.87696
YOR273C	TPO4	0.431798	0.436618	0.729433	0.0160163	0.75642
YDR383C	NKP1	0.60049	0.607244	0.939473	0.0161368	0.645712
YDL141W	BPL1	1.26424	1.27855	1.88679	0.0162332	0.577662
YGR198W	YPP1	0.473444	0.478876	0.787365	0.0164572	0.733837
YPL063W	TIM50	1.26597	1.28086	1.88881	0.0168706	0.577234
YDL164C	CDC9	0.680309	0.688395	1.30954	0.0170463	0.944794
YOL047C	LDS2	0.239689	0.242558	0.406431	0.0171707	0.76185
YHR017W	YSC83	0.357745	0.362063	0.52973	0.0173077	0.566325
YBR296C	PHO89	0.675741	0.68395	1.18322	0.017421	0.808176
YDR190C	RVB1	0.889022	0.899941	1.35565	0.0176109	0.60869
YPL126W	NAN1	0.532411	0.538957	1.22523	0.017631	1.20244
YPR029C	APL4	1.19639	1.21131	1.80338	0.0178801	0.592018
YIR010W	DSN1	0.619123	0.626947	1.03183	0.0181169	0.736902
YGL194C	HOS2	0.59566	0.603341	1.10553	0.0184824	0.892174
YML104C	MDM1	0.955428	0.967761	1.53128	0.0185033	0.680517
YDR333C	RQC1	0.755899	0.765659	1.35669	0.018508	0.843825
YHR101C	BIG1	0.484829	0.491108	0.935229	0.0185628	0.947843
YLL012W	YEH1	0.622625	0.630804	0.906318	0.0188288	0.541655
YFL001W	DEG1	0.549278	0.556562	0.878296	0.0190053	0.677171
YNL002C	RLP7	1.13107	1.14607	1.85223	0.0190184	0.711578
YLR450W	HMG2	0.842023	0.85323	1.34131	0.0190756	0.671716
YBR236C	ABD1	1.02053	1.03448	1.45146	0.0195858	0.508187
YKL210W	UBA1	0.794845	0.805723	2.22292	0.0196106	1.48371
YGR199W	PMT6	0.837524	0.849045	1.32794	0.0197107	0.664983
YDR479C	PEX29	0.536144	0.543592	0.771603	0.0199018	0.525237
YML029W	USA1	0.621589	0.63023	1.08762	0.019917	0.80714
YKR008W	RSC4	0.510336	0.517432	0.781031	0.0199221	0.613933
YDR144C	MKC7	0.91428	0.926994	1.31173	0.0199243	0.52076
YEL055C	POL5	0.669064	0.678383	1.51987	0.0199565	1.18373
YPR133C	SPN1	1.14228	1.15821	1.68532	0.0199782	0.561104
YHR119W	SET1	0.856736	0.868872	1.37891	0.0202922	0.686603
YAL023C	PMT2	0.95902	0.972772	1.75814	0.0205409	0.874419
YGL213C	SKI8	1.2393	1.25738	2.14754	0.0208932	0.793155
YNR043W	MVD1	1.3408	1.36047	1.95801	0.0210061	0.546294
YJL146W	IDS2	0.4168	0.422943	0.589469	0.0211079	0.500059
YGL063W	PUS2	0.495279	0.502616	0.737816	0.0212161	0.575021
YIL128W	MET18	0.535599	0.54358	0.94241	0.021341	0.815202
YCR053W	THR4	1.19285	1.21067	2.0986	0.0213921	0.815012
YDR297W	SUR2	0.539924	0.54802	0.799297	0.0214729	0.565975
YDR147W	EKI1	0.444842	0.451527	0.791222	0.0215205	0.83079
YMR021C	MAC1	0.399121	0.405131	0.624711	0.0215602	0.646362
YLR209C	PNP1	1.04763	1.06341	1.79965	0.0215692	0.780588
YKR048C	NAP1	1.40944	1.43094	2.29655	0.0218414	0.704344
YKL135C	APL2	0.625292	0.634916	1.2558	0.0220357	1.00601
YLR163C	MAS1	0.475699	0.483041	0.678409	0.0220977	0.512107
YML116W	ATR1	0.469922	0.477246	0.721594	0.0223137	0.618767
YHR183W	GND1	1.41039	1.43273	2.11922	0.0226696	0.587439
YBR058C	UBP14	0.711369	0.722719	1.38369	0.0228372	0.959856
YKL193C	SDS22	1.25385	1.27393	1.88038	0.0229232	0.584664
YCL045C	EMC1	1.10053	1.11829	2.15374	0.0230969	0.968641
YOR245C	DGA1	0.751103	0.76326	1.14679	0.0231629	0.610518
YNL008C	ASI3	0.758793	0.771162	1.34482	0.023327	0.825631
YPL030W	TRM44	0.502148	0.510414	0.844538	0.0235562	0.75005
YAL036C	RBG1	1.51626	1.54127	2.94976	0.0236067	0.96008
YGL027C	CWH41	1.82865	1.85889	3.199	0.0236657	0.806845
YJR041C	URB2	0.519204	0.527797	1.1408	0.0236836	1.13567
YKR078W	YKR078W	0.634221	0.644837	0.92218	0.0239487	0.540063
YMR125W	STO1	0.523132	0.531908	0.967415	0.0240018	0.886958
YLR035C	MLH2	0.686486	0.698053	1.02994	0.0241056	0.585259
YML015C	TAF11	0.386017	0.392597	0.562653	0.024385	0.543582
YDR165W	TRM82	0.628087	0.639066	1.28217	0.0250006	1.02955
YGL057C	GEP7	0.306743	0.312165	0.458696	0.0252792	0.580508
YHR190W	ERG9	1.00681	1.02488	1.60338	0.0256587	0.671325
YJL138C	TIF2	1.45968	1.4859	2.5455	0.0256868	0.8023
YKL143W	LTV1	1.35213	1.377	2.70604	0.0262959	1.00095
YPL270W	MDL2	0.760326	0.774329	1.08407	0.0263293	0.51177
YER086W	ILV1	1.78463	1.81764	2.84009	0.0264463	0.670316
YDR520C	URC2	0.426488	0.434387	0.615233	0.0264781	0.528629
YIR008C	PRI1	0.624036	0.635615	0.997369	0.0265241	0.676499
YLR057W	MNL2	0.498095	0.507438	1.01879	0.0268095	1.03237
YIL143C	SSL2	0.518465	0.528344	1.03776	0.0272302	1.00115
YOR270C	VPH1	1.19455	1.21731	2.44437	0.0272314	1.033
YBL008W	HIR1	0.84724	0.86343	1.24583	0.0273077	0.556268
YNL100W	MIC27	0.470062	0.479064	0.711525	0.0273674	0.598064
YEL052W	AFG1	0.898354	0.915675	1.27199	0.0275522	0.501728
YGR068C	ART5	0.622977	0.635075	0.900708	0.0277488	0.531881
YGL251C	HFM1	0.386155	0.3937	0.61961	0.0279158	0.682182
YMR231W	PEP5	0.713215	0.727227	1.21945	0.028067	0.773826
YMR110C	HFD1	0.848265	0.864997	1.57028	0.0281809	0.888433
YDR080W	VPS41	0.851152	0.867985	1.73863	0.0282542	1.03047
YMR309C	NIP1	0.381677	0.389237	0.784327	0.0282977	1.0391
YPL243W	SRP68	0.544195	0.555002	1.067	0.0283715	0.971364
YLR071C	RGR1	0.4146	0.422879	0.759129	0.0285242	0.872624
YDR465C	RMT2	1.26823	1.29359	2.66256	0.0285561	1.06999
YLL017W	YLL017W	0.607212	0.619384	1.14272	0.0286348	0.912199
YGL145W	TIP20	0.538509	0.54935	0.780824	0.0287558	0.536027
YDR280W	RRP45	0.604849	0.617063	0.858341	0.0288425	0.504976
YMR108W	ILV2	0.98705	1.0071	1.72707	0.0290056	0.80713
YLL001W	DNM1	0.635652	0.648853	1.07486	0.0296548	0.757839
YGL083W	SCY1	1.38641	1.41536	2.01979	0.0298158	0.542856
YDR208W	MSS4	0.642852	0.656316	1.00409	0.0299055	0.643326
YGR283C	YGR283C	0.386612	0.394735	0.614402	0.0299979	0.668297
YLR143W	DPH6	0.436432	0.445619	0.802026	0.0300527	0.87789
YDL074C	BRE1	0.663665	0.677647	1.10439	0.0300782	0.734724
YKR072C	SIS2	0.398442	0.406901	0.598999	0.0303065	0.588183
YNL268W	LYP1	0.85237	0.870782	1.24438	0.030831	0.545879
YMR205C	PFK2	0.601846	0.614954	1.21613	0.0310837	1.01483
YEL070W	DSF1	0.445326	0.455035	0.642157	0.0311154	0.528065
YNR075W	COS10	0.449047	0.458956	0.801095	0.0314873	0.835106
YDL054C	MCH1	0.81145	0.829789	1.22627	0.0322419	0.595706
YKL022C	CDC16	0.783928	0.801657	1.31048	0.0322641	0.741307
YER180C-A	SLO1	0.307415	0.314377	0.443916	0.032305	0.530098
YOL002C	IZH2	0.381084	0.389732	0.630559	0.0323713	0.726521
YLR432W	IMD3	1.12636	1.15198	2.64405	0.0324464	1.23108
YBR239C	ERT1	0.566111	0.579124	0.826329	0.0327864	0.545631
YOR267C	HRK1	0.452579	0.462988	0.722499	0.032804	0.674826
YMR014W	BUD22	1.23137	1.26003	1.96925	0.0331918	0.677383
YJL186W	MNN5	0.836641	0.856336	1.5981	0.0335686	0.933673
YPL210C	SRP72	0.729715	0.746897	1.30692	0.0335752	0.840763
YBR095C	RXT2	0.786715	0.80527	1.34468	0.0336314	0.773354
YDR243C	PRP28	0.676421	0.692641	1.19288	0.0341859	0.818457
YKL090W	CUE2	0.544123	0.557177	0.773254	0.0342025	0.507009
YEL015W	EDC3	0.935376	0.957861	1.62998	0.0342702	0.801236
YPR040W	TIP41	0.315095	0.322672	0.500981	0.0342784	0.668969
YNL134C	YNL134C	1.23028	1.25991	2.28531	0.0343311	0.893405
YOR076C	SKI7	0.622905	0.63813	0.97877	0.0348398	0.651959
YLR222C	UTP13	0.785838	0.805157	1.51325	0.0350397	0.945349
YBL063W	KIP1	0.628843	0.64447	1.14501	0.0354122	0.864592
YOR298W	MUM3	0.279039	0.285983	0.443295	0.0354658	0.667804
YDR240C	SNU56	0.479098	0.491025	0.834424	0.0354737	0.80046
YHR065C	RRP3	0.504428	0.517005	1.22302	0.0355297	1.27773
YNL227C	JJJ1	1.4088	1.44417	2.58617	0.0357726	0.876353
YGR128C	UTP8	0.523037	0.536316	1.10216	0.0361721	1.07535
YJR132W	NMD5	0.586471	0.601418	1.20883	0.0363077	1.04348
YGR094W	VAS1	1.11058	1.13897	2.68134	0.0364266	1.27164
YOR149C	SMP3	0.719021	0.737446	1.03675	0.036502	0.527963
YER143W	DDI1	0.620592	0.636512	1.0565	0.0365418	0.767576
YBR004C	GPI18	0.385279	0.395188	0.639402	0.0366358	0.730819
YOR317W	FAA1	0.815015	0.836093	1.57601	0.0368367	0.951376
YML005W	TRM12	0.459938	0.472054	0.679788	0.037514	0.563646
YLR335W	NUP2	1.0355	1.0628	1.86669	0.0375458	0.850148
YHR216W	IMD2	0.895989	0.919716	1.52494	0.0377079	0.7672
YBR260C	RGD1	0.650592	0.667905	1.01307	0.0378887	0.638914
YOR350C	MNE1	0.412508	0.423558	0.625122	0.0381368	0.599715
YNL022C	RCM1	0.758354	0.778892	1.18434	0.0385519	0.643142
YPL123C	RNY1	0.955497	0.981424	1.36278	0.0386246	0.512226
YLR440C	SEC39	0.896633	0.920963	1.5301	0.0386257	0.771038
YGL004C	RPN14	0.674247	0.69264	1.02026	0.0388299	0.597591
YHR169W	DBP8	0.536341	0.550994	0.884487	0.0388864	0.72169
YNL207W	RIO2	1.03669	1.06511	2.01801	0.0390123	0.960943
YDL183C	YDL183C	0.245236	0.251968	0.372779	0.0390714	0.60415
YAR023C	YAR023C	0.1966	0.202015	0.330716	0.0391952	0.750331
YLR127C	APC2	0.362852	0.372894	0.607203	0.0393832	0.742797
YNL311C	SKP2	0.530269	0.544996	0.836581	0.0395211	0.65778
YER080W	AIM9	1.44938	1.48966	2.37945	0.0395512	0.715193
YDL105W	NSE4	0.463135	0.476041	0.702546	0.0396524	0.601159
YCL063W	VAC17	0.574567	0.59063	0.85775	0.0397779	0.578081
YIL083C	CAB2	0.673983	0.692836	0.95849	0.0398032	0.508053
YLR174W	IDP2	0.903159	0.928473	1.41138	0.0398802	0.644055
YIR011C	STS1	0.612662	0.629884	0.911282	0.0399965	0.572807
YJL061W	NUP82	0.897654	0.922992	1.68361	0.0401591	0.907331
YDR415C	YDR415C	0.645606	0.663897	1.42216	0.040305	1.13936
YCR017C	CWH43	0.824361	0.847849	1.70681	0.040532	1.04995
YGL238W	CSE1	0.78686	0.809447	1.29933	0.0408306	0.723591
YER056C	FCY2	0.521713	0.536719	0.740223	0.0409096	0.504703
YIL079C	AIR1	0.43137	0.443861	0.720919	0.0411828	0.740912
YBR250W	SPO23	0.282751	0.290969	0.460084	0.0413314	0.702363
YER152C	YER152C	1.24394	1.28012	1.83201	0.0413546	0.558504
YKL168C	KKQ8	0.708762	0.729401	1.00273	0.0414116	0.500563
YER021W	RPN3	0.684161	0.704152	1.21135	0.0415509	0.824214
YMR268C	PRP24	0.372125	0.383019	0.569022	0.0416293	0.612696
YNL112W	DBP2	0.459707	0.473193	1.57836	0.0417137	1.77964
YLR015W	BRE2	1.17309	1.20758	2.13114	0.0417976	0.861309
YDL207W	GLE1	0.786682	0.810199	1.21365	0.0424969	0.625502
YCR028C	FEN2	0.493456	0.508592	0.971447	0.0435883	0.977215
YOL092W	YPQ1	0.779248	0.803188	1.60008	0.0436555	1.03799
YPR148C	YPR148C	1.39221	1.43512	2.06863	0.0437955	0.571302
YKL029C	MAE1	0.596598	0.615015	0.957322	0.0438631	0.682246
YIL108W	YIL108W	0.865888	0.892651	1.42121	0.043916	0.71487
YOR067C	ALG8	1.0529	1.08546	1.86448	0.0439388	0.824412
YOL098C	YOL098C	0.724015	0.746475	1.4924	0.0440728	1.04354
YOR154W	SLP1	0.300837	0.310187	0.488746	0.0441555	0.700102
YOR160W	MTR10	0.668657	0.689448	1.08417	0.0441772	0.697251
YCL016C	DCC1	0.68066	0.701869	1.06481	0.0442674	0.645589
YOL041C	NOP12	0.495877	0.511347	1.08009	0.0443181	1.12309
YKL221W	MCH2	0.688382	0.70993	0.981333	0.0444683	0.511534
YMR064W	AEP1	0.382672	0.3947	0.563459	0.044651	0.558203
YBR166C	TYR1	0.625958	0.645819	1.22927	0.0450645	0.973658
YNL325C	FIG4	0.662652	0.683919	1.14012	0.0455722	0.782858
YML056C	IMD4	0.409793	0.422963	0.760951	0.0456352	0.892906
YOR049C	RSB1	0.676333	0.698101	0.975908	0.0457021	0.529013
YNL261W	ORC5	0.44699	0.461402	0.768198	0.0457808	0.781235
YOR264W	DSE3	0.335858	0.346702	0.51994	0.0458457	0.630494
YHR028C	DAP2	1.14803	1.18514	1.92547	0.0458991	0.746052
YHR042W	NCP1	1.26017	1.30098	2.39914	0.0459871	0.928899
YLR396C	VPS33	0.423441	0.437188	0.702549	0.046092	0.730438
YDR235W	PRP42	0.293168	0.302754	0.446215	0.0464221	0.606013
YOR108W	LEU9	0.91517	0.945274	1.67981	0.0466937	0.876183
YJR084W	YJR084W	0.867556	0.896106	1.28625	0.0467136	0.568142
YFL018C	LPD1	1.75858	1.81655	2.59823	0.0467902	0.563121
YBR061C	TRM7	0.550438	0.568591	1.08401	0.0468123	0.977721
YDR388W	RVS167	1.86769	1.92941	2.93602	0.0469045	0.652606
YLR153C	ACS2	0.7713	0.796913	1.76035	0.0471306	1.1905
YPL050C	MNN9	0.781736	0.807735	1.15073	0.0471993	0.557789
YLR063W	BMT6	0.29506	0.304879	0.484793	0.0472299	0.716361
YMR243C	ZRC1	0.917409	0.947973	1.41842	0.0472799	0.628643
YOR254C	SEC63	0.816119	0.843318	1.53246	0.0472967	0.908996
YDL167C	NRP1	0.717726	0.741794	1.12383	0.0475843	0.646921
YDL175C	AIR2	0.500415	0.517435	0.890186	0.0482512	0.830981
YML126C	ERG13	0.750454	0.776123	1.65562	0.0485206	1.14154
YKL165C	MCD4	0.67202	0.695121	1.25666	0.0487596	0.903021
YBR080C	SEC18	0.944341	0.976826	1.48949	0.0487936	0.657439
YGR238C	KEL2	0.535663	0.554104	0.796673	0.0488307	0.572661
YJR005W	APL1	0.422193	0.43689	0.671272	0.0493676	0.668994
YLR389C	STE23	1.01438	1.04971	1.59468	0.0493889	0.652662
YJL148W	RPA34	1.19337	1.23575	1.91461	0.0503425	0.682007
YOR035C	SHE4	0.484936	0.502181	0.89375	0.0504135	0.882078
YDR101C	ARX1	0.430485	0.445827	0.957197	0.0505206	1.15285
YBL020W	RFT1	0.558343	0.578249	0.984839	0.0505376	0.818736
YGL016W	KAP122	0.617448	0.63949	1.63396	0.0506053	1.40399
YHR070W	TRM5	0.600188	0.6218	1.0853	0.0510379	0.854604
YPL183C	RTT10	0.548524	0.568324	1.16535	0.0511576	1.08713
YMR228W	MTF1	0.379906	0.393698	0.574318	0.0514476	0.596206
YLR017W	MEU1	0.889575	0.921949	1.32092	0.0515713	0.570355
YNL257C	SIP3	0.679881	0.704825	1.11675	0.0519825	0.715958
YDR398W	UTP5	0.572456	0.593474	1.06035	0.0520207	0.889299
YHL036W	MUP3	0.302547	0.313658	0.437334	0.0520339	0.531574
YMR145C	NDE1	0.648757	0.672644	1.09383	0.0521666	0.753639
YPR086W	SUA7	1.21562	1.2604	1.78142	0.0521923	0.551342
YBR084W	MIS1	0.831113	0.861872	2.19875	0.0524296	1.40357
YLR401C	DUS3	0.668957	0.693738	1.21605	0.0524776	0.862212
YJL034W	KAR2	0.936643	0.971477	1.44444	0.052681	0.624943
YLL035W	GRC3	0.632174	0.65573	1.12206	0.0527793	0.827754
YMR006C	PLB2	1.04702	1.08621	1.78712	0.0530128	0.771349
YLR244C	MAP1	0.661512	0.68645	1.17894	0.0533872	0.833646
YGR295C	COS6	0.81932	0.850846	1.20353	0.0544705	0.554778
YGR266W	YGR266W	0.774304	0.804118	1.51749	0.0545062	0.97071
YER006W	NUG1	0.693176	0.719966	1.78146	0.0547067	1.36176
YOL076W	MDM20	0.639968	0.664728	1.32171	0.0547642	1.04633
YLR226W	BUR2	0.363238	0.37733	0.59965	0.0549128	0.723205
YDR185C	UPS3	0.356634	0.370548	0.506981	0.0552171	0.507487
YML031W	NDC1	0.622488	0.646793	0.9353	0.0552591	0.587383
YHR117W	TOM71	1.02169	1.0617	1.64984	0.0554168	0.691371
YOL128C	YGK3	0.275909	0.286719	0.413914	0.0554441	0.585139
YBR243C	ALG7	0.999903	1.03912	1.73575	0.0554966	0.795696
YKL172W	EBP2	1.32217	1.37417	2.35145	0.0556578	0.830643
YLL036C	PRP19	0.676436	0.703049	1.10414	0.0556722	0.706899
YPR015C	YPR015C	0.364523	0.378865	0.682862	0.0556728	0.905584
YJL033W	HCA4	0.565599	0.587866	1.30652	0.0557096	1.20788
YOL052C	SPE2	0.527019	0.547812	0.781479	0.0558246	0.568352
YDR044W	HEM13	0.580179	0.603086	0.86599	0.0558661	0.577853
YPL023C	MET12	0.946945	0.984413	1.57796	0.0559834	0.736705
YKL100C	YKL100C	0.610799	0.635133	0.936148	0.0563606	0.616039
YKR026C	GCN3	0.72998	0.759106	1.21576	0.0564448	0.735923
YIL104C	SHQ1	0.483131	0.502489	0.818372	0.0566767	0.760343
YJL091C	GWT1	0.395975	0.411855	0.973832	0.0567279	1.29826
YCR072C	RSA4	0.443335	0.46113	0.743693	0.0567782	0.746311
YEL004W	YEA4	0.605309	0.629623	1.11482	0.0568143	0.88106
YGR058W	PEF1	0.552092	0.574271	0.948958	0.056821	0.781434
YHR001W	OSH7	0.647456	0.673524	1.10538	0.0569454	0.771689
YNL016W	PUB1	1.55452	1.61723	2.61083	0.0570585	0.74804
YKL104C	GFA1	1.11698	1.16214	2.36162	0.0571743	1.08017
YDR263C	DIN7	1.11297	1.15815	1.7948	0.0574053	0.689403
YPL048W	CAM1	2.41177	2.51035	3.61149	0.057796	0.582501
YIL097W	FYV10	0.373244	0.388506	0.574804	0.0578167	0.622949
YGR287C	IMA1	0.348625	0.362907	0.512062	0.0579251	0.554644
YNL219C	ALG9	0.674195	0.701942	1.30277	0.0581841	0.950346
YCL030C	HIS4	0.777476	0.809518	1.54659	0.0582644	0.992221
YNL280C	ERG24	1.62823	1.69609	2.55738	0.0589077	0.651363
YJL069C	UTP18	0.400878	0.417853	0.765972	0.0598325	0.934129
YLR241W	CSC1	0.725213	0.756026	1.28758	0.0600318	0.828182
YNL253W	TEX1	0.888659	0.926442	1.40169	0.0600715	0.657468
YLR427W	MAG2	0.865556	0.90239	1.35075	0.0601231	0.642058
YDR023W	SES1	1.31759	1.37434	2.34084	0.0608471	0.82913
YHR002W	LEU5	0.315239	0.328845	0.48792	0.0609639	0.630201
YGR012W	YGR012W	0.759041	0.791851	1.15778	0.0610511	0.609117
YKL216W	URA1	1.15513	1.20507	2.05171	0.0610677	0.828771
YDR232W	HEM1	0.888144	0.926548	1.34391	0.0610731	0.59757
YMR170C	ALD2	0.654896	0.683238	1.24984	0.0611236	0.932404
YER017C	AFG3	0.711842	0.742675	1.14344	0.0611742	0.683748
YDR305C	HNT2	0.595371	0.621213	0.893045	0.0612985	0.584945
YDL048C	STP4	0.415374	0.433449	0.79544	0.06145	0.937341
YPR169W	JIP5	0.841263	0.878012	1.43304	0.0616838	0.768451
YOR119C	RIO1	0.675732	0.70526	1.43877	0.0617037	1.09032
YOR205C	GEP3	0.299286	0.312367	0.444582	0.0617152	0.570926
YNL121C	TOM70	0.723542	0.755207	1.33854	0.0617957	0.887511
YER081W	SER3	0.33701	0.351787	0.570316	0.0619097	0.758969
YMR266W	RSN1	0.651107	0.679838	1.32425	0.062297	1.02421
YFL002C	SPB4	0.596503	0.622906	1.12237	0.0624874	0.911952
YOR112W	CEX1	0.616225	0.64353	1.1397	0.0625504	0.887127
YOR165W	SEY1	1.23654	1.29156	2.19304	0.0628052	0.826616
YER007W	PAC2	0.424977	0.444	0.758855	0.0631748	0.836441
YNL258C	DSL1	0.681816	0.712443	1.21715	0.063392	0.836056
YER070W	RNR1	0.539641	0.563968	1.01694	0.0636128	0.914158
YDL001W	RMD1	0.489691	0.511823	0.736016	0.0637752	0.587866
YML035C	AMD1	0.682598	0.713476	1.04147	0.0638277	0.609517
YJL058C	BIT61	0.415598	0.434406	0.628053	0.0638546	0.595698
YDL131W	LYS21	0.686836	0.718039	1.51345	0.0640955	1.1398
YKR053C	YSR3	0.887983	0.928347	2.1874	0.0641328	1.30062
YBL060W	YEL1	0.481899	0.503886	0.764819	0.0643676	0.666389
YDR267C	CIA1	1.0508	1.09881	1.66979	0.0644502	0.668177
YGL139W	FLC3	0.826653	0.864489	1.46191	0.064565	0.822496
YDR527W	RBA50	0.553762	0.579147	0.801411	0.0646628	0.533275
YBR038W	CHS2	0.783149	0.819244	1.49055	0.0650059	0.928488
YHL002W	HSE1	0.569573	0.595875	0.879236	0.06513	0.626371
YOR017W	PET127	0.470921	0.492683	0.764213	0.0651737	0.698488
YLL004W	ORC3	0.404677	0.423451	0.657056	0.0654241	0.699248
YNL059C	ARP5	1.26583	1.32486	2.20503	0.0657602	0.800717
YJL153C	INO1	0.982509	1.02842	1.6915	0.0658804	0.783759
YHR171W	ATG7	0.515627	0.539811	0.758031	0.0661255	0.555927
YPL069C	BTS1	0.343646	0.359771	0.512639	0.0661559	0.577023
YGL175C	SAE2	0.50736	0.531219	0.922812	0.0662986	0.863027
YGL255W	ZRT1	0.689353	0.721853	1.29555	0.0664615	0.910248
YPR033C	HTS1	1.5669	1.64108	2.85124	0.066724	0.86367
YER125W	RSP5	1.04551	1.09513	1.68751	0.0668996	0.690695
YMR290C	HAS1	0.787725	0.82527	1.94236	0.0671747	1.30205
YPR045C	THP3	0.539073	0.564775	1.02023	0.0671947	0.920337
YLR277C	YSH1	0.686999	0.719758	1.06437	0.0672044	0.63162
YKL184W	SPE1	1.07062	1.12176	1.58354	0.0673068	0.564703
YOR038C	HIR2	0.416686	0.436612	0.724285	0.0673887	0.797595
YIL005W	EPS1	0.985724	1.033	1.68183	0.0675909	0.770776
YOR241W	MET7	0.893829	0.9373	1.31547	0.0685128	0.557505
YHR136C	SPL2	0.104913	0.110016	0.150202	0.0685188	0.517707
YMR211W	DML1	0.407478	0.427336	0.652345	0.0686486	0.678913
YOL027C	MDM38	0.67876	0.711882	1.22514	0.0687375	0.851976
YLR002C	NOC3	0.554839	0.581932	1.14357	0.06878	1.0434
YOR260W	GCD1	0.96246	1.00954	1.61267	0.0689046	0.744648
YGL234W	ADE5,7	0.785128	0.823722	2.16552	0.0692284	1.46371
YFL004W	VTC2	1.3059	1.37021	2.70189	0.0693478	1.04893
YDR119W	VBA4	0.833208	0.874408	1.77571	0.069631	1.09165
YGR250C	YGR250C	0.385347	0.404402	0.601405	0.0696332	0.642179
YDR198C	RKM2	0.674923	0.708434	1.10099	0.0699105	0.706014
YOL089C	HAL9	0.539312	0.566169	1.02921	0.0701141	0.932345
YLR107W	REX3	0.517535	0.543316	0.763741	0.0701363	0.561427
YGL142C	GPI10	0.600429	0.630363	1.10412	0.0701897	0.878835
YHR196W	UTP9	0.550292	0.577789	0.875105	0.0703472	0.669259
YGR101W	PCP1	0.515908	0.541781	0.790364	0.0705964	0.615402
YPR110C	RPC40	0.713624	0.749445	1.36806	0.0706586	0.938899
YNL061W	NOP2	0.791606	0.831375	1.60464	0.0707184	1.0194
YCR066W	RAD18	0.452506	0.475294	0.72261	0.0708834	0.675279
YER015W	FAA2	0.300913	0.316165	0.59598	0.0713342	0.985919
YKR087C	OMA1	0.39461	0.414757	0.625415	0.0718378	0.664385
YDR495C	VPS3	0.583784	0.613606	0.926843	0.0718778	0.666889
YER184C	TOG1	0.676784	0.71137	1.05391	0.0719051	0.638985
YHR088W	RPF1	0.718337	0.755094	1.18816	0.0719966	0.725999
YER124C	DSE1	0.694484	0.730092	1.1447	0.0721374	0.720959
YMR283C	RIT1	0.584381	0.614358	0.854163	0.0721717	0.547602
YAL047C	SPC72	0.708565	0.744987	1.04266	0.0723147	0.5573
YPL176C	TRE1	0.999583	1.05097	1.49548	0.0723242	0.581212
YOR204W	DED1	0.43735	0.459837	0.888945	0.072334	1.0233
YGR185C	TYS1	1.1371	1.19583	2.05698	0.0726585	0.855168
YDR481C	PHO8	0.620845	0.653103	0.952983	0.0730782	0.618216
YNL104C	LEU4	1.40892	1.48228	2.05303	0.0732252	0.543164
YJL198W	PHO90	0.526123	0.553585	1.12254	0.0734044	1.0933
YAL005C	SSA1	2.36925	2.49346	4.30011	0.0737197	0.859942
YGL124C	MON1	0.493893	0.519818	0.838863	0.0738057	0.764236
YER025W	GCD11	0.964455	1.01533	2.26563	0.0741652	1.23213
YML129C	COX14	0.0875448	0.0921741	0.127745	0.0743413	0.545176
YKL127W	PGM1	1.05912	1.11519	2.56712	0.0744261	1.27729
YGL119W	COQ8	0.852253	0.897445	1.254	0.0745413	0.557188
YGR155W	CYS4	0.606059	0.638273	1.14624	0.0747161	0.919384
YBR257W	POP4	0.228238	0.240463	0.472333	0.0752756	1.04926
YBL056W	PTC3	1.281	1.34972	2.02526	0.0753942	0.660842
YPL158C	AIM44	0.70358	0.741702	1.09922	0.0761267	0.64369
YHR064C	SSZ1	1.73845	1.83276	3.6174	0.0762147	1.05715
YPR145W	ASN1	0.739994	0.780164	1.25464	0.0762628	0.761689
YPR190C	RPC82	0.717416	0.75636	1.19174	0.0762644	0.732189
YLR144C	ACF2	0.482096	0.508331	0.783915	0.076449	0.701378
YAL016W	TPD3	0.876247	0.923985	1.86851	0.0765322	1.09248
YBR086C	IST2	0.908562	0.958163	1.51222	0.0766851	0.735009
YER001W	MNN1	0.386843	0.407972	0.801228	0.0767234	1.05047
YBR203W	COS111	0.567083	0.598137	0.918542	0.0769175	0.695787
YDL201W	TRM8	0.602647	0.635892	1.18861	0.0774668	0.979895
YJR130C	STR2	1.10091	1.16182	1.63801	0.0776903	0.573253
YDR321W	ASP1	1.58673	1.6746	3.51775	0.0777589	1.14859
YMR058W	FET3	0.946082	0.998512	1.71686	0.0778145	0.859733
YDL159W	STE7	0.529758	0.559141	0.803604	0.0778779	0.601151
YER027C	GAL83	1.28944	1.36099	1.89049	0.0779068	0.552011
YJL154C	VPS35	0.648016	0.683982	1.15584	0.0779292	0.834845
YOL058W	ARG1	1.25781	1.32769	2.25189	0.0780114	0.840227
YNL182C	IPI3	0.37933	0.400462	0.673294	0.078211	0.827781
YBR119W	MUD1	0.242375	0.255932	0.351315	0.0785183	0.535524
YPR135W	CTF4	0.859705	0.907835	1.73564	0.0785885	1.01355
YIL085C	KTR7	0.941165	0.994203	1.46344	0.0790932	0.636847
YOL123W	HRP1	1.51684	1.60243	2.67892	0.0791979	0.820588
YDL193W	NUS1	0.515914	0.545072	0.748927	0.0793157	0.537695
YPL009C	TAE2	0.830971	0.877973	1.87114	0.0793783	1.17105
YPL122C	TFB2	0.659572	0.696885	0.958033	0.0793902	0.538546
YHR197W	RIX1	0.444447	0.469608	1.00369	0.079446	1.17523
YIL020C	HIS6	0.92592	0.97848	1.47485	0.0796545	0.671607
YKL176C	LST4	0.516447	0.545776	0.789428	0.0796886	0.612188
YPL267W	ACM1	0.184835	0.195362	0.373219	0.079916	1.01379
YIL033C	BCY1	1.31262	1.38741	2.02595	0.0799402	0.626143
YCR095C	OCA4	0.703866	0.744217	1.12264	0.080423	0.673528
YHR207C	SET5	1.18421	1.25213	2.00806	0.0804562	0.761872
YOL090W	MSH2	0.969417	1.0252	1.9484	0.0807182	1.0071
YPL001W	HAT1	0.393431	0.416076	0.721878	0.0807367	0.875645
YPR079W	MRL1	0.324438	0.343115	0.603356	0.080751	0.895066
YIL075C	RPN2	0.854329	0.903763	1.704	0.081153	0.99606
YDL226C	GCS1	1.78001	1.88346	2.76384	0.081505	0.63479
YDR247W	VHS1	0.480734	0.50874	0.733766	0.0816873	0.610081
YKL187C	FAT3	0.47165	0.499269	0.757486	0.0821005	0.683503
YER122C	GLO3	1.16353	1.23168	1.75363	0.0821238	0.591834
YOL057W	YOL057W	0.888984	0.941392	1.93906	0.082638	1.12513
YNR059W	MNT4	0.332936	0.35257	0.547262	0.0826677	0.716988
YFR005C	SAD1	0.310554	0.328925	0.490771	0.0829119	0.660203
YOR046C	DBP5	1.54738	1.63902	2.38176	0.0830027	0.622199
YMR300C	ADE4	0.748969	0.793338	1.3228	0.0830296	0.82062
YJL147C	YJL147C	0.382437	0.405172	0.645846	0.0833117	0.755968
YBL024W	NCL1	0.61449	0.651092	1.59986	0.0834728	1.38048
YHR018C	ARG4	0.911353	0.965667	1.61355	0.0835167	0.824156
YNL234W	YNL234W	0.333835	0.353901	0.548419	0.0842108	0.716146
YOR059C	LPL1	0.685687	0.726916	1.01053	0.0842394	0.559484
YGR264C	MES1	0.657554	0.697104	1.59384	0.084264	1.27733
YER113C	TMN3	0.592219	0.627841	0.912594	0.0842701	0.623843
YNL035C	YNL035C	1.16691	1.2372	1.92999	0.0843887	0.725906
YNL049C	SFB2	0.953485	1.01129	1.51893	0.0849139	0.671777
YCR054C	CTR86	0.373334	0.395992	0.682899	0.0850072	0.871207
YHR063C	PAN5	1.40585	1.49129	2.1869	0.0851208	0.637448
YNR056C	BIO5	0.502848	0.53358	0.830147	0.0855829	0.723245
YNR060W	FRE4	0.42174	0.447563	0.65428	0.0857392	0.633555
YOR243C	PUS7	1.12539	1.19442	2.22778	0.0858875	0.985179
YOR051C	ETT1	1.49473	1.58644	2.11836	0.0859049	0.503057
YLR355C	ILV5	0.470869	0.499899	0.742988	0.0863128	0.658014
YGL104C	VPS73	1.07752	1.14407	1.5907	0.0864687	0.561957
YLR324W	PEX30	0.899579	0.955249	1.59893	0.0866265	0.829787
YDR381C-A	YDR381C-A	0.167442	0.177912	0.237426	0.0875066	0.503822
YBR117C	TKL2	0.824252	0.875954	1.48279	0.0877699	0.847158
YPL019C	VTC3	0.84369	0.896714	1.70159	0.0879343	1.0121
YDR189W	SLY1	0.830374	0.882718	1.48568	0.088191	0.839293
YPR156C	TPO3	0.49545	0.526785	0.834312	0.0884754	0.751848
YHR074W	QNS1	1.31931	1.40289	2.44422	0.0886273	0.889596
YPR031W	NTO1	0.646038	0.687048	1.03807	0.0887912	0.684208
YCR052W	RSC6	1.29738	1.37982	1.92267	0.0888783	0.567507
YMR285C	NGL2	0.623949	0.663674	1.22646	0.0890467	0.975003
YIR012W	SQT1	0.814189	0.866196	1.75896	0.0893303	1.11129
YPL161C	BEM4	0.548682	0.583734	0.936861	0.0893415	0.771865
YPL103C	FMP30	0.467277	0.497181	0.701845	0.0894919	0.586872
YMR093W	UTP15	0.406176	0.432237	0.688803	0.089715	0.761985
YIL078W	THS1	1.81035	1.92654	4.07884	0.0897472	1.17189
YOR272W	YTM1	0.550055	0.585824	1.30733	0.0908921	1.24898
YNR006W	VPS27	0.478426	0.509546	0.831529	0.0909176	0.797472
YPR155C	NCA2	0.70793	0.753981	1.08427	0.0909219	0.615051
YEL013W	VAC8	1.1464	1.22097	1.84532	0.0909263	0.686761
YIL068C	SEC6	0.836393	0.891046	1.52191	0.0913191	0.863631
YJR003C	YJR003C	0.347995	0.370844	0.557002	0.0917448	0.678617
YBR142W	MAK5	0.719923	0.767373	1.77741	0.092084	1.30386
YKL157W	APE2	0.895468	0.954584	1.91071	0.0922291	1.0934
YHR156C	LIN1	0.479278	0.510941	0.844756	0.0922939	0.817671
YER136W	GDI1	1.36384	1.45417	2.11555	0.0925247	0.633366
YKL205W	LOS1	0.305593	0.325908	0.657978	0.0928551	1.10643
YMR049C	ERB1	0.590694	0.630297	1.51855	0.0936211	1.36221
YNL247W	YNL247W	1.18196	1.26149	2.60685	0.0939496	1.14113
YPL105C	SYH1	0.769068	0.820889	1.44263	0.0940753	0.907517
YIL021W	RPB3	1.07396	1.14641	1.56733	0.094191	0.545374
YBR283C	SSH1	1.21165	1.29345	1.97188	0.0942511	0.702595
YJL201W	ECM25	0.322263	0.344077	0.566031	0.094492	0.81264
YGR124W	ASN2	2.27272	2.42679	3.6944	0.0946297	0.700919
YDL184C	RPL41A	0.0435705	0.0465259	0.0666562	0.094684	0.613389
YLR433C	CNA1	0.8244	0.880367	1.57039	0.0947611	0.929706
YKR001C	VPS1	1.32537	1.41536	3.21043	0.0947795	1.27638
YMR307W	GAS1	0.934244	0.997757	1.45898	0.0948879	0.643089
YJL008C	CCT8	0.937137	1.00113	1.99591	0.0952959	1.09072
YNL041C	COG6	0.745384	0.796324	1.59999	0.0953706	1.10201
YBR160W	CDC28	0.659655	0.704852	1.07353	0.0956087	0.702581
YBR143C	SUP45	1.09363	1.16857	1.94989	0.0956178	0.834269
YLR227C	ADY4	0.168569	0.180174	0.308523	0.0960568	0.872041
YOR244W	ESA1	0.317751	0.339743	0.512924	0.0965499	0.69085
YDR131C	YDR131C	0.385961	0.412734	0.592093	0.0967575	0.617369
YBR141C	BMT2	0.504583	0.53976	0.950814	0.0972257	0.91407
YLR380W	CSR1	1.04525	1.11813	1.55558	0.0972436	0.573602
YLR275W	SMD2	0.237916	0.254522	0.362207	0.0973422	0.606364
YER145C	FTR1	0.832941	0.891431	1.32703	0.09791	0.671921
YDR341C	YDR341C	1.21749	1.30366	3.36887	0.098654	1.46835
YER168C	CCA1	0.514572	0.551037	0.952138	0.0987754	0.887798
YLL051C	FRE6	0.483095	0.517335	0.687367	0.0987937	0.508774
YER090W	TRP2	1.68951	1.80995	3.32898	0.0993402	0.978473
YJR129C	EFM3	0.64539	0.691442	1.05239	0.0994383	0.705425
YDR385W	EFT2	0.735826	0.788469	1.99615	0.0996902	1.43979
YAL058W	CNE1	0.916641	0.982543	1.34364	0.100163	0.551717
YKL047W	ANR2	0.912679	0.978406	1.82536	0.100325	0.999998
YLR183C	TOS4	1.01654	1.08982	1.64403	0.100424	0.693568
YHR069C	RRP4	0.517056	0.554461	1.07005	0.100766	1.04928
YGL091C	NBP35	0.682086	0.731435	1.0987	0.100776	0.687768
YNL248C	RPA49	0.770055	0.825791	1.61553	0.100817	1.06897
YKL073W	LHS1	0.829069	0.889174	1.73025	0.100973	1.06142
YDR175C	RSM24	0.366345	0.392948	0.526928	0.101133	0.524402
YLR044C	PDC1	1.85163	1.98629	3.28075	0.101277	0.825226
YDR238C	SEC26	0.783748	0.841015	2.06537	0.101742	1.39794
YKL051W	SFK1	0.465581	0.499628	0.764855	0.101821	0.716154
YER020W	GPA2	0.623987	0.669802	0.926945	0.102219	0.570967
YCR048W	ARE1	1.06356	1.14186	1.53478	0.102487	0.529129
YOR368W	RAD17	0.580126	0.622851	0.950463	0.102521	0.712263
YFL041W	FET5	0.660225	0.708861	1.38855	0.102546	1.07255
YOR184W	SER1	1.35136	1.45099	2.2485	0.10262	0.73455
YNL130C	CPT1	0.980649	1.05314	1.45288	0.102895	0.567103
YHR173C	YHR173C	0.27958	0.300256	0.490049	0.102931	0.809665
YMR246W	FAA4	0.591668	0.635441	1.2424	0.102971	1.07027
YML069W	POB3	1.34271	1.44207	2.14932	0.102984	0.67873
YKL099C	UTP11	0.511315	0.549153	0.727579	0.102995	0.50889
YKL078W	DHR2	0.67575	0.726109	1.31139	0.103697	0.956537
YOR080W	DIA2	0.459986	0.494303	0.800522	0.103804	0.79935
YDR380W	ARO10	0.492908	0.529831	0.965332	0.104214	0.969706
YBL076C	ILS1	0.473901	0.509536	1.3842	0.104598	1.5464
YDL103C	QRI1	0.907584	0.975847	2.31037	0.104624	1.34802
YJR013W	GPI14	0.542801	0.583716	0.858076	0.104843	0.660682
YPL101W	ELP4	0.854867	0.919419	1.63383	0.105024	0.934483
YDR033W	MRH1	0.808003	0.86904	1.22249	0.105061	0.597386
YPL120W	VPS30	1.12996	1.21535	1.66267	0.105104	0.557226
YBR092C	PHO3	0.483848	0.520479	0.838097	0.105284	0.792563
YGR103W	NOP7	1.07643	1.158	2.90719	0.105377	1.43337
YGR159C	NSR1	0.583769	0.628088	1.0367	0.105569	0.828528
YHR107C	CDC12	0.756069	0.813505	1.70424	0.105634	1.17254
YMR185W	RTP1	0.375428	0.403992	0.735051	0.105791	0.969309
YDR118W	APC4	0.7276	0.78303	1.27271	0.105923	0.806684
YNL119W	NCS2	0.325411	0.350302	0.734989	0.106338	1.17546
YDR281C	PHM6	0.154401	0.166213	0.224471	0.106357	0.539852
YGL055W	OLE1	0.253212	0.272668	0.462853	0.1068	0.870208
YPL259C	APM1	0.31181	0.335784	0.593253	0.106865	0.92798
YGL111W	NSA1	0.908932	0.978881	1.7885	0.106962	0.976506
YOR087W	YVC1	0.965005	1.03953	1.58315	0.10732	0.714191
YMR217W	GUA1	0.979627	1.05552	2.30741	0.107647	1.23597
YKL212W	SAC1	1.25286	1.34998	2.74628	0.107707	1.13225
YER101C	AST2	0.461521	0.497464	0.873528	0.108194	0.920455
YHR034C	PIH1	0.865077	0.932712	1.44106	0.108604	0.736233
YPR074C	TKL1	0.6953	0.749753	1.55935	0.108781	1.16524
YBR015C	MNN2	0.712779	0.768653	1.51535	0.108877	1.08813
YMR078C	CTF18	1.00044	1.07893	1.43593	0.108968	0.521348
YDR161W	YDR161W	1.1762	1.26902	2.50727	0.10958	1.09198
YJL006C	CTK2	0.283917	0.30633	0.541422	0.109616	0.931282
YML021C	UNG1	0.895137	0.965885	1.29692	0.109743	0.534907
YMR212C	EFR3	0.780847	0.842622	1.14828	0.109846	0.556365
YPL208W	RKM1	1.15451	1.24592	1.69624	0.109931	0.555061
YDR456W	NHX1	0.814574	0.879209	1.2756	0.110161	0.64706
YDR087C	RRP1	0.693145	0.748182	1.54637	0.110232	1.15765
YOL097C	WRS1	1.0823	1.1685	1.76852	0.110557	0.708445
YKR013W	PRY2	0.750995	0.810923	1.26258	0.110762	0.749503
YHR111W	UBA4	0.694775	0.750254	1.36883	0.110832	0.978321
YCL064C	CHA1	0.584229	0.630893	1.1608	0.110862	0.990512
YER043C	SAH1	1.35707	1.46574	2.20296	0.111135	0.698945
YDR459C	PFA5	0.428045	0.462443	0.643896	0.111512	0.589064
YKR056W	TRM2	0.551681	0.596268	1.27572	0.112126	1.20941
YML092C	PRE8	0.836215	0.904213	1.43115	0.112789	0.775231
YDL139C	SCM3	0.365872	0.395634	0.554461	0.112826	0.599745
YPL188W	POS5	0.483389	0.522801	0.785761	0.113078	0.700907
YER036C	ARB1	0.831557	0.899589	1.44705	0.11345	0.79923
YOR168W	GLN4	0.716821	0.775604	1.76024	0.113706	1.29609
YPR041W	TIF5	0.827777	0.895804	1.74052	0.113942	1.0722
YLL052C	AQY2	0.542238	0.586851	1.03564	0.11407	0.93353
YGL060W	YBP2	0.784003	0.849106	1.43509	0.115086	0.87221
YJL187C	SWE1	0.498422	0.539912	0.789034	0.115357	0.662722
YDR105C	TMS1	0.816864	0.885103	1.23702	0.115751	0.598704
YMR220W	ERG8	1.29311	1.40129	1.87173	0.115914	0.533529
YBR153W	RIB7	0.393001	0.425887	0.600069	0.115938	0.610595
YMR063W	RIM9	0.499504	0.541331	0.905481	0.116014	0.858188
YDR317W	HIM1	0.467597	0.50696	0.847082	0.116606	0.857237
YKR079C	TRZ1	0.586156	0.635541	1.14891	0.116701	0.970907
YNL126W	SPC98	0.427594	0.463647	0.840294	0.116785	0.974653
YNR054C	ESF2	0.680076	0.737529	1.07477	0.117003	0.660262
YER165W	PAB1	1.35149	1.46592	2.53057	0.117255	0.904911
YDL107W	MSS2	0.339686	0.368457	0.48772	0.117294	0.52185
YPR106W	ISR1	0.365169	0.396303	0.571956	0.118042	0.647342
YDR361C	BCP1	0.704732	0.764929	1.01982	0.11825	0.533173
YKR027W	BCH2	0.680329	0.738632	1.20996	0.118623	0.830649
YAL038W	CDC19	2.23806	2.42986	3.90605	0.118626	0.803465
YML042W	CAT2	0.274322	0.297918	0.45016	0.119042	0.714564
YOL044W	PEX15	0.331025	0.359545	0.5598	0.119229	0.757969
YGL130W	CEG1	0.705359	0.766384	1.2718	0.119708	0.850437
YBR094W	PBY1	0.621149	0.674965	1.26643	0.119873	1.02776
YDL040C	NAT1	0.806249	0.876125	1.86085	0.11991	1.20666
YDR472W	TRS31	0.406797	0.442144	0.577875	0.120209	0.506448
YGR083C	GCD2	0.627425	0.682032	1.21435	0.120397	0.952668
YHL039W	EFM1	0.717082	0.779685	1.52192	0.120753	1.08568
YDR300C	PRO1	0.616177	0.669995	1.08035	0.120805	0.810084
YAR018C	KIN3	0.725265	0.788611	1.12066	0.120806	0.627775
YMR180C	CTL1	0.165801	0.180343	0.234943	0.121289	0.502857
YDR174W	HMO1	0.588548	0.640168	0.966351	0.121291	0.715387
YBR034C	HMT1	0.262098	0.285105	0.432844	0.121384	0.723741
YGL120C	PRP43	0.684857	0.744974	1.92991	0.121388	1.49466
YBR055C	PRP6	0.631398	0.686879	1.14433	0.121506	0.857884
YNR019W	ARE2	0.489532	0.532854	0.842057	0.122338	0.782516
YMR313C	TGL3	0.850478	0.925791	1.34187	0.122412	0.657904
YIL073C	SPO22	0.365528	0.39797	0.629812	0.122676	0.784939
YJR064W	CCT5	1.1521	1.25444	2.16706	0.12277	0.911468
YLR299W	ECM38	1.16185	1.26574	1.89729	0.12355	0.707512
YLR429W	CRN1	1.39609	1.52144	2.49757	0.124046	0.839136
YHR114W	BZZ1	1.04067	1.13419	1.48715	0.124156	0.515044
YPL274W	SAM3	0.514171	0.560402	0.967845	0.124213	0.912528
YPL262W	FUM1	1.48922	1.62353	2.26219	0.124582	0.603168
YGL148W	ARO2	2.01884	2.20272	2.93545	0.125761	0.540051
YAL022C	FUN26	0.786766	0.858497	1.24477	0.125879	0.661871
YMR203W	TOM40	0.918873	1.00275	1.46631	0.12602	0.674252
YMR257C	PET111	0.347191	0.378905	0.519449	0.126106	0.581253
YCR015C	YCR015C	0.562594	0.614033	0.852225	0.126221	0.59914
YBR195C	MSI1	0.389405	0.425015	0.580511	0.126243	0.576054
YHR188C	GPI16	0.999521	1.09099	1.61487	0.126334	0.692109
YMR029C	FAR8	0.87331	0.953558	1.24413	0.126827	0.510565
YJL204C	RCY1	0.391801	0.427944	0.61882	0.127299	0.659398
YGL167C	PMR1	0.660226	0.72119	0.981898	0.127421	0.572614
YJR105W	ADO1	1.83711	2.00697	3.05756	0.127582	0.734943
YOR175C	ALE1	0.769401	0.840698	1.74028	0.127851	1.17751
YHR108W	GGA2	1.53476	1.67714	2.24487	0.127992	0.54862
YGR080W	TWF1	0.892241	0.975427	1.61418	0.128601	0.855293
YBR273C	UBX7	1.11376	1.21764	1.75198	0.128649	0.653545
YLR359W	ADE13	0.533273	0.583096	1.03481	0.128859	0.956418
YHR123W	EPT1	0.587026	0.642031	0.881244	0.129218	0.586116
YDL036C	PUS9	0.699255	0.764899	1.05934	0.12945	0.599278
YER073W	ALD5	0.45846	0.501552	0.817124	0.129603	0.833758
YML130C	ERO1	0.521736	0.571043	0.995726	0.130277	0.932428
YOR252W	TMA16	0.901161	0.986437	1.6071	0.130441	0.834605
YGL164C	YRB30	0.798949	0.875107	1.2199	0.131356	0.610586
YCR034W	ELO2	0.744452	0.815508	1.56382	0.131521	1.07083
YBL098W	BNA4	1.41259	1.54841	2.24852	0.132443	0.670628
YPR048W	TAH18	0.584087	0.640537	1.14492	0.133098	0.970993
YDL052C	SLC1	0.431168	0.472879	0.611582	0.133224	0.504298
YOR133W	EFT1	1.3186	1.44656	3.52546	0.133624	1.41881
YPR057W	BRR1	0.568843	0.624094	0.875906	0.133734	0.622745
YNR026C	SEC12	0.622916	0.683607	1.26568	0.13413	1.0228
YIL103W	DPH1	0.46048	0.505465	1.0684	0.134471	1.21424
YJL134W	LCB3	0.801616	0.880178	1.34821	0.134885	0.75006
YMR215W	GAS3	1.02376	1.12433	1.97392	0.13519	0.947183
YDL236W	PHO13	1.09639	1.20419	1.81276	0.135302	0.725429
YMR131C	RRB1	0.839293	0.923133	1.60956	0.137365	0.939421
YHR132C	ECM14	0.738429	0.812263	1.52195	0.137487	1.04339
YGL017W	ATE1	0.7192	0.791225	1.19349	0.137695	0.730723
YOR197W	MCA1	2.36451	2.60131	3.98592	0.1377	0.753375
YMR186W	HSC82	1.94704	2.14269	3.88477	0.138142	0.996545
YHR020W	YHR020W	0.942485	1.03725	2.4833	0.13822	1.39772
YOR128C	ADE2	0.496074	0.545958	1.08648	0.138234	1.13104
YDR222W	YDR222W	0.405032	0.445801	0.644414	0.138365	0.669954
YGL026C	TRP5	1.03757	1.14202	2.93788	0.138384	1.50158
YOL125W	TRM13	0.722708	0.795577	1.31092	0.138589	0.859092
YKL181W	PRS1	1.13016	1.24429	1.63214	0.13879	0.530235
YGR260W	TNA1	1.21691	1.34006	1.821	0.139079	0.581505
YFR036W	CDC26	0.278897	0.307188	0.431825	0.139391	0.630713
YGR211W	ZPR1	0.572104	0.630211	1.05363	0.139558	0.881025
YBR199W	KTR4	1.28675	1.41769	1.90241	0.13981	0.564096
YBR145W	ADH5	0.357955	0.394401	0.557548	0.139886	0.639319
YCL059C	KRR1	1.14338	1.26005	2.15308	0.14018	0.913102
YKL027W	TCD2	0.445633	0.49123	0.873374	0.140542	0.970743
YGL245W	GUS1	1.81373	1.99943	2.93988	0.140625	0.696795
YDR477W	SNF1	0.833	0.9183	1.3068	0.140648	0.649653
YLL063C	AYT1	0.272831	0.300788	0.421958	0.140741	0.629093
YPL164C	MLH3	0.586301	0.64638	0.900552	0.140743	0.619169
YHR187W	IKI1	0.418143	0.461023	0.815781	0.140842	0.964185
YDR037W	KRS1	1.04914	1.15679	2.59747	0.140917	1.3079
YPL084W	BRO1	0.558305	0.615613	1.15869	0.14097	1.05337
YDR449C	UTP6	0.227712	0.251129	0.555439	0.14122	1.28642
YER061C	CEM1	0.747472	0.824364	1.13219	0.141263	0.599029
YJL170C	ASG7	0.547726	0.60415	0.860853	0.141453	0.652313
YDL108W	KIN28	0.430439	0.474821	0.808258	0.141575	0.909008
YOR075W	UFE1	0.432315	0.477139	0.784948	0.142326	0.860513
YDR130C	FIN1	0.284572	0.314082	0.470469	0.142346	0.725305
YHR068W	DYS1	2.76665	3.05397	3.91613	0.142547	0.501287
YMR092C	AIP1	1.07644	1.18831	2.34765	0.142646	1.12496
YGL048C	RPT6	1.86343	2.05709	3.03902	0.142648	0.705645
YGR138C	TPO2	0.342256	0.377869	0.700078	0.142809	1.03244
YOR340C	RPA43	0.798186	0.881356	1.86348	0.143	1.22321
YFL025C	BST1	0.477527	0.527327	0.890123	0.143116	0.898423
YPR105C	COG4	0.799499	0.882919	1.19205	0.143186	0.576277
YJR078W	BNA2	0.65008	0.718264	0.960889	0.143897	0.563752
YGL112C	TAF6	0.842632	0.931129	1.61341	0.144078	0.937138
YHR078W	YHR078W	0.559881	0.618738	0.791917	0.144208	0.500228
YNL239W	LAP3	1.53418	1.69564	2.28349	0.144367	0.573776
YBR101C	FES1	0.408263	0.451277	0.664072	0.144517	0.701842
YLR274W	MCM5	0.541352	0.59873	1.05978	0.145339	0.96912
YDL237W	AIM6	0.976427	1.07994	1.53746	0.145368	0.654961
YJR055W	HIT1	0.363747	0.40236	0.53602	0.145551	0.559352
YLR405W	DUS4	0.452163	0.500193	0.677156	0.145643	0.582645
YEL058W	PCM1	1.13681	1.25799	2.06938	0.146136	0.864212
YOL056W	GPM3	0.467386	0.517271	0.757808	0.146308	0.697219
YNL045W	LAP2	1.4529	1.60801	2.29563	0.146339	0.65995
YBL055C	YBL055C	0.694096	0.768254	1.32865	0.146447	0.936753
YPR046W	MCM16	0.107008	0.118455	0.192044	0.146627	0.843722
YLR166C	SEC10	0.414652	0.459076	0.856542	0.146832	1.04662
YOR099W	KTR1	0.983846	1.08929	1.86529	0.146883	0.922894
YNL214W	PEX17	0.352811	0.390747	0.552629	0.14734	0.647416
YOR126C	IAH1	0.765405	0.847724	1.14027	0.147372	0.575086
YBR121C	GRS1	1.47549	1.6348	3.40616	0.147919	1.20695
YBR272C	HSM3	0.870383	0.96495	1.27283	0.148804	0.548319
YDL128W	VCX1	0.716406	0.794392	1.2314	0.149075	0.781449
YJL002C	OST1	1.02941	1.14172	2.0149	0.149392	0.968886
YNR010W	CSE2	0.190267	0.211076	0.27041	0.149739	0.507127
YFL048C	EMP47	0.498145	0.552739	1.08839	0.150032	1.12756
YNL062C	GCD10	0.579533	0.643093	1.28888	0.150137	1.15315
YPL157W	TGS1	1.04739	1.16233	1.58055	0.150219	0.59363
YGR145W	ENP2	0.633834	0.703705	1.64047	0.150866	1.37194
YLR321C	SFH1	0.604296	0.671277	1.11569	0.151652	0.884606
YOR171C	LCB4	0.622489	0.691705	1.19707	0.152107	0.943393
YOR001W	RRP6	0.586425	0.651743	1.34331	0.152355	1.19577
YPR176C	BET2	0.969493	1.07792	1.50737	0.152947	0.636734
YER044C-A	MEI4	0.256533	0.285233	0.400058	0.152996	0.641066
YLR180W	SAM1	0.945467	1.05126	1.85487	0.153015	0.972218
YDR294C	DPL1	0.681232	0.757509	1.0816	0.153117	0.666943
YNR062C	YNR062C	0.500584	0.556636	0.764793	0.153121	0.611457
YLR249W	YEF3	0.545317	0.606533	1.62163	0.153493	1.57228
YBR291C	CTP1	0.348496	0.387768	0.518196	0.154053	0.572356
YNR003C	RPC34	0.812666	0.904424	1.32623	0.154338	0.706601
YOR301W	RAX1	0.532647	0.592832	0.940605	0.154444	0.820411
YBR127C	VMA2	1.69055	1.88211	2.45009	0.154857	0.535341
YBR028C	YPK3	0.735407	0.81948	1.04936	0.156166	0.512896
YDR013W	PSF1	0.289823	0.322993	0.414015	0.156331	0.514509
YNL075W	IMP4	0.4788	0.53381	0.689438	0.156905	0.525998
YML086C	ALO1	0.835188	0.931479	1.7817	0.157422	1.09308
YOL077C	BRX1	0.715332	0.797944	1.39887	0.157674	0.967582
YGL065C	ALG2	0.567116	0.632778	1.05266	0.158057	0.892327
YDR496C	PUF6	0.324354	0.361933	0.949365	0.158154	1.54939
YLR064W	PER33	0.380421	0.424729	0.560037	0.158946	0.557926
YDR518W	EUG1	0.951464	1.06233	1.79218	0.159009	0.913491
YLR175W	CBF5	1.2303	1.37372	2.86577	0.159083	1.21991
YDR083W	RRP8	0.748943	0.836849	1.32844	0.160112	0.826801
YOR250C	CLP1	0.492335	0.550278	0.759104	0.160522	0.624657
YKL175W	ZRT3	0.706458	0.789767	1.23433	0.160823	0.805055
YER157W	COG3	0.317039	0.354446	0.560348	0.160906	0.821665
YOR269W	PAC1	0.311709	0.348681	0.486093	0.161706	0.641032
YDL182W	LYS20	0.584885	0.654387	1.04486	0.16199	0.837077
YNL279W	PRM1	0.244289	0.273403	0.679305	0.162438	1.47547
YFL031W	HAC1	0.448718	0.502707	0.720402	0.163908	0.682992
YIL064W	EFM4	0.883609	0.990568	1.53704	0.164849	0.798674
YDR427W	RPN9	0.593897	0.66579	0.959228	0.164854	0.691661
YOL066C	RIB2	0.492329	0.551954	0.778487	0.164926	0.66105
YML097C	VPS9	0.570073	0.639371	0.934417	0.165507	0.712919
YBL039C	URA7	0.559502	0.627781	1.37636	0.166118	1.29864
YKL219W	COS9	0.784189	0.880229	1.15763	0.166677	0.5619
YNL263C	YIF1	0.618969	0.695005	0.994761	0.167156	0.684482
YBR177C	EHT1	0.853658	0.958602	1.8692	0.167274	1.13069
YOR222W	ODC2	0.794955	0.893165	1.3776	0.168053	0.793212
YIL162W	SUC2	1.03996	1.16855	1.83173	0.168202	0.816688
YOL088C	MPD2	0.72534	0.815364	1.15024	0.168787	0.665204
YKL106W	AAT1	0.417701	0.469626	0.64352	0.169042	0.623513
YNL175C	NOP13	0.771008	0.866998	1.77211	0.169284	1.20065
YCL028W	RNQ1	2.14826	2.41596	3.11576	0.169431	0.536413
YJL219W	HXT9	0.632756	0.711806	0.896212	0.169833	0.50219
YKL130C	SHE2	0.372109	0.41869	0.682939	0.170161	0.876034
YNL001W	DOM34	0.476364	0.536173	0.98274	0.170636	1.04475
YNL240C	NAR1	0.840267	0.945878	1.44226	0.170806	0.779409
YLR276C	DBP9	0.585062	0.658795	1.16409	0.17124	0.992544
YER185W	PUG1	0.258575	0.291246	0.414602	0.171657	0.681144
YPL195W	APL5	1.15499	1.30098	2.17327	0.171713	0.911986
YDR423C	CAD1	0.492942	0.555452	0.703119	0.172242	0.512349
YHR170W	NMD3	0.743568	0.837882	1.62697	0.172282	1.12965
YHR019C	DED81	1.45408	1.63856	3.39561	0.172322	1.22356
YGR251W	NOP19	0.442308	0.498848	0.751981	0.17355	0.765645
YGR157W	CHO2	0.741657	0.836551	1.41327	0.173701	0.930214
YNL220W	ADE12	0.734671	0.828764	1.36153	0.173863	0.890056
YHR047C	AAP1	0.68889	0.77716	1.744	0.173937	1.34005
YCL049C	YCL049C	0.743882	0.839912	1.20277	0.175165	0.693216
YHR199C	AIM46	0.41115	0.464246	0.609241	0.175223	0.567349
YPR002W	PDH1	0.236766	0.267378	0.426698	0.17542	0.849756
YLR113W	HOG1	0.88565	1.00042	1.33197	0.175803	0.588754
YBR036C	CSG2	0.564838	0.638076	0.996361	0.175891	0.818831
YDR331W	GPI8	0.596751	0.674139	1.06307	0.175916	0.833041
YGR225W	AMA1	0.874535	0.988873	1.47562	0.17727	0.75473
YIL039W	TED1	1.12267	1.26953	1.89105	0.177364	0.752257
YOL149W	DCP1	0.621643	0.703397	0.889194	0.178253	0.516412
YML041C	VPS71	0.151316	0.17122	0.256131	0.178284	0.759319
YOR361C	PRT1	0.496862	0.563273	1.48101	0.180987	1.57567
YPL212C	PUS1	0.547048	0.620417	1.16067	0.181571	1.08522
YOR209C	NPT1	1.09758	1.24528	1.66609	0.182142	0.602148
YGR262C	BUD32	0.683832	0.775885	1.07516	0.182201	0.652837
YIL041W	GVP36	1.07031	1.21555	2.0877	0.183584	0.963883
YOR258W	HNT3	0.275566	0.312983	0.471599	0.183688	0.775164
YGR122W	YGR122W	0.416626	0.473204	0.625897	0.183707	0.587172
YNR032W	PPG1	0.501141	0.569304	0.81979	0.183982	0.710037
YMR297W	PRC1	2.25293	2.55964	3.25524	0.184134	0.530961
YLL033W	IRC19	0.239184	0.271834	0.436591	0.184607	0.86816
YLR449W	FPR4	1.11147	1.26349	2.37493	0.184941	1.09541
YOR004W	UTP23	0.583717	0.663674	1.05649	0.185205	0.855939
YHR037W	PUT2	0.695669	0.791112	1.21659	0.185481	0.806366
YBL069W	AST1	0.383386	0.436224	0.62966	0.186271	0.715775
YOL142W	RRP40	0.519594	0.591635	0.76432	0.187324	0.556793
YNL323W	LEM3	0.622382	0.708714	1.14828	0.187404	0.883597
YDR019C	GCV1	0.690763	0.786761	1.41215	0.187734	1.03163
YMR061W	RNA14	0.661681	0.753735	1.04872	0.18792	0.664421
YEL069C	HXT13	0.355777	0.40563	0.524727	0.189193	0.560595
YMR120C	ADE17	0.542941	0.619777	1.46121	0.190953	1.4283
YKR097W	PCK1	0.192896	0.220368	0.277243	0.192091	0.523326
YBR288C	APM3	0.876687	1.00187	1.41317	0.19256	0.688803
YJR001W	AVT1	1.18782	1.35765	1.86216	0.19279	0.648657
YMR209C	YMR209C	0.550102	0.628775	0.909612	0.192845	0.725553
YFR044C	DUG1	1.61412	1.84498	4.26037	0.192861	1.40023
YDR107C	TMN2	0.813503	0.929943	1.55965	0.192994	0.939003
YOL124C	TRM11	0.935859	1.06994	1.85404	0.193161	0.986308
YBR131W	CCZ1	0.432245	0.494202	0.814096	0.193252	0.91335
YLR243W	GPN3	0.381741	0.436558	0.722553	0.193579	0.920507
Q0045	COX1	0.0081665	0.00934327	0.0232336	0.194209	1.50842
YLR329W	REC102	0.336111	0.384555	0.503331	0.19425	0.582568
YGR261C	APL6	1.1764	1.34787	1.89709	0.196305	0.689411
YIR007W	YIR007W	0.534119	0.611982	1.01084	0.196329	0.920322
YEL002C	WBP1	1.1978	1.37253	2.18847	0.196449	0.869533
YDL174C	DLD1	0.603743	0.692282	1.01673	0.197423	0.751934
YLR404W	FLD1	0.214821	0.246401	0.336426	0.197878	0.647157
YLR060W	FRS1	0.955326	1.0962	1.60892	0.198451	0.752023
YIL090W	ICE2	0.394966	0.453398	0.682515	0.199049	0.789132
YEL042W	GDA1	0.737277	0.847034	1.33506	0.200214	0.856623
YCR002C	CDC10	0.831525	0.956595	1.43101	0.202149	0.7832
YDL051W	LHP1	0.557981	0.642337	0.849629	0.203116	0.606618
YER104W	RTT105	0.246288	0.283615	0.36645	0.203587	0.57327
YDR411C	DFM1	0.694117	0.799924	1.10906	0.204683	0.676088
YHR137W	ARO9	0.396316	0.456734	1.00316	0.204703	1.33983
YFR038W	IRC5	0.781647	0.90096	1.60054	0.204946	1.03397
YHL003C	LAG1	1.16273	1.34042	1.91979	0.205172	0.72343
YBR093C	PHO5	0.29039	0.334866	1.00197	0.205596	1.78678
YBR041W	FAT1	0.686315	0.792894	1.36217	0.208256	0.988968
YNL209W	SSB2	1.41023	1.62942	2.699	0.208433	0.936498
YPL106C	SSE1	0.991681	1.14676	2.69244	0.209615	1.44097
YPR080W	TEF1	1.3457	1.55715	3.12344	0.210557	1.21478
YJL012C	VTC4	0.700238	0.810562	2.03727	0.211078	1.54072
YLR058C	SHM2	0.420476	0.486924	0.988122	0.211671	1.23266
YER096W	SHC1	0.937563	1.08578	1.49703	0.211746	0.675111
YER149C	PEA2	0.561573	0.650448	0.971502	0.211961	0.790744
YGR271C-A	EFG1	0.3362	0.389427	0.553598	0.212034	0.719518
YJR103W	URA8	0.722316	0.836788	1.23411	0.212232	0.772768
YDL024C	DIA3	0.339755	0.39369	0.516237	0.212564	0.603538
YLR003C	CMS1	0.436817	0.506167	0.718432	0.212585	0.717824
YBL068W	PRS4	0.458297	0.531086	0.728585	0.212661	0.668813
YDR197W	CBS2	0.3148	0.364888	0.468136	0.213018	0.572494
YDR483W	KRE2	0.942589	1.09399	1.46766	0.214895	0.63882
YPL146C	NOP53	0.623736	0.724317	1.33539	0.215686	1.09826
YLR027C	AAT2	1.81021	2.10647	2.70795	0.218671	0.581046
YGR177C	ATF2	0.43765	0.510054	0.81683	0.220872	0.900258
YMR062C	ARG7	1.05744	1.23278	2.25687	0.221346	1.09375
YGL202W	ARO8	1.66085	1.93646	3.84237	0.2215	1.21008
YGL064C	MRH4	0.301274	0.351274	0.444228	0.221522	0.560227
YEL057C	YEL057C	0.173113	0.201997	0.288649	0.222615	0.737599
YPL093W	NOG1	0.383244	0.447204	0.916364	0.22267	1.25766
[truncated: 3,255 more rows]
