# Supplementary material for: Duplicated ribosomal protein paralogs promote alternative translation and drug resistance
Source: Nat Commun. 2022 Aug 23;13:4938. doi: 10.1038/s41467-022-32717-y (PMC9399092; doi:10.1038/s41467-022-32717-y)
Supplement: Supplementary file 10 — Source Data [file 41467_2022_32717_MOESM10_ESM.zip]

Archive with 24 entries (24 files):
- Source Data/Malik 2022 raw data Fig1.xlsx
- Source Data/Malik 2022 raw data Fig2.xlsx
- Source Data/Malik 2022 raw data Fig3.xlsx
- Source Data/Malik 2022 raw data Fig4.xlsx
- Source Data/Malik 2022 raw data Fig5.xlsx
- Source Data/Malik 2022 raw data Fig6.xlsx
- Source Data/Malik 2022 raw data Supplementary Fig10.xlsx
- Source Data/Malik 2022 raw data Supplementary Fig11.xlsx
- Source Data/Malik 2022 raw data Supplementary Fig12.xlsx
- Source Data/Malik 2022 raw data Supplementary Fig13.xlsx
- Source Data/Malik 2022 raw data Supplementary Fig14.xlsx
- Source Data/Malik 2022 raw data Supplementary Fig15.xlsx
- Source Data/Malik 2022 raw data Supplementary Fig16.xlsx
- Source Data/Malik 2022 raw data Supplementary Fig17.xlsx
- Source Data/Malik 2022 raw data Supplementary Fig18.xlsx
- Source Data/Malik 2022 raw data Supplementary Fig19.xlsx
- Source Data/Malik 2022 raw data Supplementary Fig2.xlsx
- Source Data/Malik 2022 raw data Supplementary Fig3.xlsx
- Source Data/Malik 2022 raw data Supplementary Fig4.xlsx
- Source Data/Malik 2022 raw data Supplementary Fig5.xlsx
- Source Data/Malik 2022 raw data Supplementary Fig6.xlsx
- Source Data/Malik 2022 raw data Supplementary Fig7.xlsx
- Source Data/Malik 2022 raw data Supplementary Fig8.xlsx
- Source Data/Malik 2022 raw data Supplementary Fig9.xlsx
