# Supplementary material for: Duplicated ribosomal protein paralogs promote alternative translation and drug resistance
Source: Nat Commun. 2022 Aug 23;13:4938. doi: 10.1038/s41467-022-32717-y (PMC9399092; doi:10.1038/s41467-022-32717-y)
Supplement: Supplementary file 10 — Source Data [file 41467_2022_32717_MOESM10_ESM.zip › Source Data/Malik 2022 raw data Fig1.xlsx]

## Sheet: 1B
		TPM x1000
		Avg	N2	N3
uL30/L7	A	1.46396	1.37666	1.55126
	B	0.348511	0.336368	0.360654
eL27/L27	A	2.75651	2.52319	2.98983
	B	1.54493	1.45606	1.6338
eL36/L36	A	1.34278	1.20386	1.48171
	B	4.15992	3.95262	4.36721
eL37/L37	A	2.1742	1.94963	2.39876
	B	3.10516	2.87114	3.33919
eS10/S10	A	3.03616	2.93442	3.13791
	B	1.68081	1.59648	1.76514

## Sheet: 1C
		Peptides Signal Intensity (x100 000)
		Avg	N1	N2	N3
uL30/L7	A	3.03355	3.23645	2.83064
	B	1.11653	1.0299	1.10268	1.217
eL27/L27	A
	B
eL36/L36	A	0.54323	0.46183	0.46771	0.70015
	B	2.23181	1.96265	2.09153	2.64125
eL37/L37	A	4.25192	3.44059	4.43551	4.87967
	B	1.26651	2.55518	0.5965	0.64786
eS10/S10	A	4.94105	4.62796	5.39354	4.80166
	B	1.25397	1.35953	1.08557	1.31682

## Sheet: 1D
Relative mRNA Amount to WT
		N1	N2	N3	geomean
uL30/L7	b∆	0.82016	0.773609	1.01296	0.862986
	AA	1.26851	1.12987	1.68276	1.34106
	a∆	1.7066	1.58563	1.93779	1.73732
	BB	1.79747	1.5872	1.82411	1.73293
eL27/L27	b∆	0.492514	0.530069	0.388475	0.466342
	AA	1.47285	1.60407		1.53706
	a∆		0.364461	0.203043	0.272032
	BB	0.3654	0.253465		0.304329
eL36/L36	b∆	0.877961	0.980184	0.867205	0.907058
	AA		2.71803	2.27506	2.4867
	a∆	0.576131	0.725202	0.667836	0.653457
	BB	1.86929	2.23821	2.05253	2.04781
eL37/L37	b∆		0.625018	0.684507	0.654087
	AA	1.30957	1.36864	1.13741	1.26798
	a∆	0.365889	0.377313		0.371557
	BB	0.979103	1.23748		1.10074
eS10/S10	b∆	0.836208	0.672943	0.528548	0.667512
	AA	2.87252	1.49465	1.88689	2.0084
	a∆	0.292558	0.186609	0.330118	0.262183
	BB	1.22984	1.22857	1.33493	1.26349

## Sheet: 1E
Relative growth rates untreated
		N1	N2	N3	geomean
uL30/L7	b∆	1.07358	0.998596	0.984455	1.01814
	AA	0.967692	0.999803		0.983616
	a∆	0.567549	0.580465	0.542192	0.563176
	BB	0.589526	0.504301	0.491465	0.526698
eL27/L27	b∆	0.863987	0.893367	0.861166	0.87272
	AA	0.924	0.886896	0.909899	0.906802
	a∆	0.421887	0.517213	0.409116	0.446928
	BB	0.605737	0.580856	0.56113	0.582289
eL36/L36	b∆	0.47888	0.458138		0.468394
	AA	0.876688	0.881753	0.928852	0.89546
	a∆	0.948141	0.957706	0.94264	0.949475
	BB	0.942102	0.944847		0.943474
eL37/L37	b∆	1.02	0.85	0.839	0.899346
	AA	0.94	0.97	1.02	0.976113
	a∆	0.767	0.8	0.824	0.796656
	BB	0.98	0.94	1	0.973012
eS10/S10	b∆	1.00973	1.00424	0.988453	1.00076
	AA	0.982248	1.01154	1.02338	1.00558
	a∆	0.72	0.77	0.74	0.74305
	BB	1.01655	0.983981	0.990754	0.996995

## Sheet: 1F
Relative growth rates
		(staurosporine effect in mutant relative to effect in WT)					(hygromycin effect in mutant relative to efffect in WT)					(NaCl effect in mutant relative to efffect in WT)
		N1	N2	N3	geomean		N1	N2	N3	geomean		N1	N2	N3	geomean
uL30/L7	b∆	0.64	0.57	0.67	0.625235		0.704614	0.949658	0.911784	0.848145		1.12127	1.16956	1.2116	1.16689
	AA	0.81	0.76		0.784602		0.954951	1.15466	0.94289	1.01305		1.15525	1.17393	1.25988	1.1955
	a∆	1.55	1.61	1.76	1.63766		0.177484	0.363633		0.254046		1.20957	1.28889	1.09218	1.19412
	BB	1.6	2.42	1.88	1.93805		0.362494	0.237312		0.293299		1.202	1.38112		1.28845
eL27/L27	b∆	1.53246	1.3861	1.28488	1.39749		1.11942	0.975454	1.10481	1.06454		1.21871	1.24383	1.32198	1.26075
	AA	1.16912	1.00337	1.15553	1.10671		0.93756	0.926163	0.856334	0.905962		1.10514	1.11429	1.1984	1.13851
	a∆	2.55933	1.99913	2.74727	2.41336		1.5155	1.60018		1.55726		1.36318	1.15881	1.18299	1.23173
	BB	1.86915	1.93142	2.0638	1.95313		1.97477	2.3633		2.16032		1.25126	1.14202	1.25103	1.21366
eL36/L36	b∆	2.18	2.21		2.19495		0.596054	0.791064	0.88482	0.747224		0.83	1	0.99	0.936637
	AA	1.2	1.26		1.22963		1.14986	1.09629	1.02527	1.08927		1.03	0.907391	0.96	0.964497
	a∆	1.08	1.02	1.17	1.08827		1.04084	1.21971	0.941567	1.06128		0.99	1.01	0.94	0.979553
	BB	1.11	1.17	1.19	1.15616		1.21345	1.13124	1.19309	1.17873		0.89	0.96	0.91	0.919533
eL37/L37	b∆	1.36123	1.54799		1.45161		0.666006	0.630654	0.638638	0.644923		1.14833	1.06685	0.985659	1.06488
	AA	1.80594	1.87027	1.64687	1.77183		0.599665	0.669789	0.632813	0.633443		0.953513	0.928377	1.02856	0.969231
	a∆	1.542	1.68209	1.47192	1.56293		0.609666	0.589818	0.561556	0.58668		1.14656	1.00436	1.00074	1.04842
	BB	1.03827	1.1324	1.14096	1.10287		0.895478	0.778128	0.774459	0.814144		0.918446	0.93397	1.03968	0.962562
eS10/S10	b∆	0.91478	1.09876	1.17477	1.05696		1.08798	0.916125	0.910649	0.968223		1.079	1.011		1.04445
	AA	0.997537	0.952496	1.03869	0.995617		0.987395	0.994642	1.02025	1.00066		1.105	1.17	1.181	1.15151
	a∆	1.22869	1.08318	1.2045	1.17035		0.942919	0.789683	0.915237	0.880009		1.334	1.461	1.396	1.39604
	BB	1.04966	1.17902	1.26925	1.16245		0.952274	0.988701	0.97095	0.970528		1.153	1.121	1.243	1.17121
		two-tailed t-test with unequal variance
	L7adel vs L7bdel		0.000890977	***				0.0305327	*				0.673726	ns
	L7BB vs L7AA		0.0378136	*				0.00562187	**				0.470354	ns
	L27adel vs L27bdel		0.0342245	*				0.00546897	**				0.736584	ns
	L27BB vs L27AA		0.000428613	***				0.0925441	ns				0.18593	ns
	L36adel vs 36bdel		0.000597124	***				0.0580582	ns				0.553197	ns
	L36BB vs L36AA		0.183107	ns				0.121345	ns				0.341798	ns
	L37adel vs L37bdel		0.43226	ns				0.0329114	*				0.819182	ns
	L37BB vs L37AA		0.00314582	**				0.0270705	*				0.906078	ns
	S10adel vs S10bdel		0.302945	ns				0.303303	ns				0.00743269	**
	S10BB vs S10AA		0.102351	ns				0.106358	ns				0.668605	ns
