# Supplementary material for: Duplicated ribosomal protein paralogs promote alternative translation and drug resistance
Source: Nat Commun. 2022 Aug 23;13:4938. doi: 10.1038/s41467-022-32717-y (PMC9399092; doi:10.1038/s41467-022-32717-y)
Supplement: Supplementary file 10 — Source Data [file 41467_2022_32717_MOESM10_ESM.zip › Source Data/Malik 2022 raw data Fig2.xlsx]

## Sheet: 2A
	Growth untreated								Growth untreated
	Ln (OD/ODi) at 660 nm								Ln (OD/ODi) at 660 nm						ODi: initial OD is the average OD of the first 5 time points
Time (h)	WT-C2	Adel-C3	Bdel-C4					Time (h)	WT-B2	BB-B5	AA-B6
0	-0.0307717	-0.023089	0.0103475					0	-0.0353068	0.0901983	0.110457
0.166667	0	-0.00859604	-0.0195055					0.166667	-0.0121398	-0.0362157	-0.0524465
0.333333	0	0.0127571	-0.00446762					0.333333	0.0105027	-0.0221309	-0.0296318
0.5	0.00754721	0.00568992	0.00296736					0.5	0.00301205	-0.0221309	-0.0296318
0.666667	0.0224729	0.0127571	0.0103475					0.666667	0.0326438	-0.0151622	-0.00732604
0.833333	0.0444518	0.0336638	0.0321665					0.833333	0.0471369	0.00545704	0
1	0.0730251	0.0541423	0.0744263					1	0.0755076	0.0189708	0.0216615
1.16667	0.0730251	0.0473626	0.0675059					1.16667	0.0893967	0.0189708	0.0428637
1.33333	0.100805	0.0608763	0.0881252					1.33333	0.103096	0.0323043	0.0636257
1.5	0.107631	0.0541423	0.0949049					1.5	0.103096	0.0256597	0.0567528
1.66667	0.134478	0.0675653	0.114972					1.66667	0.129943	0.0519771	0.0704517
1.83333	0.167054	0.0808105	0.141118					1.83333	0.175258	0.0584496	0.0972989
2	0.186102	0.100355	0.172866					2	0.194067	0.0776195	0.129875
2.16667	0.198602	0.100355	0.185289					2.16667	0.212529	0.0776195	0.142614
2.33333	0.241162	0.125834	0.221657					2.33333	0.254326	0.0901983	0.161423
2.5	0.287682	0.138334	0.250984					2.5	0.300049	0.114891	0.198013
2.66667	0.298982	0.15068	0.273842					2.66667	0.31116	0.12097	0.221683
2.83333	0.342945	0.180894	0.312628					2.83333	0.349105	0.156688	0.267405
3	0.379888	0.168918	0.334135					3	0.370158	0.133018	0.284026
3.16667	0.400402	0.198594	0.380896					3.16667	0.405968	0.17408	0.321766
3.33333	0.449917	0.204425	0.425569					3.33333	0.45977	0.17408	0.358134
3.5	0.483174	0.227414	0.458985					3.5	0.50629	0.196808	0.393225
3.66667	0.519875	0.238714	0.49132					3.66667	0.537613	0.213521	0.422353
3.83333	0.528844	0.244316	0.522643					3.83333	0.555081	0.224511	0.464514
4	0.601995	0.277286	0.578332					4	0.613921	0.251466	0.491665
4.16667	0.618456	0.293372	0.611121					4.16667	0.638116	0.267298	0.539605
4.33333	0.658462	0.303954	0.646769					4.33333	0.665623	0.277715	0.568957
4.5	0.700694	0.31962	0.684941					4.5	0.707374	0.303291	0.613409
4.66667	0.737599	0.340134	0.72171					4.66667	0.75811	0.333144	0.655968
4.83333	0.766172	0.360235	0.757175					4.83333	0.789417	0.357359	0.689491
5	0.824308	0.408788	0.80812					5	0.816445	0.381	0.728993
5.16667	0.824308	0.418222	0.82454					5.16667	0.846004	0.408652	0.756773
5.33333	0.85377	0.450558	0.856594					5.33333	0.874714	0.422196	0.780463
5.5	0.89485	0.490652	0.89375					5.5	0.896488	0.470346	0.797047
5.66667	0.907158	0.495009	0.914804					5.66667	0.929774	0.495663	0.835761
5.83333	0.949081	0.529201	0.941237					5.83333	0.961988	0.508086	0.860763
6	0.983666	0.558188	0.966989					6	0.995985	0.536485	0.885154
6.16667	1.01983	0.578391	1.00578					6.16667	1.03692	0.556288	0.923563
6.33333	1.05209	0.606006	1.02994					6.33333	1.05808	0.587178	0.952137
6.5	1.08334	0.666402	1.06384					6.5	1.09155	0.624496	0.974422
6.66667	1.10866	0.666402	1.08665					6.66667	1.12148	0.635425	1.00961
6.83333	1.14306	0.695285	1.12356					6.83333	1.15053	0.671016	1.03326
7	1.17164	0.726811	1.15448					7	1.17645	0.695197	1.06143
7.16667	1.20624	0.750662	1.18447					7.16667	1.21074	0.722135	1.09373
7.33333	1.24188	0.783778	1.21799					7.33333	1.24606	0.751597	1.12027
7.5	1.27418	0.815832	1.25255					7.5	1.27808	0.783345	1.14844
7.66667	1.29514	0.834582	1.27771					7.66667	1.30298	0.801922	1.17359
7.83333	1.33181	0.862065	1.30628					7.83333	1.32927	0.832136	1.20907
8	1.35552	0.891741	1.33797					8	1.35877	0.861463	1.24123
8.16667	1.3844	0.920561	1.36679					8.16667	1.38931	0.881493	1.27033
8.33333	1.41062	0.943034	1.38741					8.33333	1.40977	0.906669	1.29263
8.5	1.43436	0.967727	1.41124					8.5	1.43523	0.923107	1.31443
8.66667	1.45932	0.991824	1.43629					8.66667	1.4618	0.944614	1.3529
8.83333	1.48195	1.00757	1.46244					8.83333	1.48598	0.970862	1.36788
9	1.50576	1.03074	1.4812					9	1.50122	0.988834	1.39357
9.16667	1.52077	1.05587	1.49795					9.16667	1.51954	1.01148	1.41861
9.33333	1.5453	1.0682	1.52094					9.33333	1.53915	1.03118	1.43613
9.5	1.55655	1.09241	1.53224					9.5	1.55679	1.0529	1.45845
9.66667	1.57082	1.10666	1.54658					9.66667	1.56629	1.07415	1.47026
9.83333	1.58179	1.12536	1.5576					9.83333	1.57881	1.09496	1.48855
10	1.59724	1.14824	1.57466					10	1.59424	1.1131	1.50327
10.1667	1.61397	1.17723	1.5869					10.1667	1.60642	1.13532	1.51777
10.3333	1.62298	1.19466	1.59898					10.3333	1.61994	1.15706	1.53522
10.5	1.62894	1.21391	1.60198					10.5	1.62589	1.172	1.54616
10.6667	1.63929	1.23487	1.60795					10.6667	1.63623	1.19917	1.55237
10.8333	1.64953	1.25541	1.62272					10.8333	1.645	1.2135	1.57074
11	1.65534	1.27951	1.63148					11	1.65369	1.2376	1.57679
11.1667	1.66542	1.29915	1.63728					11.1667	1.66374	1.25725	1.58431
11.3333	1.67681	1.32033	1.64448					11.3333	1.66944	1.27652	1.59176
11.5	1.68105	1.34106	1.6502					11.5	1.67652	1.29355	1.59769
11.6667	1.68948	1.35955	1.65731					11.6667	1.68634	1.31397	1.60798
11.8333	1.69506	1.37409	1.66437					11.8333	1.69052	1.33219	1.61235
12	1.70061	1.39376	1.66998					12	1.69745	1.34653	1.61816
12.1667	1.71024	1.41477	1.67694					12.1667	1.70434	1.36416	1.6311
12.3333	1.71298	1.43195	1.68248					12.3333	1.71117	1.38321	1.63395
12.5	1.72385	1.44381	1.69892					12.5	1.71796	1.4019	1.6537
12.6667	1.72655	1.4605	1.69756					12.6667	1.71796	1.41362	1.6481
12.8333	1.72789	1.46875	1.70028					12.8333	1.72605	1.42684	1.65649
13	1.7346	1.4818	1.70434					13	1.72873	1.43989	1.65649
13.1667	1.73993	1.49788	1.70704					13.1667	1.73274	1.45278	1.66343
13.3333	1.74259	1.50898	1.71376					13.3333	1.73938	1.45916	1.66757
13.5	1.74788	1.52307	1.7191					13.5	1.74598	1.47336	1.67306
13.6667	1.75707	1.52618	1.73757					13.6667	1.74992	1.48582	1.69474
13.8333	1.75446	1.53851	1.72308					13.8333	1.74992	1.49046	1.67853
14	1.75707	1.54461	1.73233					14	1.75385	1.49507	1.68261
14.1667	1.76359	1.55521	1.73626					14.1667	1.75645	1.50878	1.69206
14.3333	1.76877	1.56122	1.74018					14.3333	1.76294	1.51931	1.70009
14.5	1.77006	1.56868	1.74538					14.5	1.76423	1.52379	1.70276
14.6667	1.77521	1.5746	1.74797					14.6667	1.76553	1.52677	1.70408
14.8333	1.78161	1.58489	1.75442					14.8333	1.7758	1.52974	1.71202
15	1.78288	1.58926	1.75313					15	1.77324	1.53565	1.70938
15.1667	1.78033	1.58926	1.7557					15.1667	1.7758	1.53712	1.71202
15.3333	1.78543	1.59796	1.7557					15.3333	1.77835	1.54152	1.70938
15.5	1.79428	1.60084	1.76592					15.5	1.78596	1.5459	1.71859
15.6667	1.79428	1.60515	1.76592					15.6667	1.78596	1.54881	1.7212
15.8333	1.79931	1.60658	1.77603					15.8333	1.78975	1.55316	1.73159
16	1.80056	1.61371	1.76973					16	1.79101	1.55894	1.72381
16.1667	1.80555	1.61086	1.77603					16.1667	1.79352	1.5575	1.73288
16.3333	1.80431	1.61371	1.77855					16.3333	1.79602	1.55461	1.73417
16.5	1.80555	1.61513	1.77855					16.5	1.79602	1.5575	1.73417
16.6667	1.81176	1.62079	1.77855					16.6667	1.80226	1.56468	1.73546
16.8333	1.81052	1.62641	1.7823					16.8333	1.80226	1.57038	1.73546
17	1.813	1.62501	1.78853					17	1.80599	1.56896	1.74443
17.1667	1.81916	1.63061	1.79225					17.1667	1.80846	1.5718	1.74698
17.3333	1.81547	1.62781	1.79102					17.3333	1.80722	1.57322	1.74315
17.5	1.83258	1.63618	1.80578					17.5	1.8183	1.5831	1.76213
17.6667	1.82039	1.6334	1.79596					17.6667	1.81093	1.57606	1.74698
17.8333	1.83621	1.63618	1.81308					17.8333	1.81953	1.58591	1.76713
18	1.83621	1.63896	1.81308					18	1.82319	1.58731	1.76588
18.1667	1.83379	1.64723	1.80333					18.1667	1.81953	1.5901	1.75205
18.3333	1.83015	1.6486	1.80211					18.3333	1.8183	1.59289	1.75079
18.5	1.83015	1.64723	1.80088					18.5	1.81708	1.59428	1.75458
18.6667	1.835	1.6568	1.80943					18.6667	1.82319	1.59982	1.7571
18.8333	1.83862	1.65544	1.81912					18.8333	1.83047	1.6067	1.77582
19	1.84103	1.65134	1.82153					19	1.83047	1.60395	1.77582
19.1667	1.84343	1.64997	1.82273					19.1667	1.83047	1.60807	1.77705
19.3333	1.84223	1.6568	1.82032					19.3333	1.83168	1.6108	1.77829
19.5	1.83258	1.66087	1.80455					19.5	1.81708	1.6067	1.75079
19.6667	1.83137	1.66763	1.80211					19.6667	1.82075	1.61353	1.75458
19.8333	1.84702	1.673	1.82512					19.8333	1.83168	1.63109	1.77952
20	1.83015	1.66897	1.80333					20	1.81708	1.61761	1.74952
20.1667	1.82772	1.67166	1.80088					20.1667	1.81585	1.61625	1.74952
20.3333	1.82284	1.67433	1.79596					20.3333	1.81339	1.62032	1.74952
20.5	1.82161	1.677	1.79719					20.5	1.81462	1.62572	1.74952
20.6667	1.835	1.68497	1.80943					20.6667	1.82075	1.64571	1.76588
20.8333	1.835	1.681	1.80822					20.8333	1.8183	1.64307	1.77086
21	1.83137	1.67834	1.807					21	1.81462	1.64042	1.76087
21.1667	1.83015	1.68629	1.807					21.1667	1.81585	1.64439	1.76338
21.3333	1.83379	1.69156	1.81065					21.3333	1.8183	1.64966	1.76463
21.5	1.82284	1.68629	1.79965					21.5	1.81216	1.64307	1.75458
21.6667	1.8167	1.69025	1.78729					21.6667	1.80226	1.63776	1.73675
21.8333	1.81423	1.6955	1.78853					21.8333	1.80351	1.63909	1.73675
22	1.82406	1.69288	1.79965					22	1.81216	1.65097	1.7571
22.1667	1.82161	1.69419	1.79719					22.1667	1.80599	1.64966	1.75332
22.3333	1.82406	1.69025	1.79965					22.3333	1.80599	1.64966	1.75458
22.5	1.82528	1.69288	1.80578					22.5	1.81462	1.65359	1.76338
22.6667	1.82284	1.69288	1.79842					22.6667	1.8097	1.65228	1.7571
22.8333	1.8167	1.69419	1.79349					22.8333	1.80226	1.64439	1.74825
23	1.81423	1.68629	1.79225					23	1.80102	1.64042	1.74698
23.1667	1.80431	1.6955	1.78105					23.1667	1.79352	1.63776	1.7303
23.3333	1.80804	1.69942	1.7823					23.3333	1.79352	1.63909	1.73159
23.5	1.81423	1.69681	1.79473					23.5	1.80102	1.64174	1.74825
23.6667	1.81547	1.69681	1.79596					23.6667	1.80102	1.64042	1.74698
23.8333	1.81547	1.6955	1.79473					23.8333	1.80102	1.64307	1.75079
24	1.81547	1.6955	1.79473					24	1.80351	1.64042	1.74952
24.1667	1.81547	1.69419	1.79473					24.1667	1.80102	1.63376	1.74315
24.3333	1.8068	1.69288	1.78355					24.3333	1.79226	1.62437	1.7303
24.5	1.80555	1.68893	1.7823					24.5	1.79352	1.62572	1.73546
24.6667	1.80306	1.68761	1.7823					24.6667	1.79352	1.62707	1.73417
24.8333	1.80804	1.69025	1.78605					24.8333	1.79352	1.62841	1.73288
25	1.80804	1.68761	1.78605					25	1.79477	1.62437	1.73417
25.1667	1.813	1.69156	1.79473					25.1667	1.79977	1.6351	1.75332
25.3333	1.81423	1.69681	1.79349					25.3333	1.79977	1.6351	1.75079
25.5	1.80804	1.68629	1.78729					25.5	1.79727	1.62841	1.73931
25.6667	1.82772	1.68893	1.81308					25.6667	1.81462	1.64571	1.76962
25.8333	1.81052	1.68497	1.78978					25.8333	1.79727	1.62707	1.74187
26	1.80804	1.67967	1.78729					26	1.79477	1.62032	1.73675
26.1667	1.8167	1.681	1.79965					26.1667	1.79977	1.62841	1.75584
26.3333	1.8068	1.67967	1.78605					26.3333	1.79602	1.61897	1.73546
26.5	1.8167	1.68497	1.79965					26.5	1.79977	1.63376	1.75584
26.6667	1.82039	1.68232	1.807					26.6667	1.80475	1.63776	1.76463
26.8333	1.81916	1.68629	1.80211					26.8333	1.80351	1.63776	1.76213
27	1.81423	1.69156	1.79473					27	1.79977	1.62841	1.74443
27.1667	1.80928	1.681	1.79225					27.1667	1.80102	1.62167	1.7457
27.3333	1.82284	1.67967	1.807					27.3333	1.80475	1.62975	1.76213
27.5	1.82039	1.68497	1.80333					27.5	1.80351	1.63243	1.76087
27.6667	1.82528	1.69025	1.80822					27.6667	1.81216	1.64174	1.76463
27.8333	1.81176	1.68497	1.79225					27.8333	1.79977	1.62707	1.74443
28	1.81423	1.68497	1.79719					28	1.80226	1.62572	1.74952
28.1667	1.8167	1.68761	1.79842					28.1667	1.80722	1.63109	1.75584
28.3333	1.813	1.69025	1.79719					28.3333	1.80475	1.62975	1.74825
28.5	1.81547	1.68629	1.80211					28.5	1.80599	1.62841	1.75205
28.6667	1.81547	1.69156	1.79842					28.6667	1.80599	1.63376	1.74825
28.8333	1.81547	1.68761	1.79965					28.8333	1.80599	1.63243	1.75205
29	1.81547	1.68761	1.79842					29	1.80599	1.63243	1.7457
29.1667	1.82161	1.69288	1.80455					29.1667	1.81216	1.6351	1.75836
29.3333	1.83258	1.68761	1.82032					29.3333	1.82197	1.64307	1.77952
29.5	1.81916	1.68232	1.80455					29.5	1.80722	1.62572	1.75332
29.6667	1.82161	1.68761	1.80455					29.6667	1.80846	1.62841	1.75584
29.8333	1.82161	1.68893	1.80211					29.8333	1.8097	1.63243	1.75079
30	1.83258	1.69156	1.81912					30	1.82075	1.64834	1.77952
30.1667	1.8265	1.69288	1.807					30.1667	1.81093	1.6351	1.75962
30.3333	1.82284	1.68629	1.81065					30.3333	1.81339	1.63109	1.75962
30.5	1.8265	1.69288	1.81065					30.5	1.81216	1.6351	1.75962
30.6667	1.84103	1.69025	1.8299					30.6667	1.82683	1.65097	1.78566
30.8333	1.83862	1.68761	1.82632					30.8333	1.8244	1.64439	1.78075
31	1.84223	1.69681	1.8299					31	1.82926	1.65359	1.78688
31.1667	1.83862	1.69288	1.82752					31.1667	1.8244	1.64834	1.78198
31.3333	1.84223	1.69681	1.83228					31.3333	1.83047	1.65359	1.79054
31.5	1.84463	1.69419	1.83585					31.5	1.83409	1.6549	1.79298
31.6667	1.84223	1.69156	1.83228					31.6667	1.82805	1.64966	1.7881
31.8333	1.84583	1.69942	1.83466					31.8333	1.83409	1.6549	1.79419
32	1.84941	1.69681	1.84293					32	1.83288	1.66271	1.79661
32.1667	1.83137	1.69156	1.81912					32.1667	1.82319	1.64307	1.7721
32.3333	1.83983	1.6955	1.82512					32.3333	1.82562	1.64966	1.78321
32.5	1.83379	1.70202	1.82512					32.5	1.82319	1.65359	1.77952
32.6667	1.85179	1.70591	1.84762					32.6667	1.8389	1.6666	1.80265
32.8333	1.83742	1.70072	1.82752					32.8333	1.82562	1.65359	1.77334
33	1.8506	1.70721	1.84293					33	1.8377	1.66918	1.79903
33.1667	1.8506	1.70202	1.83821					33.1667	1.8365	1.66401	1.79419
33.3333	1.83862	1.69811	1.82512					33.3333	1.82683	1.65097	1.77582
33.5	1.85417	1.70072	1.84645					33.5	1.84249	1.6666	1.80385
33.6667	1.83862	1.69942	1.82752					33.6667	1.82805	1.65097	1.77458
33.8333	1.84103	1.70721	1.82752					33.8333	1.82683	1.65751	1.77582
34	1.85179	1.70721	1.84645					34	1.8377	1.67175	1.79782
34.1667	1.86126	1.71237	1.85695					34.1667	1.84844	1.68325	1.80865
34.3333	1.84103	1.70332	1.8299					34.3333	1.83047	1.65881	1.78075
34.5	1.84343	1.71366	1.8299					34.5	1.82926	1.6666	1.77829
34.6667	1.85772	1.72006	1.85113					34.6667	1.84368	1.68706	1.80745
34.8333	1.85417	1.71878	1.84762					34.8333	1.84129	1.67688	1.80024
35	1.84343	1.71366	1.83109					35	1.83288	1.6666	1.78075
35.1667	1.84822	1.71751	1.83466					35.1667	1.8365	1.6756	1.78566
35.3333	1.86008	1.72389	1.85579					35.3333	1.85082	1.69085	1.81104
35.5	1.86008	1.71878	1.85346					35.5	1.84963	1.68832	1.80984
35.6667	1.86126	1.71878	1.85462					35.6667	1.84963	1.68325	1.81223
35.8333	1.84941	1.72006	1.83585					35.8333	1.84009	1.6756	1.7881
36	1.84822	1.71751	1.84057					36	1.8389	1.6756	1.78688
36.1667	1.8718	1.73401	1.86619					36.1667	1.85908	1.70089	1.82054
36.3333	1.8506	1.7277	1.83939					36.3333	1.84009	1.68579	1.79054
36.5	1.85298	1.72643	1.83821					36.5	1.84009	1.68579	1.78932
36.6667	1.87529	1.73527	1.87077					36.6667	1.86142	1.70959	1.82526
36.8333	1.85298	1.73023	1.84175					36.8333	1.84129	1.68706	1.7954
37	1.86478	1.73023	1.86042					37	1.85318	1.69462	1.81699
37.1667	1.85653	1.72134	1.84528					37.1667	1.84249	1.68198	1.78932
37.3333	1.86243	1.7277	1.85927					37.3333	1.852	1.69337	1.81342
37.5	1.87297	1.72896	1.86848					37.5	1.86259	1.70213	1.82172
37.6667	1.8683	1.7277	1.86042					37.6667	1.85554	1.69085	1.81342
37.8333	1.85772	1.72896	1.84645					37.8333	1.84606	1.68579	1.7954
38	1.86947	1.73023	1.86273					38	1.85318	1.69588	1.81699
38.1667	1.86713	1.73653	1.86273					38.1667	1.85672	1.69964	1.81342
38.3333	1.8683	1.74029	1.85927					38.3333	1.85436	1.70213	1.81817
38.5	1.86126	1.73653	1.85113					38.5	1.84725	1.69337	1.79298
38.6667	1.87413	1.73527	1.86619					38.6667	1.85908	1.70338	1.8229
38.8333	1.8683	1.73778	1.86042					38.8333	1.85082	1.69964	1.80984
39	1.86008	1.73904	1.84996					39	1.84844	1.69964	1.79661
39.1667	1.86478	1.73653	1.85113					39.1667	1.84844	1.69713	1.79661
39.3333	1.87645	1.74029	1.87077					39.3333	1.86142	1.71206	1.82526
39.5	1.87529	1.74154	1.86963					39.5	1.86259	1.71082	1.82643
39.6667	1.86361	1.74279	1.85346					39.6667	1.84844	1.70213	1.79661
39.8333	1.86361	1.74653	1.85462					39.8333	1.84963	1.70587	1.79903
40	1.86361	1.74653	1.8523					40	1.85318	1.70213	1.79419
40.1667	1.87761	1.75273	1.86733					40.1667	1.86376	1.71698	1.82761
40.3333	1.8683	1.74777	1.8523					40.3333	1.85318	1.70711	1.79661
40.5	1.88224	1.75396	1.87077					40.5	1.8661	1.71944	1.82995
40.6667	1.87993	1.75643	1.86733					40.6667	1.86376	1.72189	1.81936
40.8333	1.8718	1.75643	1.86158					40.8333	1.85672	1.72311	1.81223
41	1.88339	1.75766	1.87648					41	1.87076	1.72676	1.83112
41.1667	1.88224	1.75149	1.87306					41.1667	1.86843	1.72555	1.83229
41.3333	1.87761	1.75643	1.86388					41.3333	1.86376	1.72189	1.82526
41.5	1.87761	1.75643	1.86733					41.5	1.86142	1.72311	1.82761
41.6667	1.86713	1.75643	1.85811					41.6667	1.8579	1.71452	1.80625
41.8333	1.88454	1.76257	1.87534					41.8333	1.8696	1.73283	1.83346
42	1.88684	1.76257	1.87534					42	1.87076	1.73162	1.83346
42.1667	1.87413	1.75766	1.85927					42.1667	1.85908	1.71944	1.81342
42.3333	1.87297	1.76501	1.86158					42.3333	1.86142	1.72311	1.81223
42.5	1.87297	1.76134	1.86042					42.5	1.85908	1.72311	1.8158
42.6667	1.89028	1.77473	1.88441					42.6667	1.87655	1.74126	1.84275
42.8333	1.88569	1.7711	1.88328					42.8333	1.87539	1.74006	1.84043
43	1.87761	1.76989	1.86733					43	1.86493	1.73041	1.82054
43.1667	1.87413	1.76501	1.86504					43.1667	1.86142	1.73041	1.82054
43.3333	1.8718	1.76745	1.86273					43.3333	1.86376	1.72555	1.81223
43.5	1.8718	1.76867	1.86619					43.5	1.8579	1.73283	1.81817
43.6667	1.87993	1.7711	1.8742					43.6667	1.86843	1.73162	1.82408
43.8333	1.87761	1.77473	1.87077					43.8333	1.86376	1.73886	1.81817
44	1.87877	1.77352	1.87306					44	1.86493	1.73645	1.83462
44.1667	1.88224	1.77352	1.87648					44.1667	1.87076	1.73404	1.83346
44.3333	1.87877	1.77715	1.87192					44.3333	1.8661	1.73645	1.82761
44.5	1.88799	1.78076	1.88441					44.5	1.8777	1.74246	1.84736
44.6667	1.89142	1.78076	1.88891					44.6667	1.87655	1.74485	1.84736
44.8333	1.88913	1.77836	1.88554					44.8333	1.87076	1.74724	1.84275
45	1.87877	1.77715	1.87192					45	1.86727	1.74006	1.82761
45.1667	1.89256	1.77956	1.88666					45.1667	1.87655	1.74604	1.84621
45.3333	1.88108	1.77594	1.87761					45.3333	1.8661	1.73524	1.82643
45.5	1.88569	1.76989	1.88441					45.5	1.87192	1.73283	1.83112
45.6667	1.88224	1.77352	1.87648					45.6667	1.8661	1.74126	1.82761
45.8333	1.89371	1.77836	1.89116					45.8333	1.87885	1.75199	1.84966
46	1.89598	1.77956	1.89786					46	1.8846	1.75318	1.85424
46.1667	1.90052	1.78316	1.90231					46.1667	1.88803	1.75554	1.86108
46.3333	1.89939	1.78436	1.90231					46.3333	1.88689	1.76261	1.8588
46.5	1.89142	1.78196	1.88779					46.5	1.8777	1.74843	1.84966
46.6667	1.89484	1.77956	1.89675					46.6667	1.88116	1.75199	1.84966
46.8333	1.90392	1.78795	1.90784					46.8333	1.88917	1.76496	1.86561
47	1.89598	1.78316	1.89898					47	1.88689	1.75673	1.8588
47.1667	1.89484	1.77956	1.89898					47.1667	1.88001	1.75318	1.84966
47.3333	1.89371	1.77956	1.89228					47.3333	1.8823	1.75199	1.8531
47.5	1.89826	1.78675	1.91004					47.5	1.88917	1.76261	1.86448
47.6667	1.88569	1.78196	1.88666					47.6667	1.87192	1.74962	1.83811
47.8333	1.89371	1.78436	1.8934					47.8333	1.8777	1.74962	1.84851
48	1.89256	1.77956	1.8934					48	1.87885	1.74485	1.8531

## Sheet: 2B
	Growth in staurosporine							Growth in staurosporine					ODi: initial OD is the average OD of the first 5 time points
	Ln (OD/ODi) at 660 nm							Ln (OD/ODi) at 660 nm
Time (h)	WT-E2	Adel-E3	Bdel-E4				Time (h)	WT-E2	BB-E5	AA-E6
0	-0.0264196	-0.0223058	-0.0297129				0	-0.0264196	-0.0275579	-0.0325673
0.166667	-0.0030722	-0.00738011	-0.0061824				0.166667	-0.0030722	0.00142959	-0.0120888
0.333333	0.0197425	0.021819	0.0168071				0.333333	0.0197425	0.0156142	0.0145794
0.5	-0.0107942	0	0.00153965				0.5	-0.0107942	-0.0057389	0.00133422
0.666667	0.0197425	0.00732604	0.0168071				0.666667	0.0197425	0.0156142	0.0276515
0.833333	0.0420482	0.021819	0.03928				0.833333	0.0420482	0.0296005	0.0469447
1	0.0781532	0.036105	0.0684791				1	0.0781532	0.0502198	0.0658727
1.16667	0.0781532	0.036105	0.0827651				1.16667	0.0781532	0.0502198	0.0721033
1.33333	0.0781532	0.0431722	0.0898323				1.33333	0.0781532	0.0502198	0.0844491
1.5	0.0781532	0.036105	0.0898323				1.5	0.0781532	0.0569994	0.0905654
1.66667	0.092238	0.0501897	0.0968498				1.66667	0.092238	0.0637335	0.108693
1.83333	0.13334	0.0709517	0.131217				1.83333	0.13334	0.0902251	0.126497
2	0.13334	0.0777777	0.14464				2	0.13334	0.0967398	0.143991
2.16667	0.146673	0.0845574	0.14464				2.16667	0.146673	0.103212	0.149754
2.33333	0.179249	0.104625	0.170958				2.33333	0.179249	0.122382	0.166849
2.5	0.191988	0.124298	0.190251				2.5	0.191988	0.141192	0.178085
2.66667	0.191988	0.13077	0.183861				2.66667	0.191988	0.147384	0.183656
2.83333	0.223144	0.156249	0.209179				2.83333	0.223144	0.183751	0.205635
3	0.21699	0.162519	0.202909				3	0.21699	0.171775	0.189196
3.16667	0.253357	0.187212	0.21541				3.16667	0.253357	0.201451	0.211055
3.33333	0.265192	0.211309	0.21541				3.33333	0.265192	0.207282	0.194706
3.5	0.265192	0.217244	0.209179				3.5	0.265192	0.218842	0.211055
3.66667	0.271057	0.223144	0.202909				3.66667	0.271057	0.235937	0.211055
3.83333	0.288449	0.229009	0.209179				3.83333	0.288449	0.241571	0.216446
4	0.299877	0.263495	0.227755				4	0.299877	0.280143	0.232446
4.16667	0.316779	0.269129	0.239951				4.16667	0.316779	0.296229	0.237723
4.33333	0.316779	0.291352	0.239951				4.33333	0.316779	0.317283	0.232446
4.5	0.3334	0.302281	0.233872				4.5	0.3334	0.332787	0.242972
4.66667	0.33888	0.329092	0.245993				4.66667	0.33888	0.353092	0.253389
4.83333	0.349749	0.355203	0.251999				4.83333	0.349749	0.372993	0.258557
5	0.360502	0.375612	0.251999				5	0.360502	0.402121	0.268814
5.16667	0.37114	0.385662	0.257969				5.16667	0.37114	0.406895	0.268814
5.33333	0.386889	0.415221	0.269804				5.33333	0.386889	0.425763	0.278966
5.5	0.376417	0.448637	0.257969				5.5	0.376417	0.466959	0.278966
5.66667	0.402393	0.462624	0.275669				5.66667	0.402393	0.480322	0.294004
5.83333	0.41766	0.490022	0.287297				5.83333	0.41766	0.502205	0.303905
6	0.427711	0.50788	0.287297				6	0.427711	0.532058	0.298967
6.16667	0.437661	0.534082	0.275669				6.16667	0.437661	0.540426	0.303905
6.33333	0.442599	0.559616	0.287297				6.33333	0.442599	0.573216	0.303905
6.5	0.45727	0.592677	0.287297				6.5	0.45727	0.597121	0.318575
6.66667	0.466931	0.624679	0.29306				6.66667	0.466931	0.608863	0.318575
6.83333	0.466931	0.651866	0.29306				6.83333	0.466931	0.635736	0.323418
7	0.495369	0.682056	0.298791				7	0.495369	0.669259	0.328237
7.16667	0.504672	0.704116	0.304489				7.16667	0.504672	0.701694	0.337806
7.33333	0.523021	0.729252	0.310155				7.33333	0.523021	0.736541	0.337806
7.5	0.532071	0.760668	0.315789				7.5	0.532071	0.766897	0.347285
7.66667	0.536565	0.784439	0.310155				7.66667	0.536565	0.793128	0.347285
7.83333	0.549928	0.81093	0.315789				7.83333	0.549928	0.815529	0.351991
8	0.563115	0.836738	0.315789				8	0.563115	0.837439	0.356675
8.16667	0.584714	0.868089	0.338012				8.16667	0.584714	0.876898	0.365977
8.33333	0.593225	0.886438	0.326962				8.33333	0.593225	0.894598	0.370596
8.5	0.601664	0.904456	0.326962				8.5	0.601664	0.914859	0.370596
8.66667	0.61419	0.933784	0.338012				8.66667	0.61419	0.94311	0.379771
8.83333	0.630652	0.959463	0.338012				8.83333	0.630652	0.96787	0.379771
9	0.654846	0.981748	0.338012				9	0.654846	0.989376	0.388862
9.16667	0.654846	1.00624	0.332502				9.16667	0.654846	1.01303	0.384326
9.33333	0.682353	1.02752	0.343491				9.33333	0.682353	1.0336	0.402345
9.5	0.690075	1.03799	0.348941				9.5	0.690075	1.06367	0.420045
9.66667	0.701547	1.06115	0.348941				9.66667	0.701547	1.07838	0.415649
9.83333	0.72038	1.08876	0.348941				9.83333	0.72038	1.09047	0.428778
10	0.727815	1.10594	0.348941				10	0.727815	1.11423	0.428778
10.1667	0.749794	1.12998	0.365114				10.1667	0.749794	1.14201	0.450284
10.3333	0.760605	1.15808	0.370447				10.3333	0.760605	1.16681	0.46297
10.5	0.781883	1.17412	0.365114				10.5	0.781883	1.18884	0.458759
10.6667	0.792354	1.19437	0.365114				10.6667	0.792354	1.19967	0.471338
10.8333	0.799274	1.2164	0.375752				10.8333	0.799274	1.23149	0.471338
11	0.816369	1.24008	0.381029				11	0.816369	1.24187	0.49603
11.1667	0.833176	1.26736	0.401863				11.1667	0.833176	1.26434	0.508152
11.3333	0.846421	1.27766	0.396695				11.3333	0.846421	1.2942	0.51216
11.5	0.849705	1.30395	0.401863				11.5	0.849705	1.30783	0.535876
11.6667	0.872397	1.32567	0.41212				11.6667	0.872397	1.32699	0.543659
11.8333	0.875597	1.33925	0.41212				11.8333	0.875597	1.34392	0.551381
12	0.888295	1.36022	0.407005				12	0.888295	1.3569	0.559043
12.1667	0.913219	1.37891	0.417209				12.1667	0.913219	1.38415	0.574195
12.3333	0.919354	1.39544	0.42731				12.3333	0.919354	1.39484	0.589121
12.5	0.934528	1.43123	0.447211				12.5	0.934528	1.4314	0.60747
12.6667	0.937536	1.42947	0.442273				12.6667	0.937536	1.4314	0.614716
12.8333	0.961276	1.44865	0.461881				12.8333	0.961276	1.45505	0.639673
13	0.978718	1.46916	0.457015				13	0.978718	1.46667	0.650181
13.1667	0.99018	1.47759	0.461881				13.1667	0.99018	1.47978	0.664022
13.3333	1.00713	1.49092	0.471543				13.3333	1.00713	1.49112	0.677674
13.5	1.01827	1.50408	0.485863				13.5	1.01827	1.50551	0.697809
13.6667	1.04019	1.5251	0.495297				13.6667	1.04019	1.51969	0.707727
13.8333	1.05365	1.52189	0.495297				13.8333	1.05365	1.51969	0.707727
14	1.06956	1.53623	0.504643				14	1.06956	1.52904	0.740092
14.1667	1.08523	1.54568	0.5185				14.1667	1.08523	1.5383	0.749601
14.3333	1.1032	1.55814	0.527633				14.3333	1.1032	1.54899	0.76525
14.5	1.11835	1.57351	0.545651				14.5	1.11835	1.55807	0.780659
14.6667	1.14066	1.57655	0.55454				14.6667	1.14066	1.56408	0.795834
14.8333	1.16248	1.59163	0.567727				14.8333	1.16248	1.57005	0.80184
15	1.16487	1.59163	0.572085				15	1.16487	1.56706	0.816699
15.1667	1.18148	1.58863	0.585044				15.1667	1.18148	1.56706	0.831341
15.3333	1.20244	1.59611	0.597837				15.3333	1.20244	1.57005	0.840024
15.5	1.21617	1.60206	0.614644				15.5	1.21617	1.57005	0.859996
15.6667	1.23195	1.60797	0.635263				15.6667	1.23195	1.57005	0.874021
15.8333	1.25844	1.61968	0.647434				15.8333	1.25844	1.57893	0.879577
16	1.26496	1.61237	0.655466				16	1.26496	1.57005	0.893332
16.1667	1.28849	1.61822	0.683081				16.1667	1.28849	1.57302	0.914955
16.3333	1.30109	1.61968	0.690833				16.3333	1.30109	1.57598	0.922944
16.5	1.31354	1.62548	0.709954				16.5	1.31354	1.57746	0.941341
16.6667	1.33193	1.63126	0.717502				16.6667	1.33193	1.58041	0.959406
16.8333	1.344	1.63126	0.736124				16.8333	1.344	1.57893	0.974635
17	1.36576	1.63413	0.758023				17	1.36576	1.58335	0.987151
17.1667	1.38322	1.63413	0.779452				17.1667	1.38322	1.58921	1.00929
17.3333	1.38514	1.63126	0.782979				17.3333	1.38514	1.58921	1.02379
17.5	1.40979	1.6427	0.807328				17.5	1.40979	1.59212	1.04043
17.6667	1.40979	1.63126	0.807328				17.6667	1.40979	1.58628	1.05216
17.8333	1.42834	1.64412	0.831099				17.8333	1.42834	1.59503	1.07292
18	1.44113	1.63985	0.847738				18	1.44113	1.59648	1.09326
18.1667	1.43931	1.64554	0.860853				18.1667	1.43931	1.60082	1.1088
18.3333	1.44656	1.64979	0.870577				18.3333	1.44656	1.6037	1.12626
18.5	1.45911	1.64838	0.886578				18.5	1.45911	1.59793	1.1413
18.6667	1.46622	1.65683	0.905446				18.6667	1.46622	1.60514	1.15822
18.8333	1.4855	1.66103	0.923965				18.8333	1.4855	1.6123	1.17691
19	1.4907	1.65683	0.945146				19	1.4907	1.60801	1.19929
19.1667	1.49586	1.65542	0.954088				19.1667	1.49586	1.61087	1.21921
19.3333	1.50442	1.6666	0.960005				19.3333	1.50442	1.6123	1.22902
19.5	1.50442	1.66521	0.965888				19.5	1.50442	1.60226	1.23681
19.6667	1.50782	1.66381	0.97755				19.6667	1.50782	1.60514	1.256
19.8333	1.52799	1.68176	1.00894				19.8333	1.52799	1.62927	1.28227
20	1.52298	1.6749	1.01174				20	1.52298	1.61657	1.28965
20.1667	1.52465	1.67352	1.02565				20.1667	1.52465	1.61372	1.30606
20.3333	1.53297	1.67352	1.03937				20.3333	1.53297	1.61372	1.31685
20.5	1.53957	1.68449	1.06359				20.5	1.53957	1.6194	1.32752
20.6667	1.55264	1.70073	1.08725				20.6667	1.55264	1.64043	1.36402
20.8333	1.55264	1.69129	1.10527				20.8333	1.55264	1.63626	1.36743
21	1.55426	1.69129	1.12046				21	1.55426	1.63626	1.37758
21.1667	1.56715	1.70073	1.14527				21.1667	1.56715	1.64458	1.39427
21.3333	1.5767	1.70475	1.16709				21.3333	1.5767	1.64596	1.40743
21.5	1.57034	1.69669	1.17664				21.5	1.57034	1.64181	1.40906
21.6667	1.56715	1.694	1.19079				21.6667	1.56715	1.62927	1.4058
21.8333	1.5767	1.70608	1.21165				21.8333	1.5767	1.63765	1.42203
22	1.58616	1.71008	1.23656				22	1.58616	1.64871	1.43959
22.1667	1.58616	1.70475	1.2521				22.1667	1.58616	1.64458	1.4459
22.3333	1.59242	1.70341	1.26957				22.3333	1.59242	1.6432	1.45529
22.5	1.60019	1.71008	1.29098				22.5	1.60019	1.65557	1.46921
22.6667	1.59864	1.71803	1.30571				22.6667	1.59864	1.65146	1.47228
22.8333	1.60328	1.70742	1.32227				22.8333	1.60328	1.64181	1.47074
23	1.60174	1.70875	1.32841				23	1.60174	1.64181	1.47228
23.1667	1.60174	1.71274	1.34461				23.1667	1.60174	1.63765	1.47381
23.3333	1.6079	1.71671	1.36252				23.3333	1.6079	1.64458	1.4799
23.5	1.61097	1.72853	1.38591				23.5	1.61097	1.65009	1.49049
23.6667	1.6125	1.72983	1.39931				23.6667	1.6125	1.64734	1.49947
23.8333	1.61403	1.72722	1.41065				23.8333	1.61403	1.64596	1.50096
24	1.62012	1.73244	1.42927				24	1.62012	1.64734	1.50985
24.1667	1.62466	1.72983	1.43845				24.1667	1.62466	1.63904	1.50837
24.3333	1.6186	1.7246	1.4421				24.3333	1.6186	1.64043	1.50985
24.5	1.62163	1.71803	1.45477				24.5	1.62163	1.63626	1.51132
24.6667	1.62315	1.72329	1.46906				24.6667	1.62315	1.63626	1.51719
24.8333	1.62466	1.72853	1.48489				24.8333	1.62466	1.63207	1.52012
25	1.62466	1.72591	1.48838				25	1.62466	1.63626	1.52303
25.1667	1.63518	1.73244	1.50219				25.1667	1.63518	1.64181	1.53461
25.3333	1.63816	1.72853	1.51073				25.3333	1.63816	1.6432	1.53173
25.5	1.63518	1.72983	1.5192				25.5	1.63518	1.64043	1.53748
25.6667	1.65589	1.73374	1.5491				25.6667	1.65589	1.6542	1.55596
25.8333	1.64262	1.72066	1.53758				25.8333	1.64262	1.63207	1.54321
26	1.64114	1.71274	1.54089				26	1.64114	1.62223	1.54178
26.1667	1.64559	1.71671	1.5491				26.1667	1.64559	1.63347	1.55596
26.3333	1.63816	1.70608	1.5491				26.3333	1.63816	1.6194	1.54463
26.5	1.65001	1.70608	1.56211				26.5	1.65001	1.62505	1.55737
26.6667	1.65296	1.71274	1.57336				26.6667	1.65296	1.63347	1.56577
26.8333	1.65881	1.72066	1.57973				26.8333	1.65881	1.63626	1.56717
27	1.65442	1.71803	1.58289				27	1.65442	1.63207	1.56298
27.1667	1.64706	1.70608	1.58289				27.1667	1.64706	1.6194	1.56158
27.3333	1.65881	1.70341	1.58763				27.3333	1.65881	1.63347	1.57272
27.5	1.66027	1.70875	1.59703				27.5	1.66027	1.62927	1.57825
27.6667	1.66463	1.71406	1.61098				27.6667	1.66463	1.63486	1.58511
27.8333	1.66608	1.70475	1.60326				27.8333	1.66608	1.62505	1.57687
28	1.66463	1.69939	1.61251				28	1.66463	1.62505	1.57963
28.1667	1.66608	1.694	1.61251				28.1667	1.66608	1.62505	1.57963
28.3333	1.66608	1.69669	1.61558				28.3333	1.66608	1.62505	1.58511
28.5	1.67042	1.694	1.62473				28.5	1.67042	1.62646	1.58511
28.6667	1.66898	1.69939	1.62776				28.6667	1.66898	1.63207	1.59193
28.8333	1.67904	1.69535	1.62625				28.8333	1.67904	1.63067	1.59193
29	1.67474	1.694	1.63229				29	1.67474	1.62787	1.59057
29.1667	1.67331	1.69669	1.63529				29.1667	1.67331	1.63067	1.596
29.3333	1.69184	1.69939	1.6561				29.3333	1.69184	1.64596	1.6121
29.5	1.67761	1.68585	1.64426				29.5	1.67761	1.62223	1.59329
29.6667	1.68047	1.68585	1.64724				29.6667	1.68047	1.62364	1.5987
29.8333	1.67761	1.68858	1.64872				29.8333	1.67761	1.62364	1.60139
30	1.68475	1.69264	1.66342				30	1.68475	1.63904	1.61609
30.1667	1.68333	1.68722	1.65903				30.1667	1.68333	1.63347	1.60542
30.3333	1.6819	1.67765	1.6561				30.3333	1.6819	1.62364	1.61077
30.5	1.68475	1.68039	1.66488				30.5	1.68475	1.63486	1.6121
30.6667	1.69325	1.68313	1.67504				30.6667	1.69325	1.63904	1.62927
30.8333	1.69325	1.67902	1.68079				30.8333	1.69325	1.63347	1.6227
31	1.70028	1.68176	1.68079				31	1.70028	1.64458	1.62927
31.1667	1.70586	1.67214	1.68079				31.1667	1.70586	1.63347	1.62796
31.3333	1.69887	1.67627	1.68509				31.3333	1.69887	1.64458	1.62927
31.5	1.70864	1.67214	1.69078				31.5	1.70864	1.64596	1.63449
31.6667	1.70168	1.67352	1.68651				31.6667	1.70168	1.64458	1.62927
31.8333	1.71003	1.67627	1.68936				31.8333	1.71003	1.64458	1.63449
32	1.70586	1.68039	1.70349				32	1.70586	1.64871	1.64227
32.1667	1.69466	1.66798	1.68936				32.1667	1.69466	1.63904	1.62138
32.3333	1.69607	1.66521	1.68794				32.3333	1.69607	1.63765	1.61874
32.5	1.69466	1.66798	1.68794				32.5	1.69466	1.64043	1.61874
32.6667	1.70864	1.67765	1.70208				32.6667	1.70864	1.65146	1.63319
32.8333	1.70307	1.67352	1.70068				32.8333	1.70307	1.64596	1.6227
33	1.70586	1.68313	1.70629				33	1.70586	1.6583	1.63449
33.1667	1.69887	1.67902	1.70908				33.1667	1.69887	1.6542	1.63057
33.3333	1.69184	1.66937	1.69786				33.3333	1.69184	1.64458	1.6227
33.5	1.70307	1.67902	1.71464				33.5	1.70307	1.6542	1.63579
33.6667	1.68901	1.66937	1.70489				33.6667	1.68901	1.65283	1.61742
33.8333	1.69325	1.67627	1.70629				33.8333	1.69325	1.6583	1.61476
34	1.69747	1.68449	1.71603				34	1.69747	1.66644	1.63057
34.1667	1.69607	1.68858	1.72705				34.1667	1.69607	1.66914	1.63319
34.3333	1.68475	1.67352	1.70769				34.3333	1.68475	1.6542	1.61476
34.5	1.68333	1.67902	1.71187				34.5	1.68333	1.6583	1.60944
34.6667	1.68901	1.694	1.72705				34.6667	1.68901	1.66779	1.62138
34.8333	1.68475	1.694	1.72568				34.8333	1.68475	1.66914	1.6121
35	1.6819	1.68176	1.71187				35	1.6819	1.66102	1.60274
35.1667	1.67331	1.68858	1.71603				35.1667	1.67331	1.66238	1.60274
35.3333	1.68047	1.70073	1.73524				35.3333	1.68047	1.67986	1.6121
35.5	1.68759	1.694	1.72979				35.5	1.68759	1.67451	1.61476
35.6667	1.67761	1.69535	1.72979				35.6667	1.67761	1.67719	1.61344
35.8333	1.66608	1.68993	1.72293				35.8333	1.66608	1.67183	1.60005
36	1.66608	1.68993	1.72156				36	1.66608	1.67317	1.60274
36.1667	1.68617	1.71141	1.74201				36.1667	1.68617	1.69573	1.61874
36.3333	1.66608	1.69804	1.7188				36.3333	1.66608	1.67986	1.60005
36.5	1.67042	1.694	1.71603				36.5	1.67042	1.68119	1.59735
36.6667	1.67904	1.71935	1.74739				36.6667	1.67904	1.69966	1.62006
36.8333	1.66318	1.694	1.72018				36.8333	1.66318	1.68119	1.60005
37	1.67904	1.70073	1.73251				37	1.67904	1.68915	1.60274
37.1667	1.67331	1.69804	1.71741				37.1667	1.67331	1.67986	1.60139
37.3333	1.67331	1.69804	1.7188				37.3333	1.67331	1.68385	1.60408
37.5	1.67474	1.70341	1.73251				37.5	1.67474	1.69179	1.61609
37.6667	1.66463	1.70073	1.72156				37.6667	1.66463	1.68915	1.60676
37.8333	1.66898	1.69535	1.71187				37.8333	1.66898	1.68385	1.60005
38	1.66753	1.70341	1.71741				38	1.66753	1.69442	1.6121
38.1667	1.67042	1.70475	1.71603				38.1667	1.67042	1.69442	1.60542
38.3333	1.66898	1.70875	1.70769				38.3333	1.66898	1.69442	1.596
38.5	1.67042	1.70207	1.70769				38.5	1.67042	1.69179	1.60139
38.6667	1.66753	1.70608	1.71326				38.6667	1.66753	1.69705	1.62402
38.8333	1.66898	1.70475	1.70068				38.8333	1.66898	1.69442	1.61874
39	1.67331	1.70742	1.69927				39	1.67331	1.69705	1.61476
39.1667	1.66608	1.70475	1.70068				39.1667	1.66608	1.69705	1.6121
39.3333	1.67187	1.71406	1.70908				39.3333	1.67187	1.70488	1.63188
39.5	1.67187	1.71274	1.70629				39.5	1.67187	1.70358	1.62927
39.6667	1.66173	1.71274	1.69362				39.6667	1.66173	1.70488	1.62665
39.8333	1.67474	1.71274	1.69786				39.8333	1.67474	1.70227	1.62006
40	1.67187	1.71406	1.69927				40	1.67187	1.70488	1.62138
40.1667	1.67331	1.72066	1.69927				40.1667	1.67331	1.71265	1.63188
40.3333	1.66608	1.71539	1.6922				40.3333	1.66608	1.70358	1.61476
40.5	1.67187	1.72591	1.70068				40.5	1.67187	1.71394	1.62796
40.6667	1.67761	1.72853	1.70349				40.6667	1.67761	1.71908	1.62927
40.8333	1.67187	1.7246	1.69786				40.8333	1.67187	1.71651	1.63057
41	1.67904	1.73503	1.70629				41	1.67904	1.72292	1.64356
41.1667	1.66898	1.72722	1.70629				41.1667	1.66898	1.72292	1.64485
41.3333	1.68475	1.72722	1.70489				41.3333	1.68475	1.72164	1.62927
41.5	1.67331	1.72329	1.69786				41.5	1.67331	1.7178	1.63968
41.6667	1.67618	1.72329	1.69645				41.6667	1.67618	1.72036	1.63188
41.8333	1.68617	1.72983	1.70629				41.8333	1.68617	1.72802	1.64098
42	1.69042	1.73374	1.70769				42	1.69042	1.73055	1.64743
42.1667	1.66608	1.72722	1.70489				42.1667	1.66608	1.72036	1.64098
42.3333	1.6819	1.73374	1.70068				42.3333	1.6819	1.72292	1.62665
42.5	1.6819	1.72853	1.70068				42.5	1.6819	1.7242	1.63968
42.6667	1.70028	1.7492	1.71326				42.6667	1.70028	1.74315	1.64614
42.8333	1.68475	1.74664	1.70629				42.8333	1.68475	1.73687	1.64485
43	1.68759	1.74021	1.70349				43	1.68759	1.73561	1.64098
43.1667	1.66898	1.73762	1.71047				43.1667	1.66898	1.73813	1.65638
43.3333	1.69042	1.73762	1.70349				43.3333	1.69042	1.73687	1.64871
43.5	1.67474	1.74279	1.70769				43.5	1.67474	1.73435	1.63709
43.6667	1.6819	1.7492	1.71047				43.6667	1.6819	1.7419	1.64227
43.8333	1.6819	1.75175	1.71047				43.8333	1.6819	1.74315	1.64614
44	1.68617	1.75048	1.70208				44	1.68617	1.73939	1.63839
44.1667	1.68759	1.75175	1.70908				44.1667	1.68759	1.74315	1.64485
44.3333	1.68047	1.7492	1.71047				44.3333	1.68047	1.74315	1.63839
44.5	1.68759	1.75175	1.70908				44.5	1.68759	1.74939	1.65511
44.6667	1.68617	1.76064	1.71603				44.6667	1.68617	1.75311	1.66778
44.8333	1.68333	1.75938	1.71326				44.8333	1.68333	1.75435	1.67531
45	1.68617	1.75048	1.71047				45	1.68617	1.74814	1.6703
45.1667	1.69466	1.75684	1.72018				45.1667	1.69466	1.74939	1.6803
45.3333	1.68333	1.7543	1.70349				45.3333	1.68333	1.7469	1.67905
45.5	1.69042	1.7543	1.71326				45.5	1.69042	1.74814	1.68402
45.6667	1.69325	1.75684	1.70908				45.6667	1.69325	1.74939	1.68773
45.8333	1.69607	1.75811	1.7188				45.8333	1.69607	1.75063	1.68278
46	1.69607	1.76694	1.72293				46	1.69607	1.75929	1.69143
46.1667	1.70864	1.76694	1.72979				46.1667	1.70864	1.76175	1.69143
46.3333	1.70447	1.76945	1.73115				46.3333	1.70447	1.76052	1.68526
46.5	1.70168	1.7682	1.72431				46.5	1.70168	1.76175	1.69389
46.6667	1.70028	1.76569	1.72568				46.6667	1.70028	1.75806	1.6902
46.8333	1.71003	1.77321	1.72431				46.8333	1.71003	1.76543	1.69511
47	1.70307	1.76443	1.72293				47	1.70307	1.75806	1.69511
47.1667	1.71003	1.76694	1.72431				47.1667	1.71003	1.7642	1.69756
47.3333	1.70307	1.76191	1.7188				47.3333	1.70307	1.75929	1.68402
47.5	1.71418	1.7682	1.72568				47.5	1.71418	1.76665	1.70487
47.6667	1.70586	1.76694	1.72293				47.6667	1.70586	1.76052	1.70122
47.8333	1.70864	1.7682	1.72293				47.8333	1.70864	1.76298	1.7
48	1.70725	1.7682	1.72979				48	1.70725	1.76543	1.70366

## Sheet: 2E
TPMs				Translation index ratio (HP/LP)
	uL30A	uL30B			uL30A	uL30B	A/B			Translation index ratio uL30A/uL30B
WT_total extract_untreated_N2	1376.66	336.368								N2	N3	geomean
WT_light polysome_untreated_N2	1479.97	541.29							Untreated	3.37605	2.60883	2.96775
WT_heavy polysome_untreated_N2	2536.77	274.822		untreated_N2	1.71408	0.507717	3.37605		Staurosporine	1.80008	2.22369	2.00071
WT_total extract_untreated_N3	1551.26	360.654
WT_light polysome_untreated_N3	1569.73	494.956
WT_heavy polysome_untreated_N3	2709.96	327.535		untreated_N3	1.72638	0.661747	2.60883
WT_total extract_stauro_N2	1357.52	351.029
WT_light polysome_Stauro_N2	1327.95	399.456
WT_heavy polysome_Stauro_N2	2370.5	396.126		Stauro_N2	1.78508	0.991665	1.80008
WT_total extract_stauro_N3	1415.77	335.283
WT_light polysome_Stauro_N3	1278.53	451.809
WT_heavy polysome_Stauro_N3	2586.77	411.08		Stauro_N3	2.02324	0.909855	2.22369

## Sheet: 2F
Peptide intensity in total extract
		Untreated		Staurosporine
	Peptide	20180925_Mustafa_RPL76.wiff	20180925_Mustafa_RPL79.wiff	20180925_Mustafa_RPL712.wiff	20180925_Mustafa_RPL718.wiff
		N1	N2	N1	N2
uL30A	TAEQVAAER	273451	201113	86750	135496
uL30B	TAEQIAAER	41975	31537	15023	23699
Relative Protein Abundance of uL30 (A/B)
		N1	N2	avg
	Untreated	6.51462	6.37705	6.44583
	Staurosporine	5.77448	5.71737	5.74593

## Sheet: 2G
Peptide intensity in polysome fraction
		Untreated			Staurosporine
	Peptide	N1	N2	N3	N1	N2	N3
uL30A	TAEQVAAER	1.90356e+06	3.44427e+06		1.0819e+06	1.57853e+06	1.42857e+06
uL30B	TAEQIAAER	168950	265147		223460	371204	413114
Ratio of uL30 Proteins Incorporation in Polysome (A/B)
		N1	N2	N3	geomean
A/B	Untreated	11.267	12.99		12.0979
	Staurosporine	4.84157	4.25244	3.45806	4.14463
