# Supplementary material for: Duplicated ribosomal protein paralogs promote alternative translation and drug resistance
Source: Nat Commun. 2022 Aug 23;13:4938. doi: 10.1038/s41467-022-32717-y (PMC9399092; doi:10.1038/s41467-022-32717-y)
Supplement: Supplementary file 10 — Source Data [file 41467_2022_32717_MOESM10_ESM.zip › Source Data/Malik 2022 raw data Fig3.xlsx]

## Sheet: 3B
		Avg Trans Index			Log2FC								Avg Trans Index			Log2FC
gene_id	gene_name	WT	AA	BB	AAunt to WT						gene_id	gene_name	WT	AA	BB	BBunt to WT
YLR445W	GMC2	0.496202	0.173152	0.19633	-1.51889						YFL014W	HSP12	2.24608	2.05418	0.206931	-3.44019
YLL067C	YLL067C	1.78143	0.705168	1.06473	-1.33699						YLR043C	TRX1	1.20072	1.21226	0.154942	-2.9541
YER190W	YRF1-2	1.71099	0.752775	1.87744	-1.18454						YKL152C	GPM1	4.10953	3.98681	0.535698	-2.93948
YIL037C	PRM2	0.445682	0.20956	0.948235	-1.08865						YGR209C	TRX2	1.43759	1.368	0.222711	-2.69041
YLL046C	RNP1	0.305484	0.153251	0.316705	-0.995197						YER057C	HMF1	1.07995	1.19397	0.180715	-2.57917
YDL114W	YDL114W	0.281581	0.144422	0.438226	-0.963257						YCR028C-A	RIM1	1.35008	1.34352	0.239226	-2.49659
YGL192W	IME4	0.702989	0.361055	1.55942	-0.961283						YDR155C	CPR1	4.93155	4.29637	0.895336	-2.46154
YDR446W	ECM11	0.551618	0.294902	0.562097	-0.903433						YOL143C	RIB4	2.54315	2.71171	0.46706	-2.44494
YDR218C	SPR28	0.521539	0.280807	0.397681	-0.893193						YDR032C	PST2	6.40546	5.96093	1.26774	-2.33704
YCR039C	MATALPHA2	0.263778	0.144274	0.486662	-0.87051						YDR382W	RPP2B	0.818738	0.8572	0.162906	-2.32936
YOR183W	FYV12	0.188303	0.103499	0.249977	-0.863447						YNL135C	FPR1	1.60687	1.70165	0.320197	-2.32722
YHL046C	PAU13	0.377664	0.208472	0.178499	-0.857245						YPL037C	EGD1	1.12244	1.25231	0.223827	-2.32618
YIL173W	VTH1	1.45121	0.827448	1.01989	-0.810514						YDL081C	RPP1A	0.928965	0.960436	0.196583	-2.24048
YFL040W	YFL040W	0.517004	0.298031	0.347406	-0.794712						YML058W-A	HUG1	1.20281	1.05766	0.256702	-2.22824
YBR301W	PAU24	0.353435	0.203856	0.194023	-0.793892						YOR020C	HSP10	1.03551	1.00916	0.221965	-2.22194
YJL222W	VTH2	1.31831	0.765143	1.10297	-0.784893						YOR383C	FIT3	5.36288	5.64658	1.15221	-2.2186
YGL256W	ADH4	0.931475	0.545307	0.699041	-0.772448						YLL050C	COF1	2.06408	2.17392	0.451999	-2.1911
YFR012W	DCV1	0.909359	0.544239	1.10131	-0.74061						YBR189W	RPS9B	1.2722	1.45206	0.283355	-2.16664
YMR133W	REC114	0.324345	0.194557	0.436492	-0.737339						YML024W	RPS17A	0.700784	0.739889	0.158234	-2.14691
YOR178C	GAC1	0.690984	0.415424	0.868598	-0.734066						YLR061W	RPL22A	0.628952	0.678071	0.1443	-2.12388
YGR023W	MTL1	0.524777	0.318499	0.734	-0.720417						YLR110C	CCW12	0.934269	0.947473	0.216611	-2.10873
YLL041C	SDH2	1.12227	0.689415	1.23608	-0.70297						YOL127W	RPL25	0.731383	0.878911	0.169753	-2.10719
YNL332W	THI12	0.614385	0.379095	0.650017	-0.696582						YGR192C	TDH3	6.67839	6.19008	1.57454	-2.08457
YNR044W	AGA1	2.82589	1.74608	3.26778	-0.694585						YER009W	NTF2	1.28815	1.43736	0.30627	-2.07242
YML083C	YML083C	0.416529	0.25881	0.461159	-0.68652						YNL079C	TPM1	5.23067	4.59385	1.28846	-2.02134
YOR356W	CIR2	2.66081	1.67204	3.77185	-0.670252						YPL249C-A	RPL36B	0.418156	0.465281	0.103934	-2.00837
YDL171C	GLT1	0.778921	0.490942	1.73173	-0.665924						YOR382W	FIT2	2.95239	2.44763	0.735286	-2.00551
YEL039C	CYC7	1.52737	0.969354	0.720775	-0.655955						YBL092W	RPL32	0.935355	0.980287	0.234468	-1.99612
YOR068C	VAM10	0.678028	0.432277	1.11788	-0.64939						YOR253W	NAT5	1.22065	1.20176	0.311769	-1.9691
YLR327C	TMA10	0.48185	0.3118	0.231279	-0.627961						YDR513W	GRX2	1.49967	1.37911	0.384738	-1.9627
YBL013W	FMT1	1.12496	0.728506	1.85684	-0.626866						YJL136C	RPS21B	0.2396	0.284511	0.0615384	-1.96107
YPL152W-A	YPL152W-A	0.225225	0.145855	0.360061	-0.626831						YIL051C	MMF1	1.65439	1.7597	0.428857	-1.94773
YGL259W	YPS5	0.63171	0.409668	0.99341	-0.624806						YCR031C	RPS14A	0.788183	0.90209	0.206485	-1.9325
YKR102W	FLO10	2.70519	1.76148	3.57469	-0.618939						YHR087W	RTC3	1.31596	0.923617	0.345161	-1.93078
YGR043C	NQM1	0.556349	0.363045	1.07713	-0.615842						YDL075W	RPL31A	0.590847	0.602409	0.156638	-1.91535
YMR182C	RGM1	1.85825	1.2149	2.03791	-0.613107						YBL001C	ECM15	0.762771	0.84035	0.202735	-1.91166
YPR204W	YPR204W	1.2967	0.855734	1.33296	-0.599614						YGR034W	RPL26B	0.609845	0.684013	0.163383	-1.90019
YNL054W-B	YNL054W-B	1.97535	1.31486	2.15015	-0.587203						YGL030W	RPL30	0.530831	0.569201	0.146343	-1.8589
YGL197W	MDS3	3.0231	2.01568	3.30218	-0.584761						YCL035C	GRX1	2.00101	1.7893	0.553286	-1.85463
YBL097W	BRN1	2.56254	1.70989	3.48296	-0.583675						YHR043C	DOG2	2.52726	2.96629	0.70289	-1.8462
YCR045C	RRT12	0.463885	0.309661	0.574896	-0.583077						YML078W	CPR3	2.37332	2.43243	0.666333	-1.83259
YNL197C	WHI3	2.86055	1.91805	2.8256	-0.576651						YHR010W	RPL27A	0.678814	0.787956	0.190654	-1.83206
YHR211W	FLO5	2.275	1.52605	2.53294	-0.576066						YOR369C	RPS12	0.543609	0.638257	0.15308	-1.82828
YNR076W	PAU6	0.494815	0.332899	0.687521	-0.571803						YNL302C	RPS19B	1.10418	1.14769	0.312186	-1.8225
YLR087C	CSF1	2.05298	1.386	2.86369	-0.566792						YHL015W	RPS20	0.740845	0.811715	0.211254	-1.81019
YNR071C	YNR071C	0.877919	0.60016	1.25659	-0.548741						YGL121C	GPG1	0.686034	0.565536	0.197636	-1.79543
YDR420W	HKR1	2.48353	1.70055	3.35784	-0.546387						YJL190C	RPS22A	0.834496	0.959332	0.241084	-1.79137
YKL026C	GPX1	0.172321	0.117995	0.178448	-0.546379						YOL039W	RPP2A	0.392664	0.440105	0.113457	-1.79115
YDR293C	SSD1	1.67922	1.14989	1.90855	-0.546299						YJR104C	SOD1	1.10953	1.25186	0.320819	-1.79011
YPL248C	GAL4	0.854112	0.586386	1.05496	-0.542574						YKL096W-A	CWP2	1.03794	0.98053	0.300376	-1.78888
YLR337C	VRP1	4.91789	3.37912	5.41087	-0.541393						YPL079W	RPL21B	0.74588	0.801947	0.218782	-1.76945
YKL044W	YKL044W	1.07609	0.745048	1.32989	-0.530388						YBR191W	RPL21A	0.764858	0.91291	0.227843	-1.74716
YBL074C	AAR2	0.855916	0.595132	1.54347	-0.524258						YIL052C	RPL34B	0.586531	0.647581	0.175965	-1.73692
YNL327W	EGT2	2.5942	1.8052	2.62975	-0.523134						YER074W	RPS24A	0.840572	0.926086	0.252229	-1.73664
YKR066C	CCP1	1.36666	0.95222	2.40578	-0.521287						YGR020C	VMA7	0.534669	0.625146	0.16186	-1.7239
YDL037C	BSC1	0.9022	0.631329	1.38986	-0.515055						YDR500C	RPL37B	0.195853	0.221931	0.0597321	-1.71319
YJR151C	DAN4	5.92154	4.14646	5.38725	-0.514092						YJL151C	SNA3	0.769885	0.688019	0.235477	-1.70906
YNL172W	APC1	1.64352	1.15121	1.90762	-0.513644						YGR027C	RPS25A	0.42701	0.479739	0.13065	-1.70856
YNL271C	BNI1	1.95934	1.37484	2.20868	-0.511107						YHR021C	RPS27B	0.437569	0.432707	0.134345	-1.70356
YHR087W	RTC3	1.31596	0.923617	0.345161	-0.510753						YNL015W	PBI2	1.09622	1.01326	0.338686	-1.69451
YJR095W	SFC1	0.271482	0.19074	0.317781	-0.509254						YLR167W	RPS31	0.932722	1.01115	0.289005	-1.69035
YAL064W-B	YAL064W-B	2.19395	1.54316	2.21552	-0.507643						YBR082C	UBC4	2.20034	2.1294	0.682387	-1.68906
YJL225C	YJL225C	1.39543	0.98315	2.13114	-0.505228						YDR529C	QCR7	0.840069	0.671268	0.261264	-1.685
YJR127C	RSF2	1.05597	0.746775	0.985411	-0.499826						YKL006W	RPL14A	0.685919	0.816133	0.213677	-1.68261
YKL215C	OXP1	2.13575	1.51176	2.65485	-0.498515						YNR034W-A	YNR034W-A	0.78377	0.58133	0.245584	-1.67421
YKL101W	HSL1	1.59098	1.1295	1.91352	-0.494232						YDL191W	RPL35A	0.561881	0.53507	0.17607	-1.67412
YCL048W	SPS22	0.206472	0.146858	0.514358	-0.49152						YGL191W	COX13	1.10123	1.06503	0.345372	-1.67289
YMR219W	ESC1	2.62285	1.86693	3.31422	-0.490464						YHR050W-A	YHR050W-A	1.69934	1.61381	0.534498	-1.66872
YNR065C	YNR065C	1.02495	0.73347	1.10136	-0.482739						YPL059W	GRX5	0.687776	0.664142	0.218719	-1.65286
YOR009W	TIR4	1.70549	1.22205	1.69366	-0.480878						YNL162W	RPL42A	0.362744	0.42381	0.115669	-1.64894
YCR093W	CDC39	1.27325	0.914774	1.51464	-0.477027						YER044C	ERG28	0.854268	0.829087	0.273966	-1.64069
YLR436C	ECM30	2.13867	1.53683	2.11317	-0.476752						YGR148C	RPL24B	1.0245	1.1853	0.335875	-1.60892
YGL037C	PNC1	3.56771	2.56524	1.40662	-0.475908						YOL120C	RPL18A	0.985831	1.12316	0.323208	-1.60888
YOR290C	SNF2	2.01126	1.44623	2.393	-0.475798						YIR032C	DAL3	0.650307	0.685729	0.21438	-1.60095
YBL017C	PEP1	1.385	0.996527	1.82149	-0.474907						YHR039C-A	VMA10	0.589704	0.654064	0.194687	-1.59884
YDL140C	RPO21	1.00418	0.723997	1.02	-0.471969						YGR037C	ACB1	0.749572	0.774961	0.247741	-1.59723
YER053C-A	YER053C-A	0.231882	0.167323	0.221526	-0.470756						YLR109W	AHP1	3.17125	2.9319	1.04906	-1.59595
YIR019C	FLO11	1.82498	1.31983	2.89977	-0.46752						YPL143W	RPL33A	0.567487	0.619856	0.187727	-1.59595
YLR422W	YLR422W	0.953397	0.689622	1.27276	-0.46727						YIR037W	HYR1	4.59468	4.44965	1.53905	-1.57793
YJL045W	YJL045W	0.448524	0.324706	0.416701	-0.466052						YLR029C	RPL15A	1.63907	1.952	0.55111	-1.57247
YDR093W	DNF2	1.82992	1.32485	2.02535	-0.465956						YHR051W	COX6	1.35347	1.22564	0.456401	-1.56829
YLR466W	YRF1-4	1.29735	0.93949	2.48707	-0.465621						YLR367W	RPS22B	0.732563	0.764325	0.247729	-1.56419
YPL082C	MOT1	1.29164	0.935912	1.38829	-0.464759						YGR008C	STF2	1.08959	0.838171	0.369208	-1.56128
YGL227W	VID30	1.83862	1.33355	2.50611	-0.463355						YMR251W-A	HOR7	0.328345	0.30986	0.111339	-1.56025
YOR329C	SCD5	1.85989	1.34954	2.39833	-0.462749						YMR074C	YMR074C	0.61358	0.623052	0.208894	-1.55448
YKL054C	DEF1	1.23046	0.892836	1.94223	-0.462737						YBR048W	RPS11B	1.21419	1.31728	0.414461	-1.55068
YPL089C	RLM1	1.14289	0.82944	1.45722	-0.462474						YGL054C	ERV14	0.833271	0.892267	0.28636	-1.54096
YGR174C	CBP4	0.958136	0.695603	0.785539	-0.461966						YAL003W	EFB1	1.5031	1.53635	0.517194	-1.53917
YBR108W	AIM3	2.2503	1.63424	2.26915	-0.461491						YKL060C	FBA1	3.58502	3.15694	1.23633	-1.53591
YML059C	NTE1	2.31648	1.68304	2.68953	-0.460864						YJL121C	RPE1	1.98576	1.92347	0.685427	-1.53462
YLR419W	YLR419W	1.25994	0.915572	1.70185	-0.46061						YOL121C	RPS19A	0.920746	0.935716	0.318822	-1.53005
YOL004W	SIN3	2.1314	1.55142	2.32801	-0.458211						YDL181W	INH1	1.47016	1.32353	0.50996	-1.52752
YPR065W	ROX1	1.35737	0.988637	1.53639	-0.457305						YER056C-A	RPL34A	0.395711	0.443832	0.137571	-1.52427
YHR177W	YHR177W	1.01233	0.73817	1.36446	-0.455655						YHR055C	CUP1-2	0.258253	0.213031	0.0900898	-1.51935
YBL066C	SEF1	0.737665	0.537913	1.10169	-0.455594						YNL131W	TOM22	0.719656	0.767972	0.251076	-1.51919
YFL033C	RIM15	1.96685	1.43675	2.03969	-0.453078						YMR230W	RPS10B	0.428461	0.442981	0.1504	-1.51036
YER054C	GIP2	0.933655	0.682167	1.0109	-0.452764						YBL072C	RPS8A	1.61795	1.66526	0.568636	-1.50859
YCR104W	PAU3	0.416167	0.30424	0.386063	-0.451952						YIR036C	IRC24	2.13264	2.16525	0.750089	-1.5075
YDL195W	SEC31	1.79312	1.31156	2.42682	-0.451188						YDR450W	RPS18A	1.11781	1.24263	0.393475	-1.50634
YLR256W	HAP1	1.99303	1.45939	1.99518	-0.449601						YIL010W	DOT5	1.33125	1.40382	0.471102	-1.49867
YBL113C	YBL113C	1.21742	0.89286	1.42441	-0.447323						YJL218W	YJL218W	1.86714	2.28098	0.66319	-1.49334
YOR341W	RPA190	1.23935	0.909001	1.9287	-0.447224						YML028W	TSA1	2.12717	2.01084	0.758501	-1.48772
YGL258W	VEL1	0.839287	0.617264	0.843799	-0.443277						YGL031C	RPL24A	0.84979	0.977606	0.303748	-1.48423
YJL216C	IMA5	0.911441	0.670377	1.32946	-0.443177						YJL177W	RPL17B	1.16769	1.36329	0.417897	-1.48244
YPL058C	PDR12	1.47073	1.08193	1.14549	-0.442928						YKL067W	YNK1	1.7295	1.72357	0.619541	-1.48108
YFL011W	HXT10	0.753064	0.554152	0.994372	-0.44249						YJR025C	BNA1	2.4586	2.65973	0.882817	-1.47765
YJL005W	CYR1	2.04312	1.50387	2.05264	-0.442095						YEL026W	SNU13	0.500299	0.60696	0.179709	-1.47712
YOR191W	ULS1	2.43291	1.79338	2.67427	-0.439997						YGL189C	RPS26A	0.209509	0.252936	0.075527	-1.47195
YOR227W	HER1	2.15745	1.59159	1.92325	-0.438858						YER150W	SPI1	0.882616	0.690859	0.319232	-1.46718
YDL244W	THI13	0.327679	0.242034	0.284199	-0.437074						YHR141C	RPL42B	0.310116	0.386798	0.112254	-1.46604
YGR184C	UBR1	1.73804	1.28464	2.09532	-0.436095						YOR285W	RDL1	1.84683	1.68632	0.67319	-1.45597
YCR033W	SNT1	1.03996	0.768808	1.19231	-0.435838						YLR038C	COX12	0.532828	0.555605	0.195122	-1.44929
YOL152W	FRE7	0.429613	0.317625	0.555993	-0.435713						YDR086C	SSS1	0.652219	0.667855	0.239562	-1.44496
YBR275C	RIF1	2.07461	1.53843	2.81503	-0.431379						YOR265W	RBL2	0.748655	0.783524	0.275697	-1.44122
YNR034W-A	YNR034W-A	0.78377	0.58133	0.245584	-0.431072						YHR162W	MPC2	0.750935	0.725235	0.277388	-1.43678
YLR139C	SLS1	2.005	1.48717	2.08256	-0.431029						YGR181W	TIM13	0.480496	0.471161	0.177725	-1.43487
YFL023W	BUD27	2.57088	1.91074	3.31246	-0.428131						YDL130W	RPP1B	0.609692	0.684442	0.225549	-1.43464
YEL077C	YEL077C	1.00217	0.744986	1.33308	-0.427838						YIL148W	RPL40A	0.517802	0.637318	0.191807	-1.43274
YJL028W	YJL028W	0.554802	0.412616	0.265224	-0.427173						YNL178W	RPS3	1.16419	1.42033	0.433525	-1.42514
YKR031C	SPO14	1.96518	1.46237	2.36624	-0.426357						YKL024C	URA6	0.828519	0.922567	0.310833	-1.41439
YCR081W	SRB8	0.589973	0.43981	0.957541	-0.423769						YGL103W	RPL28	0.57982	0.663086	0.217664	-1.4135
YKL050C	YKL050C	1.80037	1.34222	2.92028	-0.423671						YDR064W	RPS13	0.638044	0.756106	0.241166	-1.40363
YLL021W	SPA2	2.01164	1.50204	2.85721	-0.421448						YBR109C	CMD1	1.61101	1.84247	0.609701	-1.40179
YKL093W	MBR1	0.807482	0.60298	0.78474	-0.421319						YJR085C	YJR085C	1.1246	1.13198	0.425996	-1.4005
YJL078C	PRY3	2.36044	1.76362	2.98391	-0.420515						YNL208W	YNL208W	3.90129	4.0753	1.47838	-1.39994
YPL137C	GIP3	0.967596	0.723267	1.13481	-0.419876						YOR293W	RPS10A	0.560505	0.574833	0.212565	-1.39882
YHL030W	ECM29	1.78674	1.33634	2.06687	-0.419041						YOL040C	RPS15	1.02994	1.24789	0.392487	-1.39185
YNL139C	THO2	0.961014	0.719722	1.39457	-0.417118						YDL130W-A	STF1	1.38342	1.32024	0.528286	-1.38884
YDR216W	ADR1	1.52584	1.14283	1.46542	-0.417						YPR028W	YOP1	1.23193	1.22204	0.476585	-1.37012
YBL079W	NUP170	1.12962	0.846414	1.56205	-0.416403						YKR094C	RPL40B	0.468982	0.561882	0.182222	-1.36383
YDR326C	YSP2	1.02021	0.765374	1.20363	-0.414636						YDR447C	RPS17B	0.538011	0.617526	0.209798	-1.35863
YMR016C	SOK2	2.62223	1.96772	2.31048	-0.414272						YHR193C	EGD2	1.58895	1.85301	0.621312	-1.35468
YMR162C	DNF3	1.91242	1.43572	2.26161	-0.413623						YER117W	RPL23B	0.796192	0.875414	0.312445	-1.34951
YGR032W	GSC2	1.35607	1.01954	1.13639	-0.411513						YOR122C	PFY1	0.908982	0.923233	0.358113	-1.34384
YLR220W	CCC1	1.66181	1.24944	1.66496	-0.411476						YGL037C	PNC1	3.56771	2.56524	1.40662	-1.34277
YNL278W	CAF120	1.24452	0.935993	1.42795	-0.411025						YFR049W	YMR31	3.91187	3.88534	1.5453	-1.33997
YGL212W	VAM7	2.12799	1.60081	2.72759	-0.410688						YAL044C	GCV3	1.67922	2.01687	0.66371	-1.33917
YLL040C	VPS13	2.41958	1.82069	2.90842	-0.410273						YJR017C	ESS1	0.737352	0.783089	0.291738	-1.33768
YIL101C	XBP1	1.68331	1.26721	1.57626	-0.409645						YLR445W	GMC2	0.496202	0.173152	0.19633	-1.33764
YFR019W	FAB1	2.08503	1.57069	2.49416	-0.408667						YDR328C	SKP1	2.15873	2.33461	0.85435	-1.33728
YDR070C	FMP16	0.589856	0.444422	0.3831	-0.408433						YOR312C	RPL20B	0.949861	1.05908	0.382108	-1.31374
YPL016W	SWI1	1.57001	1.18333	2.30651	-0.40792						YDR418W	RPL12B	0.774223	0.901115	0.312015	-1.31114
YLR384C	IKI3	1.75053	1.31964	2.48194	-0.40765						YFR032C-A	RPL29	0.133432	0.149707	0.0538871	-1.30809
YBR208C	DUR1,2	3.35419	2.53154	3.0675	-0.405951						YBL087C	RPL23A	0.773931	0.87291	0.31402	-1.30135
YBR140C	IRA1	2.42056	1.83094	2.99036	-0.402753						YML026C	RPS18B	0.995979	1.11925	0.404297	-1.3007
YBL043W	ECM13	0.234486	0.177413	0.22277	-0.402394						YDL083C	RPS16B	0.610682	0.719879	0.24794	-1.30043
YOR247W	SRL1	2.87475	2.17747	1.6356	-0.400787						YLR185W	RPL37A	0.139174	0.184409	0.0569817	-1.28832
YOR173W	DCS2	2.80803	2.12734	2.44597	-0.400502						YCL033C	MXR2	1.30544	1.28359	0.536809	-1.28206
YMR164C	MSS11	2.15026	1.62928	2.71154	-0.400273						YBL027W	RPL19B	1.04602	1.21924	0.431966	-1.27592
YGR289C	MAL11	0.8446	0.640303	0.999092	-0.399514						YDR298C	ATP5	1.45817	1.40904	0.602942	-1.27407
YLL015W	BPT1	1.77704	1.34746	2.31097	-0.399235						YPR073C	LTP1	1.54042	1.58589	0.643417	-1.2595
YJR094C	IME1	1.09963	0.834291	1.234	-0.398397						YBR052C	RFS1	2.99117	2.9438	1.25063	-1.25805
YKR075C	YKR075C	0.339768	0.2578	0.436776	-0.398297						YMR142C	RPL13B	1.33397	1.53356	0.559779	-1.2528
YJR035W	RAD26	2.86442	2.17405	3.65372	-0.397856						YBR221C	PDB1	4.87479	4.83136	2.04687	-1.25192
YKL198C	PTK1	1.54968	1.17628	1.57184	-0.397742						YKL069W	YKL069W	0.769088	0.83571	0.323345	-1.25007
YDL214C	PRR2	0.914854	0.694516	1.43908	-0.397533						YDL004W	ATP16	1.45544	1.4679	0.613359	-1.24665
YKR103W	NFT1	0.902296	0.685282	1.44238	-0.396903						YMR002W	MIX17	0.836194	0.790052	0.352945	-1.2444
YLR310C	CDC25	1.34777	1.02368	1.5182	-0.396806						YMR314W	PRE5	1.17312	1.20528	0.495488	-1.24342
YDR079W	PET100	0.306477	0.232823	0.233808	-0.396546						YDR454C	GUK1	2.16333	2.35493	0.916904	-1.23841
YIR006C	PAN1	2.72943	2.07403	3.01543	-0.396164						YLR066W	SPC3	0.774326	0.840885	0.330523	-1.22819
YLL048C	YBT1	1.3824	1.05088	2.09995	-0.395583						YEL066W	HPA3	2.29072	2.33834	0.980789	-1.22379
YMR280C	CAT8	0.764803	0.58189	1.07039	-0.394343						YDR453C	TSA2	0.810799	0.683932	0.348239	-1.21927
YKL141W	SDH3	0.961309	0.731637	0.629076	-0.393873						YGL076C	RPL7A	1.37181	1.5705	0.590659	-1.21568
YLR304C	ACO1	0.519661	0.39553	0.897606	-0.393785						YBR085C-A	YBR085C-A	0.610801	0.572737	0.263216	-1.21446
YLR206W	ENT2	2.77114	2.11114	2.6753	-0.392457						YAR002C-A	ERP1	1.98394	2.20661	0.857595	-1.21
YJL144W	YJL144W	0.679915	0.518262	0.702255	-0.391672						YDL137W	ARF2	3.65774	3.39561	1.58508	-1.2064
YDL058W	USO1	1.46485	1.11664	2.33705	-0.391594						YLR388W	RPS29A	0.104292	0.118665	0.0453653	-1.20097
YJR146W	YJR146W	1.20004	0.915272	1.50256	-0.390816						YGR118W	RPS23A	0.678396	0.760817	0.296102	-1.19603
YNR031C	SSK2	1.46391	1.11683	1.49493	-0.390418						YBL064C	PRX1	2.30777	2.1182	1.00745	-1.1958
YGR281W	YOR1	1.93823	1.47884	2.13703	-0.390278						YJR009C	TDH2	2.07687	2.14994	0.907369	-1.19465
YHR023W	MYO1	1.49107	1.13865	2.28209	-0.389022						YPR102C	RPL11A	1.52764	1.61591	0.668003	-1.19337
YCR032W	BPH1	1.29939	0.99248	1.92775	-0.388729						YIL111W	COX5B	0.74782	0.717222	0.327783	-1.18995
YER132C	PMD1	1.32894	1.01524	1.44135	-0.388447						YEL027W	VMA3	1.34234	1.54894	0.589837	-1.18636
YER172C	BRR2	1.84409	1.40928	2.51701	-0.387952						YJL124C	LSM1	1.14825	1.18137	0.505769	-1.18289
YDR122W	KIN1	2.17461	1.6634	2.1887	-0.386623						YDR377W	ATP17	0.434588	0.43374	0.191564	-1.18182
YMR031C	EIS1	1.65742	1.2679	2.50998	-0.386496						YKL056C	TMA19	1.374	1.46817	0.607445	-1.17756
YPR096C	YPR096C	1.47653	1.12971	2.11883	-0.386258						YGL135W	RPL1B	0.909754	0.943779	0.403174	-1.17408
YKL095W	YJU2	1.02647	0.785614	1.29694	-0.385801						YKL192C	ACP1	0.742617	0.773584	0.33031	-1.1688
YJR053W	BFA1	0.915625	0.700977	1.51508	-0.385389						YHR026W	VMA16	1.09572	1.25457	0.489118	-1.16363
YMR229C	RRP5	0.929151	0.711442	1.50038	-0.385166						YMR260C	TIF11	1.08263	1.17889	0.483277	-1.16362
YGR258C	RAD2	2.53178	1.93914	3.45405	-0.384735						YCL057C-A	MIC10	0.678322	0.705722	0.30431	-1.15643
YDL039C	PRM7	0.63449	0.486308	0.958921	-0.383727						YKL180W	RPL17A	0.965456	1.08479	0.438565	-1.13842
YLL066C	YLL066C	0.986538	0.756562	1.35892	-0.382916						YPR132W	RPS23B	0.90614	1.10609	0.41222	-1.13632
YGR070W	ROM1	0.936731	0.718588	1.14338	-0.382471						YDL219W	DTD1	0.867753	0.968276	0.401229	-1.11286
YAL061W	BDH2	1.93907	1.48779	1.7053	-0.382196						YDL136W	RPL35B	0.56299	0.585283	0.260371	-1.11254
YGL009C	LEU1	0.770883	0.592042	1.77125	-0.380813						YPL220W	RPL1A	1.94792	2.19845	0.905767	-1.10472
YLR219W	MSC3	1.22173	0.938326	1.39994	-0.380759						YMR242C	RPL20A	0.957653	1.07174	0.446899	-1.09955
YPL170W	DAP1	0.770857	0.592087	0.813899	-0.380654						YPL098C	MGR2	0.529234	0.606763	0.247649	-1.09561
YGR088W	CTT1	0.545314	0.419031	1.00319	-0.380031						YMR143W	RPS16A	0.736686	0.823478	0.345488	-1.09241
YLR086W	SMC4	2.20255	1.69276	3.27571	-0.379798						YOR115C	TRS33	0.834698	0.878338	0.392282	-1.08936
YGR014W	MSB2	4.15018	3.19	4.04929	-0.379616						YOR167C	RPS28A	0.133364	0.150736	0.0627623	-1.0874
YDR127W	ARO1	1.28847	0.990533	1.74112	-0.379379						YEL039C	CYC7	1.52737	0.969354	0.720775	-1.08343
YGR008C	STF2	1.08959	0.838171	0.369208	-0.37847						YER030W	CHZ1	2.46709	2.36343	1.16432	-1.08332
YDR151C	CTH1	0.516195	0.397271	0.817689	-0.377791						YHL046C	PAU13	0.377664	0.208472	0.178499	-1.08118
YER166W	DNF1	1.50877	1.16149	1.68889	-0.377391						YIL087C	AIM19	0.68258	0.690387	0.322808	-1.08032
YKL105C	SEG2	1.32403	1.01948	1.61295	-0.377111						YOL052C-A	DDR2	0.487331	0.427283	0.231246	-1.07547
YJL039C	NUP192	1.29812	1.00029	1.71119	-0.376015						YLR301W	HRI1	2.33679	2.32982	1.1102	-1.0737
YGR270W	YTA7	1.3814	1.06556	1.7507	-0.374515						YER007C-A	TMA20	1.35613	1.54845	0.647333	-1.06691
YMR251W	GTO3	0.550447	0.42466	0.76463	-0.374297						YPR052C	NHP6A	0.45782	0.48802	0.218574	-1.06666
YJL077W-A	YJL077W-A	0.70021	0.540425	0.74955	-0.373694						YJL028W	YJL028W	0.554802	0.412616	0.265224	-1.06476
YML093W	UTP14	2.62527	2.02741	3.78273	-0.372829						YLR327C	TMA10	0.48185	0.3118	0.231279	-1.05895
YCL037C	SRO9	1.26423	0.97645	2.16158	-0.372638						YJL217W	REE1	1.44073	1.47381	0.692042	-1.05787
YOR328W	PDR10	0.949211	0.733823	1.25435	-0.371297						YER102W	RPS8B	1.06432	1.1311	0.513311	-1.05202
YLR371W	ROM2	1.07651	0.832279	1.39919	-0.371222						YOR096W	RPS7A	1.21599	1.26796	0.586881	-1.05099
YOL028C	YAP7	1.0211	0.790188	1.25207	-0.369852						YOR185C	GSP2	4.43751	4.33343	2.14309	-1.05006
YDL120W	YFH1	0.557069	0.431108	0.419647	-0.369807						YOR286W	RDL2	0.365541	0.395374	0.17689	-1.04718
YPR189W	SKI3	1.0825	0.837856	1.54521	-0.369589						YMR123W	PKR1	0.481948	0.534741	0.233232	-1.04711
YML091C	RPM2	0.652937	0.505399	0.716728	-0.369523						YDR045C	RPC11	0.529562	0.539596	0.257051	-1.04275
YIL136W	OM45	3.06679	2.37444	3.14905	-0.36914						YOR163W	DDP1	1.15621	1.03254	0.562429	-1.03965
YHR080C	YHR080C	1.0032	0.776841	1.27451	-0.368917						YML110C	COQ5	2.34958	2.7178	1.14366	-1.03875
YLR425W	TUS1	1.7064	1.32141	2.04498	-0.36888						YKR065C	PAM17	1.16804	1.27768	0.569604	-1.03606
YBL004W	UTP20	1.08254	0.838915	2.01675	-0.367829						YOR298C-A	MBF1	1.4379	1.62234	0.701664	-1.03511
YGR271W	SLH1	1.36608	1.05978	1.71727	-0.366274						YKL214C	YRA2	0.814254	0.871931	0.397568	-1.03428
YLR342W	FKS1	1.79883	1.39622	2.27226	-0.365536						YJL189W	RPL39	0.104336	0.113152	0.0513729	-1.02216
YPL153C	RAD53	1.80303	1.40072	2.10188	-0.364262						YLR325C	RPL38	0.304199	0.299038	0.149936	-1.02067
YCR042C	TAF2	2.20448	1.71384	3.12202	-0.363204						YDR510W	SMT3	0.546851	0.56571	0.270074	-1.01779
YBR186W	PCH2	0.677975	0.5271	0.845494	-0.363156						YML063W	RPS1B	1.19547	1.37871	0.590517	-1.01753
YCR089W	FIG2	5.03522	3.91481	8.90491	-0.363112						YDR025W	RPS11A	0.75447	0.83474	0.372987	-1.01634
YER155C	BEM2	1.9658	1.52869	2.36608	-0.362826						YNL069C	RPL16B	1.33537	1.41457	0.660255	-1.01615
YIL129C	TAO3	1.63818	1.27399	2.4969	-0.362738						YGL187C	COX4	0.53727	0.499291	0.265817	-1.01521
YOR214C	SPR2	0.291939	0.227063	0.343953	-0.362574						YML106W	URA5	2.2384	2.31531	1.10814	-1.01433
YIL135C	VHS2	1.34465	1.04606	1.61501	-0.362268						YCR004C	YCP4	4.26598	3.77463	2.11506	-1.01218
YOR060C	SLD7	0.543475	0.422928	0.849381	-0.3618						YBR084C-A	RPL19A	0.84907	0.963939	0.422268	-1.00772
YBR298C	MAL31	1.11278	0.866424	1.08174	-0.36103						YPR043W	RPL43A	0.274162	0.298616	0.136375	-1.00744
YLR176C	RFX1	1.28687	1.00206	1.63012	-0.360895						YBR252W	DUT1	0.716137	0.754614	0.357691	-1.00152
YJR106W	ECM27	1.81574	1.41389	2.19709	-0.360886						YNL281W	HCH1	0.912757	0.935014	0.456797	-0.998679
YDR011W	SNQ2	2.41398	1.88098	2.39756	-0.359931						YDR084C	TVP23	1.03025	1.10137	0.517072	-0.994562
YOR181W	LAS17	1.79939	1.40306	1.91116	-0.358929						YOR045W	TOM6	0.183207	0.167834	0.0921288	-0.991752
YNL068C	FKH2	1.04634	0.81633	1.15828	-0.358127						YLR406C	RPL31B	0.627995	0.657318	0.31644	-0.988823
YDR077W	SED1	1.42276	1.11006	1.97581	-0.358055						YDR519W	FPR2	1.09638	1.22939	0.552652	-0.988305
YIL115C	NUP159	1.5008	1.17119	2.18742	-0.357758						YKR057W	RPS21A	0.240335	0.289311	0.121288	-0.98661
YDR334W	SWR1	1.79679	1.40252	1.75468	-0.357404						YJR074W	MOG1	0.557884	0.583794	0.282143	-0.983539
YGR286C	BIO2	0.705047	0.550498	1.08901	-0.356982						YCR083W	TRX3	0.691887	0.686042	0.351044	-0.978887
YGL206C	CHC1	1.33909	1.04591	2.04699	-0.356489						YML073C	RPL6A	0.662843	0.784158	0.336386	-0.978547
YIL084C	SDS3	0.866493	0.677137	1.57349	-0.35574						YLR395C	COX8	0.295458	0.270619	0.150227	-0.975811
YMR304W	UBP15	2.73898	2.14154	3.18423	-0.354992						YJL173C	RFA3	0.518204	0.499632	0.264607	-0.96967
YEL024W	RIP1	0.975121	0.762554	1.00015	-0.354742						YKL107W	YKL107W	0.927342	0.989119	0.474695	-0.966101
YNL176C	TDA7	2.04286	1.59762	2.10531	-0.354662						YER131W	RPS26B	0.317737	0.364717	0.162704	-0.96558
YMR114C	YMR114C	0.906801	0.709407	0.91082	-0.354173						YEL054C	RPL12A	0.573604	0.676076	0.294547	-0.961556
YGL150C	INO80	1.9955	1.56194	2.40093	-0.353412						YDR092W	UBC13	0.941626	1.05704	0.484207	-0.95953
YER150W	SPI1	0.882616	0.690859	0.319232	-0.353394						YLR340W	RPP0	2.16574	2.4745	1.11548	-0.957199
YPR164W	MMS1	1.01935	0.798178	1.51719	-0.352865						YDR248C	YDR248C	1.3626	1.3263	0.702726	-0.955324
YPL167C	REV3	0.578121	0.45281	0.826949	-0.352465						YDR214W	AHA1	3.71207	3.463	1.91842	-0.95231
YFL062W	COS4	0.521144	0.408522	0.380766	-0.351266						YPL225W	YPL225W	1.69591	1.67481	0.877646	-0.950346
YNL300W	TOS6	0.75785	0.594203	0.637827	-0.350955						YBR111C	YSA1	2.05641	2.21424	1.06531	-0.94886
YKR034W	DAL80	0.870078	0.682278	0.757693	-0.350785						YFR017C	IGD1	1.30553	1.04344	0.678675	-0.943847
YMR227C	TAF7	2.39635	1.87992	2.76305	-0.350169						YDR471W	RPL27B	0.338269	0.401776	0.175895	-0.943454
YHR102W	KIC1	1.15921	0.909814	1.50897	-0.3495						YIL043C	CBR1	1.85504	2.13072	0.966167	-0.941104
YAL056W	GPB2	1.92939	1.51546	2.29298	-0.348386						YDR050C	TPI1	3.20393	3.39103	1.67057	-0.939506
YNR066C	YNR066C	0.960521	0.754536	1.49972	-0.348228						YPR149W	NCE102	1.47867	1.45956	0.771301	-0.938937
YLR247C	IRC20	1.47729	1.16106	2.04068	-0.347518						YER063W	THO1	1.32397	1.41903	0.69141	-0.937256
YBL047C	EDE1	1.86212	1.46455	2.38654	-0.34649						YHR138C	YHR138C	0.777977	0.81614	0.406391	-0.93686
YMR017W	SPO20	0.647646	0.509459	1.00593	-0.34624						YKL117W	SBA1	5.09403	4.69876	2.68054	-0.926287
YKR077W	MSA2	1.28875	1.01407	1.2693	-0.34581						YPR062W	FCY1	1.36341	1.2667	0.717563	-0.926042
YLR312C	YLR312C	1.34548	1.05935	1.21387	-0.34494						YPL218W	SAR1	1.08161	1.19698	0.570311	-0.923358
YJR108W	ABM1	0.16874	0.132899	0.220076	-0.344471						YNL093W	YPT53	0.864554	1.09454	0.455884	-0.92329
YPR095C	SYT1	1.03608	0.816244	1.30594	-0.344066						YDR210W	YDR210W	0.292317	0.286943	0.154236	-0.922394
YOL081W	IRA2	2.21649	1.74685	2.66868	-0.343521						YGL123W	RPS2	2.08094	2.12386	1.10853	-0.908584
YEL007W	MIT1	1.4522	1.14524	1.49239	-0.342591						YBR230C	OM14	0.704766	0.575072	0.376354	-0.905055
YPL230W	USV1	0.684594	0.540454	0.705507	-0.341077						YJR094W-A	RPL43B	0.151945	0.159	0.0815325	-0.898098
YJR137C	MET5	0.75294	0.59451	1.05279	-0.340833						YIL062C	ARC15	0.926383	0.929091	0.498417	-0.894255
YOR065W	CYT1	2.73959	2.16394	1.53759	-0.3403						YGR105W	VMA21	0.666565	0.672642	0.359146	-0.892177
YPR036W-A	SPO24	0.330887	0.261382	0.257134	-0.340176						YAL030W	SNC1	0.8451	0.764866	0.455508	-0.891646
YPL242C	IQG1	0.867715	0.685616	1.33224	-0.33982						YDL192W	ARF1	1.46042	1.63323	0.788018	-0.890086
YNL014W	HEF3	1.15371	0.911593	1.47568	-0.339817						YER012W	PRE1	1.49671	1.47009	0.811381	-0.883347
YPL110C	GDE1	1.28275	1.01374	1.85001	-0.339547						YLR126C	YLR126C	1.39653	1.30402	0.757791	-0.881974
YPR115W	RGC1	1.2021	0.950342	1.3914	-0.33904						YDL212W	SHR3	1.1202	1.25003	0.608737	-0.879862
YDR443C	SSN2	1.15949	0.916997	1.37932	-0.338504						YLR178C	TFS1	1.62872	1.29854	0.885521	-0.879141
YCR106W	RDS1	0.675338	0.534526	1.47856	-0.337351						YER067W	RGI1	0.548912	0.457656	0.299127	-0.875816
YAL001C	TFC3	1.99018	1.57736	2.72619	-0.335388						YCL026C-B	HBN1	3.185	3.35232	1.74032	-0.87194
YBR132C	AGP2	1.22519	0.97124	1.27702	-0.335108						YGL047W	ALG13	1.08604	1.17595	0.593661	-0.871362
YCL014W	BUD3	1.47941	1.17313	2.08344	-0.334663						YLR448W	RPL6B	0.60565	0.661501	0.331313	-0.870289
YNL262W	POL2	1.92669	1.52828	3.35668	-0.334215						YMR298W	LIP1	0.760408	0.889774	0.416129	-0.869744
YOR192C	THI72	0.652462	0.517618	0.967914	-0.334006						YJL140W	RPB4	1.47665	1.54778	0.808692	-0.868664
YOL060C	MAM3	1.42647	1.1317	1.72449	-0.333962						YAL044W-A	YAL044W-A	0.454542	0.474662	0.249037	-0.868056
YOR176W	HEM15	0.604229	0.479508	1.0724	-0.333543						YBR301W	PAU24	0.353435	0.203856	0.194023	-0.865215
YDR141C	DOP1	1.26738	1.00603	1.82786	-0.333181						YLR287C-A	RPS30A	0.115288	0.125621	0.0633002	-0.864961
YDR283C	GCN2	2.27063	1.80419	2.64169	-0.331742						YGR275W	RTT102	1.48859	1.51068	0.818025	-0.863726
YDR507C	GIN4	1.19653	0.950764	2.17443	-0.331702						YLR370C	ARC18	1.01232	1.0971	0.557371	-0.860954
YOR030W	DFG16	0.750272	0.59645	1.01043	-0.331012						YMR009W	ADI1	0.707948	0.713547	0.390335	-0.858931
YGR249W	MGA1	0.805013	0.640013	1.05366	-0.33091						YEL033W	MTC7	1.17649	1.10556	0.64965	-0.856752
YOR081C	TGL5	1.59652	1.26951	1.94279	-0.330665						YJR123W	RPS5	1.74379	2.01769	0.96316	-0.85638
YGL133W	ITC1	1.64501	1.30811	2.18837	-0.330612						YJR135W-A	TIM8	0.218232	0.274091	0.120852	-0.852623
YDR097C	MSH6	2.62882	2.09106	3.65224	-0.330185						YJR034W	PET191	0.477216	0.478263	0.264302	-0.852458
YNL183C	NPR1	1.57849	1.25565	1.74814	-0.330102						YPL154C	PEP4	2.38637	2.16124	1.32874	-0.844754
YLR461W	PAU4	0.389191	0.309646	0.452879	-0.329857						YDL061C	RPS29B	0.129897	0.143216	0.0723286	-0.84473
YER033C	ZRG8	1.61259	1.28317	1.6856	-0.329666						YOR215C	AIM41	0.861994	0.861088	0.481007	-0.841621
YLR278C	YLR278C	1.11452	0.887667	1.53293	-0.328332						YEL034W	HYP2	1.15215	1.23222	0.64349	-0.840333
YMR250W	GAD1	1.68768	1.34419	3.97783	-0.328304						YDR100W	TVP15	0.885216	0.806272	0.494439	-0.840237
YDR150W	NUM1	1.62828	1.29746	2.21235	-0.327656						YGR230W	BNS1	0.574231	0.58971	0.320857	-0.839701
YBL081W	YBL081W	1.49848	1.19421	1.67898	-0.327436						YOR065W	CYT1	2.73959	2.16394	1.53759	-0.83329
YLR178C	TFS1	1.62872	1.29854	0.885521	-0.326849						YFR047C	BNA6	2.53102	2.35523	1.42215	-0.831651
YMR070W	MOT3	0.926285	0.738606	0.979063	-0.326651						YPL010W	RET3	1.57284	1.63359	0.886385	-0.82737
YBR212W	NGR1	2.31314	1.84479	2.30721	-0.326401						YLR150W	STM1	2.785	2.90948	1.57543	-0.821935
YJR066W	TOR1	1.13648	0.906488	1.53494	-0.326208						YJL164C	TPK1	1.67521	1.66421	0.947887	-0.821558
YJR091C	JSN1	1.0202	0.814427	1.24083	-0.324994						YLR264W	RPS28B	0.231883	0.263434	0.131323	-0.820277
YDR316W	OMS1	1.54532	1.23374	1.69324	-0.324876						YML101C	CUE4	0.431076	0.460563	0.245225	-0.813839
YDR309C	GIC2	1.32183	1.0555	1.84369	-0.324607						YOR247W	SRL1	2.87475	2.17747	1.6356	-0.813614
YPR168W	NUT2	0.830202	0.663254	1.22797	-0.323901						YDR071C	PAA1	1.00579	1.10563	0.574524	-0.807892
YDR529C	QCR7	0.840069	0.671268	0.261264	-0.32362						YKR074W	AIM29	0.595501	0.691375	0.341483	-0.802287
YFR017C	IGD1	1.30553	1.04344	0.678675	-0.323296						YDL125C	HNT1	0.570947	0.590939	0.327662	-0.801149
YGR243W	MPC3	0.351249	0.280783	0.253274	-0.323037						YFL010C	WWM1	2.71864	2.91022	1.56582	-0.795965
YDR178W	SDH4	1.87904	1.50255	1.55175	-0.322583						YNL244C	SUI1	0.415566	0.450838	0.239939	-0.792411
YLR383W	SMC6	3.05849	2.44635	3.80927	-0.322189						YDR487C	RIB3	1.47153	1.58992	0.85037	-0.791153
YHR096C	HXT5	0.465569	0.372475	0.558401	-0.321849						YBR072W	HSP26	2.5682	2.29155	1.48567	-0.789649
YML103C	NUP188	1.36727	1.09388	1.86115	-0.321837						YLR295C	ATP14	0.526113	0.488937	0.304783	-0.787591
YOR378W	AMF1	0.651225	0.521194	0.825455	-0.321336						YOR103C	OST2	0.626195	0.624229	0.363787	-0.783518
YOR116C	RPO31	1.3005	1.04097	1.79898	-0.321138						YER062C	GPP2	1.61117	1.74561	0.938651	-0.779445
YDR099W	BMH2	3.64131	2.91552	2.14569	-0.320702						YJR073C	OPI3	1.605	1.8863	0.935438	-0.778859
YGR217W	CCH1	1.39248	1.115	1.82714	-0.320609						YHL001W	RPL14B	0.336407	0.358725	0.196639	-0.774658
YNL145W	MFA2	0.53523	0.42867	0.552529	-0.320293						YMR194W	RPL36A	0.259378	0.309853	0.151743	-0.773425
YNL194C	YNL194C	0.58497	0.468527	0.54801	-0.320231						YPR063C	YPR063C	0.930822	0.97043	0.54536	-0.771298
YIL149C	MLP2	1.6038	1.28456	2.50569	-0.320213						YKL138C-A	HSK3	0.792408	0.639854	0.465283	-0.768135
YOR010C	TIR2	0.956295	0.766023	0.942771	-0.320069						YDR099W	BMH2	3.64131	2.91552	2.14569	-0.763014
YLR305C	STT4	1.37717	1.10399	1.57033	-0.318976						YER159C	BUR6	1.12919	1.02326	0.665401	-0.762993
YGR098C	ESP1	0.980586	0.786168	1.15238	-0.318808						YDR424C	DYN2	0.363816	0.385043	0.21472	-0.760748
YBR152W	SPP381	0.652795	0.523434	0.925398	-0.318623						YJR150C	DAN1	0.967233	0.879603	0.571508	-0.759089
YKR054C	DYN1	1.87486	1.50345	2.92111	-0.318508						YPR020W	ATP20	0.375172	0.349443	0.221736	-0.758712
YDR028C	REG1	1.92881	1.54797	1.79486	-0.317331						YGL204C	YGL204C	0.286797	0.287325	0.169532	-0.75847
YPL186C	UIP4	0.745883	0.598725	0.875603	-0.317057						YGR255C	COQ6	1.2752	1.14363	0.75734	-0.751706
YLR431C	ATG23	0.59992	0.481585	0.639445	-0.316979						YKL156W	RPS27A	0.189893	0.202105	0.112992	-0.748964
YCL044C	MGR1	1.32655	1.06489	1.47951	-0.316973						YPR165W	RHO1	2.61159	2.50959	1.55739	-0.745802
YAL024C	LTE1	0.889541	0.71433	1.25482	-0.31647						YLL067C	YLL067C	1.78143	0.705168	1.06473	-0.742546
YNL195C	YNL195C	0.642368	0.516048	0.562504	-0.315894						YGL200C	EMP24	1.66102	1.74772	0.995102	-0.739151
YPL085W	SEC16	2.08465	1.67481	3.03805	-0.315809						YDL067C	COX9	0.312444	0.269775	0.187459	-0.737017
YPR022C	YPR022C	0.86214	0.692746	1.37309	-0.315595						YGL068W	MNP1	0.683632	0.747367	0.41117	-0.733487
YGL173C	XRN1	1.62105	1.30289	2.16708	-0.31521						YOL005C	RPB11	0.423294	0.478078	0.2554	-0.728898
YIL126W	STH1	1.67974	1.35057	2.42425	-0.314676						YMR099C	YMR099C	3.05249	3.09024	1.84958	-0.72279
YKR021W	ALY1	1.42775	1.14842	1.68928	-0.314093						YOL008W	COQ10	0.653279	0.723642	0.396131	-0.721722
YKR095W	MLP1	1.59672	1.28552	2.24088	-0.312755						YHR060W	VMA22	1.04104	1.11526	0.631474	-0.72123
YGR049W	SCM4	0.522721	0.420872	0.512247	-0.312659						YER031C	YPT31	2.76986	2.71772	1.68052	-0.720904
YGL183C	MND1	0.24139	0.194368	0.395719	-0.312573						YOR182C	RPS30B	0.107481	0.126806	0.0652743	-0.719498
YIL151C	ESL1	1.15299	0.928994	1.45354	-0.311633						YHR008C	SOD2	1.89839	1.61586	1.15522	-0.716611
YJL166W	QCR8	0.294108	0.237113	0.249501	-0.310769						YMR122W-A	YMR122W-A	0.264675	0.227234	0.16126	-0.714836
YJL109C	UTP10	0.63415	0.511544	1.0019	-0.309966						YBL026W	LSM2	0.279213	0.294692	0.170186	-0.714254
YDR096W	GIS1	1.43249	1.15562	1.45425	-0.30986						YBR089C-A	NHP6B	0.540334	0.56414	0.330182	-0.710587
YOR152C	YOR152C	0.559372	0.451429	0.605105	-0.30931						YJR047C	ANB1	0.495902	0.554812	0.303142	-0.710061
YKR050W	TRK2	0.720328	0.581474	0.951215	-0.308938						YDL082W	RPL13A	0.877567	0.999457	0.537403	-0.707503
YHR139C	SPS100	0.692221	0.558791	0.916999	-0.308926						YBR058C-A	TSC3	0.417858	0.395687	0.256839	-0.702152
YHL018W	YHL018W	0.481724	0.388894	0.628782	-0.308833						YFR033C	QCR6	1.81561	1.5032	1.11865	-0.698702
YKL138C-A	HSK3	0.792408	0.639854	0.465283	-0.308502						YLR344W	RPL26A	0.421613	0.470237	0.260034	-0.697221
YMR107W	SPG4	0.397825	0.321265	0.318746	-0.308371						YLL045C	RPL8B	1.85398	2.13739	1.14417	-0.696323
YLR004C	THI73	0.389436	0.314579	0.465712	-0.307967						YLR333C	RPS25B	0.606263	0.639062	0.374702	-0.694201
YBL088C	TEL1	1.06511	0.860398	1.75524	-0.307925						YLR356W	ATG33	1.34989	1.33787	0.838602	-0.686779
YKL148C	SDH1	0.954626	0.771537	1.61934	-0.307201						YMR072W	ABF2	1.48433	1.5531	0.925394	-0.681675
YKR041W	YKR041W	0.878305	0.710019	1.25511	-0.306865						YLR262C-A	TMA7	0.223633	0.242526	0.139888	-0.67686
YOR153W	PDR5	1.6877	1.36463	1.86219	-0.306544						YBR256C	RIB5	0.876391	0.930292	0.548327	-0.676539
YDR255C	RMD5	0.677355	0.547759	0.931209	-0.306373						YNL301C	RPL18B	0.574432	0.592266	0.359945	-0.67436
YLR024C	UBR2	1.04153	0.84363	1.40954	-0.304022						YPR103W	PRE2	2.95424	2.83207	1.85331	-0.672684
YJR004C	SAG1	1.63156	1.32169	1.70225	-0.303865						YML094W	GIM5	0.556633	0.572188	0.350954	-0.665444
YML072C	TCB3	1.00308	0.812665	1.54968	-0.303707						YPR006C	ICL2	0.885135	0.866407	0.558169	-0.665194
YKL182W	FAS1	1.57399	1.27525	2.09126	-0.303655						YNL096C	RPS7B	0.933441	1.13468	0.58864	-0.665174
YOL067C	RTG1	0.893446	0.723969	1.25146	-0.303454						YJL104W	PAM16	1.29141	1.15962	0.814557	-0.664855
YNL102W	POL1	1.87341	1.51806	2.62621	-0.303437						YOL129W	VPS68	1.4899	1.52128	0.940808	-0.663246
YPL209C	IPL1	0.523277	0.424578	0.573115	-0.301547						YPL033C	SRL4	0.385837	0.361896	0.24409	-0.660577
YPL217C	BMS1	1.66082	1.34867	3.04194	-0.300352						YNL147W	LSM7	0.409086	0.439668	0.259105	-0.658868
YHR165C	PRP8	1.26562	1.02797	1.88909	-0.300053						YGL087C	MMS2	0.858056	0.974279	0.545682	-0.653011
YDR379C-A	SDH6	0.267773	0.217566	0.265572	-0.299563						YLR179C	YLR179C	3.00481	3.40732	1.91174	-0.652385
YAL067C	SEO1	0.393049	0.319363	0.52217	-0.299509						YML079W	YML079W	1.39848	1.54088	0.890813	-0.650668
YOR230W	WTM1	2.77458	2.25453	2.5351	-0.299444						YPL004C	LSP1	2.19809	1.90209	1.4002	-0.650616
YJL127C	SPT10	1.19294	0.969538	1.71626	-0.299151						YLR099W-A	MIM2	0.265963	0.281548	0.169685	-0.648372
YIL140W	AXL2	1.86269	1.51439	2.5645	-0.298649						YDR063W	AIM7	0.575179	0.6516	0.367155	-0.647624
YOR348C	PUT4	1.29422	1.05243	1.04266	-0.298367						YBR016W	YBR016W	0.912414	0.923972	0.58362	-0.64466
YMR247C	RKR1	0.928948	0.755524	1.58813	-0.298122						YOL133W	HRT1	0.504396	0.555176	0.323402	-0.641229
YJL129C	TRK1	0.974595	0.793369	1.17806	-0.29681						YBL003C	HTA2	0.342956	0.416085	0.220624	-0.636437
YNL250W	RAD50	1.62631	1.32393	2.4671	-0.296775						YOR332W	VMA4	3.21865	3.63865	2.07064	-0.636378
YMR204C	INP1	0.643725	0.524042	0.585469	-0.296762						YPR188C	MLC2	0.854268	0.853002	0.549685	-0.636084
YDR528W	HLR1	0.539698	0.43952	0.657032	-0.296224						YBR106W	PHO88	1.33674	1.41154	0.860547	-0.635398
YDR125C	ECM18	0.606384	0.49386	0.923631	-0.296129						YER072W	VTC1	0.631198	0.796521	0.406638	-0.634347
YJL042W	MHP1	1.64325	1.33839	1.84909	-0.296059						YDL053C	PBP4	0.738212	0.670945	0.476605	-0.631242
YKL010C	UFD4	1.51976	1.23805	2.23779	-0.295773						YNL111C	CYB5	0.511211	0.425211	0.331258	-0.625965
YPR013C	CMR3	0.717709	0.585171	0.681878	-0.294539						YDR070C	FMP16	0.589856	0.444422	0.3831	-0.622641
YAL029C	MYO4	1.21171	0.98802	1.46012	-0.294431						YEL051W	VMA8	1.85131	2.12507	1.20294	-0.621986
YHL029C	OCA5	0.817506	0.666685	1.17277	-0.294225						YLR229C	CDC42	1.21645	1.25125	0.791824	-0.619431
YOR156C	NFI1	1.37042	1.11817	1.60058	-0.293471						YPL203W	TPK2	1.90048	1.67098	1.23746	-0.618986
YBR230C	OM14	0.704766	0.575072	0.376354	-0.293401						YGR267C	FOL2	1.54856	1.61499	1.00944	-0.61737
YGR215W	RSM27	0.578755	0.47227	0.565182	-0.293341						YHR152W	SPO12	0.922844	0.892513	0.602085	-0.616119
YDR464W	SPP41	1.15596	0.943684	2.02038	-0.292719						YNL090W	RHO2	0.619701	0.624448	0.404539	-0.615293
YBR240C	THI2	0.390967	0.319411	0.453967	-0.291636						YBL049W	MOH1	0.980895	1.1389	0.640914	-0.613968
YIR013C	GAT4	0.32492	0.265586	0.347096	-0.290909						YOR039W	CKB2	1.61491	1.56637	1.05644	-0.612247
YPR184W	GDB1	1.36583	1.11657	1.91985	-0.290705						YBL029C-A	YBL029C-A	0.342516	0.300916	0.224103	-0.612011
YGL090W	LIF1	1.31902	1.07832	1.65036	-0.290676						YKL141W	SDH3	0.961309	0.731637	0.629076	-0.611766
YPL190C	NAB3	0.981148	0.802317	1.85268	-0.290299						YPR037C	ERV2	1.76314	1.68465	1.15423	-0.611214
YKL088W	CAB3	1.67718	1.37167	2.02159	-0.290098						YLR364W	GRX8	0.38971	0.435475	0.255483	-0.609175
YPL017C	IRC15	1.13031	0.924651	1.53953	-0.289731						YOR224C	RPB8	0.484097	0.548942	0.317531	-0.608396
YNL204C	SPS18	0.751033	0.614538	1.39208	-0.289373						YNL184C	YNL184C	0.291545	0.289485	0.191452	-0.606733
YOR372C	NDD1	0.711117	0.581921	1.02921	-0.289264						YJL052W	TDH1	2.79979	2.78091	1.83949	-0.606015
YFR034C	PHO4	1.34282	1.09889	1.64504	-0.289222						YCL005W-A	VMA9	0.359801	0.372125	0.236591	-0.604808
YBR083W	TEC1	0.941517	0.770649	1.13759	-0.288913						YGR203W	YCH1	0.564039	0.602306	0.370929	-0.604654
YER164W	CHD1	1.50503	1.23196	1.98212	-0.288838						YDL086W	YDL086W	2.04788	2.40296	1.34952	-0.601684
YPL249C	GYP5	1.98298	1.62341	2.37627	-0.288636						YKL084W	HOT13	0.37318	0.427492	0.247702	-0.591264
YFR031C	SMC2	1.7678	1.44763	2.66014	-0.288261						YER163C	GCG1	0.692953	0.728746	0.460075	-0.590888
YDR277C	MTH1	0.982582	0.804632	0.89692	-0.288248						YGR248W	SOL4	3.15851	2.71276	2.10649	-0.584404
YDR217C	RAD9	1.96063	1.60576	2.68181	-0.288066						YBR164C	ARL1	1.32485	1.5091	0.88666	-0.579376
YER129W	SAK1	1.19584	0.979855	1.53523	-0.28738						YPL178W	CBC2	0.640331	0.77736	0.42865	-0.579016
YLR398C	SKI2	1.44209	1.18187	2.12462	-0.287086						YAL046C	AIM1	0.198222	0.197985	0.132902	-0.576752
YGR047C	TFC4	2.36658	1.94071	2.89861	-0.286219						YLR075W	RPL10	1.39107	1.75942	0.933518	-0.575442
YJR140C	HIR3	1.22744	1.00658	1.79613	-0.286191						YPL241C	CIN2	0.325575	0.350175	0.21863	-0.574496
YDR457W	TOM1	2.24767	1.84338	3.2215	-0.286082						YGL220W	FRA2	1.00224	0.937802	0.673046	-0.574448
YDL115C	IWR1	1.51361	1.24142	1.71711	-0.286003						YFL040W	YFL040W	0.517004	0.298031	0.347406	-0.573554
YNL267W	PIK1	1.5553	1.27578	2.40364	-0.285811						YJR133W	XPT1	0.800795	0.834096	0.538486	-0.572523
YPL231W	FAS2	1.62558	1.33386	1.75335	-0.285346						YKL085W	MDH1	2.79659	2.78951	1.88073	-0.572381
YOR083W	WHI5	0.994732	0.816309	1.04704	-0.285192						YJL179W	PFD1	0.489822	0.487438	0.330135	-0.569204
YMR273C	ZDS1	1.23411	1.01286	1.73257	-0.285039						YDR363W-A	SEM1	0.798694	0.80322	0.538588	-0.56846
YOR359W	VTS1	0.947446	0.777696	1.20549	-0.284836						YCR060W	TAH1	0.587049	0.606678	0.396418	-0.566457
YDL019C	OSH2	1.78027	1.46132	2.21368	-0.284821						YDL135C	RDI1	1.58715	1.6132	1.07218	-0.565883
YNR013C	PHO91	1.75236	1.43848	2.24685	-0.284754						YKL013C	ARC19	1.73282	1.8115	1.17084	-0.565574
YER035W	EDC2	0.322067	0.264396	0.284627	-0.284659						YPL234C	VMA11	1.66937	1.76535	1.12803	-0.565498
YPL189W	GUP2	0.655657	0.538318	1.09496	-0.284483						YER112W	LSM4	1.04539	0.9264	0.707086	-0.564089
YOR151C	RPB2	1.31413	1.07899	1.73972	-0.284437						YBR011C	IPP1	3.95143	3.91515	2.67395	-0.563401
YGR169C-A	LSO2	0.865574	0.710818	0.728962	-0.284177						YDR486C	VPS60	1.06279	1.1653	0.719703	-0.562387
YMR199W	CLN1	0.738641	0.606672	0.753199	-0.283955						YMR256C	COX7	0.231759	0.214993	0.156961	-0.562219
YCL010C	SGF29	1.86912	1.53691	2.44178	-0.282323						YGL106W	MLC1	1.10839	1.17181	0.751886	-0.559876
YBR214W	SDS24	1.52849	1.25694	1.6352	-0.282197						YLR292C	SEC72	0.866995	0.890836	0.588407	-0.55921
YOR330C	MIP1	0.834705	0.686898	1.34778	-0.28117						YBR137W	YBR137W	1.75534	1.74445	1.19182	-0.558584
YPL171C	OYE3	0.282675	0.232779	0.891261	-0.280183						YKL190W	CNB1	2.13628	2.00637	1.45334	-0.555723
YHR186C	KOG1	1.2312	1.01393	1.64931	-0.280105						YOR234C	RPL33B	0.284374	0.287129	0.193656	-0.55429
YJR138W	IML1	1.351	1.11276	1.79284	-0.279895						YIL008W	URM1	0.855409	0.817556	0.582576	-0.554168
YLR390W-A	CCW14	4.07224	3.35467	3.13135	-0.279655						YIL138C	TPM2	1.03998	1.02546	0.708466	-0.553792
YGR196C	FYV8	1.97229	1.62501	2.40661	-0.279419						YNL259C	ATX1	0.189146	0.177606	0.12886	-0.553697
YJL130C	URA2	1.13385	0.934283	1.64307	-0.279301						YHR100C	GEP4	0.539314	0.562388	0.367961	-0.551573
YBL101C	ECM21	1.0501	0.865277	1.20459	-0.279287						YJL192C	SOP4	0.867542	0.990349	0.592839	-0.549293
YKL032C	IXR1	1.33612	1.10099	1.75757	-0.279244						YJR010C-A	SPC1	0.275484	0.313859	0.188367	-0.548426
YGL121C	GPG1	0.686034	0.565536	0.197636	-0.278661						YAL007C	ERP2	1.69224	1.77394	1.15776	-0.547608
YMR068W	AVO2	0.71929	0.592955	0.913864	-0.27865						YGR214W	RPS0A	2.18321	2.3342	1.4977	-0.543699
YPL256C	CLN2	1.48747	1.22632	1.4448	-0.278525						YOR164C	GET4	1.73055	1.97965	1.18845	-0.542155
YGL178W	MPT5	0.793255	0.654107	1.11333	-0.278258						YPL192C	PRM3	0.471874	0.496796	0.324487	-0.540243
YIR015W	RPR2	0.716301	0.590684	0.867953	-0.278179						YLR437C	DIF1	0.440691	0.41157	0.303208	-0.539462
YAR019C	CDC15	0.852049	0.702722	1.301	-0.277982						YDR022C	ATG31	0.320301	0.366112	0.220442	-0.539027
YER153C	PET122	1.26521	1.04359	1.73862	-0.277824						YPL183W-A	RTC6	0.295441	0.290983	0.20345	-0.538193
YHR055C	CUP1-2	0.258253	0.213031	0.0900898	-0.277719						YOR189W	IES4	0.636462	0.673169	0.439614	-0.533835
YKL204W	EAP1	0.94448	0.779219	1.42797	-0.277491						YKL137W	CMC1	0.300534	0.329939	0.207618	-0.533599
YNL242W	ATG2	1.06657	0.880122	1.21313	-0.277197						YNR017W	TIM23	1.21888	1.29749	0.842281	-0.533182
YFL034C-B	MOB2	0.45562	0.376069	0.666223	-0.276836						YBR188C	NTC20	0.420215	0.461899	0.291184	-0.529197
YCR067C	SED4	1.10996	0.916409	1.52754	-0.276449						YLR441C	RPS1A	1.27833	1.47487	0.887054	-0.527163
YPR042C	PUF2	0.942406	0.778263	1.43408	-0.27609						YIR038C	GTT1	3.31549	3.66052	2.30798	-0.522593
YHR001W-A	QCR10	0.317332	0.262062	0.234553	-0.276086						YAL008W	FUN14	3.88206	3.67528	2.70518	-0.521101
YJR092W	BUD4	1.25955	1.04056	1.81932	-0.275555						YBR261C	TAE1	1.68617	1.92667	1.17511	-0.52095
YGR245C	SDA1	2.06931	1.70997	3.88805	-0.275179						YPL239W	YAR1	1.18822	1.17804	0.829019	-0.519328
YOR196C	LIP5	0.792915	0.65545	1.41584	-0.274682						YIL113W	SDP1	0.617016	0.644517	0.431247	-0.516794
YDL127W	PCL2	0.444876	0.367754	0.624585	-0.274662						YOL077W-A	ATP19	0.175614	0.181232	0.122892	-0.515014
YDR135C	YCF1	1.29193	1.06801	1.93816	-0.274599						YNL335W	DDI3	0.544771	0.750092	0.381259	-0.514878
YKL179C	COY1	1.56885	1.29853	1.73653	-0.272828						YGR038W	ORM1	0.879596	0.928208	0.616106	-0.513661
YER151C	UBP3	1.15524	0.956241	1.9647	-0.272747						YJR048W	CYC1	0.378057	0.326376	0.264919	-0.513052
YOR140W	SFL1	0.753384	0.623677	0.94732	-0.272586						YOL083W	ATG34	0.877858	0.933715	0.615153	-0.513042
YIL072W	HOP1	0.354927	0.293831	0.541144	-0.272536						YAR031W	PRM9	0.494969	0.550023	0.347524	-0.510223
YFR033C	QCR6	1.81561	1.5032	1.11865	-0.272419						YJR044C	VPS55	1.33828	1.33179	0.940479	-0.508914
YDR506C	GMC1	1.49661	1.23913	2.05419	-0.272369						YIL173W	VTH1	1.45121	0.827448	1.01989	-0.508835
YCR091W	KIN82	0.846663	0.701212	1.23351	-0.271937						YNL086W	SNN1	0.280462	0.257865	0.197455	-0.506282
YPL174C	NIP100	1.1235	0.93105	1.43933	-0.271075						YDR408C	ADE8	0.858829	1.0021	0.604867	-0.505752
YBR255W	MTC4	1.85497	1.53738	2.32254	-0.27092						YER019C-A	SBH2	0.404275	0.361848	0.284768	-0.505553
YBR112C	CYC8	1.06242	0.880709	1.35876	-0.270618						YGR167W	CLC1	2.31663	2.28696	1.63365	-0.503928
YOR382W	FIT2	2.95239	2.44763	0.735286	-0.270497						YER087C-B	SBH1	0.372314	0.341414	0.262627	-0.503503
YCL004W	PGS1	0.422993	0.350875	0.549659	-0.269676						YOR357C	SNX3	0.794571	0.77132	0.560645	-0.503088
YOR014W	RTS1	1.45961	1.21087	1.83972	-0.26954						YPL271W	ATP15	0.129407	0.114028	0.0913106	-0.50306
YPL207W	TYW1	1.76693	1.46678	3.28745	-0.268593						YHR116W	COX23	0.496511	0.46128	0.350503	-0.502401
YOR374W	ALD4	1.16141	0.964423	1.81355	-0.268134						YNL315C	ATP11	0.545819	0.581357	0.385774	-0.500667
YHR164C	DNA2	1.01993	0.847019	1.40378	-0.267998						YGR277C	CAB4	1.57807	1.60556	1.11569	-0.500227
YKR028W	SAP190	1.59274	1.32309	2.12782	-0.2676						YNL312W	RFA2	1.09015	1.19408	0.773096	-0.495808
YDR069C	DOA4	0.89997	0.747825	1.3015	-0.267177						YOR157C	PUP1	1.53516	1.55213	1.0889	-0.495522
YOL034W	SMC5	1.22451	1.01751	1.86723	-0.267155						YDL198C	GGC1	0.90188	1.04087	0.640126	-0.49458
YHR195W	NVJ1	1.07547	0.893682	0.984405	-0.26713						YPL206C	PGC1	1.62334	1.60861	1.15268	-0.493968
YOL023W	IFM1	0.443964	0.368968	0.612399	-0.266946						YFR025C	HIS2	1.37743	1.51059	0.978281	-0.493656
YHR113W	APE4	1.75239	1.45672	2.27025	-0.266599						YGL080W	MPC1	0.332427	0.326437	0.236148	-0.493348
YLL013C	PUF3	2.59911	2.1616	3.13077	-0.265915						YGL147C	RPL9A	1.31207	1.49611	0.932747	-0.492287
YNL111C	CYB5	0.511211	0.425211	0.331258	-0.265742						YGL226C-A	OST5	0.367228	0.339456	0.261639	-0.489098
YNL163C	RIA1	1.2158	1.01181	2.23155	-0.264964						YOL159C	YOL159C	0.410762	0.482463	0.293001	-0.4874
YOR028C	CIN5	0.617492	0.514255	0.658324	-0.263938						YDR276C	PMP3	0.379393	0.353798	0.271242	-0.484112
YNR067C	DSE4	0.908782	0.756999	1.21726	-0.263643						YEL003W	GIM4	0.424901	0.428091	0.303978	-0.483156
YBR237W	PRP5	0.814141	0.678237	1.05981	-0.263489						YDR512C	EMI1	0.727309	0.623861	0.520504	-0.482658
YOL075C	YOL075C	0.969566	0.807746	1.73584	-0.263439						YOR142W	LSC1	3.28814	3.31119	2.35413	-0.482079
YDL013W	SLX5	1.77689	1.48108	2.14453	-0.262702						YIL133C	RPL16A	0.708078	0.836678	0.507558	-0.480335
YPL043W	NOP4	2.26305	1.8866	3.5863	-0.262484						YHL033C	RPL8A	0.481053	0.54774	0.345009	-0.479561
YER067W	RGI1	0.548912	0.457656	0.299127	-0.262309						YDR468C	TLG1	1.58596	1.52881	1.14311	-0.472391
YOL011W	PLB3	0.473098	0.394478	0.736473	-0.262194						YGR243W	MPC3	0.351249	0.280783	0.253274	-0.471794
YDR437W	GPI19	0.363554	0.303153	0.559147	-0.262125						YGR086C	PIL1	1.52646	1.5085	1.10098	-0.471397
YER088C	DOT6	1.68752	1.40723	2.1308	-0.262042						YJL062W-A	COA3	0.333106	0.351845	0.240513	-0.469866
YKL203C	TOR2	1.59458	1.32982	2.44598	-0.261951						YDL046W	NPC2	1.43815	1.5146	1.03926	-0.468659
YBL061C	SKT5	1.67624	1.39818	2.03487	-0.261672						YGR085C	RPL11B	0.787678	0.83897	0.569331	-0.468337
YHL024W	RIM4	1.10222	0.919896	1.2254	-0.260868						YDR404C	RPB7	0.974149	0.951941	0.704501	-0.467542
YAR042W	SWH1	0.97652	0.815311	1.24645	-0.260299						YER148W	SPT15	1.36129	1.2709	0.986415	-0.46471
YPL115C	BEM3	1.55093	1.29508	1.84781	-0.260088						YDL169C	UGX2	1.21971	1.08385	0.88486	-0.463017
YOR136W	IDH2	1.39724	1.16682	1.20576	-0.260004						YGL232W	TAN1	0.830712	0.942498	0.602843	-0.462565
YFL013C	IES1	1.76692	1.47555	2.48538	-0.259988						YDR493W	MZM1	0.270927	0.280324	0.196685	-0.462017
YDR160W	SSY1	1.12248	0.937507	1.4282	-0.259785						YKR014C	YPT52	2.58465	2.43161	1.87905	-0.459971
YER111C	SWI4	1.70724	1.42631	1.96132	-0.259377						YDL208W	NHP2	0.736204	0.872714	0.536604	-0.456248
YMR259C	TRM732	0.686264	0.573722	1.26087	-0.258412						YGL242C	YGL242C	2.79481	2.63652	2.04183	-0.452885
YJL213W	YJL213W	0.673872	0.563528	0.907193	-0.257986						YFL062W	COS4	0.521144	0.408522	0.380766	-0.452776
YLR218C	COA4	0.706255	0.59064	0.559883	-0.257909						YDR357C	CNL1	0.386883	0.372511	0.282851	-0.451858
YOL141W	PPM2	0.52362	0.437941	1.08163	-0.257784						YHR163W	SOL3	1.5735	1.67174	1.15045	-0.45178
YGR061C	ADE6	0.651428	0.544912	1.29754	-0.257584						YNL149C	PGA2	1.20172	1.15877	0.879105	-0.450997
YNL054W	VAC7	1.58106	1.32284	2.18956	-0.257247						YLR065C	ENV10	1.00282	0.986255	0.734362	-0.449502
YLR320W	MMS22	0.566588	0.474068	0.830105	-0.257205						YOL139C	CDC33	0.986675	1.07522	0.724499	-0.445593
YBR289W	SNF5	1.14551	0.959149	1.56944	-0.256167						YHR174W	ENO2	3.29796	3.40861	2.42222	-0.445244
YAR014C	BUD14	2.22138	1.86071	2.69002	-0.255606						YOR232W	MGE1	0.959906	1.01861	0.705794	-0.443646
YLR018C	POM34	0.497861	0.417029	0.562277	-0.255598						YFR053C	HXK1	2.86944	2.67975	2.11113	-0.442751
YGL028C	SCW11	1.41827	1.18871	1.74147	-0.254737						YER010C	YER010C	0.97154	1.02498	0.715612	-0.441095
YDL220C	CDC13	1.06197	0.890131	1.49696	-0.254653						YBR173C	UMP1	0.955537	0.930103	0.704084	-0.440564
YMR174C	PAI3	0.499169	0.418449	0.412701	-0.254477						YBL059C-A	CMC2	0.19391	0.203076	0.142988	-0.439495
YNL004W	HRB1	2.25458	1.89	2.69864	-0.254475						YDR002W	YRB1	1.76853	1.856	1.3049	-0.438615
YOR098C	NUP1	1.10836	0.929257	1.53036	-0.254279						YHR001W-A	QCR10	0.317332	0.262062	0.234553	-0.436082
YNL202W	SPS19	2.06463	1.73127	1.79229	-0.254048						YDR226W	ADK1	2.6074	3.088	1.92844	-0.435175
YJL207C	LAA1	1.09674	0.920044	1.63866	-0.253441						YER094C	PUP3	1.26509	1.2366	0.93568	-0.435158
YLL005C	SPO75	0.5584	0.468502	2.39282	-0.253244						YIL157C	COA1	1.06814	1.06831	0.790985	-0.433381
YPL181W	CTI6	1.59089	1.33501	1.69675	-0.252988						YGR029W	ERV1	0.475245	0.506066	0.352623	-0.430543
YOL032W	OPI10	0.511504	0.429252	0.503017	-0.252922						YNR032C-A	HUB1	0.444016	0.407864	0.32979	-0.429066
YLR234W	TOP3	1.25932	1.05685	1.77901	-0.252874						YER071C	TDA2	0.258167	0.267239	0.191799	-0.428713
YGR189C	CRH1	1.55355	1.3038	2.10792	-0.252849						YJR096W	YJR096W	0.878055	0.91872	0.65303	-0.427161
YDR359C	EAF1	1.26674	1.0634	1.83677	-0.252434						YKL167C	MRP49	0.230104	0.239047	0.171176	-0.426812
YJL168C	SET2	1.14643	0.962728	1.63683	-0.251952						YPL046C	ELC1	0.580152	0.547871	0.431819	-0.426007
YBL034C	STU1	0.701353	0.589091	1.01362	-0.251649						YIL069C	RPS24B	0.461004	0.520446	0.343314	-0.425253
YNL192W	CHS1	0.677853	0.569755	1.02946	-0.250631						YCR059C	YIH1	0.776491	0.855362	0.578617	-0.42436
YGL071W	AFT1	1.3482	1.134	1.45062	-0.249605						YHR121W	LSM12	1.22611	1.36567	0.914107	-0.423658
YDR162C	NBP2	0.8518	0.716507	0.795034	-0.249534						YNR036C	MRPS12	0.478631	0.538123	0.357037	-0.422842
YGL038C	OCH1	0.669986	0.563602	0.915462	-0.249454						YLL014W	EMC6	0.447873	0.477668	0.334539	-0.420916
YKL014C	URB1	0.734189	0.617626	1.16043	-0.249418						YOR210W	RPB10	0.342143	0.352322	0.255699	-0.420154
YDL109C	YDL109C	0.587867	0.494645	0.969859	-0.249096						YBR033W	EDS1	0.30393	0.295626	0.227491	-0.41793
YMR109W	MYO5	1.01446	0.853636	1.4944	-0.249014						YLR200W	YKE2	0.381103	0.41537	0.285587	-0.416252
YKL129C	MYO3	0.953954	0.802904	1.45099	-0.248692						YDR322C-A	TIM11	0.748031	0.749199	0.560651	-0.415994
YKR011C	YKR011C	0.641467	0.53997	0.778812	-0.248496						YGL256W	ADH4	0.931475	0.545307	0.699041	-0.41414
YKL209C	STE6	0.759013	0.639335	1.34086	-0.247552						YJR099W	YUH1	1.63993	1.66081	1.23074	-0.414106
YOR077W	RTS2	1.43884	1.21202	1.83142	-0.247498						YPL127C	HHO1	1.69892	1.55904	1.27515	-0.413954
YML010W	SPT5	2.56604	2.16167	3.44222	-0.247398						YLR204W	QRI5	0.235537	0.238959	0.176838	-0.413525
YLR411W	CTR3	0.284454	0.239675	0.269081	-0.247112						YDR353W	TRR1	1.61359	1.62151	1.2131	-0.411569
YDR392W	SPT3	1.94314	1.6374	2.08761	-0.246979						YIL065C	FIS1	0.618305	0.665773	0.465273	-0.410241
Q0075	AI5_BETA	0.010054	0.00847376	0.0254601	-0.246701						YIL018W	RPL2B	1.63353	1.84114	1.23055	-0.408689
YCR092C	MSH3	1.1527	0.971979	1.83045	-0.246023						YDL120W	YFH1	0.557069	0.431108	0.419647	-0.408678
YER114C	BOI2	1.16918	0.98619	1.70126	-0.24556						YOR251C	TUM1	2.15522	2.1528	1.62455	-0.407799
YOL019W	YOL019W	0.824335	0.695344	1.19235	-0.245504						YPL223C	GRE1	0.975844	0.937549	0.73679	-0.405396
YDR453C	TSA2	0.810799	0.683932	0.348239	-0.245492						YPR140W	TAZ1	0.571427	0.621146	0.431588	-0.404914
YNR063W	YNR063W	0.516707	0.435909	1.0722	-0.245318						YPR172W	YPR172W	1.71389	1.84967	1.29517	-0.404138
YOL087C	DUF1	1.22003	1.02926	1.32022	-0.245302						YGR285C	ZUO1	1.43405	1.62507	1.08449	-0.40307
YOR113W	AZF1	1.05118	0.887079	1.82155	-0.244877						YLR008C	PAM18	0.4233	0.439566	0.320398	-0.401817
YDR270W	CCC2	0.782032	0.660257	1.0316	-0.244199						YGR253C	PUP2	1.17085	1.16502	0.886862	-0.400778
YDL194W	SNF3	0.915743	0.773158	0.845524	-0.24418						YIR028W	DAL4	0.350729	0.464232	0.266019	-0.39883
YPL168W	YPL168W	0.446531	0.377022	0.570976	-0.244112						YBR151W	APD1	1.64751	1.48933	1.24996	-0.398399
YGR130C	YGR130C	1.24059	1.04771	1.67704	-0.24379						YFL017C	GNA1	1.32364	1.25034	1.0058	-0.396167
YHR189W	PTH1	0.695322	0.58727	0.981316	-0.243657						YDL072C	YET3	1.07539	1.13291	0.818023	-0.394653
YJL020C	BBC1	1.6196	1.36823	2.33611	-0.243329						YER050C	RSM18	0.313268	0.335172	0.23864	-0.392565
YKL201C	MNN4	0.470759	0.397717	0.71402	-0.243247						YDR218C	SPR28	0.521539	0.280807	0.397681	-0.391164
YJL084C	ALY2	1.13276	0.957152	1.43433	-0.24302						YDR079W	PET100	0.306477	0.232823	0.233808	-0.390453
YMR011W	HXT2	1.42206	1.20182	1.94386	-0.242756						YMR121C	RPL15B	0.572307	0.644456	0.436946	-0.389334
YPL141C	FRK1	0.713113	0.602733	1.08396	-0.242612						YDR236C	FMN1	0.46908	0.530465	0.358166	-0.389206
YER123W	YCK3	1.04724	0.88523	1.28411	-0.242463						YDR119W-A	COX26	0.149483	0.163348	0.114434	-0.385466
YOR291W	YPK9	1.16004	0.980585	1.5698	-0.242462						YDR121W	DPB4	0.680345	0.718942	0.520929	-0.385178
YNL167C	SKO1	1.1427	0.966121	1.33011	-0.242171						YLR118C	YLR118C	1.4489	1.49574	1.11075	-0.383425
YFL036W	RPO41	0.651542	0.551031	0.762097	-0.241725						YEL020W-A	TIM9	0.155884	0.175647	0.11958	-0.382499
YPR191W	QCR2	1.42411	1.20464	2.07264	-0.241462						YNL155W	CUZ1	1.51865	1.5033	1.16543	-0.381936
YDR143C	SAN1	0.648012	0.548208	0.827747	-0.241297						YCR020C-A	MAK31	0.282386	0.342549	0.216889	-0.380709
YBR126C	TPS1	1.54808	1.31012	2.37498	-0.240786						YCL009C	ILV6	3.44318	3.99749	2.6453	-0.38031
YDR342C	HXT7	1.46951	1.24445	1.64221	-0.239832						YLR390W-A	CCW14	4.07224	3.35467	3.13135	-0.379038
YAL063C	FLO9	0.319383	0.270487	0.357975	-0.239729						YBR269C	SDH8	0.441507	0.418796	0.339799	-0.377753
YLL016W	SDC25	0.501152	0.424603	0.727055	-0.239132						YKR049C	FMP46	0.617557	0.697625	0.47545	-0.37728
YLR106C	MDN1	1.68253	1.42558	2.63974	-0.239081						YDL064W	UBC9	0.792619	0.785497	0.610588	-0.376428
YNL082W	PMS1	1.06028	0.898542	1.70264	-0.238784						YER074W-A	YOS1	0.365902	0.386327	0.282067	-0.375416
YDL149W	ATG9	1.02014	0.864695	1.37334	-0.238505						YAL055W	PEX22	2.49455	2.22376	1.92316	-0.375299
YNL321W	VNX1	1.48475	1.25877	1.92779	-0.23821						YOL012C	HTZ1	0.754266	0.77614	0.58405	-0.368982
YNL309W	STB1	0.579182	0.491135	0.857145	-0.237897						YJL158C	CIS3	1.34459	1.43083	1.04399	-0.36505
YJL025W	RRN7	0.514845	0.436616	0.746673	-0.237772						YMR116C	ASC1	1.64315	1.85222	1.27642	-0.364359
YDR138W	HPR1	0.7577	0.64258	1.46866	-0.23775						YPR036W-A	SPO24	0.330887	0.261382	0.257134	-0.363819
YJL197W	UBP12	1.11183	0.94309	1.73362	-0.237468						YFL038C	YPT1	2.10456	2.16871	1.63721	-0.362279
YGL096W	TOS8	0.512084	0.434391	0.631749	-0.237385						YBR167C	POP7	0.207655	0.226388	0.161594	-0.361815
YDL056W	MBP1	0.830776	0.704926	1.31421	-0.236987						YPR036W	VMA13	1.94073	2.11179	1.51043	-0.361643
YLR092W	SUL2	0.412384	0.349936	0.547573	-0.236897						YLR025W	SNF7	3.59203	3.42734	2.79667	-0.36109
YJL141C	YAK1	0.955243	0.810681	1.33576	-0.236733						YER092W	IES5	0.519761	0.583394	0.404745	-0.360835
YNL297C	MON2	1.15598	0.981613	1.64989	-0.235886						YPL058C	PDR12	1.47073	1.08193	1.14549	-0.360569
YGR227W	DIE2	0.957301	0.81322	1.38209	-0.235327						YEL012W	UBC8	1.43242	1.42502	1.11605	-0.360058
YFL007W	BLM10	1.21935	1.03604	1.85363	-0.235029						YDR381W	YRA1	1.78096	1.60986	1.38769	-0.359969
YMR278W	PRM15	0.725141	0.616191	1.38263	-0.234885						YOR094W	ARF3	1.02601	0.977198	0.799655	-0.359592
YMR284W	YKU70	1.08861	0.925167	1.05499	-0.234705						YKL183W	LOT5	0.937732	0.938587	0.731713	-0.357898
YOR023C	AHC1	1.03249	0.877731	1.2994	-0.234273						YLR293C	GSP1	1.30243	1.54492	1.01811	-0.355302
YMR173W	DDR48	3.94361	3.35409	3.91735	-0.233596						YNL138W-A	YSF3	0.226993	0.23414	0.177463	-0.355131
YNR016C	ACC1	1.66888	1.41947	2.67676	-0.233536						YOR228C	MCP1	0.665274	0.605232	0.520342	-0.354489
YIL159W	BNR1	0.86885	0.739403	1.45064	-0.232747						YDL078C	MDH3	3.29523	3.4541	2.58367	-0.350955
YMR128W	ECM16	1.15947	0.986742	2.39249	-0.232717						YNL200C	YNL200C	1.90031	1.70522	1.48999	-0.350934
YCR030C	SYP1	1.53742	1.30845	2.26722	-0.232644						YBL091C-A	SCS22	0.943842	0.914321	0.740455	-0.350132
YHR008C	SOD2	1.89839	1.61586	1.15522	-0.232467						YMR038C	CCS1	1.25116	1.27112	0.98166	-0.349967
YHR205W	SCH9	1.65136	1.40632	2.25519	-0.231724						YMR095C	SNO1	0.796636	1.41141	0.625166	-0.349682
YER058W	PET117	0.442911	0.377402	0.355843	-0.230912						YNL306W	MRPS18	1.6526	1.63889	1.29866	-0.347708
YMR168C	CEP3	0.68275	0.581776	1.12998	-0.230896						YHL034C	SBP1	4.20662	4.10072	3.30665	-0.347293
YAL040C	CLN3	0.91595	0.780506	1.30445	-0.230859						YPR069C	SPE3	2.27007	2.37868	1.78717	-0.345063
YDR159W	SAC3	0.784886	0.668928	1.0676	-0.230633						YBR244W	GPX2	1.29566	1.34915	1.02328	-0.340482
YNL331C	AAD14	0.750084	0.639291	0.871023	-0.230578						YJL143W	TIM17	1.13695	1.22558	0.898387	-0.339754
YDR505C	PSP1	1.57995	1.34669	1.79751	-0.230464						YCR046C	IMG1	0.573986	0.609845	0.454218	-0.33763
YML117W	NAB6	0.966562	0.823976	1.51	-0.23026						YBR268W	MRPL37	0.349858	0.364039	0.27686	-0.337613
YDL035C	GPR1	0.742295	0.632809	1.06126	-0.230222						YOR284W	HUA2	0.417297	0.42134	0.33045	-0.336645
YHR092C	HXT4	1.24256	1.06067	1.19137	-0.22834						YLR218C	COA4	0.706255	0.59064	0.559883	-0.335062
YMR054W	STV1	1.98438	1.69415	2.05861	-0.228128						YLR257W	YLR257W	1.14463	1.00951	0.907698	-0.334591
YLR080W	EMP46	1.86349	1.5921	1.94076	-0.227079						YHR133C	NSG1	0.835434	0.888966	0.663835	-0.331701
YOR257W	CDC31	1.44417	1.23407	1.4187	-0.226812						YHR083W	SAM35	1.13691	1.10135	0.903599	-0.331369
YCR047C	BUD23	1.97324	1.68671	2.30652	-0.226356						YOR125C	CAT5	0.527285	0.561439	0.419086	-0.331335
YER037W	PHM8	0.592553	0.506568	0.539047	-0.226187						YMR195W	ICY1	0.23331	0.210703	0.18572	-0.329122
YOR054C	VHS3	1.0074	0.861642	1.32437	-0.225473						YKL016C	ATP7	0.645063	0.758994	0.514967	-0.324961
YGL195W	GCN1	1.73338	1.48274	2.97773	-0.225321						YNL291C	MID1	0.891834	0.858363	0.712655	-0.323571
YGR140W	CBF2	0.748443	0.640489	1.13027	-0.224718						YER011W	TIR1	1.87417	2.32687	1.50107	-0.320258
YGL066W	SGF73	1.06576	0.912235	1.39948	-0.2244						YMR107W	SPG4	0.397825	0.321265	0.318746	-0.319728
YER116C	SLX8	1.25776	1.07682	1.25959	-0.224084						YER026C	CHO1	0.606856	0.718317	0.486883	-0.317778
YEL022W	GEA2	0.97708	0.836744	1.65793	-0.22369						YML001W	YPT7	1.28662	1.36637	1.03256	-0.317365
YNL243W	SLA2	1.14627	0.981717	1.84065	-0.22357						YNL143C	YNL143C	0.173427	0.184699	0.139229	-0.316874
YDL199C	YDL199C	0.769595	0.659181	1.02137	-0.223425						YHR147C	MRPL6	0.341757	0.389083	0.274512	-0.316103
YMR232W	FUS2	1.03215	0.884295	1.7233	-0.223053						YER058W	PET117	0.442911	0.377402	0.355843	-0.315776
YMR094W	CTF13	0.887009	0.759946	1.50144	-0.223052						YLR070C	XYL2	0.346057	0.330962	0.278048	-0.315678
YOL105C	WSC3	0.739814	0.633897	0.904009	-0.222913						YLR048W	RPS0B	1.53686	1.7109	1.23592	-0.314399
YGR110W	CLD1	0.439127	0.376261	0.634739	-0.222904						YHR160C	PEX18	0.472489	0.405414	0.380066	-0.31403
YDR525W-A	SNA2	0.222402	0.190603	0.19502	-0.222601						YGL032C	AGA2	0.409231	0.356625	0.329561	-0.312371
YBL105C	PKC1	1.05195	0.901819	1.58252	-0.222154						YOR348C	PUT4	1.29422	1.05243	1.04266	-0.311818
YOR110W	TFC7	1.10952	0.951333	1.19916	-0.221908						YPR098C	YPR098C	0.803208	0.824573	0.647156	-0.311661
YER162C	RAD4	1.77021	1.51802	2.48986	-0.221733						YBR194W	AIM4	0.360335	0.368991	0.290608	-0.310262
YIR023W	DAL81	1.14729	0.983938	1.76899	-0.221584						YGL231C	EMC4	0.666588	0.686285	0.537988	-0.309222
YCR063W	BUD31	0.523633	0.449132	0.800718	-0.221416						YER179W	DMC1	0.928253	0.798084	0.749236	-0.309098
YDR512C	EMI1	0.727309	0.623861	0.520504	-0.221343						YHR041C	SRB2	0.836287	0.917127	0.675191	-0.308704
YHR160C	PEX18	0.472489	0.405414	0.380066	-0.220883						YPR127W	YPR127W	0.772576	0.737968	0.624301	-0.307433
YMR122W-A	YMR122W-A	0.264675	0.227234	0.16126	-0.220044						YNL031C	HHT2	0.237777	0.282971	0.192243	-0.306676
YFL034W	YFL034W	1.6507	1.41721	2.39125	-0.220021						YMR202W	ERG2	0.814287	0.897819	0.658373	-0.306631
YER040W	GLN3	0.784026	0.67324	1.0728	-0.219781						YLR421C	RPN13	1.37263	1.33139	1.11054	-0.305691
YDR076W	RAD55	0.465863	0.400043	0.782034	-0.21975						YIL124W	AYR1	1.79939	1.66328	1.45636	-0.305142
YER087W	AIM10	1.19409	1.02539	1.59001	-0.219737						YGR050C	YGR050C	0.227349	0.198702	0.184062	-0.304718
YGL170C	SPO74	0.46504	0.399386	0.62054	-0.219573						YFL005W	SEC4	1.75844	1.76812	1.42372	-0.304632
YGR248W	SOL4	3.15851	2.71276	2.10649	-0.219482						YLR208W	SEC13	2.13346	2.24166	1.72882	-0.30341
YJL095W	BCK1	0.963903	0.828069	1.22549	-0.219138						YPR004C	AIM45	1.08269	1.08839	0.87739	-0.303326
YGR097W	ASK10	1.17059	1.00581	1.76107	-0.218876						YNL255C	GIS2	0.587519	0.790872	0.476207	-0.303046
YHR143W	DSE2	1.60689	1.38084	2.12747	-0.218729						YJR082C	EAF6	0.376454	0.353374	0.305313	-0.302183
YDL190C	UFD2	1.25591	1.07932	2.10843	-0.218609						YGR136W	LSB1	1.42764	1.31767	1.15978	-0.299779
YLR376C	PSY3	0.707901	0.608422	0.732231	-0.218474						YDL210W	UGA4	0.46662	0.458023	0.379369	-0.298648
YFR016C	YFR016C	2.96161	2.54559	4.08035	-0.218384						YDR284C	DPP1	1.41445	1.49363	1.15235	-0.295668
YLL027W	ISA1	0.545127	0.468672	0.622779	-0.218012						YML081C-A	ATP18	0.381411	0.36632	0.310983	-0.29451
YER179W	DMC1	0.928253	0.798084	0.749236	-0.217976						YDR541C	YDR541C	0.567885	0.557621	0.46308	-0.294337
YNL251C	NRD1	1.90486	1.6384	2.4963	-0.217395						YOR327C	SNC2	0.816477	0.779707	0.666467	-0.292878
YGR057C	LST7	0.327791	0.282016	0.334032	-0.217						YFR031C-A	RPL2A	1.53574	1.82826	1.2541	-0.292281
YGL190C	CDC55	0.645342	0.555272	0.763596	-0.216868						YER177W	BMH1	3.86359	3.40118	3.16016	-0.289945
YDL126C	CDC48	1.87126	1.6105	3.25385	-0.216499						YPR166C	MRP2	0.246716	0.280805	0.201856	-0.289523
YKL171W	NNK1	0.668916	0.575756	0.93553	-0.216368						YDR237W	MRPL7	0.562623	0.59275	0.4604	-0.289279
YMR190C	SGS1	1.18286	1.01827	1.32487	-0.21616						YMR236W	TAF9	0.489596	0.54552	0.400724	-0.288982
YMR176W	ECM5	1.01131	0.8706	1.44805	-0.216144						YNL007C	SIS1	1.76116	1.84397	1.44384	-0.286616
YNR001C	CIT1	1.04469	0.899815	1.16093	-0.215374						YGR174C	CBP4	0.958136	0.695603	0.785539	-0.286549
YBR284W	YBR284W	0.510811	0.439998	0.778929	-0.215291						YBL102W	SFT2	1.23981	1.25784	1.01728	-0.285406
YER093C	TSC11	0.689356	0.593922	1.09667	-0.214977						YNL098C	RAS2	1.24496	1.13308	1.02175	-0.285061
YOR349W	CIN1	0.936435	0.806882	1.34215	-0.214822						YIL094C	LYS12	0.740488	0.819366	0.607753	-0.284991
YDR018C	YDR018C	0.41393	0.356665	0.527456	-0.214815						YKL142W	MRP8	1.58659	1.55387	1.30225	-0.284918
YGR241C	YAP1802	1.26967	1.09444	1.50009	-0.214265						YDL110C	TMA17	0.745686	0.649215	0.612135	-0.284718
YOR089C	VPS21	1.42828	1.23151	1.3883	-0.213851						YDL092W	SRP14	0.622537	0.715228	0.511165	-0.284371
YFL060C	SNO3	0.334434	0.28841	0.43071	-0.213601						YHR059W	FYV4	0.314697	0.319311	0.25846	-0.284021
YAR050W	FLO1	1.55768	1.34347	2.36861	-0.21344						YJR118C	ILM1	0.71886	0.804971	0.590518	-0.28373
YKL197C	PEX1	1.50239	1.29645	2.11133	-0.21269						YMR184W	ADD37	0.664464	0.632233	0.546286	-0.282535
YPR153W	YPR153W	0.703676	0.607239	0.908767	-0.212646						YNL148C	ALF1	3.3167	3.04068	2.72751	-0.282164
YDL161W	ENT1	1.28268	1.10697	1.82743	-0.212547						YJL065C	DLS1	0.211605	0.245747	0.174212	-0.280525
YJR048W	CYC1	0.378057	0.326376	0.264919	-0.212068						YLR019W	PSR2	1.06693	0.980015	0.879116	-0.279336
YJR117W	STE24	1.56909	1.3546	1.83309	-0.212059						YLR193C	UPS1	0.263204	0.241864	0.217136	-0.277584
YDL067C	COX9	0.312444	0.269775	0.187459	-0.211841						YJL066C	MPM1	0.76742	0.68162	0.633644	-0.276343
YGR180C	RNR4	2.48925	2.15009	2.69288	-0.211316						YDR178W	SDH4	1.87904	1.50255	1.55175	-0.276104
YNL039W	BDP1	1.23519	1.06759	1.88827	-0.210386						YGR082W	TOM20	0.485639	0.529722	0.40138	-0.274916
YPL075W	GCR1	0.588374	0.508698	0.732512	-0.209923						YMR174C	PAI3	0.499169	0.418449	0.412701	-0.274433
YIL122W	POG1	0.808019	0.698663	0.780253	-0.209793						YNR022C	MRPL50	0.284349	0.281328	0.235095	-0.274418
YNR039C	ZRG17	1.00049	0.865354	1.24658	-0.209347						YLR273C	PIG1	0.918043	0.896799	0.759089	-0.274292
YDR303C	RSC3	0.989731	0.856081	1.50932	-0.209288						YOR276W	CAF20	0.975285	1.15741	0.806735	-0.273728
YLR346C	YLR346C	0.316491	0.273757	0.341354	-0.209268						YDL021W	GPM2	1.17183	1.02684	0.969318	-0.273721
YKL188C	PXA2	0.556216	0.481199	0.735905	-0.209014						YGR247W	CPD1	0.702106	0.829117	0.581213	-0.272624
YER008C	SEC3	1.03997	0.899771	1.7911	-0.208906						YCL001W	RER1	0.84834	0.839068	0.704569	-0.267903
YER068W	MOT2	0.700197	0.605906	0.97425	-0.208668						YBR154C	RPB5	0.889234	0.871669	0.739431	-0.266147
YPL004C	LSP1	2.19809	1.90209	1.4002	-0.208664						YDR043C	NRG1	0.475378	0.462795	0.395477	-0.26548
YNL329C	PEX6	0.819855	0.709453	1.17696	-0.208662						YMR112C	MED11	0.27004	0.260033	0.224944	-0.263607
YLR438W	CAR2	1.73827	1.50439	2.55069	-0.208473						YPL250C	ICY2	0.138051	0.141036	0.115148	-0.261714
YFL021W	GAT1	1.62239	1.40421	1.61008	-0.208361						YBR187W	GDT1	1.00251	0.953512	0.836428	-0.2613
YNR007C	ATG3	0.963158	0.833696	1.33486	-0.208251						YMR139W	RIM11	1.57341	1.61402	1.31477	-0.259083
YNL021W	HDA1	1.3067	1.13147	2.12745	-0.207722						YKR085C	MRPL20	0.269057	0.307196	0.224983	-0.258097
YCL054W	SPB1	1.66107	1.43838	2.7266	-0.207665						YJL222W	VTH2	1.31831	0.765143	1.10297	-0.257302
YHR158C	KEL1	0.695093	0.602112	1.25464	-0.207175						YGR244C	LSC2	4.6471	4.10713	3.88901	-0.25693
YBL085W	BOI1	1.15365	0.999338	1.64768	-0.207161						YJR153W	PGU1	0.547894	0.51297	0.459115	-0.255043
YLR067C	PET309	0.549928	0.476373	0.798929	-0.20715						YGR032W	GSC2	1.35607	1.01954	1.13639	-0.254968
YPR174C	YPR174C	1.34106	1.16187	1.96302	-0.20692						YER178W	PDA1	3.78867	3.94484	3.17943	-0.252924
YPR010C	RPA135	1.05759	0.917104	1.97239	-0.205626						YDR304C	CPR5	1.72992	1.93904	1.45246	-0.252203
YGR206W	MVB12	0.191652	0.166256	0.198184	-0.205085						YNL300W	TOS6	0.75785	0.594203	0.637827	-0.248746
YFL008W	SMC1	1.49573	1.29755	2.6292	-0.205062						YGR169C-A	LSO2	0.865574	0.710818	0.728962	-0.247814
YOL108C	INO4	0.890574	0.77262	1.08551	-0.204976						YGR044C	RME1	0.942122	1.00614	0.79358	-0.247537
YDR171W	HSP42	1.30396	1.13144	1.54741	-0.204747						YLR042C	YLR042C	1.13356	0.995014	0.957529	-0.243468
YNL103W	MET4	0.720708	0.625555	0.959107	-0.204279						YAL039C	CYC3	0.779234	0.766769	0.658361	-0.243178
YDR207C	UME6	2.70253	2.3465	3.0948	-0.203799						YJR148W	BAT2	2.28531	2.32437	1.93106	-0.243003
YLR409C	UTP21	1.11257	0.966187	2.10045	-0.203521						YKR020W	VPS51	0.612355	0.665507	0.518267	-0.240673
YBR136W	MEC1	1.13586	0.986458	1.77836	-0.203451						YJL166W	QCR8	0.294108	0.237113	0.249501	-0.2373
YDR335W	MSN5	1.22237	1.0617	1.635	-0.203316						YDR079C-A	TFB5	0.369119	0.359667	0.313543	-0.235423
YKL020C	SPT23	0.694403	0.603217	1.12002	-0.203096						YOR375C	GDH1	3.66339	3.24215	3.1127	-0.235014
YDR301W	CFT1	0.672163	0.583926	0.964694	-0.203026						YBR201W	DER1	0.630812	0.627406	0.536288	-0.234202
YLR129W	DIP2	1.12046	0.973388	1.79134	-0.203005						YEL038W	UTR4	1.47746	1.58542	1.25638	-0.233844
YOL091W	SPO21	0.239563	0.208169	0.580206	-0.202646						YDL008W	APC11	0.531406	0.576859	0.452334	-0.232426
YER024W	YAT2	0.622145	0.54067	0.895021	-0.202503						YJL063C	MRPL8	0.642763	0.700872	0.547136	-0.232388
YBR180W	DTR1	0.536026	0.46598	0.578643	-0.202034						YGR232W	NAS6	1.06865	1.18098	0.910577	-0.23094
YNR047W	FPK1	0.643429	0.559359	0.999831	-0.202006						YBR146W	MRPS9	0.390106	0.43692	0.332961	-0.228512
YHL007C	STE20	1.25212	1.08872	1.62076	-0.201732						YJL137C	GLG2	0.939798	0.943404	0.803847	-0.22543
YAL017W	PSK1	1.24709	1.08442	1.59503	-0.20163						YHR044C	DOG1	0.652822	0.703098	0.558385	-0.225429
YHR099W	TRA1	1.04726	0.910875	1.45334	-0.20129						YIL098C	FMC1	0.313101	0.28879	0.267868	-0.225106
YJR147W	HMS2	1.07007	0.930847	1.48944	-0.20109						YPR143W	RRP15	0.720616	0.792212	0.617164	-0.223577
YPL066W	RGL1	0.460673	0.400808	0.673413	-0.200832						YJR156C	THI11	0.242955	0.250571	0.208259	-0.222307
YDL003W	MCD1	1.01806	0.885993	1.20626	-0.200453						YJL191W	RPS14B	0.183666	0.220825	0.157527	-0.221485
YBL029W	YBL029W	0.341565	0.297304	0.418789	-0.200223						YER089C	PTC2	1.68697	1.66051	1.44704	-0.221331
YHR206W	SKN7	0.936139	0.814874	1.30197	-0.200146						YNL024C-A	KSH1	0.582667	0.568262	0.500019	-0.220689
YEL053C	MAK10	0.988676	0.860706	1.55257	-0.199977						YHR025W	THR1	2.7147	2.88998	2.32964	-0.220683
YDL110C	TMA17	0.745686	0.649215	0.612135	-0.199872						YPL131W	RPL5	1.52601	1.71034	1.31005	-0.220147
YFL024C	EPL1	0.732679	0.637923	1.02814	-0.199799						YDR482C	CWC21	0.900478	0.806557	0.773199	-0.219851
YLR336C	SGD1	1.29428	1.12744	2.1856	-0.199097						YER048C	CAJ1	3.32266	2.90139	2.85518	-0.218758
YMR089C	YTA12	2.00692	1.74843	2.04132	-0.198925						YLR203C	MSS51	1.21035	1.17733	1.04113	-0.217277
YDR155C	CPR1	4.93155	4.29637	0.895336	-0.198923						YPL078C	ATP4	1.46452	1.49869	1.26078	-0.216114
YML113W	DAT1	0.744045	0.648252	0.817531	-0.198834						YDR098C	GRX3	1.33526	1.49849	1.14991	-0.215601
YML132W	COS3	0.77972	0.679426	0.892741	-0.19864						YPR100W	MRPL51	1.00379	0.963548	0.864866	-0.214912
YGL032C	AGA2	0.409231	0.356625	0.329561	-0.198511						YMR262W	YMR262W	0.857978	0.844811	0.739342	-0.214699
YPR001W	CIT3	0.410272	0.357552	0.51441	-0.198429						YOR136W	IDH2	1.39724	1.16682	1.20576	-0.212638
YIL156W	UBP7	1.5285	1.33236	2.00883	-0.198132						YLR303W	MET17	1.48772	1.5824	1.28429	-0.21214
YER075C	PTP3	0.773802	0.674549	1.00216	-0.198041						YER023W	PRO3	3.72723	4.06842	3.21912	-0.21144
YHR079C	IRE1	0.534896	0.466294	0.796188	-0.198017						YER046W	SPO73	0.333715	0.366662	0.288249	-0.211304
YOR304W	ISW2	1.28225	1.1179	1.89592	-0.197894						YIR022W	SEC11	0.954744	1.13923	0.826468	-0.208155
YDL224C	WHI4	1.20265	1.04883	1.355	-0.197446						YBR210W	ERV15	0.407172	0.413398	0.352689	-0.207241
YKR104W	YKR104W	1.37942	1.20315	1.72401	-0.197243						YKL196C	YKT6	2.44753	2.40051	2.12032	-0.207045
YBL104C	SEA4	0.981947	0.856502	1.58658	-0.197188						YKL065C	YET1	0.807464	0.829466	0.699937	-0.206173
YGL035C	MIG1	0.746947	0.651728	1.02243	-0.196734						YDL244W	THI13	0.327679	0.242034	0.284199	-0.205382
YGR089W	NNF2	0.961117	0.838676	1.22891	-0.196598						YFR003C	YPI1	0.84307	0.791226	0.731596	-0.204605
YJL098W	SAP185	1.05213	0.918326	1.62509	-0.196234						YNL202W	SPS19	2.06463	1.73127	1.79229	-0.204074
YDL223C	HBT1	0.602846	0.526236	1.03738	-0.196081						YFL059W	SNZ3	0.470771	0.504817	0.40869	-0.204018
YBR290W	BSD2	0.417013	0.364035	0.558262	-0.196014						YGL033W	HOP2	0.0921469	0.0851436	0.0800045	-0.203854
YMR086W	SEG1	1.04496	0.912218	1.56459	-0.195999						YBR264C	YPT10	1.94962	1.76697	1.69272	-0.20385
YLL019C	KNS1	0.811781	0.708811	1.13581	-0.19569						YIL107C	PFK26	1.63222	1.54091	1.41795	-0.203033
YER048C	CAJ1	3.32266	2.90139	2.85518	-0.195598						YDR201W	SPC19	0.664088	0.655713	0.577372	-0.201875
YJL037W	IRC18	0.365796	0.319491	0.44429	-0.195262						YKR034W	DAL80	0.870078	0.682278	0.757693	-0.199532
YGL201C	MCM6	1.34752	1.17699	2.08678	-0.195195						YDR031W	MIX14	0.161303	0.173557	0.140497	-0.199235
YGR221C	TOS2	0.601918	0.525765	0.786424	-0.195149						YOR173W	DCS2	2.80803	2.12734	2.44597	-0.199148
YHR161C	YAP1801	1.09747	0.958638	1.42858	-0.195119						YDR373W	FRQ1	0.689842	0.724168	0.600944	-0.199035
YKR096W	ESL2	0.9342	0.81609	1.23392	-0.195002						YML030W	RCF1	0.749402	0.703455	0.653025	-0.198602
YGR229C	SMI1	1.01059	0.882875	1.34653	-0.194912						YDL188C	PPH22	2.30892	2.34845	2.01215	-0.198482
YPR181C	SEC23	1.85458	1.62021	2.6638	-0.194912						YPR017C	DSS4	0.267948	0.28375	0.233701	-0.197288
YOL078W	AVO1	0.63886	0.558166	0.988201	-0.194805						YHR104W	GRE3	2.90038	2.60333	2.52983	-0.197201
YDL123W	SNA4	0.83781	0.732069	1.00984	-0.194643						YDL029W	ARP2	1.56376	1.49183	1.36407	-0.19711
YER047C	SAP1	1.10159	0.962631	1.58223	-0.194535						YIL034C	CAP2	1.5746	1.5592	1.37427	-0.19632
YER003C	PMI40	1.60094	1.39903	3.33356	-0.194495						YNL180C	RHO5	0.957815	0.943586	0.836912	-0.194671
YGR050C	YGR050C	0.227349	0.198702	0.184062	-0.194303						YPR154W	PIN3	1.27756	1.1958	1.11668	-0.194174
YLR055C	SPT8	1.42044	1.24158	1.72302	-0.194157						YLR154C	RNH203	0.180002	0.181971	0.157382	-0.193744
YMR276W	DSK2	1.85535	1.62191	2.12093	-0.193996						YMR083W	ADH3	1.39595	1.75369	1.22062	-0.193631
YOL045W	PSK2	0.952396	0.832702	1.49785	-0.19376						YMR035W	IMP2	0.21976	0.244785	0.192159	-0.193631
YMR279C	YMR279C	0.714319	0.624573	0.840208	-0.193698						YDL124W	YDL124W	2.68342	2.4053	2.34639	-0.193629
YFL054C	YFL054C	1.23395	1.07894	1.47542	-0.193673						YOR320C	GNT1	0.977306	1.09998	0.854583	-0.19359
YCL027W	FUS1	0.45288	0.396022	0.689267	-0.193549						YMR264W	CUE1	1.02765	1.07777	0.899761	-0.191742
YDL005C	MED2	0.911271	0.79696	1.24555	-0.193374						YBR246W	RRT2	0.672959	0.797138	0.58923	-0.191687
YMR224C	MRE11	0.897481	0.784969	1.299	-0.193246						YNL195C	YNL195C	0.642368	0.516048	0.562504	-0.191536
YLR394W	CST9	0.831837	0.727572	1.16305	-0.193211						YMR026C	PEX12	0.619554	0.637176	0.542721	-0.191019
YJL014W	CCT3	2.16105	1.89046	3.42965	-0.192991						YDR296W	MHR1	1.10738	1.10986	0.970167	-0.190851
YPL074W	YTA6	1.02116	0.893458	1.61251	-0.192744						YOR187W	TUF1	2.34286	2.35261	2.05296	-0.190567
YER069W	ARG5,6	0.679482	0.594546	1.36061	-0.192646						YDR525W-A	SNA2	0.222402	0.190603	0.19502	-0.18955
YML051W	GAL80	0.749759	0.65629	0.950957	-0.192095						YJR145C	RPS4A	1.47657	1.69495	1.29483	-0.189483
YIL150C	MCM10	0.533293	0.466837	0.928724	-0.192008						YMR077C	VPS20	0.519796	0.550833	0.456027	-0.188825
YCL061C	MRC1	1.35642	1.18749	2.29565	-0.191885						YPL280W	HSP32	0.375771	0.770482	0.329928	-0.1877
YER176W	ECM32	0.855695	0.749342	1.49936	-0.191472						YBR213W	MET8	0.312046	0.344216	0.273992	-0.187628
YBR081C	SPT7	1.18316	1.03615	1.71401	-0.191422						YDR115W	YDR115W	0.243764	0.271985	0.214104	-0.187169
YLR289W	GUF1	0.848223	0.742927	1.09513	-0.191223						YER134C	YER134C	0.907703	1.07813	0.79787	-0.186067
YAL013W	DEP1	1.2767	1.11826	1.3249	-0.191166						YAL061W	BDH2	1.93907	1.48779	1.7053	-0.185345
YNL088W	TOP2	1.68666	1.4775	2.98822	-0.191008						YNL055C	POR1	2.77481	2.66915	2.44076	-0.185062
YDR488C	PAC11	1.35623	1.18806	1.9485	-0.19099						YLR438C-A	LSM3	1.34124	1.286	1.18034	-0.184363
YDR163W	CWC15	1.77209	1.55236	1.59519	-0.190986						YFR014C	CMK1	1.07275	1.04857	0.944393	-0.183861
YOL051W	GAL11	1.14245	1.00103	1.79892	-0.190641						YKL122C	SRP21	0.764184	0.810413	0.672841	-0.183654
YMR040W	YET2	0.258809	0.226773	0.298092	-0.190636						YDR287W	INM2	2.08798	2.13757	1.83892	-0.183254
YDL021W	GPM2	1.17183	1.02684	0.969318	-0.190548						YBR031W	RPL4A	1.74147	1.92239	1.53399	-0.183017
YDL065C	PEX19	2.36985	2.0767	2.52432	-0.190503						YMR016C	SOK2	2.62223	1.96772	2.31048	-0.182599
YPL032C	SVL3	1.02914	0.901855	1.49265	-0.190468						YFL017W-A	SMX2	0.174397	0.189094	0.153705	-0.182216
YCR107W	AAD3	0.751861	0.65889	1.18245	-0.190429						YEL044W	IES6	0.842403	0.817367	0.742739	-0.181656
YPL134C	ODC1	1.83882	1.61169	2.02657	-0.190206						YDL200C	MGT1	1.11427	1.06895	0.98386	-0.179574
YOR032W-A	YOR032W-A	0.592616	0.519583	0.704544	-0.189742						YER035W	EDC2	0.322067	0.264396	0.284627	-0.178289
YOL052C-A	DDR2	0.487331	0.427283	0.231246	-0.18971						YCR019W	MAK32	1.03331	1.10496	0.914163	-0.17675
YFL050C	ALR2	0.648642	0.568743	1.04199	-0.189646						YGR205W	TDA10	1.61841	1.72087	1.43196	-0.176588
YDR314C	RAD34	0.631225	0.553556	1.01588	-0.189427						YOR367W	SCP1	0.556705	0.5952	0.492764	-0.176018
YBR059C	AKL1	1.19319	1.04639	1.41477	-0.189405						YDR302W	GPI11	0.459458	0.478025	0.407229	-0.174093
YOL148C	SPT20	1.08248	0.94938	1.44394	-0.189286						YHR124W	NDT80	0.282639	0.250674	0.250621	-0.173454
YER103W	SSA4	1.13371	0.994473	1.08396	-0.189053						YKL041W	VPS24	2.18469	2.21075	1.94079	-0.170785
YNL173C	MDG1	2.84034	2.49166	2.63805	-0.188954						YNR037C	RSM19	0.186067	0.181366	0.165394	-0.169909
YKL096W	CWP1	0.87853	0.770704	1.01251	-0.188914						YER120W	SCS2	1.96858	2.03922	1.75117	-0.168836
YOR066W	MSA1	0.917912	0.805478	1.18369	-0.188511						YIR029W	DAL2	0.994122	0.940629	0.884444	-0.168652
YLR032W	RAD5	1.00248	0.879851	1.77077	-0.188249						YJL184W	GON7	0.519903	0.516152	0.462828	-0.167767
YDR006C	SOK1	0.775073	0.680277	1.05893	-0.188209						YOR061W	CKA2	1.11604	1.07586	0.99397	-0.167121
YBR135W	CKS1	0.904613	0.794021	0.810509	-0.188125						YJL096W	MRPL49	0.180663	0.210874	0.160929	-0.166878
YLR042C	YLR042C	1.13356	0.995014	0.957529	-0.188068						YOR227W	HER1	2.15745	1.59159	1.92325	-0.165777
YNL298W	CLA4	0.831667	0.730078	1.21289	-0.187956						YMR226C	YMR226C	2.94104	2.88332	2.6274	-0.162691
YLR040C	AFB1	1.50231	1.31901	1.65712	-0.187725						YBR050C	REG2	0.387676	0.366338	0.346352	-0.162613
YDR362C	TFC6	1.62737	1.42893	1.83138	-0.187599						YOL049W	GSH2	3.12384	2.96353	2.79227	-0.161885
YLR362W	STE11	1.05381	0.925331	1.90763	-0.187572						YOL111C	MDY2	1.24386	1.19262	1.11196	-0.16171
YBL022C	PIM1	1.09412	0.960807	1.6126	-0.187451						YDR139C	RUB1	0.246495	0.254413	0.220363	-0.161674
YOR194C	TOA1	2.77666	2.43841	2.62975	-0.187414						YJL185C	ATG36	0.513572	0.551553	0.459132	-0.161659
YFR027W	ECO1	0.995371	0.874148	1.16499	-0.187358						YMR244C-A	COA6	0.851624	0.859182	0.761743	-0.160912
YOL054W	PSH1	1.42701	1.25322	1.93064	-0.187353						YNL215W	IES2	3.07978	2.89607	2.75596	-0.160272
YNL079C	TPM1	5.23067	4.59385	1.28846	-0.18729						YDR540C	IRC4	0.847131	0.76936	0.758301	-0.159815
YBL084C	CDC27	0.716042	0.628868	1.00314	-0.187287						YER146W	LSM5	0.464342	0.481122	0.415807	-0.159271
YJL026W	RNR2	1.87777	1.64919	3.03371	-0.187264						YBR135W	CKS1	0.904613	0.794021	0.810509	-0.158473
YER013W	PRP22	0.692216	0.608032	1.2844	-0.187075						YBL018C	POP8	0.28222	0.310551	0.253081	-0.157225
YJL115W	ASF1	2.10828	1.85191	2.17653	-0.187049						YOL026C	MIM1	0.384393	0.394209	0.344865	-0.156552
YAL031C	GIP4	0.6814	0.598606	1.05312	-0.186894						YOL071W	SDH5	0.993247	0.938514	0.892077	-0.154984
YBL029C-A	YBL029C-A	0.342516	0.300916	0.224103	-0.186808						YJL205C	NCE101	0.113819	0.10156	0.10224	-0.154787
YOR315W	SFG1	0.773445	0.679527	0.831909	-0.186769						YNL003C	PET8	0.592328	0.638517	0.532081	-0.15475
YKR018C	YKR018C	2.26504	1.99057	3.26953	-0.186352						YCR082W	AHC2	0.298853	0.270172	0.268483	-0.154603
YPL203W	TPK2	1.90048	1.67098	1.23746	-0.185674						YGL011C	SCL1	1.25387	1.48709	1.12658	-0.154437
YLR006C	SSK1	0.698699	0.614348	0.819353	-0.185616						YLR192C	HCR1	2.55062	2.73671	2.2924	-0.153991
YML058W-A	HUG1	1.20281	1.05766	0.256702	-0.185537						YJL057C	IKS1	0.627601	0.595367	0.564242	-0.153534
YFR029W	PTR3	1.48409	1.30502	1.69546	-0.185505						YKL160W	ELF1	0.410097	0.365138	0.368703	-0.153509
YCR084C	TUP1	1.8228	1.60288	2.17563	-0.185486						YEL068C	YEL068C	0.365762	0.355991	0.329023	-0.152715
YMR272C	SCS7	0.963122	0.847165	1.29402	-0.185075						YDR163W	CWC15	1.77209	1.55236	1.59519	-0.151719
YDR170C	SEC7	1.91719	1.68668	2.44693	-0.18481						YER018C	SPC25	0.427236	0.444329	0.384839	-0.150779
YPR186C	PZF1	0.628166	0.552648	0.853894	-0.184785						YLR312C	YLR312C	1.34548	1.05935	1.21387	-0.148505
YLR116W	MSL5	0.54135	0.476394	0.820305	-0.184406						YHR009C	TDA3	1.1168	1.13906	1.00802	-0.147842
YGR142W	BTN2	1.14534	1.008	1.35238	-0.184278						YNL052W	COX5A	0.630128	0.643699	0.569544	-0.145837
YNL283C	WSC2	1.34597	1.18458	1.26883	-0.184269						YCR075C	ERS1	0.502173	0.563216	0.454398	-0.14423
YIL144W	NDC80	0.731343	0.643727	1.15622	-0.1841						YPR051W	MAK3	1.31603	1.38828	1.19117	-0.143812
YGL131C	SNT2	0.640655	0.563932	1.06332	-0.184026						YDR378C	LSM6	0.200085	0.206315	0.181211	-0.14294
YDL145C	COP1	1.61477	1.42147	2.81439	-0.183939						YGR135W	PRE9	1.47898	1.61881	1.34057	-0.141765
YER177W	BMH1	3.86359	3.40118	3.16016	-0.183907						YHR153C	SPO16	0.41452	0.418064	0.375955	-0.140884
YKL060C	FBA1	3.58502	3.15694	1.23633	-0.183455						YER004W	FMP52	1.38372	1.55985	1.25516	-0.140675
YHL023C	NPR3	1.02554	0.903214	1.58718	-0.183239						YKR076W	ECM4	1.62985	1.67297	1.47848	-0.140622
YLR343W	GAS2	0.907279	0.79918	1.12841	-0.183027						YDR462W	MRPL28	0.241339	0.252984	0.218943	-0.140511
YBR238C	YBR238C	0.741813	0.653428	1.24403	-0.183027						YNR055C	HOL1	1.52678	1.42271	1.38607	-0.139487
YPR005C	HAL1	0.482871	0.425449	0.648986	-0.182652						YIL016W	SNL1	0.508554	0.569075	0.461768	-0.139233
YML068W	ITT1	0.913094	0.804541	1.05904	-0.182597						YOR159C	SME1	0.857606	0.816286	0.778753	-0.139149
YPL271W	ATP15	0.129407	0.114028	0.0913106	-0.182526						YGR024C	THG1	0.26711	0.291591	0.242623	-0.138716
YMR140W	SIP5	0.620676	0.547079	1.05092	-0.182091						YCL058C	FYV5	0.517035	0.629959	0.469752	-0.138364
YHR014W	SPO13	0.280069	0.246875	0.328663	-0.182005						YBL032W	HEK2	1.34511	1.45781	1.22279	-0.137548
YMR117C	SPC24	0.611554	0.539094	0.973593	-0.181944						YGR120C	COG2	0.390302	0.402173	0.3549	-0.13718
YKL222C	YKL222C	0.469754	0.414195	0.743949	-0.181594						YMR204C	INP1	0.643725	0.524042	0.585469	-0.13685
YNL074C	MLF3	2.27209	2.00356	2.7099	-0.181455						YER037W	PHM8	0.592553	0.506568	0.539047	-0.136533
YLR257W	YLR257W	1.14463	1.00951	0.907698	-0.181226						YJR151C	DAN4	5.92154	4.14646	5.38725	-0.136424
YOR217W	RFC1	2.07971	1.83451	2.76312	-0.180985						YML012W	ERV25	1.55364	1.60636	1.41353	-0.136343
YOR022C	YOR022C	0.900215	0.794274	1.2706	-0.180633						YDR277C	MTH1	0.982582	0.804632	0.89692	-0.131599
YPR193C	HPA2	0.427272	0.376995	0.595537	-0.180611						YDL165W	CDC36	0.736374	0.906836	0.672424	-0.131068
YLR047C	FRE8	0.826824	0.729756	1.28753	-0.180165						YOR226C	ISU2	0.335188	0.343472	0.306124	-0.130853
YNL136W	EAF7	2.13881	1.88842	2.11521	-0.179631						YLR323C	CWC24	0.652906	0.685884	0.59648	-0.130403
YDR074W	TPS2	0.874924	0.772511	1.2524	-0.179603						YDR007W	TRP1	0.881082	0.842437	0.804995	-0.130296
YAL048C	GEM1	0.797253	0.703961	1.41087	-0.179542						YOR230W	WTM1	2.77458	2.25453	2.5351	-0.130229
YMR177W	MMT1	0.573894	0.506882	0.743706	-0.179135						YBR039W	ATP3	1.39874	1.41504	1.2783	-0.129902
YHR027C	RPN1	1.16777	1.03143	2.14625	-0.179117						YBR208C	DUR1,2	3.35419	2.53154	3.0675	-0.128904
YLR435W	TSR2	0.961242	0.849158	1.11193	-0.178867						YKL138C	MRPL31	0.295773	0.318003	0.270598	-0.12834
YGR254W	ENO1	1.39529	1.2327	1.46526	-0.178741						YGR161C	RTS3	0.743151	0.656599	0.680169	-0.127761
YGR161C	RTS3	0.743151	0.656599	0.680169	-0.178642						YCR012W	PGK1	3.32648	3.23819	3.04474	-0.127678
YBR071W	YBR071W	0.514344	0.454456	0.643422	-0.178592						YHR195W	NVJ1	1.07547	0.893682	0.984405	-0.127639
YDL235C	YPD1	0.544664	0.481299	0.603094	-0.178431						YLR028C	ADE16	2.01219	2.02247	1.84185	-0.127608
YNR011C	PRP2	1.43842	1.27122	2.1454	-0.178268						YKL218C	SRY1	1.26513	1.32714	1.15829	-0.12728
YPR198W	SGE1	0.996809	0.880964	1.54091	-0.178233						YLR455W	PDP3	0.461781	0.415471	0.423217	-0.125811
YGR244C	LSC2	4.6471	4.10713	3.88901	-0.178202						YPR058W	YMC1	1.12197	1.20592	1.02862	-0.125317
YML043C	RRN11	0.625425	0.552813	0.795338	-0.178046						YMR241W	YHM2	2.94177	2.99189	2.70096	-0.123213
YNL233W	BNI4	1.0221	0.903575	1.35264	-0.177825						YKL053C-A	MDM35	0.38625	0.434251	0.354731	-0.122811
YMR076C	PDS5	1.46143	1.29197	2.47977	-0.177809						YDL099W	BUG1	2.03508	1.83391	1.86936	-0.122537
YPL096C-A	ERI1	0.213511	0.18876	0.21187	-0.177757						YKL119C	VPH2	0.658872	0.770576	0.605592	-0.121654
YNL334C	SNO2	0.314895	0.278439	0.476977	-0.177512						YHL031C	GOS1	0.772098	0.853773	0.710075	-0.120812
YDL160C	DHH1	1.21973	1.07854	2.01475	-0.17748						YBR014C	GRX7	0.938595	0.966214	0.863345	-0.120566
YDL154W	MSH5	0.827267	0.731601	1.72956	-0.177296						YNR035C	ARC35	1.62321	1.67609	1.49327	-0.12038
YDR523C	SPS1	0.343899	0.304169	0.474312	-0.177112						YCR027C	RHB1	0.452978	0.492768	0.416795	-0.120103
YCR004C	YCP4	4.26598	3.77463	2.11506	-0.17654						YOR016C	ERP4	0.627392	0.691729	0.577397	-0.119802
YGR200C	ELP2	2.09158	1.8508	3.63326	-0.176448						YNL070W	TOM7	0.202677	0.217325	0.186544	-0.119667
YCR068W	ATG15	1.2859	1.13789	1.8198	-0.17642						YNL177C	MRPL22	1.39113	1.35625	1.28102	-0.118971
YOR375C	GDH1	3.66339	3.24215	3.1127	-0.176227						YGR078C	PAC10	0.695156	0.822406	0.64086	-0.117327
YJR033C	RAV1	1.11318	0.985291	1.71128	-0.176065						YBR062C	YBR062C	0.658221	0.594416	0.606831	-0.117277
YEL063C	CAN1	0.905112	0.801134	1.25655	-0.176053						YDR158W	HOM2	2.37902	2.49758	2.19345	-0.117167
YML017W	PSP2	1.48449	1.31409	1.98022	-0.175904						YDL012C	YDL012C	0.599764	0.613671	0.55359	-0.115578
YOR233W	KIN4	0.724424	0.641328	1.1613	-0.17577						YDL194W	SNF3	0.915743	0.773158	0.845524	-0.115097
YLR233C	EST1	0.35212	0.311758	0.508644	-0.17564						YLR345W	YLR345W	1.0284	0.994147	0.950634	-0.113443
YBL052C	SAS3	1.04709	0.927424	1.38778	-0.175085						YMR312W	ELP6	1.08389	1.22947	1.0027	-0.112318
YMR043W	MCM1	0.749121	0.663597	0.883658	-0.174891						YPR185W	ATG13	1.89171	1.81088	1.75241	-0.110348
YDR244W	PEX5	1.17556	1.04142	1.64163	-0.174788						YKL009W	MRT4	0.500069	0.620102	0.463323	-0.110106
YNL199C	GCR2	1.16	1.02768	1.33599	-0.174738						YGR095C	RRP46	0.505725	0.534028	0.468904	-0.109061
YHL035C	VMR1	0.755843	0.669699	0.962061	-0.174573						YCR104W	PAU3	0.416167	0.30424	0.386063	-0.108327
YJR031C	GEA1	1.15982	1.02772	1.83711	-0.174458						YDR014W-A	HED1	0.67433	0.78229	0.626201	-0.106829
YDL085W	NDE2	1.22687	1.08714	1.78163	-0.174444						YNL173C	MDG1	2.84034	2.49166	2.63805	-0.106589
YER112W	LSM4	1.04539	0.9264	0.707086	-0.17434						YJL045W	YJL045W	0.448524	0.324706	0.416701	-0.106171
YEL041W	YEF1	0.980725	0.869135	0.983664	-0.174268						YER142C	MAG1	1.16694	1.12764	1.08433	-0.105924
YDL211C	YDL211C	0.352296	0.312229	0.467007	-0.174184						YBL078C	ATG8	0.651327	0.667886	0.605917	-0.104262
YJR090C	GRR1	0.571969	0.506967	0.743657	-0.174046						YPL099C	INA17	0.622682	0.678523	0.579319	-0.104136
YER084W	YER084W	0.31561	0.279748	0.330743	-0.174014						YDR028C	REG1	1.92881	1.54797	1.79486	-0.103841
YDL156W	CMR1	1.14896	1.01842	1.86854	-0.173993						YDR258C	HSP78	1.37282	1.3848	1.27757	-0.103735
YAL002W	VPS8	0.913537	0.809799	1.27523	-0.173899						YHR005C-A	TIM10	0.350303	0.35155	0.326241	-0.102666
YBL075C	SSA3	1.08269	0.959783	1.71913	-0.173842						YPL090C	RPS6A	1.74243	1.86817	1.62388	-0.101654
YDR508C	GNP1	1.50678	1.3358	2.28459	-0.173765						YJR024C	MDE1	1.16412	1.28436	1.08508	-0.101431
YDR374C	PHO92	0.22478	0.199331	0.218754	-0.17335						YJL004C	SYS1	0.451995	0.470291	0.421702	-0.100085
YPR160W	GPH1	2.1294	1.88853	3.30411	-0.173178						YGL226W	MTC3	0.856518	0.863667	0.799154	-0.100011
YHR124W	NDT80	0.282639	0.250674	0.250621	-0.173153						YJR127C	RSF2	1.05597	0.746775	0.985411	-0.0997728
YAL034C	FUN19	0.644804	0.572042	0.982869	-0.172738						YDR162C	NBP2	0.8518	0.716507	0.795034	-0.0994978
YML100W	TSL1	1.55463	1.37938	1.69674	-0.172548						YNL156C	NSG2	0.730667	0.67365	0.682287	-0.098835
YIR025W	MND2	1.61766	1.43563	1.92032	-0.172216						YBR024W	SCO2	1.14861	1.11272	1.07266	-0.0986919
YIL026C	IRR1	0.797375	0.707674	1.36358	-0.172173						YDR374W-A	WIP1	0.138008	0.130676	0.128936	-0.0981025
YLL029W	FRA1	1.07521	0.954264	1.47128	-0.172159						YKL004W	AUR1	1.24531	1.29952	1.16383	-0.0976152
YLR373C	VID22	0.75247	0.667866	1.20387	-0.172076						YBL057C	PTH2	0.55306	0.586771	0.517092	-0.0970131
YBR162W-A	YSY6	0.620375	0.550735	0.753005	-0.171783						YKR003W	OSH6	1.2129	1.38283	1.13426	-0.0967166
YBR078W	ECM33	2.73409	2.42778	2.90366	-0.171423						YPR187W	RPO26	0.585783	0.59097	0.548315	-0.0953619
YPR108W	RPN7	1.778	1.57882	2.12976	-0.171406						YJR121W	ATP2	1.83543	1.9619	1.71848	-0.0949822
YMR034C	YMR034C	0.3755	0.333467	0.382567	-0.17127						YIL101C	XBP1	1.68331	1.26721	1.57626	-0.094795
YJL066C	MPM1	0.76742	0.68162	0.633644	-0.171048						YDR116C	MRPL1	0.262475	0.263793	0.245821	-0.0945743
YGR170W	PSD2	1.04375	0.927185	1.45849	-0.170845						YNL194C	YNL194C	0.58497	0.468527	0.54801	-0.0941609
YGL044C	RNA15	2.2488	1.99809	2.41461	-0.170533						YHR110W	ERP5	0.501257	0.560088	0.469904	-0.0931846
YBR218C	PYC2	1.20501	1.07071	2.3314	-0.170481						YEL050C	RML2	0.466151	0.507598	0.437169	-0.0926074
YHR077C	NMD2	0.895178	0.79544	1.19511	-0.170422						YHR072W-A	NOP10	0.161091	0.159849	0.151138	-0.0920091
YDL169C	UGX2	1.21971	1.08385	0.88486	-0.17037						YJR120W	YJR120W	2.52287	2.76588	2.367	-0.0920049
YLR386W	VAC14	1.04754	0.930889	1.90852	-0.170324						YDR204W	COQ4	1.37476	1.3419	1.29001	-0.0917893
YMR275C	BUL1	0.906088	0.805262	1.4938	-0.170193						YDR368W	YPR1	2.50407	2.39222	2.35241	-0.0901352
YDR228C	PCF11	0.944988	0.840096	1.41755	-0.169743						YBR037C	SCO1	0.52544	0.553776	0.493829	-0.0895148
YNL124W	NAF1	0.700236	0.622565	1.09758	-0.169618						YNL044W	YIP3	0.828235	0.81696	0.778719	-0.0889373
YLR237W	THI7	1.20662	1.07288	2.05954	-0.169485						YGL208W	SIP2	1.23584	1.14898	1.16213	-0.0887158
YNL328C	MDJ2	0.534437	0.475218	0.866037	-0.169428						YJL024C	APS3	0.509027	0.590564	0.478765	-0.0884234
YDR169C	STB3	1.00779	0.896148	1.19712	-0.169391						YIL011W	TIR3	3.37623	3.78913	3.17563	-0.0883707
YMR294W	JNM1	1.06681	0.94898	1.30562	-0.168854						YNL113W	RPC19	0.256024	0.27095	0.241009	-0.0871896
YMR261C	TPS3	1.18992	1.05858	1.69089	-0.168743						YMR119W	ASI1	1.14705	1.02206	1.07982	-0.0871405
YNL299W	TRF5	0.652667	0.580637	1.0381	-0.168711						YMR150C	IMP1	0.57808	0.67899	0.544341	-0.0867584
YPL113C	YPL113C	0.451955	0.402082	0.692152	-0.16869						YNL260C	LTO1	0.542702	0.617369	0.51107	-0.0866404
YGR274C	TAF1	0.900255	0.80105	1.59769	-0.168442						YIR001C	SGN1	1.0996	1.18032	1.03582	-0.0862078
YGR090W	UTP22	0.782826	0.696574	1.06928	-0.168414						YDR308C	SRB7	0.59889	0.639547	0.564192	-0.0861053
YJR059W	PTK2	0.940999	0.837335	1.19381	-0.168388						YNL283C	WSC2	1.34597	1.18458	1.26883	-0.0851477
YGL094C	PAN2	0.914209	0.813817	1.31224	-0.167821						YJR058C	APS2	0.313865	0.339752	0.296034	-0.0843778
YPL109C	YPL109C	0.40122	0.357231	0.554795	-0.167537						YLR146C	SPE4	0.661306	0.706962	0.623802	-0.0842281
YKL160W	ELF1	0.410097	0.365138	0.368703	-0.167524						YBR282W	MRPL27	0.700846	0.659418	0.661297	-0.0838001
YHR210C	YHR210C	0.284938	0.253702	0.305785	-0.167516						YGL174W	BUD13	0.580803	0.597294	0.548243	-0.0832321
YGR075C	PRP38	0.332285	0.295884	0.483021	-0.167389						YBR122C	MRPL36	0.543839	0.590211	0.51422	-0.0807933
YOR141C	ARP8	0.8932	0.795419	1.42945	-0.167268						YMR255W	GFD1	0.439138	0.423432	0.415329	-0.0804175
YHR082C	KSP1	1.34222	1.19553	1.36001	-0.166963						YOL103W	ITR2	0.81938	0.766397	0.775095	-0.0801603
YIL031W	ULP2	0.536826	0.478264	0.791723	-0.166648						YLR411W	CTR3	0.284454	0.239675	0.269081	-0.0801531
YBR299W	MAL32	0.448734	0.399806	0.585965	-0.166559						YBL028C	YBL028C	0.240785	0.249268	0.227839	-0.0797272
YPL111W	CAR1	0.606217	0.540131	0.923725	-0.166525						YKL058W	TOA2	0.37818	0.411114	0.357911	-0.0794719
YLR068W	FYV7	0.887534	0.790823	0.995279	-0.166448						YGL248W	PDE1	0.763182	0.849609	0.722539	-0.0789504
YMR119W	ASI1	1.14705	1.02206	1.07982	-0.166447						YOR194C	TOA1	2.77666	2.43841	2.62975	-0.0784257
YDR499W	LCD1	0.656144	0.584678	0.998057	-0.16637						YGR096W	TPC1	0.430618	0.404462	0.408668	-0.0754808
YMR069W	NAT4	0.83458	0.743743	1.30772	-0.166247						YHL006C	SHU1	0.285419	0.331556	0.270891	-0.0753663
YGR041W	BUD9	0.979819	0.873179	1.12133	-0.166239						YHR129C	ARP1	0.953178	0.931502	0.905325	-0.0743111
YCL058W-A	ADF1	0.309876	0.276229	0.355428	-0.165827						YDR140W	MTQ2	0.608432	0.647847	0.577916	-0.0742363
YAL055W	PEX22	2.49455	2.22376	1.92316	-0.165781						YFR011C	MIC19	0.519818	0.535159	0.493797	-0.0740905
YER167W	BCK2	0.714857	0.637385	1.01679	-0.165489						YBL043W	ECM13	0.234486	0.177413	0.22277	-0.0739441
YGR116W	SPT6	1.66197	1.48191	2.42615	-0.165438						YPR013C	CMR3	0.717709	0.585171	0.681878	-0.0738856
YNL085W	MKT1	1.78578	1.5924	2.74744	-0.165353						YAL033W	POP5	0.432056	0.479633	0.410673	-0.073227
YKR058W	GLG1	0.451516	0.402633	0.536823	-0.165312						YPL054W	LEE1	1.20484	1.5292	1.14537	-0.0730352
YDR188W	CCT6	1.53728	1.37126	2.36686	-0.16488						YLR341W	SPO77	0.220729	0.241844	0.209891	-0.0726348
YKL213C	DOA1	2.03156	1.8125	2.8079	-0.164609						YGR074W	SMD1	0.350622	0.447149	0.333542	-0.0720514
YKL109W	HAP4	0.395928	0.353248	0.547917	-0.164557						YBL006C	LDB7	0.51655	0.540516	0.491407	-0.071991
YBR072W	HSP26	2.5682	2.29155	1.48567	-0.164438						YCR075W-A	YCR075W-A	0.259352	0.28573	0.246867	-0.0711801
YJL205C	NCE101	0.113819	0.10156	0.10224	-0.164417						YML009C	MRPL39	0.102293	0.108167	0.0973686	-0.0711774
YOL156W	HXT11	0.403771	0.360307	0.523288	-0.164311						YJR101W	RSM26	0.396414	0.447715	0.377367	-0.0710393
YLR073C	RFU1	0.37055	0.33068	0.495501	-0.164231						YDR372C	VPS74	2.11492	2.06076	2.0138	-0.0706838
YLR089C	ALT1	1.68935	1.50787	1.93075	-0.16396						YFL020C	PAU5	0.336158	0.303964	0.320239	-0.06999
YIL099W	SGA1	0.864434	0.771634	1.30297	-0.163838						YNL064C	YDJ1	2.68595	2.57049	2.55921	-0.0697318
YNL091W	NST1	1.12967	1.00852	1.76573	-0.163667						YPR011C	YPR011C	1.3194	1.18655	1.25738	-0.0694556
YLR131C	ACE2	0.798161	0.712588	1.13866	-0.163611						YDL173W	PAR32	2.21954	2.30818	2.11524	-0.0694363
YJR050W	ISY1	0.35654	0.318345	0.443423	-0.16347						YIL053W	GPP1	0.397206	0.398985	0.378692	-0.0688628
YNL230C	ELA1	0.367784	0.328395	0.471616	-0.163424						YOR057W	SGT1	0.897546	0.979172	0.855831	-0.0686602
YER147C	SCC4	1.36451	1.21848	1.85036	-0.163301						YFR015C	GSY1	1.89768	1.76158	1.81075	-0.0676542
YOR163W	DDP1	1.15621	1.03254	0.562429	-0.163194						YMR148W	OSW5	0.752606	0.709841	0.71876	-0.066386
YER032W	FIR1	1.88177	1.68058	2.53527	-0.163137						YNR046W	TRM112	0.402844	0.459189	0.384846	-0.0659389
YGL244W	RTF1	2.7796	2.48262	3.87079	-0.163013						YER053C-A	YER053C-A	0.231882	0.167323	0.221526	-0.0659126
YIL130W	ASG1	0.658747	0.588371	1.16993	-0.162997						YPR182W	SMX3	0.329981	0.404588	0.315296	-0.0656756
YLR095C	IOC2	0.805252	0.719269	1.40036	-0.16291						YKL002W	DID4	1.22426	1.40736	1.1699	-0.0655218
YGL029W	CGR1	0.80868	0.722332	0.863076	-0.162909						YPR082C	DIB1	0.338763	0.330175	0.323725	-0.065506
YCR014C	POL4	1.14066	1.01908	1.58405	-0.162599						YKR035W-A	DID2	0.926047	0.923119	0.885254	-0.0649942
YAL041W	CDC24	1.14448	1.0226	1.6694	-0.162447						YER103W	SSA4	1.13371	0.994473	1.08396	-0.0647469
YBR054W	YRO2	0.437821	0.391209	0.643259	-0.1624						YOL112W	MSB4	1.35225	1.32063	1.29318	-0.0644379
YDR407C	TRS120	1.09507	0.978508	1.63721	-0.162373						YKR100C	SKG1	1.21413	1.20875	1.16163	-0.0637704
YNL225C	CNM67	0.526271	0.470287	0.919449	-0.162263						YJL068C	YJL068C	2.79938	2.75888	2.68372	-0.0608741
YJL151C	SNA3	0.769885	0.688019	0.235477	-0.162195						YHR092C	HXT4	1.24256	1.06067	1.19137	-0.0606901
YGL092W	NUP145	0.85387	0.763086	1.48072	-0.16217						YDR469W	SDC1	0.354841	0.354853	0.340299	-0.0603721
YDR416W	SYF1	1.25887	1.12516	1.69467	-0.161995						YNL056W	OCA2	0.611959	0.673031	0.587029	-0.0600036
YGR056W	RSC1	0.650162	0.581136	1.03581	-0.161924						YHR057C	CPR2	1.66657	1.82379	1.59877	-0.059919
YPR112C	MRD1	1.04008	0.929916	1.98542	-0.161516						YER133W	GLC7	1.47878	1.37781	1.42004	-0.0584845
YDR030C	RAD28	1.51075	1.35075	1.92884	-0.16151						YDR216W	ADR1	1.52584	1.14283	1.46542	-0.0582898
YMR218C	TRS130	1.1279	1.00854	1.92795	-0.161364						YBR111W-A	SUS1	0.152489	0.161002	0.146527	-0.0575434
YCL035C	GRX1	2.00101	1.7893	0.553286	-0.161329						YOL109W	ZEO1	0.384309	0.362838	0.369349	-0.0572823
YOR188W	MSB1	0.842599	0.753484	1.32823	-0.16127						YMR127C	SAS2	0.518758	0.512622	0.498716	-0.0568422
YDL102W	POL3	1.04551	0.934972	2.02065	-0.161212						YCR008W	SAT4	0.914248	0.918707	0.879015	-0.0566965
YLL031C	GPI13	1.13976	1.01942	1.7011	-0.160983						YOR355W	GDS1	0.886442	0.825115	0.853079	-0.055347
YOR326W	MYO2	2.57922	2.30714	3.72087	-0.160824						YKL019W	RAM2	1.42651	1.49376	1.37431	-0.0537907
YML120C	NDI1	0.798766	0.71451	1.1813	-0.160819						YHR175W	CTR2	0.732831	0.758824	0.706061	-0.053687
YDR052C	DBF4	0.80436	0.719572	1.16627	-0.160702						YIR009W	MSL1	0.238282	0.255964	0.229945	-0.0513767
YJL194W	CDC6	0.412401	0.368948	0.54258	-0.160632						YBL030C	PET9	2.9003	2.75503	2.79958	-0.0509917
YGL215W	CLG1	0.904598	0.809416	1.10873	-0.160396						YLR206W	ENT2	2.77114	2.11114	2.6753	-0.0507778
YMR012W	CLU1	0.665966	0.595939	1.17642	-0.160285						YIL122W	POG1	0.808019	0.698663	0.780253	-0.0504466
YAL019W	FUN30	0.854451	0.764624	1.70226	-0.160248						YHR135C	YCK1	1.4423	1.32094	1.39324	-0.0499285
YPL047W	SGF11	0.216812	0.194046	0.283288	-0.160052						YMR295C	YMR295C	1.69113	1.57614	1.63364	-0.0498951
YER019C-A	SBH2	0.404275	0.361848	0.284768	-0.159952						YHR191C	CTF8	0.445638	0.444232	0.430554	-0.0496751
YOR305W	RRG7	0.227281	0.20343	0.327204	-0.159945						YKL040C	NFU1	0.610803	0.557874	0.590431	-0.0489387
YIL147C	SLN1	1.00188	0.896744	1.29981	-0.159936						YHR050W	SMF2	1.11081	1.15297	1.07383	-0.0488355
YEL059C-A	SOM1	0.237141	0.212258	0.290157	-0.159925						YGL067W	NPY1	1.12992	1.35199	1.09281	-0.0481792
YGL014W	PUF4	1.32294	1.18458	1.73423	-0.159371						YHR013C	ARD1	1.13719	1.16842	1.10086	-0.0468365
YLR378C	SEC61	2.26996	2.0327	2.62867	-0.159268						YNL129W	NRK1	0.970014	1.1263	0.939133	-0.0466755
YDR482C	CWC21	0.900478	0.806557	0.773199	-0.158914						YOL165C	AAD15	0.344334	0.462234	0.333526	-0.0460096
YLR251W	SYM1	0.47748	0.427703	0.544671	-0.158831						YMR284W	YKU70	1.08861	0.925167	1.05499	-0.0452666
YKL140W	TGL1	1.2184	1.09143	1.72085	-0.158769						YKR006C	MRPL13	0.502184	0.528606	0.487056	-0.0441287
YGR009C	SEC9	2.37353	2.12658	3.11857	-0.158505						YIR027C	DAL1	0.441717	0.436686	0.428413	-0.0441212
YKL064W	MNR2	1.33831	1.1994	1.71697	-0.158107						YLR188W	MDL1	1.70972	1.62263	1.66053	-0.0421163
YOR207C	RET1	0.91106	0.816511	1.6429	-0.158075						YPL256C	CLN2	1.48747	1.22632	1.4448	-0.0419864
YDL124W	YDL124W	2.68342	2.4053	2.34639	-0.157857						YAR027W	UIP3	0.58055	0.604226	0.564066	-0.0415584
YDR227W	SIR4	1.02611	0.919759	1.56453	-0.157854						YPR133W-A	TOM5	0.0908779	0.0942071	0.0883162	-0.0412513
YPL022W	RAD1	0.733089	0.657175	1.20853	-0.157711						YKL093W	MBR1	0.807482	0.60298	0.78474	-0.0412151
YDR406W	PDR15	0.91211	0.817705	1.32867	-0.157626						YOR089C	VPS21	1.42828	1.23151	1.3883	-0.0409577
YLR033W	RSC58	1.1121	0.997068	1.64988	-0.157526						YBR298C	MAL31	1.11278	0.866424	1.08174	-0.0408159
YPL139C	UME1	1.66809	1.49586	2.18737	-0.157222						YDR374C	PHO92	0.22478	0.199331	0.218754	-0.039207
YDL239C	ADY3	0.982506	0.881122	1.19561	-0.157124						YMR191W	SPG5	1.25191	1.43702	1.21861	-0.0388891
YGR255C	COQ6	1.2752	1.14363	0.75734	-0.157104						YDR367W	KEI1	0.505556	0.572235	0.492178	-0.0386924
YML075C	HMG1	0.833469	0.747514	1.1571	-0.157029						YDR231C	COX20	1.14308	1.10389	1.11285	-0.0386732
YML027W	YOX1	1.05753	0.948486	1.45768	-0.156994						YDR167W	TAF10	1.54136	1.57381	1.50134	-0.0379493
YDR315C	IPK1	0.36744	0.329554	0.411568	-0.156994						YPR158W	CUR1	0.345441	0.39043	0.336852	-0.0363248
YLR254C	NDL1	0.202557	0.181687	0.298844	-0.156871						YGR014W	MSB2	4.15018	3.19	4.04929	-0.0355053
YBR281C	DUG2	1.15864	1.03929	1.96151	-0.156837						YNL185C	MRPL19	0.256086	0.267623	0.249948	-0.0350017
YDR460W	TFB3	1.07395	0.963411	1.2527	-0.156704						YIL070C	MAM33	0.267207	0.265034	0.260905	-0.0344353
YJL212C	OPT1	0.934155	0.838035	1.22554	-0.156651						YFL016C	MDJ1	1.56907	1.4095	1.53218	-0.0343208
YKR089C	TGL4	1.13028	1.01402	1.373	-0.156603						YGR215W	RSM27	0.578755	0.47227	0.565182	-0.0342377
YDL204W	RTN2	0.61182	0.548891	0.812106	-0.156588						YDR334W	SWR1	1.79679	1.40252	1.75468	-0.0342179
YLL022C	HIF1	1.68176	1.50894	2.4974	-0.15644						YML036W	CGI121	0.587172	0.635021	0.573631	-0.0336619
YOR386W	PHR1	0.857709	0.769585	1.48073	-0.156407						YIR024C	INA22	0.530141	0.483512	0.517967	-0.0335183
YIL046W	MET30	0.936459	0.840299	1.19703	-0.156313						YOR319W	HSH49	0.237964	0.262098	0.232614	-0.0328081
YNL200C	YNL200C	1.90031	1.70522	1.48999	-0.15628						YML022W	APT1	0.817398	0.899717	0.799191	-0.0324988
YBR276C	PPS1	1.02531	0.920084	1.16216	-0.156218						YOR261C	RPN8	1.18796	1.27445	1.16214	-0.0317074
YPL135W	ISU1	0.247347	0.221982	0.278372	-0.15609						YEL009C	GCN4	0.280447	0.277262	0.274488	-0.0309878
YDL113C	ATG20	0.627943	0.563555	0.900786	-0.156078						YPL118W	MRP51	1.49563	1.37503	1.4646	-0.0302466
YHR104W	GRE3	2.90038	2.60333	2.52983	-0.155881						YJR069C	HAM1	1.5107	1.59806	1.47983	-0.0297866
YIL030C	SSM4	0.72278	0.648814	1.27187	-0.155751						YGR049W	SCM4	0.522721	0.420872	0.512247	-0.0292008
YJR036C	HUL4	1.82953	1.64252	2.01139	-0.155567						YGR001C	AML1	0.843955	0.942582	0.827103	-0.0290978
YER060W-A	FCY22	0.466723	0.419074	0.673642	-0.15536						YGL154C	LYS5	0.467405	0.523436	0.458133	-0.0289076
YJL104W	PAM16	1.29141	1.15962	0.814557	-0.155288						YHL004W	MRP4	0.913814	0.969117	0.895984	-0.0284272
YDR234W	LYS4	0.752404	0.675631	1.37224	-0.155271						YLL057C	JLP1	0.482399	0.436803	0.473032	-0.028287
YGL073W	HSF1	1.07739	0.967496	1.60221	-0.155215						YHL047C	ARN2	0.758953	0.958706	0.74459	-0.0275649
YBL007C	SLA1	1.31787	1.18352	1.94337	-0.155125						YDR533C	HSP31	1.55879	1.77761	1.52964	-0.027231
YIL095W	PRK1	0.901749	0.80983	1.28287	-0.155107						YOR257W	CDC31	1.44417	1.23407	1.4187	-0.0256751
YNL186W	UBP10	0.805117	0.723119	1.23648	-0.154965						YOL032W	OPI10	0.511504	0.429252	0.503017	-0.0241388
YHR031C	RRM3	1.4201	1.27553	2.11	-0.154893						YBR168W	PEX32	0.40845	0.450092	0.401727	-0.0239436
YEL011W	GLC3	0.96678	0.86838	0.991437	-0.154861						YBL093C	ROX3	0.984166	1.00502	0.968477	-0.0231847
YFL016C	MDJ1	1.56907	1.4095	1.53218	-0.154724						YKR077W	MSA2	1.28875	1.01407	1.2693	-0.0219377
YGL127C	SOH1	0.342502	0.307681	0.437164	-0.154678						YOL086W-A	MHF1	0.193495	0.212762	0.190579	-0.0219078
YBL086C	YBL086C	0.98489	0.884791	1.12811	-0.154627						YGL243W	TAD1	0.541399	0.553172	0.53328	-0.0217989
YMR296C	LCB1	1.28671	1.15599	1.64703	-0.154567						YPR109W	YPR109W	0.3598	0.361165	0.354429	-0.0216984
YKL113C	RAD27	1.45629	1.30907	2.26904	-0.153753						YBR253W	SRB6	0.151815	0.157984	0.149622	-0.0209914
YGL013C	PDR1	0.91656	0.823917	1.40863	-0.153731						YOR010C	TIR2	0.956295	0.766023	0.942771	-0.0205483
YPL070W	MUK1	1.09488	0.984239	1.39322	-0.153698						YNL153C	GIM3	0.870269	0.860879	0.858161	-0.0202124
YCR076C	FUB1	1.16384	1.04623	1.36166	-0.153694						YOL033W	MSE1	0.589705	0.58136	0.581907	-0.0192048
YDL112W	TRM3	0.719625	0.646958	1.49901	-0.153575						YPL144W	POC4	0.205047	0.236411	0.20245	-0.0183939
YGR213C	RTA1	0.375995	0.338118	0.690612	-0.153188						YBR125C	PTC4	0.886142	0.932404	0.875139	-0.0180253
YFL009W	CDC4	1.764	1.58635	2.2893	-0.153133						YNL197C	WHI3	2.86055	1.91805	2.8256	-0.0177369
YPR011C	YPR011C	1.3194	1.18655	1.25738	-0.153106						YEL001C	IRC22	1.67065	1.68854	1.65049	-0.0175184
YML081W	TDA9	1.01479	0.912662	1.30439	-0.153028						YBL031W	SHE1	0.407394	0.402662	0.402532	-0.0173205
YMR161W	HLJ1	1.46866	1.32106	1.68959	-0.152806						YLR436C	ECM30	2.13867	1.53683	2.11317	-0.0173058
YJL155C	FBP26	0.996445	0.896412	1.15474	-0.152627						YGR183C	QCR9	0.159089	0.144434	0.157214	-0.0171064
YGR109C	CLB6	0.31292	0.281517	0.424008	-0.152568						YPL087W	YDC1	0.721302	0.774275	0.712823	-0.0170594
YLR455W	PDP3	0.461781	0.415471	0.423217	-0.152458						YML025C	YML6	0.440728	0.406197	0.43559	-0.0169194
YPR120C	CLB5	0.616853	0.555021	0.626199	-0.152386						YER183C	FAU1	0.316885	0.368178	0.313388	-0.016011
YNL254C	RTC4	0.660212	0.594109	1.02817	-0.152202						YNL136W	EAF7	2.13881	1.88842	2.11521	-0.0160061
YMR181C	YMR181C	1.20668	1.08586	1.31801	-0.152194						YDR012W	RPL4B	1.71622	1.91456	1.6973	-0.0159922
YJR125C	ENT3	1.7067	1.53592	2.2339	-0.152106						YOR003W	YSP3	0.810482	0.790598	0.801678	-0.0157571
YBL045C	COR1	1.6183	1.4564	2.40786	-0.152072						YNR061C	YNR061C	0.842268	0.931989	0.833174	-0.0156602
YLR319C	BUD6	1.24065	1.11657	1.97071	-0.152014						YMR258C	ROY1	0.610029	0.623654	0.603543	-0.015421
YLR138W	NHA1	1.69907	1.52916	2.27517	-0.152009						YHR012W	VPS29	1.25471	1.30408	1.24173	-0.0150003
YPR030W	CSR2	0.536157	0.482595	0.816506	-0.151843						YCL026C-A	FRM2	0.367854	0.470113	0.364184	-0.0144638
YDR104C	SPO71	0.755398	0.679967	1.25189	-0.151772						YDR272W	GLO2	2.29801	2.16721	2.27525	-0.0143626
YIL006W	YIA6	0.497505	0.447836	0.730377	-0.151743						YHR049W	FSH1	0.671446	0.729884	0.665023	-0.0138662
YCR011C	ADP1	1.66491	1.4987	2.54786	-0.151727						YGL079W	KXD1	0.278133	0.272012	0.275485	-0.0138015
YER064C	VHR2	0.422689	0.3805	0.559855	-0.151701						YOR347C	PYK2	1.99582	1.93016	1.97798	-0.0129564
YDL181W	INH1	1.47016	1.32353	0.50996	-0.151582						YDR379C-A	SDH6	0.267773	0.217566	0.265572	-0.0119108
YNR020C	ATP23	1.48157	1.33391	1.63258	-0.151461						YPL096C-A	ERI1	0.213511	0.18876	0.21187	-0.0111315
YBR182C	SMP1	0.451478	0.406542	0.582705	-0.151252						YFL021W	GAT1	1.62239	1.40421	1.61008	-0.0109914
YGL207W	SPT16	1.81393	1.63363	2.97499	-0.151043						YDL084W	SUB2	3.09657	3.04438	3.07391	-0.010597
YBR231C	SWC5	0.860107	0.774615	0.920446	-0.151037						YOR009W	TIR4	1.70549	1.22205	1.69366	-0.0100386
YPL189C-A	COA2	0.162984	0.146785	0.225104	-0.151023						YDR011W	SNQ2	2.41398	1.88098	2.39756	-0.00985144
YDR325W	YCG1	1.11745	1.00646	1.61702	-0.150931						YMR173W	DDR48	3.94361	3.35409	3.91735	-0.00963789
YER158C	YER158C	0.820665	0.739175	1.03422	-0.150878						YLR348C	DIC1	1.22288	1.32064	1.21533	-0.00893689
YDL138W	RGT2	0.575042	0.517957	0.716768	-0.150835						YOR246C	ENV9	1.05254	1.07463	1.04631	-0.0085608
YMR032W	HOF1	1.42918	1.28732	2.05917	-0.150817						YPR094W	RDS3	0.319319	0.323229	0.317511	-0.0081889
YOL018C	TLG2	1.93568	1.74385	2.30619	-0.150564						YNL140C	YNL140C	0.834238	0.889519	0.829615	-0.00801629
YMR136W	GAT2	0.62132	0.559767	1.073	-0.15051						YLR239C	LIP2	0.475843	0.58121	0.473549	-0.00697371
YPL201C	YIG1	0.370267	0.333603	0.486638	-0.150434						YBL038W	MRPL16	0.497268	0.505852	0.495171	-0.00609738
YPL204W	HRR25	0.836452	0.75369	1.10488	-0.150312						YJL001W	PRE3	0.948206	0.950776	0.944594	-0.00550522
YJR089W	BIR1	0.818578	0.737588	1.23727	-0.150303						YDL045W-A	MRP10	0.188174	0.176584	0.187466	-0.00544001
YDL099W	BUG1	2.03508	1.83391	1.86936	-0.150158						YPR113W	PIS1	0.922132	1.01736	0.918932	-0.00501455
YDR126W	SWF1	0.403962	0.364098	0.587427	-0.149892						YGL108C	YGL108C	0.509096	0.485479	0.507438	-0.00470827
YML128C	MSC1	0.8233	0.742152	1.50814	-0.149703						YOL003C	PFA4	0.561923	0.676082	0.560102	-0.00468322
YML061C	PIF1	1.11105	1.00156	1.56109	-0.14968						YBR212W	NGR1	2.31314	1.84479	2.30721	-0.00370696
YBL011W	SCT1	1.03617	0.934334	1.37069	-0.149248						YIR035C	YIR035C	0.87289	0.893283	0.870921	-0.0032576
YBR098W	MMS4	0.772908	0.696996	1.0405	-0.149147						YLR102C	APC9	0.871082	0.8396	0.869499	-0.00262322
YJL090C	DPB11	0.517485	0.466682	0.765813	-0.149078						YDR059C	UBC5	0.35806	0.35857	0.357542	-0.00208973
YHR103W	SBE22	0.933771	0.842145	1.1419	-0.149						YMR234W	RNH1	0.555802	0.593245	0.555579	-0.000581458
YJL019W	MPS3	0.951845	0.858582	1.39566	-0.148771						YOL064C	MET22	1.73118	1.76152	1.73102	-0.000132292
YLR094C	GIS3	0.506073	0.456601	0.659049	-0.148409						YNL288W	CAF40	0.617873	0.580216	0.617904	7.21061e-05
YOR208W	PTP2	0.690391	0.62299	0.946156	-0.148205						YHR115C	DMA1	1.11971	1.02967	1.11994	0.000288535
YOR352W	TFB6	0.830668	0.749792	1.07765	-0.147782						YGR132C	PHB1	0.835158	0.90332	0.835479	0.00055344
YER127W	LCP5	0.54984	0.496331	0.931641	-0.147709						YDL076C	RXT3	0.591644	0.579607	0.591912	0.000653069
YLR034C	SMF3	0.628542	0.567389	0.857538	-0.147672						YMR198W	CIK1	1.20096	1.09237	1.20155	0.000712356
YDL028C	MPS1	0.927108	0.836992	1.14792	-0.147524						YHR198C	AIM18	0.316455	0.298499	0.316619	0.000747418
YLR258W	GSY2	2.08113	1.87917	2.86074	-0.14727						YBL107C	MIX23	0.373487	0.34504	0.373856	0.00142421
YLR182W	SWI6	0.969596	0.875553	1.59225	-0.147189						YJL003W	COX16	0.3446	0.33142	0.344947	0.0014505
YBR062C	YBR062C	0.658221	0.594416	0.606831	-0.147099						YLR256W	HAP1	1.99303	1.45939	1.99518	0.00155249
YMR195W	ICY1	0.23331	0.210703	0.18572	-0.147037						YJR014W	TMA22	1.22999	1.35594	1.23155	0.00183618
YNL289W	PCL1	0.26308	0.23762	0.28532	-0.146847						YLR354C	TAL1	2.36662	2.39625	2.3699	0.00199681
YDL007W	RPT2	2.09954	1.89648	2.68657	-0.146754						YER116C	SLX8	1.25776	1.07682	1.25959	0.00209739
YPL159C	PET20	0.462185	0.417556	0.60308	-0.146498						YNR072W	HXT17	0.525251	0.553469	0.526216	0.00264737
YBR017C	KAP104	1.30186	1.17676	2.43008	-0.145744						YKL159C	RCN1	0.50906	0.560511	0.510007	0.00268309
YDR381W	YRA1	1.78096	1.60986	1.38769	-0.145724						YLR220W	CCC1	1.66181	1.24944	1.66496	0.00273145
YHR011W	DIA4	0.86712	0.783823	0.991796	-0.145704						YLR353W	BUD8	0.659896	0.633173	0.661295	0.00305488
YBR151W	APD1	1.64751	1.48933	1.24996	-0.145617						YDL146W	LDB17	0.52094	0.542629	0.522217	0.0035319
YCR082W	AHC2	0.298853	0.270172	0.268483	-0.145556						YIL027C	EMC5	0.453778	0.491111	0.454941	0.0036903
YNL224C	SQS1	1.1389	1.02963	1.70262	-0.145515						YEL041W	YEF1	0.980725	0.869135	0.983664	0.00431626
YHR005C	GPA1	1.84847	1.67127	2.50027	-0.145384						YBR204C	LDH1	1.41606	1.57388	1.42065	0.00466573
YOR371C	GPB1	0.927301	0.838438	1.59534	-0.145333						YJL030W	MAD2	0.589742	0.608621	0.59199	0.00548949
YFL020C	PAU5	0.336158	0.303964	0.320239	-0.14524						YPL196W	OXR1	0.647789	0.668266	0.650385	0.00577018
YDR351W	SBE2	0.710071	0.642279	1.03257	-0.144764						YOR158W	PET123	0.465208	0.468281	0.467117	0.00590994
YOR216C	RUD3	1.39659	1.26337	1.4091	-0.144637						YDL059C	RAD59	0.789012	0.736892	0.792388	0.00616066
YGR055W	MUP1	0.761215	0.688631	1.05806	-0.144572						YMR114C	YMR114C	0.906801	0.709407	0.91082	0.0063803
YLR096W	KIN2	0.75411	0.68223	1.12031	-0.144516						YJL005W	CYR1	2.04312	1.50387	2.05264	0.00670262
YDR253C	MET32	0.351629	0.318122	0.360912	-0.144473						YER029C	SMB1	1.26104	1.21371	1.26698	0.00677254
YBR114W	RAD16	1.00869	0.912739	1.50628	-0.144203						YGL258W	VEL1	0.839287	0.617264	0.843799	0.00773449
YIL125W	KGD1	1.11436	1.00842	1.8012	-0.144128						YDR122W	KIN1	2.17461	1.6634	2.1887	0.00931232
YOR394C-A	YOR394C-A	1.21245	1.09729	1.62689	-0.143978						YER048W-A	ISD11	0.344578	0.3307	0.346958	0.00992888
YAL030W	SNC1	0.8451	0.764866	0.455508	-0.143915						YMR311C	GLC8	1.1293	1.06264	1.13716	0.0100001
YLR023C	IZH3	0.709101	0.64185	0.8039	-0.143755						YNL310C	ZIM17	0.369822	0.381694	0.372703	0.011195
YDR256C	CTA1	0.327162	0.29616	0.599744	-0.143627						YDL166C	FAP7	0.775428	0.912914	0.781574	0.0113888
YKL092C	BUD2	1.01664	0.920345	1.75233	-0.143566						YKL091C	YKL091C	0.81876	0.750717	0.825262	0.0114121
YLL057C	JLP1	0.482399	0.436803	0.473032	-0.143245						YBR108W	AIM3	2.2503	1.63424	2.26915	0.0120386
YDR358W	GGA1	0.882621	0.799238	1.32429	-0.143169						YOR216C	RUD3	1.39659	1.26337	1.4091	0.0128572
YHR051W	COX6	1.35347	1.22564	0.456401	-0.14313						YFR001W	LOC1	0.88227	1.02112	0.890307	0.0130814
YPL154C	PEP4	2.38637	2.16124	1.32874	-0.142957						YLL025W	PAU17	0.237404	0.250729	0.239585	0.0131936
YJL074C	SMC3	1.702	1.54146	3.00993	-0.142937						YBR254C	TRS20	0.653523	0.798147	0.659693	0.013558
YCR079W	PTC6	0.705551	0.639051	0.950544	-0.14282						YGL115W	SNF4	0.973566	1.03646	0.983033	0.0139606
YBR049C	REB1	0.990025	0.89672	1.9574	-0.142808						YAL064W-B	YAL064W-B	2.19395	1.54316	2.21552	0.0141191
YJL214W	HXT8	0.18442	0.16706	0.270406	-0.142629						YDR397C	NCB2	0.362983	0.399038	0.366632	0.0144307
YOR071C	NRT1	0.796694	0.721895	1.04493	-0.142236						YBR077C	SLM4	0.418031	0.482918	0.422271	0.0145591
YDL209C	CWC2	1.04685	0.948607	1.30608	-0.142179						YDR066C	RTR2	0.819156	0.880888	0.827504	0.0146276
YER159C	BUR6	1.12919	1.02326	0.665401	-0.142109						YKL087C	CYT2	0.619076	0.561254	0.625693	0.0153376
YNL166C	BNI5	1.38335	1.25361	1.67108	-0.142076						YHR142W	CHS7	0.67267	0.74492	0.67986	0.0153385
YIL002C	INP51	1.57308	1.42559	2.11939	-0.142038						YDR252W	BTT1	0.469263	0.509224	0.474402	0.0157137
YBR264C	YPT10	1.94962	1.76697	1.69272	-0.141921						YDR041W	RSM10	0.359618	0.407783	0.363683	0.0162163
YLR272C	YCS4	0.994056	0.900968	1.72078	-0.141851						YMR097C	MTG1	0.563514	0.563033	0.569963	0.0164159
YPL055C	LGE1	0.768861	0.697002	1.09007	-0.141559						YKR007W	MEH1	0.38961	0.401074	0.394223	0.0169834
YKL087C	CYT2	0.619076	0.561254	0.625693	-0.141462						YGR106C	VOA1	1.41649	1.62692	1.43333	0.0170491
YLR347C	KAP95	0.815595	0.739548	1.33789	-0.14121						YLR439W	MRPL4	0.625696	0.570579	0.633245	0.0173011
YDL227C	HO	1.47932	1.34144	2.10022	-0.141158						YLR078C	BOS1	0.516508	0.543975	0.523127	0.0183696
YMR308C	PSE1	1.1343	1.02875	1.79256	-0.140903						YCR020C	PET18	0.287767	0.318586	0.291479	0.018489
YJL156C	SSY5	0.777739	0.705423	1.11772	-0.140797						YHR082C	KSP1	1.34222	1.19553	1.36001	0.0189983
YIR002C	MPH1	1.75028	1.58764	2.01693	-0.140698						YNL327W	EGT2	2.5942	1.8052	2.62975	0.0196366
YML034W	SRC1	0.655351	0.594506	0.992372	-0.140577						YOR177C	MPC54	0.389875	0.416797	0.395299	0.0199319
YLR205C	HMX1	0.527396	0.478528	0.649618	-0.140282						YKL198C	PTK1	1.54968	1.17628	1.57184	0.020479
YIL105C	SLM1	0.639853	0.580581	0.950635	-0.140242						YPR120C	CLB5	0.616853	0.555021	0.626199	0.0216945
YML058W	SML1	1.13332	1.02857	1.16611	-0.139917						YDR096W	GIS1	1.43249	1.15562	1.45425	0.0217417
YMR044W	IOC4	1.4478	1.31399	1.87631	-0.139907						YLR100W	ERG27	1.29065	1.4059	1.31029	0.0217858
YPL235W	RVB2	1.65514	1.50232	2.86506	-0.139757						YMR175W	SIP18	0.269081	0.266123	0.27321	0.0219705
YPL003W	ULA1	0.96911	0.87969	1.22257	-0.139666						YLL009C	COX17	0.0897846	0.102123	0.0911834	0.0223023
YLR231C	BNA5	2.051	1.86191	2.99702	-0.139543						YGL224C	SDT1	0.700716	0.78333	0.71173	0.0224999
YGR183C	QCR9	0.159089	0.144434	0.157214	-0.139424						YDL140C	RPO21	1.00418	0.723997	1.02	0.0225458
YER042W	MXR1	1.45982	1.32535	1.64957	-0.13942						YNR041C	COQ2	0.743163	0.834662	0.754887	0.0225829
YBR023C	CHS3	0.713131	0.647456	1.17715	-0.139384						YMR159C	ATG16	0.615317	0.599768	0.625178	0.0229375
YGL158W	RCK1	0.857743	0.778787	1.34466	-0.139317						YBR060C	ORC2	0.575196	0.6036	0.584689	0.023615
YML032C	RAD52	0.735883	0.668164	1.06665	-0.139275						YMR089C	YTA12	2.00692	1.74843	2.04132	0.0245213
YBR245C	ISW1	1.00918	0.916421	2.07639	-0.139104						YPR124W	CTR1	0.475023	0.440475	0.483186	0.024581
YDR132C	YDR132C	0.462002	0.419571	0.604421	-0.138984						YLR284C	ECI1	0.93613	0.911307	0.952258	0.0246432
YPL150W	YPL150W	1.50336	1.36531	1.8414	-0.138969						YAL014C	SYN8	0.477677	0.467366	0.485993	0.0248996
YDR540C	IRC4	0.847131	0.76936	0.758301	-0.138927						YAL027W	SAW1	0.340471	0.331697	0.346402	0.0249157
YLR332W	MID2	0.95743	0.869536	1.16246	-0.13892						YBL002W	HTB2	0.553778	0.509438	0.563443	0.0249622
YJL092W	SRS2	0.655956	0.595739	1.04097	-0.13892						YLL026W	HSP104	0.961852	0.91101	0.979013	0.0255137
YHR168W	MTG2	0.633175	0.575062	0.816598	-0.138888						YMR039C	SUB1	1.58835	1.50741	1.61754	0.0262703
YNL293W	MSB3	0.882791	0.801789	1.28506	-0.13885						YMR034C	YMR034C	0.3755	0.333467	0.382567	0.0269005
YMR160W	YMR160W	1.01128	0.918521	1.31956	-0.138803						YDR446W	ECM11	0.551618	0.294902	0.562097	0.0271508
YPL228W	CET1	0.710504	0.645358	1.06949	-0.138744						YHR076W	PTC7	1.03061	1.03853	1.0502	0.02716
YGR188C	BUB1	0.608672	0.552883	0.885776	-0.138692						YNL264C	PDR17	1.00496	1.24394	1.02407	0.0271802
YDR313C	PIB1	0.424419	0.38553	0.58959	-0.138646						YGR057C	LST7	0.327791	0.282016	0.334032	0.0272117
YOR249C	APC5	1.03068	0.936284	1.55114	-0.138579						YJR063W	RPA12	0.250676	0.30016	0.255463	0.0272915
YDL087C	LUC7	0.51018	0.463478	0.778726	-0.138505						YHL022C	SPO11	0.401937	0.425621	0.409686	0.0275515
YCL036W	GFD2	0.974529	0.88549	1.33781	-0.138228						YJR141W	YJR141W	0.496334	0.507616	0.505938	0.0276484
YEL019C	MMS21	0.624056	0.567114	0.978092	-0.138036						YMR199W	CLN1	0.738641	0.606672	0.753199	0.0281585
YJL094C	KHA1	0.585145	0.531811	0.850945	-0.137879						YPL088W	YPL088W	0.323001	0.350045	0.329633	0.0293186
YDR242W	AMD2	0.56296	0.511653	0.728643	-0.137868						YLL049W	LDB18	0.205272	0.213482	0.209609	0.0301692
YDL053C	PBP4	0.738212	0.670945	0.476605	-0.137842						YNR031C	SSK2	1.46391	1.11683	1.49493	0.0302466
YGL168W	HUR1	0.644748	0.586074	0.865541	-0.137653						YLR351C	NIT3	1.56938	1.67372	1.60413	0.0315976
YBR120C	CBP6	0.230777	0.209811	0.283157	-0.137407						YKL145W	RPT1	2.50434	2.45584	2.56063	0.0320661
YJL106W	IME2	0.300462	0.273172	0.522557	-0.13737						YOR161C	PNS1	0.977092	0.933426	0.999099	0.0321338
YJL133W	MRS3	0.665332	0.605013	0.754259	-0.137108						YKR039W	GAP1	1.60271	1.47099	1.63941	0.0326633
YGR223C	HSV2	1.01628	0.924147	1.10084	-0.137098						YHR075C	PPE1	0.812008	0.829825	0.830673	0.0327864
YJR150C	DAN1	0.967233	0.879603	0.571508	-0.13701						YBR181C	RPS6B	1.26624	1.49517	1.29621	0.0337416
YLR187W	SKG3	0.832677	0.757383	1.16676	-0.136733						YBR067C	TIP1	1.31358	1.34455	1.34495	0.034053
YMR198W	CIK1	1.20096	1.09237	1.20155	-0.136726						YMR225C	MRPL44	0.136566	0.133235	0.139977	0.0355929
YGL203C	KEX1	1.45974	1.3279	2.23534	-0.136565						YIR039C	YPS6	0.738634	0.68579	0.757174	0.0357658
YOR228C	MCP1	0.665274	0.605232	0.520342	-0.136462						YEL011W	GLC3	0.96678	0.86838	0.991437	0.0363336
YDL025C	RTK1	0.720761	0.655833	0.864028	-0.136191						YIL022W	TIM44	1.24984	1.18785	1.28173	0.03635
YBR066C	NRG2	0.291979	0.265685	0.398216	-0.136147						YEL024W	RIP1	0.975121	0.762554	1.00015	0.0365615
YOR180C	DCI1	0.354019	0.322167	0.428178	-0.13602						YDR253C	MET32	0.351629	0.318122	0.360912	0.0375901
YPL036W	PMA2	0.714198	0.649999	1.40671	-0.135886						YDR511W	SDH7	0.342998	0.342977	0.352184	0.0381295
YNL098C	RAS2	1.24496	1.13308	1.02175	-0.135842						YIL136W	OM45	3.06679	2.37444	3.14905	0.038187
YNR069C	BSC5	0.41472	0.377602	0.783275	-0.135272						YGL198W	YIP4	0.78941	0.880955	0.810952	0.0388414
YBR198C	TAF5	0.990898	0.902285	1.65386	-0.135154						YEL007W	MIT1	1.4522	1.14524	1.49239	0.0393853
YPL132W	COX11	0.446011	0.406145	0.469439	-0.135084						YHL010C	ETP1	1.90994	1.76541	1.96325	0.0397142
YHR194W	MDM31	0.487802	0.444205	0.661465	-0.13507						YLR253W	MCP2	0.71202	0.716727	0.73192	0.039767
YOR011W	AUS1	0.635215	0.578532	0.92431	-0.134848						YPR204W	YPR204W	1.2967	0.855734	1.33296	0.0397803
YDR100W	TVP15	0.885216	0.806272	0.494439	-0.134763						YDR016C	DAD1	0.186159	0.182067	0.191504	0.0408407
YDR180W	SCC2	0.679756	0.61916	1.02974	-0.134703						YML058W	SML1	1.13332	1.02857	1.16611	0.0411569
YLR430W	SEN1	1.8895	1.7211	3.07738	-0.134672						YBL058W	SHP1	1.73063	1.61981	1.78176	0.042
YOR242C	SSP2	0.859075	0.782557	3.05446	-0.134589						YPL230W	USV1	0.684594	0.540454	0.705507	0.0434116
YDR273W	DON1	1.28118	1.16743	1.55841	-0.134139						YNL176C	TDA7	2.04286	1.59762	2.10531	0.043446
YDR123C	INO2	0.494822	0.45093	0.630135	-0.134004						YPL076W	GPI2	0.603871	0.567046	0.622877	0.0447056
YKR029C	SET3	0.663505	0.604726	1.20579	-0.133826						YMR060C	SAM37	0.318134	0.337741	0.328295	0.0453582
YCR038C	BUD5	0.481313	0.438706	0.683622	-0.133721						YNL145W	MFA2	0.53523	0.42867	0.552529	0.0458908
YGR076C	MRPL25	0.362697	0.330606	0.390715	-0.133651						YNL032W	SIW14	1.04084	1.03359	1.0745	0.0459183
YEL005C	VAB2	0.433955	0.395559	0.56176	-0.133651						YJL115W	ASF1	2.10828	1.85191	2.17653	0.0459671
YDR422C	SIP1	0.669984	0.610742	1.05979	-0.133564						YNL307C	MCK1	1.44304	1.56099	1.49041	0.046596
YKL173W	SNU114	1.09138	0.99489	1.69264	-0.133541						YJL144W	YJL144W	0.679915	0.518262	0.702255	0.0466422
YGR186W	TFG1	2.21935	2.02329	3.29613	-0.133436						YOL053W	AIM39	0.741965	0.696155	0.767183	0.0482198
YCR065W	HCM1	0.777055	0.708412	1.05443	-0.133429						YGR206W	MVB12	0.191652	0.166256	0.198184	0.0483522
YPL042C	SSN3	0.603998	0.550656	0.750323	-0.133393						YJR086W	STE18	0.347216	0.323225	0.359082	0.0484813
YJL038C	LOH1	0.623117	0.568137	0.850453	-0.133265						YLR376C	PSY3	0.707901	0.608422	0.732231	0.0487507
YER105C	NUP157	0.80596	0.734848	1.354	-0.133262						YKL026C	GPX1	0.172321	0.117995	0.178448	0.0504049
YMR036C	MIH1	0.430139	0.392194	0.582461	-0.133236						YLR190W	MMR1	0.679047	0.670193	0.703453	0.050943
YLR142W	PUT1	0.747333	0.681432	0.882862	-0.133182						YLL046C	RNP1	0.305484	0.153251	0.316705	0.0520424
YGL062W	PYC1	0.626844	0.57158	1.12979	-0.133151						YDL134C	PPH21	1.18118	1.18373	1.22473	0.0522396
YLR439W	MRPL4	0.625696	0.570579	0.633245	-0.133035						YMR166C	YMR166C	0.529788	0.520777	0.549328	0.052254
YGL077C	HNM1	1.60989	1.46825	2.29238	-0.132861						YPL193W	RSA1	0.691259	0.66004	0.716798	0.0523416
YIR024C	INA22	0.530141	0.483512	0.517967	-0.132826						YFL033C	RIM15	1.96685	1.43675	2.03969	0.0524647
YKL068W	NUP100	1.58994	1.45031	2.08328	-0.132607						YOR212W	STE4	1.12003	1.13045	1.16169	0.0526883
YOL126C	MDH2	0.456354	0.416307	0.589725	-0.132507						YMR054W	STV1	1.98438	1.69415	2.05861	0.052985
YPR097W	YPR097W	1.00536	0.917261	1.71348	-0.132313						YJL059W	YHC3	0.639134	0.674096	0.663103	0.0531151
YKL121W	DGR2	0.925336	0.844471	1.00825	-0.13193						YAL013W	DEP1	1.2767	1.11826	1.3249	0.0534572
YDR466W	PKH3	0.707495	0.645698	1.1458	-0.131862						YMR197C	VTI1	0.548342	0.568754	0.569056	0.0534947
YJR126C	VPS70	1.23166	1.12423	1.71934	-0.131667						YER053C	PIC2	0.71007	0.690787	0.737208	0.0541095
YLR403W	SFP1	0.856104	0.781534	1.03772	-0.131478						YKR068C	BET3	0.648564	0.728117	0.673546	0.0545264
YOR285W	RDL1	1.84683	1.68632	0.67319	-0.131176						YLR139C	SLS1	2.005	1.48717	2.08256	0.0547575
YDR343C	HXT6	0.796268	0.727119	0.856927	-0.131064						YGL050W	TYW3	0.598829	0.690015	0.622073	0.0549404
YDL150W	RPC53	1.4542	1.32805	1.90009	-0.130919						YDL020C	RPN4	0.628105	0.604053	0.652487	0.0549419
YKL040C	NFU1	0.610803	0.557874	0.590431	-0.130766						YGR220C	MRPL9	0.38655	0.394249	0.40158	0.0550318
YHR151C	MTC6	0.630539	0.575952	0.834063	-0.130638						YPR023C	EAF3	1.59922	1.537	1.66196	0.0555137
YDL147W	RPN5	1.65496	1.51172	2.14245	-0.130611						YKR083C	DAD2	0.486162	0.462217	0.505538	0.0563799
YGL134W	PCL10	0.362208	0.330863	0.477016	-0.130585						YAL049C	AIM2	1.14427	1.12017	1.18998	0.0565013
YKL074C	MUD2	0.841039	0.768265	1.29175	-0.13057						YBR286W	APE3	2.44616	2.69745	2.54415	0.0566648
YLR103C	CDC45	1.19297	1.08979	1.57881	-0.130504						YLR080W	EMP46	1.86349	1.5921	1.94076	0.0586115
YPL072W	UBP16	0.474257	0.433266	0.520503	-0.130417						YGR268C	HUA1	0.658896	0.669176	0.686419	0.0590387
YPR083W	MDM36	0.446823	0.408254	0.633944	-0.130235						YKR042W	UTH1	2.11134	2.02192	2.19986	0.0592536
YDR451C	YHP1	0.365003	0.3335	0.443993	-0.130221						YDR152W	GIR2	0.908403	0.924528	0.946545	0.0593394
YLR115W	CFT2	0.704153	0.643447	1.20274	-0.13007						YBR132C	AGP2	1.22519	0.97124	1.27702	0.0597703
YPL265W	DIP5	0.775027	0.708273	0.93108	-0.129942						YMR315W	YMR315W	2.05757	1.89981	2.14588	0.0606276
YBR102C	EXO84	1.17644	1.07519	1.73103	-0.129839						YDL217C	TIM22	0.914907	0.867918	0.954455	0.0610508
YDR364C	CDC40	0.696728	0.63683	0.917685	-0.129687						YML077W	BET5	0.449043	0.485517	0.468478	0.0611295
YLR399C	BDF1	1.03885	0.949726	1.56953	-0.129401						YJR004C	SAG1	1.63156	1.32169	1.70225	0.0611913
YDR176W	NGG1	0.860199	0.786584	1.36789	-0.129069						YNL314W	DAL82	0.359482	0.362657	0.375111	0.0613961
YCR073C	SSK22	1.03668	0.947985	1.69199	-0.129033						YMR138W	CIN4	0.773889	0.759575	0.807909	0.0620668
YGR278W	CWC22	0.790058	0.722488	1.23565	-0.128984						YOR358W	HAP5	0.668077	0.687661	0.697546	0.0622737
YFL014W	HSP12	2.24608	2.05418	0.206931	-0.128845						YHL011C	PRS3	1.13412	1.18838	1.18439	0.0625662
YDR166C	SEC5	0.776615	0.710286	1.29757	-0.128801						YIR017C	MET28	0.360852	0.356365	0.377095	0.0635234
YOR069W	VPS5	1.0013	0.915817	1.55796	-0.128739						YPL065W	VPS28	0.431489	0.440196	0.450928	0.0635723
YML076C	WAR1	0.62879	0.575196	1.01134	-0.128524						YPL083C	SEN54	0.51842	0.573447	0.541829	0.0637167
YEL062W	NPR2	0.751441	0.687467	0.979261	-0.128369						YDL055C	PSA1	1.56606	1.92568	1.63691	0.0638428
YOL007C	CSI2	0.623306	0.570293	0.855529	-0.128238						YER033C	ZRG8	1.61259	1.28317	1.6856	0.0638798
YPL253C	VIK1	0.497334	0.455041	0.62696	-0.128217						YLR059C	REX2	1.0535	1.09556	1.10179	0.0646522
YDR219C	MFB1	0.581304	0.531934	0.613596	-0.128043						YLR201C	COQ9	0.909653	0.869567	0.952017	0.0656712
YBR248C	HIS7	1.22855	1.12428	2.04717	-0.127957						YMR178W	YMR178W	1.20123	1.40719	1.2575	0.0660519
YLR413W	INA1	0.870078	0.79626	1.21332	-0.127906						YOR198C	BFR1	2.43544	2.36364	2.55207	0.067489
YLR313C	SPH1	0.330787	0.302755	0.429665	-0.12775						YER084W	YER084W	0.31561	0.279748	0.330743	0.0675716
YJL176C	SWI3	0.990275	0.90641	1.65565	-0.127665						YAL060W	BDH1	2.10029	2.26839	2.20125	0.0677334
YDL022W	GPD1	0.803172	0.735188	0.892205	-0.127597						YPR131C	NAT3	0.474414	0.582606	0.497503	0.0685576
YOL015W	IRC10	0.588828	0.539103	0.857215	-0.127286						YDR292C	SRP101	1.34179	1.41411	1.40745	0.0689281
YEL061C	CIN8	0.625328	0.572604	1.08674	-0.127076						YGL058W	RAD6	0.438169	0.432169	0.459662	0.0690876
YBR217W	ATG12	0.274298	0.251182	0.305406	-0.12701						YMR071C	TVP18	0.719255	0.756856	0.754671	0.0693453
YPR104C	FHL1	0.824339	0.754929	1.29171	-0.126897						YHR016C	YSC84	1.74901	1.65332	1.83513	0.0693462
YPR003C	YPR003C	0.648371	0.59378	1.1556	-0.126892						YBR056W-A	YBR056W-A	0.224262	0.245275	0.235315	0.0694105
YHR135C	YCK1	1.4423	1.32094	1.39324	-0.126808						YOR044W	IRC23	0.264164	0.263256	0.277221	0.069603
YKL038W	RGT1	0.630094	0.577112	0.743823	-0.126714						YBL090W	MRP21	0.468043	0.532252	0.491203	0.0696762
YDL248W	COS7	0.7151	0.654979	1.09137	-0.126695						YDL202W	MRPL11	0.366557	0.393911	0.384741	0.0698487
YLR395C	COX8	0.295458	0.270619	0.150227	-0.126686						YKL178C	STE3	0.465406	0.495476	0.488493	0.0698489
YJL010C	NOP9	1.28559	1.17766	2.3311	-0.126509						YLR316C	TAD3	0.910907	0.865101	0.956329	0.0702032
YOR045W	TOM6	0.183207	0.167834	0.0921288	-0.126441						YGL156W	AMS1	0.78353	0.797302	0.822648	0.0702868
YFR004W	RPN11	0.857005	0.785131	1.23598	-0.12637						YGR254W	ENO1	1.39529	1.2327	1.46526	0.0705938
YGR179C	OKP1	0.607294	0.556369	0.658765	-0.126353						YLR211C	ATG38	0.901585	0.840084	0.947374	0.071471
YIL091C	UTP25	0.95153	0.871826	1.42888	-0.126208						YPL132W	COX11	0.446011	0.406145	0.469439	0.07386
YEL065W	SIT1	1.20451	1.10366	1.54376	-0.126152						YOR083W	WHI5	0.994732	0.816309	1.04704	0.0739431
YDR172W	SUP35	1.15656	1.05986	2.48933	-0.125973						YGL221C	NIF3	1.35848	1.51169	1.4305	0.0745234
YMR281W	GPI12	0.344682	0.315867	0.544478	-0.12595						YGR133W	PEX4	0.233128	0.293613	0.245624	0.07533
YOR117W	RPT5	1.6043	1.4702	2.18272	-0.125932						YNL117W	MLS1	0.274452	0.272818	0.289302	0.0760193
YHL021C	AIM17	0.540729	0.495531	0.603807	-0.125931						YGR193C	PDX1	0.936453	0.998324	0.98756	0.076662
YLR189C	ATG26	1.33158	1.22031	1.96769	-0.125901						YKL151C	YKL151C	2.94115	3.01138	3.10242	0.0770168
YPL169C	MEX67	0.988562	0.905961	1.38182	-0.125883						YHR203C	RPS4B	1.31199	1.50586	1.38485	0.077972
YJL048C	UBX6	0.519785	0.476379	0.965497	-0.125805						YDR219C	MFB1	0.581304	0.531934	0.613596	0.0779979
YKL174C	TPO5	1.20136	1.10116	1.67618	-0.125648						YPL170W	DAP1	0.770857	0.592087	0.813899	0.0783868
YGR119C	NUP57	1.39083	1.27488	1.77341	-0.125578						YKL007W	CAP1	1.4218	1.55569	1.50158	0.078756
YLL038C	ENT4	0.640405	0.587083	1.11145	-0.125419						YML098W	TAF13	0.741062	0.695993	0.78302	0.0794547
YNL148C	ALF1	3.3167	3.04068	2.72751	-0.125356						YMR070W	MOT3	0.926285	0.738606	0.979063	0.0799459
YKL091C	YKL091C	0.81876	0.750717	0.825262	-0.125171						YJR102C	VPS25	0.636994	0.728784	0.673434	0.0802565
YER087C-B	SBH1	0.372314	0.341414	0.262627	-0.125001						YNL332W	THI12	0.614385	0.379095	0.650017	0.0813357
YGL222C	EDC1	0.756956	0.694134	0.850045	-0.124996						YJR113C	RSM7	0.4041	0.43779	0.427547	0.0813702
YDR492W	IZH1	0.699811	0.641772	0.773595	-0.124903						YOL164W	BDS1	0.46172	0.44265	0.488518	0.0813923
YMR165C	PAH1	0.780205	0.715506	1.25116	-0.12489						YLR056W	ERG3	1.05357	1.0763	1.11648	0.0836774
YHR039C	MSC7	1.62297	1.48856	1.92949	-0.124718						YLR119W	SRN2	0.475386	0.492703	0.503802	0.0837562
YLR134W	PDC5	0.687517	0.630599	1.28332	-0.124671						YDR003W	RCR2	0.55313	0.56638	0.586776	0.0851918
YCR061W	YCR061W	1.17717	1.07973	1.9856	-0.124646						YFR039C	OSW7	1.07195	1.13128	1.13783	0.0860484
YDR038C	ENA5	0.649338	0.595625	0.887564	-0.124565						YER016W	BIM1	2.95063	2.90943	3.13233	0.0862116
YNL275W	BOR1	0.412733	0.378603	0.577606	-0.124522						YNL286W	CUS2	0.88827	0.948641	0.943178	0.086532
YHR172W	SPC97	0.691931	0.634754	1.21774	-0.124431						YJR122W	IBA57	0.302097	0.316771	0.320811	0.0867102
YIL120W	QDR1	0.278185	0.255219	0.358621	-0.124311						YBR078W	ECM33	2.73409	2.42778	2.90366	0.0868138
YIL036W	CST6	0.960961	0.881648	1.0912	-0.124275						YOR181W	LAS17	1.79939	1.40306	1.91116	0.0869439
YMR213W	CEF1	0.639909	0.587102	1.00662	-0.124255						YKL046C	DCW1	2.36674	2.45326	2.51441	0.0873167
YJR016C	ILV3	0.782347	0.717839	1.23101	-0.124149						YLR268W	SEC22	0.760823	0.839304	0.808824	0.0882654
YDR184C	ATC1	0.351475	0.3225	0.500719	-0.124123						YPL273W	SAM4	0.950066	1.02394	1.01011	0.088419
YPL127C	HHO1	1.69892	1.55904	1.27515	-0.123966						YMR292W	GOT1	0.550538	0.616245	0.58535	0.0884593
YPL179W	PPQ1	0.955742	0.877054	1.28657	-0.123957						YOR281C	PLP2	2.41196	2.33275	2.56549	0.0890292
YMR080C	NAM7	1.02081	0.936791	1.73553	-0.123916						YDR531W	CAB1	1.35466	1.37167	1.44118	0.0893225
YDL044C	MTF2	0.384725	0.353064	0.537239	-0.123899						YAL028W	FRT2	0.643034	0.595791	0.684707	0.0905916
YKR039W	GAP1	1.60271	1.47099	1.63941	-0.123725						YPR167C	MET16	0.284964	0.297746	0.303438	0.090621
YBL064C	PRX1	2.30777	2.1182	1.00745	-0.123659						YLR372W	ELO3	1.2095	1.18709	1.28801	0.0907324
YOL095C	HMI1	0.499598	0.458657	0.708903	-0.123351						YDR246W	TRS23	0.561153	0.56759	0.597613	0.0908175
YHR118C	ORC6	0.813842	0.747169	1.25518	-0.123313						YDL006W	PTC1	1.59594	1.49823	1.6997	0.0908697
YLR457C	NBP1	0.469556	0.431111	0.631791	-0.123239						YMR271C	URA10	0.202264	0.202431	0.215438	0.0910321
YIL067C	YIL067C	1.16187	1.06712	1.45168	-0.122726						YDL065C	PEX19	2.36985	2.0767	2.52432	0.0910983
YDR196C	CAB5	0.701622	0.644455	0.820163	-0.122614						YLR170C	APS1	1.80541	1.71035	1.92309	0.0911006
YGL122C	NAB2	0.899288	0.826029	1.64362	-0.122592						YMR005W	TAF4	1.10014	1.12447	1.1721	0.0914091
YLR019W	PSR2	1.06693	0.980015	0.879116	-0.122586						YLR011W	LOT6	0.364664	0.39331	0.388538	0.0914863
YNR032C-A	HUB1	0.444016	0.407864	0.32979	-0.122523						YLR431C	ATG23	0.59992	0.481585	0.639445	0.0920507
YLR193C	UPS1	0.263204	0.241864	0.217136	-0.121986						YPL064C	CWC27	0.517113	0.54002	0.551275	0.0922927
YPL138C	SPP1	1.11637	1.02605	1.5227	-0.121711						YOR028C	CIN5	0.617492	0.514255	0.658324	0.0923762
YOL036W	YOL036W	0.833234	0.765875	1.02151	-0.121612						YPL181W	CTI6	1.59089	1.33501	1.69675	0.0929376
YDR310C	SUM1	1.24753	1.14674	1.97874	-0.121534						YNL164C	IBD2	0.967624	0.946047	1.03211	0.0930838
YGR100W	MDR1	1.45763	1.33998	2.14056	-0.121413						YNL137C	NAM9	0.60926	0.642389	0.650133	0.0936786
YMR277W	FCP1	1.26258	1.16071	1.7574	-0.121368						YDR339C	FCF1	0.286571	0.332848	0.305832	0.093851
YPL118W	MRP51	1.49563	1.37503	1.4646	-0.121286						YGL029W	CGR1	0.80868	0.722332	0.863076	0.0939185
YNL086W	SNN1	0.280462	0.257865	0.197455	-0.121194						YLR021W	IRC25	0.480462	0.536134	0.51289	0.0942291
YIL132C	CSM2	0.293559	0.269908	0.381128	-0.121182						YDR183W	PLP1	0.602118	0.689272	0.643111	0.0950217
YML054C	CYB2	0.569689	0.523807	0.742039	-0.121138						YLR443W	ECM7	0.669671	0.622098	0.715343	0.095183
YJR040W	GEF1	1.52513	1.40236	2.27577	-0.121079						YNL053W	MSG5	0.354038	0.361018	0.378196	0.0952289
YMR104C	YPK2	0.718278	0.660478	0.98372	-0.121031						YIR013C	GAT4	0.32492	0.265586	0.347096	0.0952463
YHR115C	DMA1	1.11971	1.02967	1.11994	-0.12095						YNL157W	IGO1	0.626227	0.676494	0.669061	0.0954504
YDR513W	GRX2	1.49967	1.37911	0.384738	-0.120906						YMR270C	RRN9	0.535095	0.545894	0.571758	0.0956104
YIL119C	RPI1	0.501478	0.46128	0.742653	-0.120544						YMR289W	ABZ2	1.68471	1.59179	1.80032	0.0957515
YBL002W	HTB2	0.553778	0.509438	0.563443	-0.1204						YGR093W	DRN1	0.516918	0.568387	0.552725	0.0966274
YPR180W	AOS1	1.12263	1.03277	1.63803	-0.120359						YPL184C	MRN1	1.84254	1.80714	1.97045	0.0968342
YKL164C	PIR1	0.93644	0.861551	1.47088	-0.12025						YBR214W	SDS24	1.52849	1.25694	1.6352	0.0973514
YKL132C	RMA1	0.530911	0.488685	0.753657	-0.119566						YBR231C	SWC5	0.860107	0.774615	0.920446	0.0978163
YHR030C	SLT2	1.05801	0.974098	1.39276	-0.119218						YDL089W	NUR1	1.10466	1.16458	1.18231	0.0980153
YDR081C	PDC2	0.88889	0.81846	1.45868	-0.119093						YJL077W-A	YJL077W-A	0.70021	0.540425	0.74955	0.0982382
YOR025W	HST3	0.424704	0.391067	0.534306	-0.119039						YOL082W	ATG19	0.853926	0.806608	0.914112	0.0982603
YMR111C	YMR111C	0.508809	0.468592	0.679106	-0.11879						YFL052W	YFL052W	1.52571	1.55947	1.63424	0.099136
YGR146C	ECL1	0.443141	0.40816	0.548697	-0.118629						YOR084W	LPX1	0.84664	0.863522	0.907035	0.0994083
YLL032C	YLL032C	0.568349	0.523523	0.940662	-0.118523						YER139C	RTR1	0.549537	0.601446	0.588805	0.0995754
YNL190W	YNL190W	1.06949	0.985277	1.42429	-0.118329						YNL284C	MRPL10	1.05304	1.11413	1.12832	0.0996261
YOR344C	TYE7	0.625247	0.576116	0.720721	-0.118068						YER154W	OXA1	0.964801	0.949627	1.03432	0.100384
YMR106C	YKU80	1.10742	1.0204	1.58415	-0.118067						YDL018C	ERP3	0.656119	0.739582	0.703911	0.101436
YJL041W	NSP1	1.06739	0.983565	1.91962	-0.117997						YMR158W	MRPS8	0.191798	0.190048	0.205826	0.101839
YML025C	YML6	0.440728	0.406197	0.43559	-0.117709						YHR210C	YHR210C	0.284938	0.253702	0.305785	0.101867
YOL104C	NDJ1	0.484306	0.446369	0.759222	-0.117681						YGR256W	GND2	0.749918	0.708626	0.804827	0.101945
YOR073W	SGO1	0.718131	0.661978	0.829491	-0.117465						YGL044C	RNA15	2.2488	1.99809	2.41461	0.102634
YAL025C	MAK16	1.2598	1.16131	1.7508	-0.117438						YDR225W	HTA1	0.265983	0.28992	0.28561	0.102713
YOR377W	ATF1	0.673455	0.620866	0.966444	-0.117298						YFL045C	SEC53	2.3549	2.4103	2.52931	0.103081
YLR037C	PAU23	0.394983	0.36415	0.450346	-0.11726						YDR392W	SPT3	1.94314	1.6374	2.08761	0.103468
YNL156C	NSG2	0.730667	0.67365	0.682287	-0.117215						YNR065C	YNR065C	1.02495	0.73347	1.10136	0.103742
YBR149W	ARA1	3.84066	3.54142	4.36091	-0.117029						YPR147C	YPR147C	0.840061	0.905535	0.902728	0.103797
YMR135C	GID8	1.09516	1.00993	1.28875	-0.116899						YPL082C	MOT1	1.29164	0.935912	1.38829	0.104105
YIL098C	FMC1	0.313101	0.28879	0.267868	-0.116609						YOR315W	SFG1	0.773445	0.679527	0.831909	0.105128
YKL117W	SBA1	5.09403	4.69876	2.68054	-0.116527						YLR363W-A	YLR363W-A	0.248416	0.275825	0.26724	0.105379
YHL028W	WSC4	0.584129	0.538809	0.889515	-0.116512						YGL071W	AFT1	1.3482	1.134	1.45062	0.105633
YLR114C	AVL9	1.43908	1.32759	1.95408	-0.116334						YDR343C	HXT6	0.796268	0.727119	0.856927	0.105917
YGR218W	CRM1	1.02739	0.94782	1.56207	-0.116304						YCR023C	YCR023C	0.968628	0.928227	1.04253	0.106075
YOR086C	TCB1	1.36117	1.25587	2.15379	-0.116157						YIL009C-A	EST3	0.151962	0.176991	0.163624	0.106674
YKL033W	TTI1	0.88372	0.815382	1.59663	-0.116113						YML108W	YML108W	0.231834	0.254394	0.249692	0.107054
YDR009W	GAL3	0.805496	0.743265	1.07926	-0.116001						YGR076C	MRPL25	0.362697	0.330606	0.390715	0.107352
YHL020C	OPI1	0.859476	0.793104	0.968939	-0.115946						YBR211C	AME1	0.56102	0.5581	0.604453	0.107577
YDR517W	GRH1	1.41751	1.30822	1.58008	-0.115757						YJR100C	AIM25	0.651413	0.690318	0.702293	0.108502
YMR154C	RIM13	0.438651	0.404836	0.708788	-0.115738						YDL238C	GUD1	0.992492	0.959215	1.07038	0.108991
YGR136W	LSB1	1.42764	1.31767	1.15978	-0.115643						YLR346C	YLR346C	0.316491	0.273757	0.341354	0.109104
YPL219W	PCL8	0.348211	0.321431	0.574123	-0.115454						YPL231W	FAS2	1.62558	1.33386	1.75335	0.10916
YMR214W	SCJ1	1.25903	1.16235	1.92054	-0.11526						YMR079W	SEC14	0.835949	0.85296	0.901873	0.109509
YBR020W	GAL1	0.81907	0.756216	1.08867	-0.115188						YJR043C	POL32	1.0138	0.994577	1.09402	0.109862
YMR315W	YMR315W	2.05757	1.89981	2.14588	-0.115088						YBR180W	DTR1	0.536026	0.46598	0.578643	0.11037
YDR109C	YDR109C	0.926001	0.855083	1.4319	-0.11495						YKR043C	SHB17	1.9035	2.06034	2.05626	0.111364
YDR254W	CHL4	1.71129	1.58044	2.0304	-0.114759						YIR021W	MRS1	0.252652	0.252007	0.273035	0.111935
YDR285W	ZIP1	0.435738	0.402484	0.65538	-0.114527						YOR110W	TFC7	1.10952	0.951333	1.19916	0.112089
YHR035W	NEL1	0.371778	0.343423	0.59525	-0.114451						YMR073C	IRC21	0.402057	0.423819	0.434571	0.112195
YDR129C	SAC6	1.27503	1.17781	2.55885	-0.114421						YBR175W	SWD3	0.544132	0.624963	0.588201	0.112351
YBL107C	MIX23	0.373487	0.34504	0.373856	-0.114294						YBR197C	YBR197C	0.480772	0.493118	0.519953	0.113029
YDR251W	PAM1	1.2909	1.19259	1.42096	-0.114281						YOR152C	YOR152C	0.559372	0.451429	0.605105	0.113376
YHL044W	YHL044W	0.376731	0.348059	0.481705	-0.114202						YGR180C	RNR4	2.48925	2.15009	2.69288	0.113438
YGL033W	HOP2	0.0921469	0.0851436	0.0800045	-0.114038						YKL098W	MTC2	0.75183	0.712607	0.813552	0.113828
YGL002W	ERP6	0.493197	0.455735	0.543581	-0.113968						YOL087C	DUF1	1.22003	1.02926	1.32022	0.113862
YOR047C	STD1	0.383221	0.354116	0.51282	-0.113954						YJL210W	PEX2	0.590635	0.570218	0.639178	0.113951
YNL106C	INP52	0.780344	0.721098	1.31012	-0.113915						YDR034W-B	YDR034W-B	0.186638	0.192264	0.202061	0.114551
YHL010C	ETP1	1.90994	1.76541	1.96325	-0.11353						YER054C	GIP2	0.933655	0.682167	1.0109	0.114685
YNL015W	PBI2	1.09622	1.01326	0.338686	-0.113528						YGR223C	HSV2	1.01628	0.924147	1.10084	0.115311
YIL124W	AYR1	1.79939	1.66328	1.45636	-0.113475						YCR069W	CPR4	1.27546	1.30805	1.3819	0.115635
YGL226C-A	OST5	0.367228	0.339456	0.261639	-0.113451						YDR515W	SLF1	0.76674	0.794638	0.830922	0.115974
YBR103W	SIF2	1.73641	1.60525	2.11953	-0.113306						YNL142W	MEP2	1.03894	1.09	1.12596	0.116039
YOL025W	LAG2	0.520809	0.481488	0.81168	-0.113254						YEL016C	NPP2	1.31808	1.24538	1.42854	0.116107
YLR109W	AHP1	3.17125	2.9319	1.04906	-0.113212						YLR097C	HRT3	0.750689	0.784125	0.813629	0.116156
YDR425W	SNX41	0.877887	0.811663	1.11651	-0.113153						YER034W	YER034W	0.518646	0.566132	0.562405	0.116861
YPR021C	AGC1	1.08385	1.00211	1.21112	-0.113117						YNL289W	PCL1	0.26308	0.23762	0.28532	0.117077
YKL124W	SSH4	0.534992	0.494653	0.847738	-0.1131						YER132C	PMD1	1.32894	1.01524	1.44135	0.117143
YPL006W	NCR1	0.871857	0.806169	1.42047	-0.113009						YGL018C	JAC1	0.548281	0.616754	0.59473	0.117322
YJL131C	AIM23	0.769833	0.711833	0.981061	-0.113007						YGR179C	OKP1	0.607294	0.556369	0.658765	0.11737
YDR356W	SPC110	1.05533	0.97584	1.79185	-0.112981						YOR231W	MKK1	0.74764	0.732861	0.811014	0.117383
YHR149C	SKG6	0.754564	0.697817	1.18995	-0.112794						YOR052C	TMC1	0.332989	0.338997	0.361271	0.117607
YNL201C	PSY2	0.878633	0.812589	1.22426	-0.112733						YPL140C	MKK2	0.846978	0.894352	0.919078	0.117862
YDR085C	AFR1	0.541764	0.501075	0.700504	-0.112637						YBR258C	SHG1	0.219096	0.225883	0.237825	0.118338
YPL166W	ATG29	0.680265	0.629207	0.926332	-0.112561						YDR538W	PAD1	0.58354	0.60429	0.633509	0.118533
YDL080C	THI3	0.464069	0.429266	0.640048	-0.112466						YLR221C	RSA3	0.800362	0.893926	0.869063	0.118807
YPR070W	MED1	0.477822	0.442048	0.723592	-0.11227						YLR328W	NMA1	0.917896	0.935393	0.997417	0.119866
YDR072C	IPT1	0.790862	0.731662	0.992963	-0.112249						YDL205C	HEM3	0.732826	0.748402	0.796481	0.120168
YPR175W	DPB2	0.609064	0.563482	0.947053	-0.112225						YDR177W	UBC1	1.71336	1.7347	1.8628	0.120644
YGL151W	NUT1	0.776578	0.718519	1.39602	-0.112104						YPL177C	CUP9	0.364807	0.352455	0.396695	0.120895
YBR215W	HPC2	0.981674	0.908308	1.43032	-0.112062						YAL020C	ATS1	1.08339	1.11968	1.17826	0.121095
YDR348C	PAL1	1.27973	1.18414	1.71196	-0.112						YBR130C	SHE3	0.632561	0.678139	0.688227	0.12168
YBR001C	NTH2	1.44876	1.34063	1.85374	-0.111906						YOL132W	GAS4	0.278813	0.288056	0.303354	0.121702
YLL034C	RIX7	1.20764	1.11752	2.13959	-0.111888						YNL054W-B	YNL054W-B	1.97535	1.31486	2.15015	0.12233
YCL034W	LSB5	1.76807	1.63615	2.14416	-0.111872						YGR236C	SPG1	0.312981	0.386765	0.340805	0.12287
YBR294W	SUL1	0.258759	0.239453	0.384866	-0.111867						YOR085W	OST3	1.67893	1.78849	1.82822	0.122893
YPR061C	JID1	0.206188	0.190844	0.261117	-0.111569						YGR165W	MRPS35	0.414408	0.475329	0.451357	0.123216
YBL023C	MCM2	0.83482	0.772768	1.33522	-0.11143						YLL010C	PSR1	0.89066	0.838393	0.970184	0.123383
YLR045C	STU2	1.09153	1.01051	1.87592	-0.111259						YDL160C-A	MHF2	0.242245	0.291837	0.26388	0.12342
YGL056C	SDS23	0.964175	0.892714	1.2625	-0.111096						YBR171W	SEC66	1.37051	1.52266	1.49293	0.123436
YFL049W	SWP82	0.621147	0.57515	1.05293	-0.110998						YPL237W	SUI3	1.53308	1.77951	1.67015	0.123543
YLR393W	ATP10	0.941314	0.871696	1.49826	-0.110851						YOL146W	PSF3	0.479138	0.537709	0.521995	0.123595
YDR436W	PPZ2	1.00616	0.931934	1.38694	-0.110557						YKL121W	DGR2	0.925336	0.844471	1.00825	0.123801
YHR176W	FMO1	0.436932	0.404724	0.52827	-0.110469						YLR267W	BOP2	0.580934	0.583129	0.633077	0.124007
YML099C	ARG81	0.629621	0.583231	0.99781	-0.110416						YDR065W	RRG1	0.366754	0.386272	0.39971	0.124142
YDR393W	SHE9	0.539603	0.499906	0.678269	-0.110241						YDR260C	SWM1	1.16279	1.17613	1.26744	0.124326
YAL028W	FRT2	0.643034	0.595791	0.684707	-0.110089						YNL333W	SNZ2	0.528452	0.501757	0.576259	0.124947
YPR032W	SRO7	0.68752	0.637024	1.22208	-0.110055						YPL163C	SVS1	1.82768	1.69716	1.99436	0.125912
YOL043C	NTG2	0.867218	0.80354	1.06985	-0.110026						YML100W	TSL1	1.55463	1.37938	1.69674	0.126194
YBR085W	AAC3	0.741571	0.687186	1.03312	-0.109884						YOL004W	SIN3	2.1314	1.55142	2.32801	0.1273
YHR036W	BRL1	0.489208	0.453348	0.555492	-0.109829						YMR181C	YMR181C	1.20668	1.08586	1.31801	0.127328
YEL040W	UTR2	0.785665	0.728193	1.05512	-0.109595						YGL197W	MDS3	3.0231	2.01568	3.30218	0.127392
YGR192C	TDH3	6.67839	6.19008	1.57454	-0.109542						YOL110W	SHR5	0.625802	0.732252	0.683859	0.127993
YIL050W	PCL7	0.283338	0.262637	0.373663	-0.109457						YFL042C	YFL042C	1.3592	1.26787	1.48808	0.130697
YKR086W	PRP16	0.832829	0.772046	1.28796	-0.109333						YHR004C	NEM1	0.538915	0.528982	0.590039	0.130752
YKL125W	RRN3	0.413384	0.383252	0.71015	-0.109189						YDR435C	PPM1	0.821024	0.844268	0.899033	0.130951
YOL063C	CRT10	0.647105	0.599994	0.962722	-0.109053						YPL209C	IPL1	0.523277	0.424578	0.573115	0.13125
YJR107W	YJR107W	1.32303	1.22678	1.5487	-0.108971						YDR347W	MRP1	0.500503	0.501452	0.548312	0.131619
YPR124W	CTR1	0.475023	0.440475	0.483186	-0.108936						YNL222W	SSU72	0.565986	0.573696	0.620132	0.131808
YPR201W	ARR3	0.524396	0.486403	0.895955	-0.108507						YDR316W	OMS1	1.54532	1.23374	1.69324	0.131877
YLL007C	YLL007C	0.648528	0.60154	1.05173	-0.108507						YGL143C	MRF1	0.514362	0.511925	0.563674	0.132076
YDL132W	CDC53	1.02464	0.950448	1.69641	-0.108431						YMR037C	MSN2	1.01706	0.945503	1.11501	0.132647
YMR256C	COX7	0.231759	0.214993	0.156961	-0.108333						YKL207W	EMC3	0.908436	1.10644	0.996217	0.133075
YPL255W	BBP1	0.410323	0.380672	0.553538	-0.108213						YMR182C	RGM1	1.85825	1.2149	2.03791	0.133145
YNL133C	FYV6	0.85767	0.795855	0.94542	-0.107917						YPL024W	RMI1	0.272902	0.301391	0.29931	0.133256
YKL161C	KDX1	0.362591	0.336483	0.454662	-0.10781						YER190W	YRF1-2	1.71099	0.752775	1.87744	0.13393
YHR007C	ERG11	1.20105	1.11463	1.88064	-0.107736						YPL072W	UBP16	0.474257	0.433266	0.520503	0.134238
YDL168W	SFA1	3.60082	3.34184	4.84955	-0.107681						YML091C	RPM2	0.652937	0.505399	0.716728	0.13448
YER038C	KRE29	0.667183	0.619249	0.97289	-0.107564						YOR297C	TIM18	0.264191	0.3053	0.29007	0.134823
YER099C	PRS2	1.0945	1.01589	2.10141	-0.107525						YHR128W	FUR1	0.788951	0.742686	0.866705	0.135606
YOR005C	DNL4	0.600422	0.557352	0.879244	-0.107388						YML113W	DAT1	0.744045	0.648252	0.817531	0.135884
YNR053C	NOG2	0.72497	0.67297	1.21704	-0.107378						YLR091W	GEP5	0.724088	0.707261	0.795726	0.136107
YFR015C	GSY1	1.89768	1.76158	1.81075	-0.107367						YOR191W	ULS1	2.43291	1.79338	2.67427	0.136462
YDL137W	ARF2	3.65774	3.39561	1.58508	-0.107281						YJR036C	HUL4	1.82953	1.64252	2.01139	0.13672
YLR136C	TIS11	0.261751	0.242995	0.519928	-0.107265						YLR337C	VRP1	4.91789	3.37912	5.41087	0.137823
YFL027C	GYP8	0.480055	0.445661	0.621693	-0.107252						YML011C	RAD33	0.410783	0.454496	0.452144	0.138406
YLR369W	SSQ1	0.786773	0.730421	1.30414	-0.10722						YDR251W	PAM1	1.2909	1.19259	1.42096	0.138483
YNL313C	EMW1	0.967971	0.898697	1.77654	-0.107129						YOR043W	WHI2	0.65219	0.653903	0.717918	0.138527
YIR039C	YPS6	0.738634	0.68579	0.757174	-0.107092						YLL041C	SDH2	1.12227	0.689415	1.23608	0.139362
YML118W	NGL3	0.516798	0.479849	0.701008	-0.107019						YPL191C	YPL191C	0.593461	0.649242	0.65394	0.140007
YPL163C	SVS1	1.82768	1.69716	1.99436	-0.106895						YNR020C	ATP23	1.48157	1.33391	1.63258	0.140028
YOR384W	FRE5	1.21969	1.1329	1.40119	-0.106488						YPL134C	ODC1	1.83882	1.61169	2.02657	0.140262
YLR443W	ECM7	0.669671	0.622098	0.715343	-0.106309						YGL002W	ERP6	0.493197	0.455735	0.543581	0.14033
YHR116W	COX23	0.496511	0.46128	0.350503	-0.106183						YNL133C	FYV6	0.85767	0.795855	0.94542	0.140533
YPR062W	FCY1	1.36341	1.2667	0.717563	-0.106151						YGR281W	YOR1	1.93823	1.47884	2.13703	0.140862
YPL097W	MSY1	0.637411	0.592208	0.808713	-0.106118						YNL009W	IDP3	0.294069	0.280051	0.324261	0.141001
YPR008W	HAA1	0.745669	0.692873	0.88224	-0.105945						YLR040C	AFB1	1.50231	1.31901	1.65712	0.141491
YBL037W	APL3	0.626126	0.581832	1.12059	-0.105851						YOR153W	PDR5	1.6877	1.36463	1.86219	0.141941
YGL187C	COX4	0.53727	0.499291	0.265817	-0.105766						YGL161C	YIP5	1.62018	1.69621	1.78784	0.142066
YGR060W	ERG25	1.00349	0.932575	1.29677	-0.105727						YBL041W	PRE7	0.952816	1.07675	1.05153	0.142214
YLR295C	ATP14	0.526113	0.488937	0.304783	-0.105726						YJR006W	POL31	1.12875	1.18502	1.24571	0.142232
YMR287C	DSS1	0.442801	0.411516	0.663701	-0.105709						YGL129C	RSM23	0.472033	0.493967	0.521001	0.1424
YDR484W	VPS52	0.424781	0.394794	0.627427	-0.105622						YMR048W	CSM3	1.95256	1.95576	2.15566	0.142764
YOR219C	STE13	0.855134	0.794924	1.23501	-0.105333						YDR387C	YDR387C	0.519088	0.494841	0.573378	0.143507
YMR037C	MSN2	1.01706	0.945503	1.11501	-0.105252						YIR006C	PAN1	2.72943	2.07403	3.01543	0.143766
YJR109C	CPA2	0.781119	0.72618	1.42471	-0.105216						YMR267W	PPA2	0.795409	0.868169	0.879271	0.144611
YOR006C	TSR3	1.04156	0.968339	1.39603	-0.105159						YDR492W	IZH1	0.699811	0.641772	0.773595	0.144613
YGL208W	SIP2	1.23584	1.14898	1.16213	-0.105132						YGR252W	GCN5	1.05299	1.02735	1.16422	0.144873
YDR461W	MFA1	0.191453	0.178021	0.21769	-0.104939						YPL094C	SEC62	0.883072	0.983499	0.976912	0.145697
YJR060W	CBF1	0.964997	0.897335	1.55502	-0.104878						YGL019W	CKB1	1.31503	1.42461	1.45522	0.146143
YOL138C	RTC1	0.568074	0.528348	0.935152	-0.104592						YDR093W	DNF2	1.82992	1.32485	2.02535	0.146387
YPR122W	AXL1	0.582793	0.54205	0.873448	-0.104556						YKL179C	COY1	1.56885	1.29853	1.73653	0.1465
YOR137C	SIA1	0.460667	0.428526	0.602888	-0.104341						YLR026C	SED5	0.707877	0.702394	0.783559	0.146543
YCL039W	GID7	1.20807	1.12386	1.48874	-0.104249						YNL068C	FKH2	1.04634	0.81633	1.15828	0.146634
YER174C	GRX4	0.665681	0.619301	0.799333	-0.10419						YML083C	YML083C	0.416529	0.25881	0.461159	0.146849
YCL032W	STE50	1.2076	1.12356	1.6372	-0.104063						YDL235C	YPD1	0.544664	0.481299	0.603094	0.147016
YDL030W	PRP9	0.854266	0.794896	1.35718	-0.10392						YNL183C	NPR1	1.57849	1.25565	1.74814	0.147281
YIL123W	SIM1	2.27867	2.12034	3.05777	-0.103899						YMR149W	SWP1	0.991278	1.12595	1.09785	0.147319
YFR047C	BNA6	2.53102	2.35523	1.42215	-0.103851						YGR031W	IMO32	0.836308	0.913166	0.927004	0.148541
YDR032C	PST2	6.40546	5.96093	1.26774	-0.103765						YNL063W	MTQ1	0.448483	0.467027	0.497369	0.149265
YBR179C	FZO1	0.593382	0.552285	0.963943	-0.103549						YGL098W	USE1	0.917868	0.920177	1.01816	0.149599
YOR355W	GDS1	0.886442	0.825115	0.853079	-0.103431						YLR093C	NYV1	0.618812	0.626348	0.686489	0.149734
YGL025C	PGD1	0.622016	0.579033	0.864816	-0.103306						YEL029C	BUD16	0.485305	0.54146	0.538407	0.149806
YJR086W	STE18	0.347216	0.323225	0.359082	-0.103296						YDL144C	YDL144C	1.6181	1.58492	1.79542	0.15002
YLR223C	IFH1	0.983517	0.915612	1.59109	-0.103214						YPL214C	THI6	0.682069	0.707841	0.756904	0.150192
YFR048W	RMD8	0.512544	0.477211	0.720551	-0.103048						YFL030W	AGX1	0.405857	0.395103	0.450641	0.151008
YPR179C	HDA3	0.779535	0.725858	1.37624	-0.102928						YDL022W	GPD1	0.803172	0.735188	0.892205	0.151666
YPL040C	ISM1	0.509052	0.474005	0.762141	-0.10291						YNL158W	PGA1	0.70257	0.761176	0.780518	0.15179
YLR196W	PWP1	1.29423	1.20522	2.65882	-0.102804						YJR068W	RFC2	1.01226	1.00266	1.12462	0.15186
YHL012W	YHL012W	0.241929	0.225306	0.404698	-0.102696						YGL128C	CWC23	0.613649	0.580273	0.681781	0.151895
YGL010W	MPO1	0.205998	0.191863	0.231312	-0.102549						YNR001C	CIT1	1.04469	0.899815	1.16093	0.152204
YPR020W	ATP20	0.375172	0.349443	0.221736	-0.102497						YEL037C	RAD23	1.73495	1.66982	1.92822	0.152376
YBL103C	RTG3	1.00912	0.939914	1.21876	-0.102495						YJR080C	AIM24	0.915513	1.01774	1.01768	0.152629
YHR157W	REC104	0.320346	0.298383	0.386688	-0.102464						YHL024W	RIM4	1.10222	0.919896	1.2254	0.152842
YOR148C	SPP2	0.522254	0.486544	0.593307	-0.102182						YMR263W	SAP30	0.432104	0.419115	0.480579	0.153396
YLR117C	CLF1	1.22163	1.13814	1.79947	-0.10213						YGL020C	GET1	0.962177	1.06646	1.07022	0.153533
YDL095W	PMT1	0.998864	0.930631	1.86728	-0.10208						YBR192W	RIM2	0.802126	0.756488	0.893037	0.154891
YOR302W	YOR302W	0.62877	0.585834	0.867808	-0.102042						YDL189W	RBS1	1.05183	1.04439	1.17105	0.154899
YER133W	GLC7	1.47878	1.37781	1.42004	-0.102039						YHR211W	FLO5	2.275	1.52605	2.53294	0.15495
YLR211C	ATG38	0.901585	0.840084	0.947374	-0.10193						YML105C	SEC65	1.04951	1.16461	1.16853	0.154973
YNR055C	HOL1	1.52678	1.42271	1.38607	-0.101847						YBR217W	ATG12	0.274298	0.251182	0.305406	0.154984
YPL156C	PRM4	0.367154	0.34213	0.494444	-0.101842						YKR098C	UBP11	0.717642	0.777616	0.799179	0.155254
YIR004W	DJP1	0.91869	0.856085	1.09905	-0.101824						YFL039C	ACT1	3.00497	2.98857	3.34848	0.156157
YPL096W	PNG1	1.22861	1.14492	1.41768	-0.101778						YOR179C	SYC1	0.659704	0.69197	0.735251	0.156419
YDL222C	FMP45	1.43967	1.34172	1.62251	-0.101649						YMR126C	DLT1	0.272281	0.275525	0.303464	0.156427
YJL080C	SCP160	0.985197	0.918184	2.1396	-0.101629						YLR368W	MDM30	0.587998	0.644273	0.655349	0.156452
YMR295C	YMR295C	1.69113	1.57614	1.63364	-0.10159						YDR517W	GRH1	1.41751	1.30822	1.58008	0.156631
YGL110C	CUE3	1.15801	1.07954	1.91339	-0.101235						YER055C	HIS1	1.37349	1.59838	1.53145	0.157049
YFL046W	FMP32	0.856745	0.798689	1.11418	-0.101231						YCL044C	MGR1	1.32655	1.06489	1.47951	0.157434
YOR074C	CDC21	1.78665	1.66584	2.41046	-0.101009						YHR132W-A	IGO2	0.393784	0.43548	0.43925	0.15764
YML088W	UFO1	1.73464	1.61735	2.02956	-0.101001						YJR021C	REC107	0.451384	0.429132	0.503662	0.1581
YOR308C	SNU66	0.758604	0.707316	1.35528	-0.100993						YMR188C	MRPS17	0.70469	0.660395	0.786881	0.159156
YOR144C	ELG1	0.571782	0.53313	0.794769	-0.100977						YHL021C	AIM17	0.540729	0.495531	0.603807	0.159181
YER022W	SRB4	0.909773	0.848309	1.47775	-0.100916						YPR021C	AGC1	1.08385	1.00211	1.21112	0.160181
YJR046W	TAH11	1.19872	1.11779	1.61737	-0.100838						YDR342C	HXT7	1.46951	1.24445	1.64221	0.160301
YJL073W	JEM1	0.823539	0.767959	1.18058	-0.100808						YNL030W	HHF2	0.183237	0.212289	0.204841	0.160793
YDR276C	PMP3	0.379393	0.353798	0.271242	-0.100764						YOL086C	ADH1	1.67594	2.19937	1.87418	0.161287
YLR309C	IMH1	3.08511	2.87769	3.93081	-0.100409						YKR025W	RPC37	1.28379	1.26038	1.43585	0.161498
YMR207C	HFA1	1.83661	1.71314	3.01805	-0.1004						YML112W	CTK3	0.398808	0.409236	0.446105	0.161689
YKR024C	DBP7	0.69192	0.64541	1.15427	-0.100389						YER166W	DNF1	1.50877	1.16149	1.68889	0.162701
YFL042C	YFL042C	1.3592	1.26787	1.48808	-0.100346						YLR009W	RLP24	0.771437	0.760915	0.863645	0.16289
YDL216C	RRI1	0.568632	0.530436	0.699045	-0.100318						YBR278W	DPB3	0.329094	0.340917	0.368501	0.163171
YDR214W	AHA1	3.71207	3.463	1.91842	-0.100204						YMR190C	SGS1	1.18286	1.01827	1.32487	0.16357
YNL294C	RIM21	0.754337	0.703729	1.03839	-0.100189						YDR315C	IPK1	0.36744	0.329554	0.411568	0.16362
YER028C	MIG3	0.45645	0.425868	0.625481	-0.10005						YBL081W	YBL081W	1.49848	1.19421	1.67898	0.164091
YKR002W	PAP1	1.81696	1.69526	2.43227	-0.100023						YOR213C	SAS5	0.386655	0.395827	0.433252	0.164158
YNL161W	CBK1	1.13511	1.05917	1.85834	-0.0999012						YOR106W	VAM3	0.493042	0.477533	0.55252	0.164316
YLL008W	DRS1	1.00793	0.940559	1.97897	-0.0998065						YAL063C	FLO9	0.319383	0.270487	0.357975	0.164572
YMR216C	SKY1	1.012	0.944466	1.36444	-0.0996408						YCR105W	ADH7	0.389628	0.399353	0.436767	0.164766
YKL163W	PIR3	0.471154	0.439752	0.657564	-0.0995069						YPL224C	MMT2	0.676329	0.66765	0.758414	0.165261
YLL003W	SFI1	0.838283	0.782418	1.21116	-0.0994977						YLR068W	FYV7	0.887534	0.790823	0.995279	0.165298
YMR124W	EPO1	1.10481	1.03129	1.52347	-0.0993463						YOL001W	PHO80	0.377443	0.407472	0.423264	0.1653
YDR027C	VPS54	1.02228	0.954261	1.36003	-0.0993338						YDR405W	MRP20	0.468372	0.470081	0.525283	0.16544
YPR034W	ARP7	1.03346	0.964714	1.45377	-0.099305						YOR271C	FSF1	1.58512	1.71391	1.7781	0.16575
YLR069C	MEF1	0.70182	0.655191	1.03303	-0.0991859						YKR038C	KAE1	1.07414	1.13676	1.20538	0.166309
YER148W	SPT15	1.36129	1.2709	0.986415	-0.0991303						YJR094C	IME1	1.09963	0.834291	1.234	0.16632
YJL111W	CCT7	1.72247	1.60827	2.54462	-0.0989715						YJL118W	YJL118W	0.313925	0.309627	0.3525	0.167207
YLR126C	YLR126C	1.39653	1.30402	0.757791	-0.0988811						YGL010W	MPO1	0.205998	0.191863	0.231312	0.167213
YNL188W	KAR1	0.448711	0.419003	0.634282	-0.0988279						YGL222C	EDC1	0.756956	0.694134	0.850045	0.167329
YOL144W	NOP8	1.17963	1.10156	2.11945	-0.098789						YMR003W	AIM34	0.185574	0.199068	0.2084	0.167366
YOR259C	RPT4	1.55569	1.45279	2.12062	-0.0987344						YMR101C	SRT1	0.410982	0.423686	0.461584	0.167517
YFR053C	HXK1	2.86944	2.67975	2.11113	-0.0986727						YHR112C	YHR112C	1.3624	1.30359	1.53047	0.167823
YLR437C	DIF1	0.440691	0.41157	0.303208	-0.0986291						YOL048C	RRT8	0.412394	0.428278	0.463324	0.167999
YIL137C	TMA108	0.972136	0.907911	1.86461	-0.0986072						YHR200W	RPN10	1.09791	1.13009	1.23357	0.16807
YDL059C	RAD59	0.789012	0.736892	0.792388	-0.0985935						YDR352W	YPQ2	0.638039	0.675459	0.717046	0.168421
YBL019W	APN2	0.833931	0.77887	1.19118	-0.0985453						YDR376W	ARH1	1.27081	1.27033	1.42835	0.168603
YNL012W	SPO1	0.302147	0.282236	0.384217	-0.0983494						YLR132C	USB1	0.497236	0.509452	0.558937	0.168756
YMR301C	ATM1	1.28519	1.20064	2.16489	-0.0981833						YPR067W	ISA2	0.450082	0.440854	0.50594	0.168779
YLR224W	YLR224W	0.486996	0.454982	0.632534	-0.0981032						YMR146C	TIF34	1.36191	1.41287	1.53107	0.168906
YPR163C	TIF3	3.08053	2.87817	4.72379	-0.0980281						YDR375C	BCS1	0.29935	0.336023	0.336599	0.169197
YDR320C-A	DAD4	0.0938374	0.0876801	0.108347	-0.0979131						YLR149C	YLR149C	0.829297	0.843314	0.932492	0.169202
YGL006W	PMC1	1.0465	0.977837	1.24652	-0.0979005						YBR129C	OPY1	0.442424	0.450806	0.497496	0.169257
YPR178W	PRP4	1.45913	1.36356	1.84221	-0.0977312						YBR200W	BEM1	0.942537	0.899049	1.06004	0.169499
YOR078W	BUD21	0.517162	0.483294	0.705176	-0.0977154						YPR047W	MSF1	0.547624	0.614842	0.616043	0.169845
YGR134W	CAF130	0.652774	0.610029	0.968152	-0.0977066						YJL042W	MHP1	1.64325	1.33839	1.84909	0.170261
YJR022W	LSM8	0.157098	0.146817	0.281874	-0.0976443						YDR362C	TFC6	1.62737	1.42893	1.83138	0.170394
YBR007C	DSF2	0.852242	0.796539	1.16813	-0.0975179						YPL135W	ISU1	0.247347	0.221982	0.278372	0.170478
YAL009W	SPO7	0.793773	0.741969	0.943174	-0.0973681						YIL004C	BET1	0.519288	0.524739	0.584634	0.170999
YEL043W	YEL043W	0.831317	0.777078	1.11403	-0.0973391						YLR310C	CDC25	1.34777	1.02368	1.5182	0.171792
YDR229W	IVY1	0.736985	0.689057	1.1	-0.0970129						YLR265C	NEJ1	0.37193	0.40045	0.419032	0.172026
YPL233W	NSL1	0.532939	0.498296	0.758369	-0.0969699						YDL224C	WHI4	1.20265	1.04883	1.355	0.172073
YMR303C	ADH2	0.405846	0.379516	0.588684	-0.0967728						YNR074C	AIF1	1.12265	1.15041	1.26491	0.172132
YDL233W	MFG1	0.92323	0.863373	1.19822	-0.0967066						YDL222C	FMP45	1.43967	1.34172	1.62251	0.172491
YGL211W	NCS6	1.00066	0.935833	1.49297	-0.0966319						YJR012C	YJR012C	0.305472	0.336507	0.344342	0.172804
YDL027C	YDL027C	0.427578	0.399887	0.508366	-0.0965957						YNL271C	BNI1	1.95934	1.37484	2.20868	0.172819
YOL103W	ITR2	0.81938	0.766397	0.775095	-0.0964417						YHL020C	OPI1	0.859476	0.793104	0.968939	0.172949
YJL013C	MAD3	0.485884	0.454472	0.556521	-0.0964205						YLR315W	NKP2	0.891203	0.856359	1.00511	0.173531
YDR475C	JIP4	0.838957	0.784859	0.97876	-0.0961629						YOR279C	RFM1	0.530502	0.503607	0.598716	0.174515
YGR084C	MRP13	0.322113	0.301397	0.391819	-0.0959006						YBR251W	MRPS5	0.380578	0.396501	0.429546	0.174623
YGL220W	FRA2	1.00224	0.937802	0.673046	-0.0958686						YNL092W	YNL092W	0.988142	0.968561	1.11548	0.174876
YMR179W	SPT21	0.707464	0.662065	1.05188	-0.0956854						YHR071W	PCL5	0.347218	0.380834	0.391979	0.174934
YOL135C	MED7	0.449643	0.420802	0.532209	-0.0956395						YMR091C	NPL6	1.34739	1.28543	1.52131	0.175142
YCR024C-A	PMP1	2.17299	2.03377	2.63698	-0.0955273						YER118C	SHO1	0.979459	1.04128	1.10615	0.175492
YBL058W	SHP1	1.73063	1.61981	1.78176	-0.0954727						YLR018C	POM34	0.497861	0.417029	0.562277	0.175537
YPR154W	PIN3	1.27756	1.1958	1.11668	-0.0954099						YCL056C	PEX34	0.431695	0.422084	0.48757	0.175598
YBR227C	MCX1	1.96086	1.8357	2.50441	-0.0951546						YNR018W	RCF2	0.630645	0.73924	0.712604	0.176272
YDL002C	NHP10	0.819654	0.76734	0.980845	-0.0951491						YER042W	MXR1	1.45982	1.32535	1.64957	0.176295
YGL113W	SLD3	0.478329	0.447829	0.775864	-0.0950545						YGR063C	SPT4	0.288088	0.32652	0.325551	0.176376
YJR153W	PGU1	0.547894	0.51297	0.459115	-0.095023						YPL129W	TAF14	0.760763	0.831252	0.860083	0.177029
YOL006C	TOP1	1.13636	1.06398	1.96199	-0.0949432						YDR179W-A	YDR179W-A	0.33411	0.344465	0.377818	0.177366
YOR363C	PIP2	0.631164	0.590995	0.985683	-0.0948695						YNL006W	LST8	0.82376	0.842698	0.931598	0.177483
YJL049W	YJL049W	1.05164	0.984799	1.44722	-0.0947428						YLR137W	RKM5	0.597709	0.565028	0.676003	0.177588
YJL159W	HSP150	0.837619	0.784382	1.33067	-0.094737						YCR020W-B	HTL1	0.137141	0.149181	0.155119	0.177713
YPL268W	PLC1	0.661367	0.619377	0.988252	-0.0946343						YPR065W	ROX1	1.35737	0.988637	1.53639	0.178721
YNL077W	APJ1	0.673978	0.631209	0.783641	-0.0945846						YBR233W-A	DAD3	0.384505	0.363296	0.435244	0.178821
YIL019W	FAF1	1.1364	1.0643	1.54321	-0.0945698						YDR035W	ARO3	1.16162	1.24246	1.31499	0.178917
YOR322C	LDB19	0.816948	0.76523	1.09896	-0.0943498						YBR276C	PPS1	1.02531	0.920084	1.16216	0.180753
YGL162W	SUT1	0.51709	0.484365	0.646247	-0.0943208						YKL110C	KTI12	0.473107	0.596456	0.536262	0.180771
YKL146W	AVT3	0.76913	0.720495	1.25254	-0.0942397						YEL006W	YEA6	0.465883	0.469437	0.528121	0.180899
YPL116W	HOS3	0.927469	0.868834	1.35124	-0.0942198						YJL133W	MRS3	0.665332	0.605013	0.754259	0.180986
YPR171W	BSP1	1.11212	1.04183	1.43875	-0.0941959						YLR023C	IZH3	0.709101	0.64185	0.8039	0.181025
YLR377C	FBP1	0.174833	0.163796	0.245828	-0.0940799						YGR108W	CLB1	0.503107	0.51186	0.570503	0.181371
YDR257C	RKM4	0.806603	0.755812	1.32293	-0.0938313						YMR286W	MRPL33	0.144485	0.152554	0.163866	0.181593
YGL193C	YGL193C	0.874714	0.819637	1.04454	-0.0938254						YGR195W	SKI6	0.481328	0.532972	0.545912	0.181648
YDR419W	RAD30	0.810212	0.759213	1.27391	-0.093795						YDL115C	IWR1	1.51361	1.24142	1.71711	0.181987
YDR295C	HDA2	0.894395	0.838147	1.22944	-0.0937091						YOR236W	DFR1	0.617618	0.695402	0.701167	0.183043
YMR188C	MRPS17	0.70469	0.660395	0.786881	-0.0936595						YPL147W	PXA1	0.582225	0.546558	0.661019	0.183114
YIL109C	SEC24	1.12533	1.05461	2.07196	-0.0936452						YBR149W	ARA1	3.84066	3.54142	4.36091	0.183274
YOR262W	GPN2	1.36408	1.2786	1.67233	-0.0933549						YHR036W	BRL1	0.489208	0.453348	0.555492	0.183318
YER014W	HEM14	1.4505	1.35986	1.71274	-0.093094						YIL036W	CST6	0.960961	0.881648	1.0912	0.183367
YGL005C	COG7	0.65469	0.613799	0.915742	-0.0930466						YKR060W	UTP30	0.477646	0.567909	0.542577	0.183884
YBR085C-A	YBR085C-A	0.610801	0.572737	0.263216	-0.0928301						YOR148C	SPP2	0.522254	0.486544	0.593307	0.184028
YJR119C	JHD2	0.548532	0.514413	0.91641	-0.0926503						YPL227C	ALG5	0.948981	0.892895	1.07836	0.184389
YDR128W	MTC5	1.02969	0.965649	1.5881	-0.0926348						YMR183C	SSO2	1.79396	1.85344	2.03854	0.184389
YIL056W	VHR1	0.828059	0.776615	1.10172	-0.0925339						YDR293C	SSD1	1.67922	1.14989	1.90855	0.184684
YPL033C	SRL4	0.385837	0.361896	0.24409	-0.0924181						YOR040W	GLO4	2.14461	2.20101	2.43767	0.184788
YJL125C	GCD14	1.16151	1.08954	2.00344	-0.092278						YMR102C	YMR102C	0.617741	0.623889	0.702356	0.185199
YDL033C	SLM3	0.373147	0.350035	0.515886	-0.092244						YDR461W	MFA1	0.191453	0.178021	0.21769	0.185284
YOL053W	AIM39	0.741965	0.696155	0.767183	-0.0919432						YNL242W	ATG2	1.06657	0.880122	1.21313	0.185757
YOL100W	PKH2	0.709503	0.665708	0.910204	-0.0919202						YJL178C	ATG27	0.921538	0.960596	1.04819	0.185779
YLR084C	RAX2	0.650621	0.61046	1.04143	-0.0919188						YDR505C	PSP1	1.57995	1.34669	1.79751	0.186113
YCR010C	ADY2	0.379702	0.356266	0.539427	-0.0919145						YPR107C	YTH1	0.427692	0.475239	0.486606	0.186182
YPR137W	RRP9	1.05499	0.989908	1.62189	-0.091869						YBR070C	ALG14	0.486692	0.526088	0.553777	0.186297
YAL021C	CCR4	1.0711	1.00503	1.85321	-0.0918496						YJL180C	ATP12	0.379692	0.40151	0.432077	0.186455
YNL213C	RRG9	0.400996	0.376274	0.497001	-0.0918025						YOL062C	APM4	1.13811	1.15064	1.29543	0.186789
YDL045W-A	MRP10	0.188174	0.176584	0.187466	-0.0917084						YKL006C-A	SFT1	0.357138	0.370351	0.406832	0.187952
YFR003C	YPI1	0.84307	0.791226	0.731596	-0.0915629						YPL279C	FEX2	0.533098	0.517403	0.60738	0.188199
YJR032W	CPR7	1.09079	1.02379	1.7951	-0.0914549						YJR144W	MGM101	0.915405	0.923991	1.04303	0.188302
YFL055W	AGP3	0.656107	0.615846	0.970325	-0.0913601						YCR036W	RBK1	1.0034	1.02051	1.14335	0.18837
YML030W	RCF1	0.749402	0.703455	0.653025	-0.091283						YBR035C	PDX3	1.64172	1.75555	1.87088	0.188512
YJR082C	EAF6	0.376454	0.353374	0.305313	-0.0912768						YLR037C	PAU23	0.394983	0.36415	0.450346	0.189243
YPL147W	PXA1	0.582225	0.546558	0.661019	-0.0912037						YLR305C	STT4	1.37717	1.10399	1.57033	0.189358
YDL006W	PTC1	1.59594	1.49823	1.6997	-0.0911484						YHR086W	NAM8	0.922406	0.867269	1.05191	0.189537
YNL259C	ATX1	0.189146	0.177606	0.12886	-0.0908227						YPR035W	GLN1	0.357156	0.338038	0.407308	0.189566
YPL076W	GPI2	0.603871	0.567046	0.622877	-0.0907745						YCL008C	STP22	1.14409	1.10407	1.30475	0.189579
YNL288W	CAF40	0.617873	0.580216	0.617904	-0.0907196						YLR036C	YLR036C	0.35074	0.355017	0.399999	0.189591
YJL056C	ZAP1	0.650414	0.610793	1.03939	-0.0906761						YMR269W	TMA23	2.16854	2.1198	2.47351	0.189837
YOR353C	SOG2	0.770518	0.723583	1.14677	-0.0906716						YLR251W	SYM1	0.47748	0.427703	0.544671	0.189943
YML098W	TAF13	0.741062	0.695993	0.78302	-0.0905215						YMR030W	RSF1	0.584578	0.565177	0.667041	0.190379
YKL190W	CNB1	2.13628	2.00637	1.45334	-0.0905097						YEL049W	PAU2	0.338817	0.342549	0.386665	0.190575
YBR156C	SLI15	0.775634	0.7285	1.10021	-0.0904472						YDR452W	PPN1	1.43019	1.56726	1.63227	0.190674
YGR096W	TPC1	0.430618	0.404462	0.408668	-0.0904063						YNR057C	BIO4	0.428472	0.464257	0.489171	0.191139
YOR036W	PEP12	1.2838	1.206	1.53038	-0.0901856						YLR181C	VTA1	1.93804	1.91873	2.21279	0.191268
YOR172W	YRM1	0.878335	0.82515	1.31656	-0.0901145						YAL012W	CYS3	1.92166	1.96483	2.19433	0.191429
YER038W-A	YER038W-A	0.198014	0.186026	0.252949	-0.0900938						YKL170W	MRPL38	0.515245	0.498588	0.588557	0.191925
YGR046W	TAM41	0.452453	0.425068	0.579522	-0.0900718						YFR029W	PTR3	1.48409	1.30502	1.69546	0.192095
YPL100W	ATG21	0.755449	0.709755	1.37532	-0.090013						YLL027W	ISA1	0.545127	0.468672	0.622779	0.192129
YOL136C	PFK27	0.438375	0.411917	0.602204	-0.0898142						YKL114C	APN1	1.67345	1.72087	1.9119	0.192181
YEL033W	MTC7	1.17649	1.10556	0.64965	-0.0897057						YLR089C	ALT1	1.68935	1.50787	1.93075	0.19269
YNL132W	KRE33	0.676032	0.635303	1.52032	-0.089646						YBR044C	TCM62	0.958183	0.953611	1.09521	0.192839
YMR293C	HER2	0.329385	0.309563	0.426257	-0.0895435						YMR276W	DSK2	1.85535	1.62191	2.12093	0.193004
YLR148W	PEP3	0.720858	0.677755	1.27129	-0.0889522						YHR011W	DIA4	0.86712	0.783823	0.991796	0.193812
YHR086W	NAM8	0.922406	0.867269	1.05191	-0.0889228						YGL155W	CDC43	0.799978	0.800299	0.915233	0.194179
YDR282C	YDR282C	0.820245	0.771259	1.14178	-0.0888392						YPR183W	DPM1	2.17833	2.28841	2.49243	0.19433
YNL215W	IES2	3.07978	2.89607	2.75596	-0.0887306						YMR171C	EAR1	0.668437	0.653183	0.764931	0.194538
YPR152C	URN1	0.842748	0.792486	1.09335	-0.0887158						YJR056C	YJR056C	0.433628	0.43302	0.496236	0.19457
YJL076W	NET1	0.697189	0.655717	1.21565	-0.0884755						YGR041W	BUD9	0.979819	0.873179	1.12133	0.194626
YDR409W	SIZ1	0.729124	0.685806	1.29317	-0.0883636						YER161C	SPT2	1.07852	1.10855	1.23466	0.195052
YDL117W	CYK3	0.779768	0.73351	1.19467	-0.0882279						YNL246W	VPS75	1.36651	1.29344	1.56443	0.195135
YDR473C	PRP3	1.40648	1.32304	2.0168	-0.0882278						YNL026W	SAM50	0.825938	0.850549	0.945629	0.195242
YLR417W	VPS36	0.696356	0.655121	0.996136	-0.0880655						YML132W	COS3	0.77972	0.679426	0.892741	0.195286
YKR014C	YPT52	2.58465	2.43161	1.87905	-0.0880612						YDR207C	UME6	2.70253	2.3465	3.0948	0.195539
YMR001C	CDC5	0.629912	0.592617	0.801569	-0.0880501						YJL013C	MAD3	0.485884	0.454472	0.556521	0.195825
YBR282W	MRPL27	0.700846	0.659418	0.661297	-0.0879033						YBL086C	YBL086C	0.98489	0.884791	1.12811	0.195874
YPL227C	ALG5	0.948981	0.892895	1.07836	-0.0878887						YLR219W	MSC3	1.22173	0.938326	1.39994	0.196448
YMR311C	GLC8	1.1293	1.06264	1.13716	-0.0877881						YIL093C	RSM25	0.455308	0.450436	0.521737	0.19648
YPR141C	KAR3	0.977944	0.920283	1.44048	-0.0876737						YBR003W	COQ1	0.632526	0.643687	0.724975	0.196806
YGR233C	PHO81	0.68138	0.641233	1.06798	-0.0876102						YOR390W	FEX1	0.485948	0.503651	0.557122	0.197191
YDR137W	RGP1	0.810009	0.762295	1.1928	-0.0875878						YCR033W	SNT1	1.03996	0.768808	1.19231	0.19723
YDL170W	UGA3	0.525562	0.494621	0.739302	-0.0875396						YFR043C	IRC6	0.305922	0.311399	0.350741	0.197239
YOL013C	HRD1	0.750468	0.706295	0.909804	-0.0875205						YJR088C	EMC2	1.93607	1.97042	2.22013	0.197513
YLL010C	PSR1	0.89066	0.838393	0.970184	-0.0872492						YBR159W	IFA38	1.1649	1.25398	1.33606	0.197779
YLR266C	PDR8	0.757489	0.713056	0.976087	-0.0872094						YCL058W-A	ADF1	0.309876	0.276229	0.355428	0.197868
YHR128W	FUR1	0.788951	0.742686	0.866705	-0.0871822						YPL038W	MET31	0.284848	0.281915	0.32674	0.197953
YIL038C	NOT3	0.846901	0.797238	1.45856	-0.0871816						YBL101C	ECM21	1.0501	0.865277	1.20459	0.198016
YPL053C	KTR6	0.908779	0.855494	1.49306	-0.0871716						YNL278W	CAF120	1.24452	0.935993	1.42795	0.198355
YDR275W	BSC2	0.780282	0.734582	1.05656	-0.0870725						YKL094W	YJU3	0.881637	0.906019	1.01235	0.19945
YBR295W	PCA1	0.680245	0.64048	1.12546	-0.0869018						YOR384W	FRE5	1.21969	1.1329	1.40119	0.200141
YNL087W	TCB2	0.888633	0.836896	1.73286	-0.0865398						YER111C	SWI4	1.70724	1.42631	1.96132	0.200162
YPL018W	CTF19	0.72763	0.685383	1.18011	-0.0862943						YGL100W	SEH1	2.00791	2.17609	2.30687	0.200239
YGL008C	PMA1	1.04117	0.980842	2.00618	-0.0861192						YCL051W	LRE1	0.738687	0.706933	0.849248	0.201223
YOR027W	STI1	2.18367	2.05718	3.38867	-0.0860865						YJL077C	ICS3	0.198708	0.193703	0.228481	0.201427
YML006C	GIS4	0.589136	0.555022	0.78129	-0.0860553						YLR128W	DCN1	0.755728	0.816958	0.868969	0.201438
YDR379W	RGA2	0.832446	0.784253	1.36822	-0.0860373						YHL009C	YAP3	0.842168	0.885362	0.968481	0.201616
YBR293W	VBA2	0.449249	0.423245	0.60343	-0.0860236						YMR059W	SEN15	0.194576	0.190611	0.223773	0.201704
YBR008C	FLR1	0.452932	0.426715	0.690841	-0.08602						YMR161W	HLJ1	1.46866	1.32106	1.68959	0.202171
YKR106W	GEX2	0.541301	0.509972	0.766626	-0.0860127						YDR337W	MRPS28	0.611022	0.622554	0.703298	0.202911
YGL023C	PIB2	1.37796	1.29824	1.76204	-0.0859694						YNL005C	MRP7	1.0812	1.1091	1.2446	0.203043
YNL221C	POP1	0.928619	0.874991	1.3979	-0.0858184						YGR147C	NAT2	0.597742	0.642428	0.688165	0.203233
YLR360W	VPS38	0.438901	0.413578	0.520448	-0.0857346						YDR036C	EHD3	0.831005	0.792732	0.956865	0.203458
YDR261C	EXG2	1.27222	1.19886	1.6176	-0.0856917						YKR022C	NTR2	0.856543	0.858492	0.986328	0.203541
YPL092W	SSU1	0.776313	0.731962	0.968783	-0.0848704						YNL330C	RPD3	1.64276	1.68041	1.89171	0.203567
YNL025C	SSN8	0.411401	0.387947	0.621794	-0.0846844						YNL199C	GCR2	1.16	1.02768	1.33599	0.203784
YHR040W	BCD1	1.29612	1.22229	1.94906	-0.0846128						YMR040W	YET2	0.258809	0.226773	0.298092	0.20387
YAR020C	PAU7	0.447953	0.42244	0.569355	-0.0846012						YIR002C	MPH1	1.75028	1.58764	2.01693	0.20458
YJR065C	ARP3	1.53208	1.44487	2.30285	-0.0845559						YKL096W	CWP1	0.87853	0.770704	1.01251	0.204775
YAL053W	FLC2	0.73945	0.697363	1.07361	-0.0845438						YOR344C	TYE7	0.625247	0.576116	0.720721	0.205014
YDR272W	GLO2	2.29801	2.16721	2.27525	-0.0845432						YMR227C	TAF7	2.39635	1.87992	2.76305	0.205426
YDR192C	NUP42	0.467425	0.440828	0.684316	-0.0845207						YJL046W	AIM22	0.688296	0.713784	0.79387	0.205873
YBR192W	RIM2	0.802126	0.756488	0.893037	-0.084511						YIL088C	AVT7	1.17067	1.25499	1.35045	0.206109
YMR148W	OSW5	0.752606	0.709841	0.71876	-0.0843988						YPL096W	PNG1	1.22861	1.14492	1.41768	0.206507
YJL101C	GSH1	0.988604	0.932471	1.58275	-0.0843338						YDR320C-A	DAD4	0.0938374	0.0876801	0.108347	0.207418
YMR240C	CUS1	0.81589	0.769595	1.20101	-0.0842755						YDR542W	PAU10	0.244254	0.359571	0.282042	0.207525
YHR198C	AIM18	0.316455	0.298499	0.316619	-0.0842743						YOR073W	SGO1	0.718131	0.661978	0.829491	0.207978
YFR022W	ROG3	0.52343	0.493775	0.705074	-0.0841414						YGR239C	PEX21	0.225924	0.251255	0.261041	0.208439
YGL242C	YGL242C	2.79481	2.63652	2.04183	-0.0841135						YOL102C	TPT1	0.930031	0.984948	1.07463	0.208488
YDR536W	STL1	0.192937	0.182011	0.44531	-0.0840983						YCL052C	PBN1	1.35313	1.39623	1.56383	0.208777
YOL017W	ESC8	0.692312	0.653121	1.13659	-0.0840706						YDR088C	SLU7	1.41228	1.33908	1.63232	0.208902
YDL148C	NOP14	0.996491	0.940093	2.15131	-0.0840529						YPL211W	NIP7	0.482417	0.600855	0.557611	0.208978
YER049W	TPA1	1.18807	1.12118	2.08403	-0.0836103						YNL081C	SWS2	0.3101	0.299655	0.358476	0.209141
YMR251W-A	HOR7	0.328345	0.30986	0.111339	-0.0835959						YNR044W	AGA1	2.82589	1.74608	3.26778	0.209604
YBR270C	BIT2	0.489831	0.46227	0.647016	-0.08355						YLR435W	TSR2	0.961242	0.849158	1.11193	0.210099
YDR026C	NSI1	1.19297	1.12591	1.51948	-0.0834717						YHL030W	ECM29	1.78674	1.33634	2.06687	0.210118
YJL087C	TRL1	0.929213	0.877002	1.46956	-0.0834292						YDR259C	YAP6	0.682683	0.673032	0.790105	0.210828
YKL139W	CTK1	0.715769	0.675587	0.920525	-0.0833517						YPR115W	RGC1	1.2021	0.950342	1.3914	0.210975
YPR194C	OPT2	0.685911	0.647452	0.922421	-0.083248						YDR047W	HEM12	1.42359	1.44808	1.64784	0.211043
YJR110W	YMR1	1.10629	1.04437	1.45275	-0.0830997						YNR050C	LYS9	1.96072	2.03905	2.26995	0.21128
YNL223W	ATG4	1.02864	0.971079	1.36183	-0.0830832						YLR378C	SEC61	2.26996	2.0327	2.62867	0.211667
YIL107C	PFK26	1.63222	1.54091	1.41795	-0.0830498						YNR028W	CPR8	0.713153	0.758582	0.825883	0.211724
YOR274W	MOD5	0.949571	0.896473	1.40703	-0.083017						YER060W	FCY21	0.818821	0.84893	0.948451	0.212025
YOL109W	ZEO1	0.384309	0.362838	0.369349	-0.0829432						YAL015C	NTG1	1.19378	1.26925	1.38277	0.212026
YER059W	PCL6	0.759624	0.717299	0.996254	-0.0827109						YNL099C	OCA1	0.534729	0.588892	0.619492	0.212279
YMR193W	MRPL24	0.439566	0.415103	0.560531	-0.0826106						YJL155C	FBP26	0.996445	0.896412	1.15474	0.212713
YPL046C	ELC1	0.580152	0.547871	0.431819	-0.0825964						YNL084C	END3	1.25413	1.26485	1.45363	0.212975
YOL082W	ATG19	0.853926	0.806608	0.914112	-0.0822425						YKL144C	RPC25	0.456588	0.476109	0.529326	0.213264
YDR306C	YDR306C	0.499009	0.471361	0.639763	-0.082235						YOR391C	HSP33	0.518271	0.64248	0.600882	0.213374
YCR026C	NPP1	0.778053	0.734949	1.18481	-0.0822243						YGR171C	MSM1	0.497032	0.513243	0.57646	0.21388
YFL017C	GNA1	1.32364	1.25034	1.0058	-0.082192						YML068W	ITT1	0.913094	0.804541	1.05904	0.213927
YPR199C	ARR1	0.727441	0.687205	0.858278	-0.0820886						YNL229C	URE2	1.34422	1.3019	1.55924	0.214069
YKL096W-A	CWP2	1.03794	0.98053	0.300376	-0.0820854						YJR112W	NNF1	0.290301	0.304207	0.336801	0.214345
YGR003W	CUL3	1.03635	0.979061	1.61567	-0.0820427						YNL172W	APC1	1.64352	1.15121	1.90762	0.214985
YNR024W	MPP6	1.06425	1.00542	1.32557	-0.0820426						YOL158C	ENB1	0.701098	0.712048	0.813854	0.215154
YMR002W	MIX17	0.836194	0.790052	0.352945	-0.0818913						YOR008C	SLG1	1.06235	1.01731	1.23329	0.215256
YBR233W-A	DAD3	0.384505	0.363296	0.435244	-0.0818569						YDL133W	SRF1	0.361561	0.347939	0.419762	0.215332
YMR289W	ABZ2	1.68471	1.59179	1.80032	-0.0818496						YML059C	NTE1	2.31648	1.68304	2.68953	0.215417
YEL016C	NPP2	1.31808	1.24538	1.42854	-0.0818456						YBR240C	THI2	0.390967	0.319411	0.453967	0.215538
YJL079C	PRY1	1.56638	1.48003	2.22385	-0.081814						YNL331C	AAD14	0.750084	0.639291	0.871023	0.21566
YOL071W	SDH5	0.993247	0.938514	0.892077	-0.081773						YLR248W	RCK2	1.48952	1.46942	1.7299	0.215841
YPR024W	YME1	1.46323	1.38261	1.92923	-0.0817623						YAR008W	SEN34	1.06172	1.02777	1.23423	0.217209
YGR256W	GND2	0.749918	0.708626	0.804827	-0.081708						YMR304W	UBP15	2.73898	2.14154	3.18423	0.217307
YBR065C	ECM2	0.65047	0.614658	0.987969	-0.0816987						YPR075C	OPY2	1.65166	1.71739	1.92019	0.217339
YBR050C	REG2	0.387676	0.366338	0.346352	-0.0816761						YNL077W	APJ1	0.673978	0.631209	0.783641	0.21749
YDR289C	RTT103	1.06994	1.01105	1.48388	-0.0816694						YMR194C-B	CMC4	0.128466	0.150351	0.14938	0.217608
YIL063C	YRB2	1.46816	1.38748	1.9339	-0.0815365						YDR283C	GCN2	2.27063	1.80419	2.64169	0.218364
YBR073W	RDH54	1.43231	1.35371	2.27318	-0.0814259						YDR412W	RRP17	0.923389	0.940644	1.07446	0.218602
YHR016C	YSC84	1.74901	1.65332	1.83513	-0.081175						YLR461W	PAU4	0.389191	0.309646	0.452879	0.218648
YML028W	TSA1	2.12717	2.01084	0.758501	-0.0811388						YBL040C	ERD2	0.67715	0.795714	0.788143	0.218982
YMR087W	YMR087W	0.835982	0.790266	1.53426	-0.0811329						YNL167C	SKO1	1.1427	0.966121	1.33011	0.219094
YLR137W	RKM5	0.597709	0.565028	0.676003	-0.0811194						YOR090C	PTC5	1.25102	1.29384	1.45719	0.220086
YGL128C	CWC23	0.613649	0.580273	0.681781	-0.0806806						YPL153C	RAD53	1.80303	1.40072	2.10188	0.221255
YDL049C	KNH1	0.308772	0.292031	0.388619	-0.0804231						YFR042W	KEG1	0.269686	0.305476	0.314433	0.221475
YDL017W	CDC7	0.795089	0.752022	1.06399	-0.0803426						YIL118W	RHO3	0.446928	0.467894	0.521097	0.221507
YGR154C	GTO1	0.367923	0.348067	0.474398	-0.080035						YDR460W	TFB3	1.07395	0.963411	1.2527	0.222116
YLR228C	ECM22	0.989455	0.936112	1.31288	-0.0799533						YGL166W	CUP2	0.404259	0.431002	0.471573	0.2222
YNL245C	CWC25	0.617743	0.58447	0.742651	-0.0798797						YDR475C	JIP4	0.838957	0.784859	0.97876	0.222358
YIR029W	DAL2	0.994122	0.940629	0.884444	-0.0797965						YPR071W	YPR071W	0.490984	0.486649	0.573243	0.22347
YGL186C	TPN1	0.851121	0.805348	1.34814	-0.0797526						YOR156C	NFI1	1.37042	1.11817	1.60058	0.223977
YJR097W	JJJ3	0.603088	0.570791	0.76192	-0.0794065						YHR209W	CRG1	0.803096	0.791473	0.938121	0.224202
YPR035W	GLN1	0.357156	0.338038	0.407308	-0.0793707						YJR117W	STE24	1.56909	1.3546	1.83309	0.22435
YKL059C	MPE1	0.745528	0.705653	0.900015	-0.0793046						YCR047C	BUD23	1.97324	1.68671	2.30652	0.22515
YNL246W	VPS75	1.36651	1.29344	1.56443	-0.0792848						YDR196C	CAB5	0.701622	0.644455	0.820163	0.225216
YOR138C	RUP1	0.570545	0.540052	1.00861	-0.0792432						YGR234W	YHB1	0.81771	0.869687	0.956381	0.225996
YDR369C	XRS2	0.765966	0.725141	1.10814	-0.0790205						YHR143W-A	RPC10	0.188546	0.190367	0.220534	0.226091
YLR397C	AFG2	0.832556	0.788202	1.52545	-0.0789811						YFL036W	RPO41	0.651542	0.551031	0.762097	0.226117
YAL008W	FUN14	3.88206	3.67528	2.70518	-0.0789701						YDR073W	SNF11	0.223833	0.212632	0.261859	0.226372
YJR019C	TES1	0.438341	0.415032	0.568258	-0.0788324						YCR076C	FUB1	1.16384	1.04623	1.36166	0.226471
YDR291W	HRQ1	0.535884	0.507408	0.833089	-0.0787763						YBL113C	YBL113C	1.21742	0.89286	1.42441	0.226532
YDR374W-A	WIP1	0.138008	0.130676	0.128936	-0.0787622						YML088W	UFO1	1.73464	1.61735	2.02956	0.226533
YGL107C	RMD9	0.514556	0.487225	0.753375	-0.0787395						YFR027W	ECO1	0.995371	0.874148	1.16499	0.227015
YBR058C-A	TSC3	0.417858	0.395687	0.256839	-0.0786519						YNL094W	APP1	0.582548	0.555707	0.681828	0.22703
YGL099W	LSG1	1.15322	1.09206	2.25262	-0.0786253						YJR095W	SFC1	0.271482	0.19074	0.317781	0.227173
YJR042W	NUP85	2.02705	1.9196	3.02064	-0.0785755						YJR107W	YJR107W	1.32303	1.22678	1.5487	0.22721
YLL026W	HSP104	0.961852	0.91101	0.979013	-0.0783484						YHR144C	DCD1	0.477985	0.51021	0.559644	0.227545
YIL166C	YIL166C	0.238836	0.226223	0.387741	-0.0782744						YBR091C	TIM12	0.185501	0.212346	0.217315	0.228366
YPL027W	SMA1	0.315925	0.299263	0.462757	-0.0781656						YNL125C	ESBP6	0.96224	0.928481	1.12746	0.228614
YLR170C	APS1	1.80541	1.71035	1.92309	-0.0780322						YPL013C	MRPS16	0.802963	0.78373	0.941266	0.229269
YMR302C	YME2	0.967941	0.917011	1.43049	-0.0779806						YDR078C	SHU2	0.289839	0.307291	0.339819	0.229516
YEL031W	SPF1	0.8278	0.78428	1.75336	-0.077912						YHR148W	IMP3	0.290238	0.312643	0.340326	0.229677
YDR389W	SAC7	0.729623	0.691311	0.9172	-0.0778158						YLR006C	SSK1	0.698699	0.614348	0.819353	0.229814
YDR266C	HEL2	0.804049	0.761966	0.989255	-0.0775562						YPL137C	GIP3	0.967596	0.723267	1.13481	0.229978
YPL151C	PRP46	1.02146	0.968125	1.30741	-0.0773686						YLR285W	NNT1	1.18467	1.27683	1.38961	0.230189
YFL047W	RGD2	0.921597	0.873514	1.47847	-0.0773039						YJR057W	CDC8	0.652766	0.719772	0.765696	0.230207
YKL098W	MTC2	0.75183	0.712607	0.813552	-0.0773002						YMR157C	AIM36	0.520175	0.568204	0.610167	0.230209
YKL061W	BLI1	0.329419	0.312283	0.447419	-0.0770701						YOL157C	IMA2	0.259653	0.258552	0.304593	0.230298
YPL112C	PEX25	0.807914	0.765888	1.10909	-0.0770684						YGR166W	TRS65	0.50637	0.544113	0.594017	0.230312
YPR138C	MEP3	0.892606	0.846338	1.25381	-0.0767883						YDR410C	STE14	0.328599	0.381716	0.38549	0.230364
YDR088C	SLU7	1.41228	1.33908	1.63232	-0.0767839						YLR216C	CPR6	2.24861	2.32442	2.63863	0.230754
YGL181W	GTS1	1.53206	1.45267	2.01185	-0.0767565						YBR005W	RCR1	0.377236	0.393039	0.442676	0.230783
YFR021W	ATG18	0.694935	0.659083	0.831449	-0.0764174						YDL176W	YDL176W	0.672049	0.676476	0.788633	0.230786
YMR066W	SOV1	0.549976	0.521624	0.872042	-0.07636						YHR014W	SPO13	0.280069	0.246875	0.328663	0.230825
YGL216W	KIP3	0.799466	0.758267	1.15923	-0.0763307						YCR018C	SRD1	0.181314	0.176574	0.212835	0.231246
YLR052W	IES3	0.258204	0.244906	0.346732	-0.0762809						YPL186C	UIP4	0.745883	0.598725	0.875603	0.231329
YKL191W	DPH2	1.08923	1.03316	1.81767	-0.0762385						YFR006W	YFR006W	2.23266	2.18494	2.62118	0.231453
YBR269C	SDH8	0.441507	0.418796	0.339799	-0.0761866						YGL209W	MIG2	0.559108	0.54296	0.656742	0.232201
YLR039C	RIC1	0.85039	0.806651	1.33408	-0.0761809						YBL016W	FUS3	0.716235	0.761179	0.841366	0.232301
YJL057C	IKS1	0.627601	0.595367	0.564242	-0.0760679						YGR098C	ESP1	0.980586	0.786168	1.15238	0.232898
YDL217C	TIM22	0.914907	0.867918	0.954455	-0.0760679						YPL051W	ARL3	0.478843	0.506571	0.562865	0.233237
YHR105W	YPT35	0.711404	0.674888	1.04704	-0.0760223						YOR362C	PRE10	1.40192	1.50174	1.64864	0.23387
YOL049W	GSH2	3.12384	2.96353	2.79227	-0.0760041						YLR145W	RMP1	0.672847	0.684817	0.791299	0.233945
YIL014W	MNT3	0.992449	0.941553	1.31828	-0.0759505						YKL001C	MET14	0.309004	0.322945	0.363444	0.234109
YML123C	PHO84	0.501464	0.475759	0.810191	-0.0759164						YMR279C	YMR279C	0.714319	0.624573	0.840208	0.234179
YOR206W	NOC2	0.979046	0.928903	2.22785	-0.0758479						YKL086W	SRX1	0.286743	0.302052	0.337287	0.234219
YOL145C	CTR9	0.628585	0.596492	1.32588	-0.0756061						YER083C	GET2	1.00739	1.07737	1.18497	0.234225
YMR039C	SUB1	1.58835	1.50741	1.61754	-0.0754603						YBL025W	RRN10	0.410014	0.445864	0.482417	0.234608
YLR188W	MDL1	1.70972	1.62263	1.66053	-0.0754343						YMR135C	GID8	1.09516	1.00993	1.28875	0.23483
YDL014W	NOP1	2.27497	2.15909	2.92715	-0.075426						YPL133C	RDS2	0.719227	0.698027	0.846929	0.235794
YDR153C	ENT5	0.397372	0.377138	0.55443	-0.0753992						YMR238W	DFG5	1.5852	1.58789	1.8676	0.236521
YML066C	SMA2	0.212756	0.201933	0.312291	-0.0753206						YER078C	ICP55	0.753886	0.858513	0.888201	0.23654
YOR279C	RFM1	0.530502	0.503607	0.598716	-0.0750597						YOR214C	SPR2	0.291939	0.227063	0.343953	0.236544
YPR116W	RRG8	0.479032	0.454754	0.696871	-0.0750347						YNL277W	MET2	0.375675	0.407268	0.442929	0.23759
YML071C	COG8	1.25451	1.19098	1.68151	-0.0749638						YIL139C	REV7	0.406439	0.453572	0.479308	0.237914
YML082W	YML082W	0.784785	0.745056	1.20945	-0.0749493						YNL231C	PDR16	0.938999	0.930837	1.10758	0.238222
YOR229W	WTM2	0.936032	0.888653	1.44294	-0.0749371						YMR043W	MCM1	0.749121	0.663597	0.883658	0.23829
YDR320C	SWA2	0.97192	0.922731	1.64948	-0.0749264						YDR326C	YSP2	1.02021	0.765374	1.20363	0.238522
YGL137W	SEC27	1.37178	1.30241	2.57248	-0.0748583						YPR199C	ARR1	0.727441	0.687205	0.858278	0.238616
YNL333W	SNZ2	0.528452	0.501757	0.576259	-0.0747826						YFR023W	PES4	0.302098	0.314324	0.356441	0.238648
YPR125W	YLH47	0.449603	0.426913	0.572173	-0.0747079						YLR172C	DPH5	1.06042	1.28018	1.25169	0.239242
YOR237W	HES1	0.481884	0.457583	0.688425	-0.0746516						YLR423C	ATG17	0.684876	0.713857	0.808445	0.239306
YHR050W-A	YHR050W-A	1.69934	1.61381	0.534498	-0.0745073						YKL038W	RGT1	0.630094	0.577112	0.743823	0.239392
YLR316C	TAD3	0.910907	0.865101	0.956329	-0.0744345						YGR142W	BTN2	1.14534	1.008	1.35238	0.239727
YLR090W	XDJ1	1.09792	1.04279	1.38709	-0.074325						YER014W	HEM14	1.4505	1.35986	1.71274	0.239762
YBL030C	PET9	2.9003	2.75503	2.79958	-0.0741321						YLR016C	PML1	0.178147	0.217866	0.210451	0.240418
YDR073W	SNF11	0.223833	0.212632	0.261859	-0.0740633						YLR142W	PUT1	0.747333	0.681432	0.882862	0.240437
YDR350C	ATP22	0.412095	0.391475	0.6031	-0.0740551						YGR241C	YAP1802	1.26967	1.09444	1.50009	0.240598
YML065W	ORC1	1.21243	1.15184	1.99782	-0.073959						YDR441C	APT2	0.474235	0.50228	0.560425	0.240921
YML052W	SUR7	0.556439	0.528687	0.809443	-0.0738099						YOL080C	REX4	0.493992	0.56287	0.583774	0.240923
YBR223C	TDP1	0.632895	0.60134	0.870557	-0.0737841						YOR118W	RTC5	1.35088	1.33725	1.59717	0.241619
YPL263C	KEL3	1.4477	1.37573	1.99964	-0.0735659						YPR016C	TIF6	1.08171	1.30736	1.27918	0.241898
YIL022W	TIM44	1.24984	1.18785	1.28173	-0.0733958						YMR162C	DNF3	1.91242	1.43572	2.26161	0.24195
YMR156C	TPP1	0.47252	0.449175	0.673255	-0.0730997						YGR289C	MAL11	0.8446	0.640303	0.999092	0.24235
YPR161C	SGV1	0.740031	0.703484	1.22466	-0.0730681						YPR008W	HAA1	0.745669	0.692873	0.88224	0.242636
YOR190W	SPR1	0.535036	0.508623	0.785178	-0.0730393						YKR021W	ALY1	1.42775	1.14842	1.68928	0.242666
YJR021C	REC107	0.451384	0.429132	0.503662	-0.072933						YGL190C	CDC55	0.645342	0.555272	0.763596	0.242746
YKR083C	DAD2	0.486162	0.462217	0.505538	-0.0728666						YOL135C	MED7	0.449643	0.420802	0.532209	0.243213
YDR432W	NPL3	1.56006	1.48323	2.54904	-0.0728579						YOR174W	MED4	0.433059	0.482435	0.512725	0.243621
YBR022W	POA1	0.255523	0.242947	0.302693	-0.0728158						YBR022W	POA1	0.255523	0.242947	0.302693	0.244401
YPL012W	RRP12	0.579041	0.550578	1.14458	-0.0727191						YLR242C	ARV1	0.315935	0.313701	0.374326	0.244664
YHL016C	DUR3	1.04162	0.990453	1.48206	-0.0726665						YDL003W	MCD1	1.01806	0.885993	1.20626	0.244723
YIL042C	PKP1	0.547326	0.520542	0.779554	-0.0723865						YLR250W	SSP120	0.953081	1.03857	1.12964	0.245198
YML007W	YAP1	0.891031	0.847437	1.26723	-0.0723694						YBR059C	AKL1	1.19319	1.04639	1.41477	0.245749
YBR187W	GDT1	1.00251	0.953512	0.836428	-0.0722899						YNL191W	DUG3	0.382818	0.417934	0.453911	0.245751
YMR201C	RAD14	0.676592	0.64354	0.898845	-0.0722571						YLR360W	VPS38	0.438901	0.413578	0.520448	0.24586
YDR005C	MAF1	0.506597	0.481873	0.616969	-0.0721878						YDL098C	SNU23	0.274559	0.308159	0.325615	0.246054
YER052C	HOM3	0.757271	0.720386	1.17482	-0.0720389						YGR010W	NMA2	1.06646	1.04611	1.26494	0.246247
YCL055W	KAR4	0.252572	0.240298	0.35409	-0.0718666						YDR254W	CHL4	1.71129	1.58044	2.0304	0.246681
YMR184W	ADD37	0.664464	0.632233	0.546286	-0.0717348						YPR093C	ASR1	0.578019	0.599939	0.685922	0.246927
YGR209C	TRX2	1.43759	1.368	0.222711	-0.0715854						YDR171W	HSP42	1.30396	1.13144	1.54741	0.246954
YLR442C	SIR3	0.856384	0.81495	1.42324	-0.0715459						YKL220C	FRE2	1.03081	0.999142	1.22336	0.247067
YLR240W	VPS34	1.13747	1.08248	1.88843	-0.0714857						YIR025W	MND2	1.61766	1.43563	1.92032	0.247442
YMR306W	FKS3	0.985524	0.937885	1.59589	-0.0714802						YGR231C	PHB2	1.69471	1.66539	2.01226	0.247779
YPL148C	PPT2	0.149426	0.142221	0.178129	-0.0712923						YDR494W	RSM28	0.548768	0.531816	0.651613	0.247821
YOR159C	SME1	0.857606	0.816286	0.778753	-0.07124						YNL151C	RPC31	1.10285	1.06925	1.30981	0.24812
YPL091W	GLR1	2.46292	2.34432	4.18983	-0.0712002						YDR169C	STB3	1.00779	0.896148	1.19712	0.248374
YIL047C	SYG1	0.716365	0.6819	1.05717	-0.071136						YAL009W	SPO7	0.793773	0.741969	0.943174	0.248797
YLR263W	RED1	0.399196	0.380001	0.68153	-0.0710964						YAL056W	GPB2	1.92939	1.51546	2.29298	0.24908
YGL049C	TIF4632	0.932707	0.887875	1.85316	-0.0710686						YNL130C-A	DGR1	0.243537	0.303216	0.289531	0.249573
YML038C	YMD8	0.539556	0.513658	0.720876	-0.0709625						YHR039C	MSC7	1.62297	1.48856	1.92949	0.249579
YOL117W	RRI2	0.760357	0.723872	1.19372	-0.0709407						YOR032W-A	YOR032W-A	0.592616	0.519583	0.704544	0.249592
YDR049W	VMS1	1.00754	0.95924	1.58931	-0.0708771						YKR058W	GLG1	0.451516	0.402633	0.536823	0.249669
YLR424W	SPP382	0.682458	0.649745	1.13134	-0.0708658						YDL027C	YDL027C	0.427578	0.399887	0.508366	0.249678
YCL011C	GBP2	1.83915	1.75137	2.3655	-0.0705537						YCR093W	CDC39	1.27325	0.914774	1.51464	0.250456
YDL191W	RPL35A	0.561881	0.53507	0.17607	-0.0705382						YDR443C	SSN2	1.15949	0.916997	1.37932	0.250469
YKR084C	HBS1	1.62663	1.54903	2.47732	-0.0705238						YOR290C	SNF2	2.01126	1.44623	2.393	0.250724
YNL009W	IDP3	0.294069	0.280051	0.324261	-0.0704671						YPL252C	YAH1	0.447734	0.485194	0.532912	0.251255
YLR083C	EMP70	0.986495	0.939519	1.8963	-0.0703907						YDL069C	CBS1	0.16119	0.15899	0.191908	0.251654
YOR094W	ARF3	1.02601	0.977198	0.799655	-0.0703182						YKL195W	MIA40	0.614122	0.601488	0.731435	0.252205
YDR438W	THI74	0.329532	0.313915	0.550989	-0.0700431						YGL006W	PMC1	1.0465	0.977837	1.24652	0.252342
YJL157C	FAR1	0.951487	0.906432	1.46617	-0.069986						YOL018C	TLG2	1.93568	1.74385	2.30619	0.25267
YDR501W	PLM2	0.617589	0.588354	0.852638	-0.0699628						YPL115C	BEM3	1.55093	1.29508	1.84781	0.252686
YHL038C	CBP2	0.655886	0.625096	1.07885	-0.0693661						YDR058C	TGL2	0.604991	0.633593	0.720993	0.253073
YER169W	RPH1	0.745116	0.710172	1.11646	-0.0692969						YLR099C	ICT1	0.48597	0.521486	0.579173	0.253126
YNL270C	ALP1	0.653457	0.622888	0.791229	-0.0691203						YOR036W	PEP12	1.2838	1.206	1.53038	0.253474
YBR228W	SLX1	0.895392	0.853518	1.10056	-0.0690983						YPL148C	PPT2	0.149426	0.142221	0.178129	0.253496
YHR072W	ERG7	0.975285	0.929684	1.66178	-0.0690843						YLR186W	EMG1	0.448195	0.527114	0.534306	0.25354
YDR387C	YDR387C	0.519088	0.494841	0.573378	-0.0690149						YDR181C	SAS4	0.637134	0.642168	0.759547	0.253542
YOR062C	YOR062C	0.256791	0.244851	0.426716	-0.0686908						YNL074C	MLF3	2.27209	2.00356	2.7099	0.254217
YGR006W	PRP18	0.426517	0.406687	0.701198	-0.0686854						YNL073W	MSK1	0.446197	0.467415	0.532301	0.254561
YEL036C	ANP1	1.16311	1.10904	1.66455	-0.0686752						YCR084C	TUP1	1.8228	1.60288	2.17563	0.255279
YGR005C	TFG2	3.0874	2.94388	3.73654	-0.068675						YDR345C	HXT3	0.913051	0.975564	1.08989	0.255421
YGL108C	YGL108C	0.509096	0.485479	0.507438	-0.068531						YIL045W	PIG2	0.688148	0.763875	0.821646	0.255797
YNR034W	SOL1	0.958115	0.913907	1.4401	-0.0681514						YKR044W	UIP5	0.517968	0.523141	0.618453	0.255802
YBR200W	BEM1	0.942537	0.899049	1.06004	-0.0681503						YOR131C	YOR131C	0.898408	0.953917	1.07278	0.255905
YHR048W	YHK8	0.554538	0.528973	0.820696	-0.0680929						YGL193C	YGL193C	0.874714	0.819637	1.04454	0.255991
YNL094W	APP1	0.582548	0.555707	0.681828	-0.0680524						YNL040W	YNL040W	1.39142	1.39985	1.66314	0.257347
YGR187C	HGH1	0.65447	0.624322	1.08089	-0.0680363						YBL021C	HAP3	0.416717	0.410449	0.498215	0.257699
YDR036C	EHD3	0.831005	0.792732	0.956865	-0.0680239						YFL054C	YFL054C	1.23395	1.07894	1.47542	0.257837
YDR017C	KCS1	0.551158	0.525782	0.962356	-0.0680008						YLR004C	THI73	0.389436	0.314579	0.465712	0.258052
YER041W	YEN1	0.608765	0.58075	0.847131	-0.0679686						YBR185C	MBA1	0.417461	0.460937	0.499246	0.258109
YDL029W	ARP2	1.56376	1.49183	1.36407	-0.0679387						YFR019W	FAB1	2.08503	1.57069	2.49416	0.258489
YMR091C	NPL6	1.34739	1.28543	1.52131	-0.0679234						YIR004W	DJP1	0.91869	0.856085	1.09905	0.258612
YBL046W	PSY4	0.91261	0.870654	1.37173	-0.0678992						YIL114C	POR2	0.564081	0.679953	0.674865	0.258696
YKL048C	ELM1	0.599716	0.572178	0.865447	-0.0678145						YFR021W	ATG18	0.694935	0.659083	0.831449	0.25875
YBR138C	YBR138C	0.580159	0.55356	0.894956	-0.0677084						YDL002C	NHP10	0.819654	0.76734	0.980845	0.25901
YLR025W	SNF7	3.59203	3.42734	2.79667	-0.0677073						YHR127W	YHR127W	0.558373	0.561088	0.668232	0.25912
YOL021C	DIS3	0.771969	0.736624	1.45536	-0.067613						YMR025W	CSI1	0.251455	0.246572	0.30094	0.259172
YMR100W	MUB1	0.620318	0.591917	0.900136	-0.0676118						YNL004W	HRB1	2.25458	1.89	2.69864	0.259378
YGL249W	ZIP2	0.21975	0.209702	0.282492	-0.0675266						YGR007W	ECT1	0.825061	0.897219	0.987577	0.259392
YDR182W	CDC1	1.10364	1.05318	1.5401	-0.0675109						YDR224C	HTB1	0.241669	0.233019	0.289442	0.260242
YDL130W-A	STF1	1.38342	1.32024	0.528286	-0.0674322						YPR108W	RPN7	1.778	1.57882	2.12976	0.260436
YCL031C	RRP7	0.399103	0.380913	0.570592	-0.0673008						YOL159C-A	YOL159C-A	0.179317	0.188755	0.214845	0.260787
YMR028W	TAP42	0.938895	0.896123	1.30622	-0.0672674						YPL249C	GYP5	1.98298	1.62341	2.37627	0.261033
YOL096C	COQ3	0.928397	0.886131	1.11625	-0.0672208						YLR425W	TUS1	1.7064	1.32141	2.04498	0.261127
YCL025C	AGP1	0.955079	0.911741	1.24349	-0.0669963						YJL060W	BNA3	1.30549	1.38542	1.56475	0.261337
YKR063C	LAS1	0.953933	0.910649	1.62785	-0.0669934						YPL149W	ATG5	0.171256	0.186476	0.205294	0.261539
YBR280C	SAF1	0.763971	0.729365	1.13015	-0.066877						YDL025C	RTK1	0.720761	0.655833	0.864028	0.261558
YDL073W	YDL073W	0.638369	0.609459	0.943355	-0.0668615						YDR503C	LPP1	0.468989	0.591793	0.562315	0.261823
YGR212W	SLI1	0.439547	0.419645	0.582943	-0.0668485						YHR096C	HXT5	0.465569	0.372475	0.558401	0.262308
YFL010W-A	AUA1	2.18129	2.08269	3.65414	-0.0667332						YKL062W	MSN4	0.948547	0.956936	1.13775	0.262396
YPL193W	RSA1	0.691259	0.66004	0.716798	-0.0666714						YMR041C	ARA2	0.658004	0.665085	0.789289	0.262456
YOR327C	SNC2	0.816477	0.779707	0.666467	-0.0664793						YGR036C	CAX4	0.503052	0.480441	0.603475	0.262588
YHR120W	MSH1	0.674365	0.644027	1.0372	-0.0664102						YKL042W	SPC42	0.437214	0.46109	0.524818	0.263477
YGR036C	CAX4	0.503052	0.480441	0.603475	-0.0663479						YER174C	GRX4	0.665681	0.619301	0.799333	0.263967
YNL238W	KEX2	0.59734	0.570551	0.872357	-0.0661975						YIL135C	VHS2	1.34465	1.04606	1.61501	0.264312
YKR099W	BAS1	0.906497	0.865877	1.29792	-0.0661395						YPL265W	DIP5	0.775027	0.708273	0.93108	0.264658
YPR127W	YPR127W	0.772576	0.737968	0.624301	-0.0661185						YOR346W	REV1	0.882631	0.929985	1.06035	0.264661
YDL153C	SAS10	2.25182	2.15098	3.9938	-0.0661006						YFR052W	RPN12	0.76737	0.779946	0.922359	0.265405
YPL215W	CBP3	0.324668	0.310152	0.49468	-0.0659927						YLL040C	VPS13	2.41958	1.82069	2.90842	0.265481
YOR161C	PNS1	0.977092	0.933426	0.999099	-0.0659595						YNL245C	CWC25	0.617743	0.58447	0.742651	0.265676
YDR368W	YPR1	2.50407	2.39222	2.35241	-0.0659263						YOL096C	COQ3	0.928397	0.886131	1.11625	0.26585
YPR037C	ERV2	1.76314	1.68465	1.15423	-0.0656966						YLR375W	STP3	0.623193	0.666087	0.749318	0.2659
YGL003C	CDH1	0.578775	0.55303	0.786385	-0.0656447						YOL009C	MDM12	0.349145	0.367808	0.419871	0.266116
YCR098C	GIT1	0.885343	0.846154	1.26147	-0.0653162						YKL101W	HSL1	1.59098	1.1295	1.91352	0.266309
YIL008W	URM1	0.855409	0.817556	0.582576	-0.0652982						YPL031C	PHO85	0.916119	1.00243	1.10196	0.26646
YDL009C	YDL009C	0.506748	0.484329	1.23618	-0.065282						YGL150C	INO80	1.9955	1.56194	2.40093	0.266842
YPL260W	YPL260W	0.723407	0.691521	0.990832	-0.0650361						YLR105C	SEN2	0.536024	0.576863	0.645043	0.267096
YLR201C	COQ9	0.909653	0.869567	0.952017	-0.065019						YLR350W	ORM2	0.421709	0.439483	0.507545	0.26729
YGR240C	PFK1	0.831495	0.794929	1.45012	-0.0648827						YER155C	BEM2	1.9658	1.52869	2.36608	0.267376
YMR282C	AEP2	0.675438	0.645794	0.887183	-0.0647493						YIL153W	RRD1	0.607637	0.599424	0.731567	0.267781
YBR030W	RKM3	0.611046	0.584234	0.808988	-0.0647345						YNL237W	YTP1	0.942578	0.988832	1.13485	0.267823
YDR007W	TRP1	0.881082	0.842437	0.804995	-0.0647081						YLR147C	SMD3	0.367279	0.448434	0.442203	0.267832
YLR297W	YLR297W	0.318247	0.30433	0.465959	-0.064509						YOL081W	IRA2	2.21649	1.74685	2.66868	0.267854
YOL084W	PHM7	0.517426	0.494804	0.747472	-0.0644958						YKR031C	SPO14	1.96518	1.46237	2.36624	0.267935
YLR070C	XYL2	0.346057	0.330962	0.278048	-0.0643441						YDR075W	PPH3	0.79434	0.807991	0.956673	0.268269
YPL045W	VPS16	1.15946	1.10898	1.70886	-0.0642277						YLL013C	PUF3	2.59911	2.1616	3.13077	0.2685
YOR127W	RGA1	0.87296	0.834962	1.33808	-0.0642053						YJL139C	YUR1	0.555717	0.595925	0.669541	0.268822
YBR043C	QDR3	0.905793	0.866376	1.10625	-0.0641875						YAL029C	MYO4	1.21171	0.98802	1.46012	0.269046
YDR211W	GCD6	1.45036	1.38738	2.49335	-0.0640477						YMR098C	ATP25	0.636371	0.667275	0.766834	0.269048
YFR040W	SAP155	0.416583	0.398498	0.694143	-0.0640333						YJL044C	GYP6	0.760256	0.828565	0.916282	0.269307
YHR112C	YHR112C	1.3624	1.30359	1.53047	-0.0636559						YDL123W	SNA4	0.83781	0.732069	1.00984	0.269427
YHR140W	YHR140W	0.67062	0.64169	0.809947	-0.0636206						YKL088W	CAB3	1.67718	1.37167	2.02159	0.269459
YGL228W	SHE10	1.39342	1.3334	2.28005	-0.0635223						YGR184C	UBR1	1.73804	1.28464	2.09532	0.269714
YBL005W	PDR3	0.706567	0.67617	1.10838	-0.0634393						YDL013W	SLX5	1.77689	1.48108	2.14453	0.271313
YCL051W	LRE1	0.738687	0.706933	0.849248	-0.0633905						YKR091W	SRL3	0.313001	0.326077	0.377793	0.271425
YNL064C	YDJ1	2.68595	2.57049	2.55921	-0.063389						YOR042W	CUE5	1.87376	1.87615	2.26175	0.271501
YPL068C	YPL068C	0.325036	0.311102	0.452019	-0.0632106						YHR157W	REC104	0.320346	0.298383	0.386688	0.271541
YJR052W	RAD7	0.77497	0.741823	1.06415	-0.0630639						YKL059C	MPE1	0.745528	0.705653	0.900015	0.271686
YPR111W	DBF20	0.66063	0.63238	0.999273	-0.0630515						YGR263C	SAY1	0.691055	0.680446	0.834332	0.271822
YPR185W	ATG13	1.89171	1.81088	1.75241	-0.0629953						YDL047W	SIT4	0.813981	0.824952	0.983009	0.272211
YER144C	UBP5	0.575428	0.550849	0.865577	-0.0629807						YBL103C	RTG3	1.00912	0.939914	1.21876	0.272313
YAL051W	OAF1	0.362227	0.346816	0.689294	-0.0627252						YHR140W	YHR140W	0.67062	0.64169	0.809947	0.272331
YOR008C	SLG1	1.06235	1.01731	1.23329	-0.0624982						YBL036C	YBL036C	2.1117	2.14941	2.55092	0.272614
YKR042W	UTH1	2.11134	2.02192	2.19986	-0.0624347						YNL166C	BNI5	1.38335	1.25361	1.67108	0.272617
YGR113W	DAM1	0.458201	0.438827	0.776394	-0.0623264						YIL089W	YIL089W	0.409809	0.428109	0.495057	0.272643
YBL014C	RRN6	0.501722	0.48051	0.891083	-0.0623213						YBR083W	TEC1	0.941517	0.770649	1.13759	0.272916
YOR123C	LEO1	2.46859	2.36443	3.02497	-0.0621992						YDR534C	FIT1	1.25311	1.81544	1.51408	0.272921
YGR048W	UFD1	0.999388	0.957366	1.36033	-0.0619753						YNR002C	ATO2	0.273109	0.303111	0.330028	0.273109
YER030W	CHZ1	2.46709	2.36343	1.16432	-0.0619234						YJL129C	TRK1	0.974595	0.793369	1.17806	0.273537
YMR172W	HOT1	0.87605	0.839298	1.16166	-0.0618306						YOL060C	MAM3	1.42647	1.1317	1.72449	0.273717
YIL112W	HOS4	1.25952	1.20678	2.16193	-0.0617127						YHR176W	FMO1	0.436932	0.404724	0.52827	0.273865
YLR357W	RSC2	0.758648	0.726979	1.1452	-0.0615165						YDR001C	NTH1	1.21265	1.2003	1.46649	0.274204
YCR023C	YCR023C	0.968628	0.928227	1.04253	-0.0614648						YOR180C	DCI1	0.354019	0.322167	0.428178	0.274385
YDR057W	YOS9	0.612698	0.587249	1.11813	-0.0612034						YLR270W	DCS1	1.94147	1.91283	2.34825	0.274436
YDR458C	HEH2	1.19603	1.1465	1.7687	-0.061018						YJR106W	ECM27	1.81574	1.41389	2.19709	0.275036
YDR021W	FAL1	0.649527	0.622664	1.07365	-0.0609367						YGR005C	TFG2	3.0874	2.94388	3.73654	0.275311
YPR103W	PRE2	2.95424	2.83207	1.85331	-0.0609281						YNL270C	ALP1	0.653457	0.622888	0.791229	0.276002
YOL164W	BDS1	0.46172	0.44265	0.488518	-0.0608521						YAR014C	BUD14	2.22138	1.86071	2.69002	0.276158
YNR045W	PET494	0.391486	0.375355	0.59305	-0.0607061						YCR094W	CDC50	0.702495	0.857843	0.850762	0.276268
YOL111C	MDY2	1.24386	1.19262	1.11196	-0.0606824						YFR012W	DCV1	0.909359	0.544239	1.10131	0.276305
YLR438C-A	LSM3	1.34124	1.286	1.18034	-0.060676						YGL250W	RMR1	0.727637	0.754102	0.881403	0.276584
YIL071C	PCI8	0.602313	0.577507	0.76837	-0.0606745						YPL060W	MFM1	0.719242	0.763797	0.871275	0.276651
YGR150C	CCM1	0.559806	0.536775	0.750407	-0.060609						YDL015C	TSC13	0.988786	1.13131	1.19781	0.276667
YKL017C	HCS1	0.643583	0.617191	0.94637	-0.0604076						YIR015W	RPR2	0.716301	0.590684	0.867953	0.277052
YML057W	CMP2	0.994992	0.954206	1.38661	-0.060384						YPL240C	HSP82	0.97606	0.989656	1.1828	0.277163
YKR037C	SPC34	0.444011	0.425831	0.591436	-0.0603142						YLR403W	SFP1	0.856104	0.781534	1.03772	0.277564
YOL020W	TAT2	0.968218	0.928601	1.26928	-0.0602742						YKL003C	MRP17	0.172912	0.20023	0.209606	0.277647
YIL111W	COX5B	0.74782	0.717222	0.327783	-0.0602721						YOL013C	HRD1	0.750468	0.706295	0.909804	0.277765
YDR311W	TFB1	0.569055	0.545841	0.874055	-0.0600876						YGL097W	SRM1	1.27732	1.23689	1.54868	0.277912
YDR213W	UPC2	1.10133	1.0565	1.50487	-0.0599501						YCL034W	LSB5	1.76807	1.63615	2.14416	0.278235
YDL200C	MGT1	1.11427	1.06895	0.98386	-0.0599039						YLR055C	SPT8	1.42044	1.24158	1.72302	0.278601
YOR373W	NUD1	0.792923	0.76076	1.24256	-0.0597396						YJL011C	RPC17	0.276197	0.293721	0.335149	0.279107
YLR191W	PEX13	0.783638	0.7519	1.0883	-0.0596471						YCR024C-A	PMP1	2.17299	2.03377	2.63698	0.279201
YLR353W	BUD8	0.659896	0.633173	0.661295	-0.0596399						YBR162W-A	YSY6	0.620375	0.550735	0.753005	0.27952
YBR235W	VHC1	0.89494	0.858724	1.37555	-0.0595958						YOR220W	RCN2	0.57198	0.571055	0.694316	0.279629
YDR186C	YDR186C	0.581855	0.558364	1.00123	-0.0594534						YBL061C	SKT5	1.67624	1.39818	2.03487	0.279711
YDL197C	ASF2	0.630565	0.605117	0.854332	-0.0594297						YKR011C	YKR011C	0.641467	0.53997	0.778812	0.2799
YHR155W	YSP1	0.57751	0.554214	0.952964	-0.0594014						YLR332W	MID2	0.95743	0.869536	1.16246	0.279937
YER048W-A	ISD11	0.344578	0.3307	0.346958	-0.0593092						YBR274W	CHK1	1.07813	1.13422	1.30928	0.280249
YDL101C	DUN1	0.678188	0.650984	1.16061	-0.0590638						YJL037W	IRC18	0.365796	0.319491	0.44429	0.280464
YPR100W	MRPL51	1.00379	0.963548	0.864866	-0.0590328						YOR380W	RDR1	0.641304	0.618222	0.778933	0.280491
YOR070C	GYP1	0.844737	0.810966	1.1154	-0.058861						YLR214W	FRE1	0.638241	0.637719	0.775216	0.280497
YNL249C	MPA43	0.347755	0.333899	0.62176	-0.0586596						YLR007W	NSE1	0.832398	0.839172	1.01111	0.280598
YDR205W	MSC2	0.740185	0.710724	1.07669	-0.0585969						YKR089C	TGL4	1.13028	1.01402	1.373	0.28065
YBR163W	EXO5	0.513268	0.49291	0.734159	-0.058387						YGR169C	PUS6	0.774557	0.782489	0.941183	0.281103
YLR408C	BLS1	0.42615	0.409254	0.547878	-0.0583648						YDR439W	LRS4	0.448837	0.451305	0.545436	0.281218
YLR199C	PBA1	0.837189	0.804034	1.13444	-0.0582961						YPL254W	HFI1	0.722369	0.721024	0.877926	0.281365
YOR336W	KRE5	0.65623	0.63025	1.29542	-0.0582791						YPR101W	SNT309	0.42159	0.475647	0.512412	0.281465
YML081C-A	ATP18	0.381411	0.36632	0.310983	-0.0582434						YMR319C	FET4	0.75897	0.766561	0.922478	0.28147
YGR143W	SKN1	0.569281	0.54677	0.779875	-0.0582057						YJR091C	JSN1	1.0202	0.814427	1.24083	0.282454
YKL186C	MTR2	0.292876	0.281302	0.376451	-0.0581726						YDR067C	OCA6	0.271631	0.279591	0.330395	0.282542
YDR524C	AGE1	0.611109	0.586983	0.761566	-0.0581096						YDR273W	DON1	1.28118	1.16743	1.55841	0.282603
YDR365C	ESF1	1.05651	1.01481	1.72757	-0.0580955						YGR084C	MRP13	0.322113	0.301397	0.391819	0.282621
YOR321W	PMT3	1.48297	1.42452	2.37817	-0.0580167						YDR451C	YHP1	0.365003	0.3335	0.443993	0.282626
YNL027W	CRZ1	0.89551	0.860294	1.38532	-0.0578797						YGL053W	PRM8	0.51321	0.493229	0.62442	0.282966
YGR071C	ENV11	0.606421	0.582621	0.820168	-0.0577612						YLL018C-A	COX19	0.334467	0.331973	0.406965	0.283039
YPL223C	GRE1	0.975844	0.937549	0.73679	-0.0577557						YBL082C	ALG3	0.838461	0.892341	1.02028	0.283147
YPR068C	HOS1	0.529313	0.508548	0.713366	-0.0577385						YOR081C	TGL5	1.59652	1.26951	1.94279	0.283198
YLR315W	NKP2	0.891203	0.856359	1.00511	-0.0575392						YDL239C	ADY3	0.982506	0.881122	1.19561	0.283214
YDL231C	BRE4	0.534842	0.513951	0.841058	-0.057482						YLL062C	MHT1	0.70946	0.702564	0.863646	0.28372
YPR165W	RHO1	2.61159	2.50959	1.55739	-0.0574809						YPL049C	DIG1	0.934892	0.906374	1.13813	0.283796
YGR072W	UPF3	0.627753	0.603242	1.05288	-0.0574619						YDR528W	HLR1	0.539698	0.43952	0.657032	0.283811
YIR005W	IST3	0.160327	0.154073	0.210553	-0.0574015						YGR257C	MTM1	0.576713	0.56993	0.702104	0.283831
YGL053W	PRM8	0.51321	0.493229	0.62442	-0.0572933						YHR015W	MIP6	0.245804	0.271261	0.299294	0.284053
YMR167W	MLH1	0.419208	0.402888	0.73198	-0.0572897						YDR005C	MAF1	0.506597	0.481873	0.616969	0.28436
YPR023C	EAF3	1.59922	1.537	1.66196	-0.0572513						YGL012W	ERG4	1.53692	1.71335	1.87212	0.284631
YMR052W	FAR3	0.367647	0.353358	0.560875	-0.0571885						YKL105C	SEG2	1.32403	1.01948	1.61295	0.284763
YMR056C	AAC1	0.461885	0.443937	0.6962	-0.0571805						YLR412W	BER1	0.480084	0.494976	0.584936	0.284991
YNR009W	NRM1	0.232899	0.223853	0.374098	-0.0571486						YOL108C	INO4	0.890574	0.77262	1.08551	0.28557
YLR195C	NMT1	0.964955	0.927617	1.49932	-0.056932						YOR201C	MRM1	0.474033	0.459054	0.578246	0.286695
YJL082W	IML2	0.688927	0.662297	0.970655	-0.0568732						YLR390W	ECM19	0.172305	0.197238	0.210197	0.286775
YBR056W	YBR056W	2.59733	2.49694	3.36097	-0.0568723						YMR299C	DYN3	0.256091	0.258455	0.312447	0.286955
YOR018W	ROD1	0.621341	0.59735	0.964599	-0.0568089						YPR088C	SRP54	1.87138	1.92242	2.28347	0.287129
YNL212W	VID27	1.57515	1.51442	2.7958	-0.0567242						YGR196C	FYV8	1.97229	1.62501	2.40661	0.287133
YPR200C	ARR2	0.213405	0.205199	0.336256	-0.0565678						YER106W	MAM1	0.255027	0.284571	0.311245	0.287402
YPL014W	YPL014W	0.468891	0.450865	0.772809	-0.0565583						YBR110W	ALG1	0.861496	0.955415	1.05142	0.287424
[truncated: 3,254 more rows]

## Sheet: 3C
		Avg Trans Index			Log2FC										Avg Trans Index			Log2FC											Avg Trans Index			Log2FC
gene_id	gene_name	WT	AA	BB	AAunt to WT	BBunt to WT		Number of genes with Increased Translation in					gene_id	gene_name	WT	AA	BB	AAunt to WT	BBunt to WT		Number of genes with Decreased Translation in						gene_id	gene_name	WT	AA	BB	AAunt to WT	BBunt to WT		Number of genes with Opposite effect on Translation
Q0050	AI1	0.00563127	0.0337248	0.0210666	2.58228	1.90342		ul30aa only		5			YHR087W	RTC3	1.31596	0.923617	0.345161	-0.510753	-1.93078		ul30aa only		54				YIL037C	PRM2	0.445682	0.20956	0.948235	-1.08865	1.08923		up in ul30bb, down in ul30aa			16
YGR224W	AZR1	0.343983	0.558106	1.24493	0.698201	1.85565		ul30bb only		2066			YLR445W	GMC2	0.496202	0.173152	0.19633	-1.51889	-1.33764		ul30bb only		449				YDL114W	YDL114W	0.281581	0.144422	0.438226	-0.963257	0.638127		up in ul30aa, down in ul30bb			0
YKL037W	AIM26	0.442895	0.719143	1.59281	0.699314	1.84654		overlap		28			YEL039C	CYC7	1.52737	0.969354	0.720775	-0.655955	-1.08343		overlap		9				YGL192W	IME4	0.702989	0.361055	1.55942	-0.961283	1.14944
YAL018C	LDS1	0.368921	0.765509	1.31804	1.05311	1.83701							YHL046C	PAU13	0.377664	0.208472	0.178499	-0.857245	-1.08118								YCR039C	MATALPHA2	0.263778	0.144274	0.486662	-0.87051	0.883593
YOR351C	MEK1	0.278739	0.489102	0.98618	0.811221	1.82294							YLR327C	TMA10	0.48185	0.3118	0.231279	-0.627961	-1.05895								YOR356W	CIR2	2.66081	1.67204	3.77185	-0.670252	0.503408
YPL130W	SPO19	0.141399	0.206002	0.398571	0.542884	1.49506							YBR301W	PAU24	0.353435	0.203856	0.194023	-0.793892	-0.865215								YDL171C	GLT1	0.778921	0.490942	1.73173	-0.665924	1.15267
YHR185C	PFS1	0.145565	0.227983	0.406348	0.647258	1.48105							YLL067C	YLL067C	1.78143	0.705168	1.06473	-1.33699	-0.742546								YOR068C	VAM10	0.678028	0.432277	1.11788	-0.64939	0.721352
YOR339C	UBC11	0.302097	0.439662	0.765511	0.541381	1.34141							YFL040W	YFL040W	0.517004	0.298031	0.347406	-0.794712	-0.573554								YBL013W	FMT1	1.12496	0.728506	1.85684	-0.626866	0.72297
YMR118C	SHH3	0.313009	0.44779	0.720659	0.51662	1.20311							YIL173W	VTH1	1.45121	0.827448	1.01989	-0.810514	-0.508835								YPL152W-A	YPL152W-A	0.225225	0.145855	0.360061	-0.626831	0.676876
YGR031C-A	NAG1	0.329699	1.22212	0.752972	1.89016	1.19145							YGL256W	ADH4	0.931475	0.545307	0.699041	-0.772448	-0.41414								YGL259W	YPS5	0.63171	0.409668	0.99341	-0.624806	0.653127
YIL170W	HXT12	0.406694	0.833065	0.905896	1.03449	1.1554							YDR218C	SPR28	0.521539	0.280807	0.397681	-0.893193	-0.391164								YGR043C	NQM1	0.556349	0.363045	1.07713	-0.615842	0.953125
YOR388C	FDH1	0.791786	1.19958	1.74451	0.599347	1.13964							YJL222W	VTH2	1.31831	0.765143	1.10297	-0.784893	-0.257302								YNR071C	YNR071C	0.877919	0.60016	1.25659	-0.548741	0.517351
YIL163C	YIL163C	0.479493	1.48877	1.04697	1.63454	1.12664							YJR151C	DAN4	5.92154	4.14646	5.38725	-0.514092	-0.136424								YBL074C	AAR2	0.855916	0.595132	1.54347	-0.524258	0.850636
YEL035C	UTR5	0.318093	0.517392	0.677626	0.701807	1.09104							YNL197C	WHI3	2.86055	1.91805	2.8256	-0.576651	-0.0177369								YKR066C	CCP1	1.36666	0.95222	2.40578	-0.521287	0.815848
Q0160	SCEI	0.00616247	0.00873412	0.0129825	0.503154	1.07499							YAL064W-B	YAL064W-B	2.19395	1.54316	2.21552	-0.507643	0.0141191								YDL037C	BSC1	0.9022	0.631329	1.38986	-0.515055	0.623425
YIL169C	YIL169C	1.2927	1.95976	2.69016	0.60029	1.0573							YNL327W	EGT2	2.5942	1.8052	2.62975	-0.523134	0.0196366								YJL225C	YJL225C	1.39543	0.98315	2.13114	-0.505228	0.610916
YDR522C	SPS2	0.538034	1.64156	1.01026	1.6093	0.908952							YDR446W	ECM11	0.551618	0.294902	0.562097	-0.903433	0.0271508								YCL048W	SPS22	0.206472	0.146858	0.514358	-0.49152	1.31683
YOR161C-C	YOR161C-C	0.300062	0.499473	0.559951	0.735147	0.90004							YPR204W	YPR204W	1.2967	0.855734	1.33296	-0.599614	0.0397803								YIR019C	FLO11	1.82498	1.31983	2.89977	-0.46752	0.668062
YBR040W	FIG1	0.256028	0.366127	0.47767	0.516045	0.899715							YKL026C	GPX1	0.172321	0.117995	0.178448	-0.546379	0.0504049								YLR466W	YRF1-4	1.29735	0.93949	2.48707	-0.465621	0.938876
YGR292W	MAL12	0.169587	0.29162	0.307506	0.782068	0.858591							YLL046C	RNP1	0.305484	0.153251	0.316705	-0.995197	0.0520424								YKL054C	DEF1	1.23046	0.892836	1.94223	-0.462737	0.658511
YDR106W	ARP10	0.281187	0.405533	0.505969	0.528291	0.847521							YNL332W	THI12	0.614385	0.379095	0.650017	-0.696582	0.0813357								YBL066C	SEF1	0.737665	0.537913	1.10169	-0.455594	0.578675
YMR081C	ISF1	0.3109	0.520333	0.54787	0.742986	0.817384							YNL054W-B	YNL054W-B	1.97535	1.31486	2.15015	-0.587203	0.12233								YOR341W	RPA190	1.23935	0.909001	1.9287	-0.447224	0.638049
YMR323W	ERR3	0.527253	1.75979	0.926628	1.73884	0.813497							YGL197W	MDS3	3.0231	2.01568	3.30218	-0.584761	0.127392								YJL216C	IMA5	0.911441	0.670377	1.32946	-0.443177	0.544618
YNL269W	BSC4	0.294121	0.416099	0.500535	0.500519	0.767061							YMR182C	RGM1	1.85825	1.2149	2.03791	-0.613107	0.133145								YCR081W	SRB8	0.589973	0.43981	0.957541	-0.423769	0.698686
YPL198W	RPL7B	0.465943	1.29096	0.73869	1.47021	0.664815							YER190W	YRF1-2	1.71099	0.752775	1.87744	-1.18454	0.13393								YKL050C	YKL050C	1.80037	1.34222	2.92028	-0.423671	0.697813
YLR081W	GAL2	0.397255	0.568104	0.576853	0.516087	0.538137							YLR337C	VRP1	4.91789	3.37912	5.41087	-0.541393	0.137823								YLL021W	SPA2	2.01164	1.50204	2.85721	-0.421448	0.506234
YFL061W	DDI2	0.249579	0.437184	0.35845	0.808743	0.522277							YLL041C	SDH2	1.12227	0.689415	1.23608	-0.70297	0.139362								YNL139C	THO2	0.961014	0.719722	1.39457	-0.417118	0.537189
YHR126C	ANS1	0.149775	0.406273	0.215075	1.43965	0.522039							YML083C	YML083C	0.416529	0.25881	0.461159	-0.68652	0.146849								YPL016W	SWI1	1.57001	1.18333	2.30651	-0.40792	0.55494
YGL051W	MST27	0.307767	0.451724	0.416365	0.553604	0.436012							YHR211W	FLO5	2.275	1.52605	2.53294	-0.576066	0.15495								YLR384C	IKI3	1.75053	1.31964	2.48194	-0.40765	0.50368
YDR534C	FIT1	1.25311	1.81544	1.51408	0.534798	0.272921							YNL271C	BNI1	1.95934	1.37484	2.20868	-0.511107	0.172819								YDL214C	PRR2	0.914854	0.694516	1.43908	-0.397533	0.653535
YDR542W	PAU10	0.244254	0.359571	0.282042	0.557896	0.207525							YDR293C	SSD1	1.67922	1.14989	1.90855	-0.546299	0.184684								YKR103W	NFT1	0.902296	0.685282	1.44238	-0.396903	0.676775
YPL280W	HSP32	0.375771	0.770482	0.329928	1.03591	-0.1877							YNR044W	AGA1	2.82589	1.74608	3.26778	-0.694585	0.209604								YLL048C	YBT1	1.3824	1.05088	2.09995	-0.395583	0.603175
YMR095C	SNO1	0.796636	1.41141	0.625166	0.825142	-0.349682							YNL172W	APC1	1.64352	1.15121	1.90762	-0.513644	0.214985								YLR304C	ACO1	0.519661	0.39553	0.897606	-0.393785	0.788512
YLL005C	SPO75	0.5584	0.468502	2.39282	-0.253244	2.09934							YJR095W	SFC1	0.271482	0.19074	0.317781	-0.509254	0.227173								YDL058W	USO1	1.46485	1.11664	2.33705	-0.391594	0.673939
YOR242C	SSP2	0.859075	0.782557	3.05446	-0.134589	1.83006							YFR012W	DCV1	0.909359	0.544239	1.10131	-0.74061	0.276305								YHR023W	MYO1	1.49107	1.13865	2.28209	-0.389022	0.614008
YBR093C	PHO5	0.29039	0.334866	1.00197	0.205596	1.78678							YPL248C	GAL4	0.854112	0.586386	1.05496	-0.542574	0.304687								YCR032W	BPH1	1.29939	0.99248	1.92775	-0.388729	0.569079
YNL112W	DBP2	0.459707	0.473193	1.57836	0.0417137	1.77964							YKL044W	YKL044W	1.07609	0.745048	1.32989	-0.530388	0.305517								YMR031C	EIS1	1.65742	1.2679	2.50998	-0.386496	0.598737
YER014C-A	BUD25	0.565189	0.765511	1.80546	0.437691	1.67556							YCR045C	RRT12	0.463885	0.309661	0.574896	-0.583077	0.309535								YPR096C	YPR096C	1.47653	1.12971	2.11883	-0.386258	0.521061
YPL171C	OYE3	0.282675	0.232779	0.891261	-0.280183	1.6567							YOR178C	GAC1	0.690984	0.415424	0.868598	-0.734066	0.330037								YJR053W	BFA1	0.915625	0.700977	1.51508	-0.385389	0.726564
YDR091C	RLI1	0.485419	0.474705	1.46143	-0.0321997	1.59007							YKR102W	FLO10	2.70519	1.76148	3.57469	-0.618939	0.402086								YMR229C	RRP5	0.929151	0.711442	1.50038	-0.385166	0.691341
YER110C	KAP123	0.520591	0.521907	1.56285	0.00364164	1.58596							YOR183W	FYV12	0.188303	0.103499	0.249977	-0.863447	0.408739								YDL039C	PRM7	0.63449	0.486308	0.958921	-0.383727	0.595815
YOR361C	PRT1	0.496862	0.563273	1.48101	0.180987	1.57567							YMR133W	REC114	0.324345	0.194557	0.436492	-0.737339	0.428423								YGL009C	LEU1	0.770883	0.592042	1.77125	-0.380813	1.20019
YLR249W	YEF3	0.545317	0.606533	1.62163	0.153493	1.57228							YDR420W	HKR1	2.48353	1.70055	3.35784	-0.546387	0.435143								YGR088W	CTT1	0.545314	0.419031	1.00319	-0.380031	0.87943
YDR496C	PUF6	0.324354	0.361933	0.949365	0.158154	1.54939							YBL097W	BRN1	2.56254	1.70989	3.48296	-0.583675	0.442738								YLR086W	SMC4	2.20255	1.69276	3.27571	-0.379798	0.572629
YBL076C	ILS1	0.473901	0.509536	1.3842	0.104598	1.5464							YNR076W	PAU6	0.494815	0.332899	0.687521	-0.571803	0.474516								YDR151C	CTH1	0.516195	0.397271	0.817689	-0.377791	0.663636
YJL012C	VTC4	0.700238	0.810562	2.03727	0.211078	1.54072							YLR087C	CSF1	2.05298	1.386	2.86369	-0.566792	0.480155								YML093W	UTP14	2.62527	2.02741	3.78273	-0.372829	0.526961
Q0045	COX1	0.0081665	0.00934327	0.0232336	0.194209	1.50842							YGR023W	MTL1	0.524777	0.318499	0.734	-0.720417	0.484074								YCL037C	SRO9	1.26423	0.97645	2.16158	-0.372638	0.773833
YGL026C	TRP5	1.03757	1.14202	2.93788	0.138384	1.50158							YOR356W	CIR2	2.66081	1.67204	3.77185	-0.670252	0.503408								YPR189W	SKI3	1.0825	0.837856	1.54521	-0.369589	0.513434
YGL120C	PRP43	0.684857	0.744974	1.92991	0.121388	1.49466							YNR071C	YNR071C	0.877919	0.60016	1.25659	-0.548741	0.517351								YBL004W	UTP20	1.08254	0.838915	2.01675	-0.367829	0.897608
YKL210W	UBA1	0.794845	0.805723	2.22292	0.0196106	1.48371							YJL225C	YJL225C	1.39543	0.98315	2.13114	-0.505228	0.610916								YCR042C	TAF2	2.20448	1.71384	3.12202	-0.363204	0.502038
YNL279W	PRM1	0.244289	0.273403	0.679305	0.162438	1.47547							YDL037C	BSC1	0.9022	0.631329	1.38986	-0.515055	0.623425								YCR089W	FIG2	5.03522	3.91481	8.90491	-0.363112	0.822546
YDR341C	YDR341C	1.21749	1.30366	3.36887	0.098654	1.46835							YDL114W	YDL114W	0.281581	0.144422	0.438226	-0.963257	0.638127								YIL129C	TAO3	1.63818	1.27399	2.4969	-0.362738	0.608042
YGL234W	ADE5,7	0.785128	0.823722	2.16552	0.0692284	1.46371							YGL259W	YPS5	0.63171	0.409668	0.99341	-0.624806	0.653127								YOR060C	SLD7	0.543475	0.422928	0.849381	-0.3618	0.6442
YPL106C	SSE1	0.991681	1.14676	2.69244	0.209615	1.44097							YPL152W-A	YPL152W-A	0.225225	0.145855	0.360061	-0.626831	0.676876								YIL115C	NUP159	1.5008	1.17119	2.18742	-0.357758	0.543504
YDR385W	EFT2	0.735826	0.788469	1.99615	0.0996902	1.43979							YOR068C	VAM10	0.678028	0.432277	1.11788	-0.64939	0.721352								YGR286C	BIO2	0.705047	0.550498	1.08901	-0.356982	0.627224
YGR103W	NOP7	1.07643	1.158	2.90719	0.105377	1.43337							YBL013W	FMT1	1.12496	0.728506	1.85684	-0.626866	0.72297								YGL206C	CHC1	1.33909	1.04591	2.04699	-0.356489	0.612253
YMR120C	ADE17	0.542941	0.619777	1.46121	0.190953	1.4283							YKR066C	CCP1	1.36666	0.95222	2.40578	-0.521287	0.815848								YIL084C	SDS3	0.866493	0.677137	1.57349	-0.35574	0.860707
YBR249C	ARO4	0.838914	0.982445	2.25384	0.227853	1.42579							YBL074C	AAR2	0.855916	0.595132	1.54347	-0.524258	0.850636								YPR164W	MMS1	1.01935	0.798178	1.51719	-0.352865	0.573758
YOR133W	EFT1	1.3186	1.44656	3.52546	0.133624	1.41881							YCR039C	MATALPHA2	0.263778	0.144274	0.486662	-0.87051	0.883593								YPL167C	REV3	0.578121	0.45281	0.826949	-0.352465	0.516426
YGL016W	KAP122	0.617448	0.63949	1.63396	0.0506053	1.40399							YGR043C	NQM1	0.556349	0.363045	1.07713	-0.615842	0.953125								YNR066C	YNR066C	0.960521	0.754536	1.49972	-0.348228	0.642806
YBR084W	MIS1	0.831113	0.861872	2.19875	0.0524296	1.40357							YIL037C	PRM2	0.445682	0.20956	0.948235	-1.08865	1.08923								YMR017W	SPO20	0.647646	0.509459	1.00593	-0.34624	0.635246
YFR044C	DUG1	1.61412	1.84498	4.26037	0.192861	1.40023							YGL192W	IME4	0.702989	0.361055	1.55942	-0.961283	1.14944								YPL242C	IQG1	0.867715	0.685616	1.33224	-0.33982	0.618557
YDR238C	SEC26	0.783748	0.841015	2.06537	0.101742	1.39794							YDL171C	GLT1	0.778921	0.490942	1.73173	-0.665924	1.15267								YPL110C	GDE1	1.28275	1.01374	1.85001	-0.339547	0.528297
YHR020W	YHR020W	0.942485	1.03725	2.4833	0.13822	1.39772							YFL014W	HSP12	2.24608	2.05418	0.206931	-0.128845	-3.44019								YCR106W	RDS1	0.675338	0.534526	1.47856	-0.337351	1.13051
YLL018C	DPS1	1.29262	1.51662	3.38513	0.230557	1.38891							YLR043C	TRX1	1.20072	1.21226	0.154942	0.0137958	-2.9541								YNL262W	POL2	1.92669	1.52828	3.35668	-0.334215	0.800908
YLR460C	YLR460C	0.451711	0.537145	1.17626	0.249913	1.38074							YKL152C	GPM1	4.10953	3.98681	0.535698	-0.0437414	-2.93948								YOR192C	THI72	0.652462	0.517618	0.967914	-0.334006	0.568983
YBL024W	NCL1	0.61449	0.651092	1.59986	0.0834728	1.38048							YGR209C	TRX2	1.43759	1.368	0.222711	-0.0715854	-2.69041								YOR176W	HEM15	0.604229	0.479508	1.0724	-0.333543	0.827672
YOR310C	NOP58	0.783056	0.925008	2.02867	0.240352	1.37335							YER057C	HMF1	1.07995	1.19397	0.180715	0.144805	-2.57917								YDR141C	DOP1	1.26738	1.00603	1.82786	-0.333181	0.528302
YGR145W	ENP2	0.633834	0.703705	1.64047	0.150866	1.37194							YCR028C-A	RIM1	1.35008	1.34352	0.239226	-0.00702753	-2.49659								YDR507C	GIN4	1.19653	0.950764	2.17443	-0.331702	0.861773
YMR049C	ERB1	0.590694	0.630297	1.51855	0.0936211	1.36221							YDR155C	CPR1	4.93155	4.29637	0.895336	-0.198923	-2.46154								YMR250W	GAD1	1.68768	1.34419	3.97783	-0.328304	1.23694
YER006W	NUG1	0.693176	0.719966	1.78146	0.0547067	1.36176							YOL143C	RIB4	2.54315	2.71171	0.46706	0.0925849	-2.44494								YPR168W	NUT2	0.830202	0.663254	1.22797	-0.323901	0.564745
YDL103C	QRI1	0.907584	0.975847	2.31037	0.104624	1.34802							YDR032C	PST2	6.40546	5.96093	1.26774	-0.103765	-2.33704								YIL149C	MLP2	1.6038	1.28456	2.50569	-0.320213	0.643718
Q0075	AI5_BETA	0.010054	0.00847376	0.0254601	-0.246701	1.34046							YDR382W	RPP2B	0.818738	0.8572	0.162906	0.0662308	-2.32936								YBR152W	SPP381	0.652795	0.523434	0.925398	-0.318623	0.503446
YHR047C	AAP1	0.68889	0.77716	1.744	0.173937	1.34005							YNL135C	FPR1	1.60687	1.70165	0.320197	0.0826859	-2.32722								YKR054C	DYN1	1.87486	1.50345	2.92111	-0.318508	0.639734
YHR137W	ARO9	0.396316	0.456734	1.00316	0.204703	1.33983							YPL037C	EGD1	1.12244	1.25231	0.223827	0.15795	-2.32618								YPL085W	SEC16	2.08465	1.67481	3.03805	-0.315809	0.543337
YOR335C	ALA1	0.910914	0.896725	2.29412	-0.0226492	1.33255							YDL081C	RPP1A	0.928965	0.960436	0.196583	0.048065	-2.24048								YPR022C	YPR022C	0.86214	0.692746	1.37309	-0.315595	0.671437
YCL048W	SPS22	0.206472	0.146858	0.514358	-0.49152	1.31683							YML058W-A	HUG1	1.20281	1.05766	0.256702	-0.185537	-2.22824								YIL126W	STH1	1.67974	1.35057	2.42425	-0.314676	0.529298
YDR037W	KRS1	1.04914	1.15679	2.59747	0.140917	1.3079							YOR020C	HSP10	1.03551	1.00916	0.221965	-0.0371945	-2.22194								YGL183C	MND1	0.24139	0.194368	0.395719	-0.312573	0.713109
YBR142W	MAK5	0.719923	0.767373	1.77741	0.092084	1.30386							YOR383C	FIT3	5.36288	5.64658	1.15221	0.0743688	-2.2186								YJL109C	UTP10	0.63415	0.511544	1.0019	-0.309966	0.659836
YMR290C	HAS1	0.787725	0.82527	1.94236	0.0671747	1.30205							YLL050C	COF1	2.06408	2.17392	0.451999	0.0748001	-2.1911								YBL088C	TEL1	1.06511	0.860398	1.75524	-0.307925	0.720664
YKR053C	YSR3	0.887983	0.928347	2.1874	0.0641328	1.30062							YBR189W	RPS9B	1.2722	1.45206	0.283355	0.190775	-2.16664								YKL148C	SDH1	0.954626	0.771537	1.61934	-0.307201	0.762395
YBL039C	URA7	0.559502	0.627781	1.37636	0.166118	1.29864							YML024W	RPS17A	0.700784	0.739889	0.158234	0.0783401	-2.14691								YKR041W	YKR041W	0.878305	0.710019	1.25511	-0.306865	0.515017
YJL091C	GWT1	0.395975	0.411855	0.973832	0.0567279	1.29826							YLR061W	RPL22A	0.628952	0.678071	0.1443	0.108488	-2.12388								YML072C	TCB3	1.00308	0.812665	1.54968	-0.303707	0.627532
YOR168W	GLN4	0.716821	0.775604	1.76024	0.113706	1.29609							YLR110C	CCW12	0.934269	0.947473	0.216611	0.0202463	-2.10873								YPL217C	BMS1	1.66082	1.34867	3.04194	-0.300352	0.873102
YDL009C	YDL009C	0.506748	0.484329	1.23618	-0.065282	1.28654							YOL127W	RPL25	0.731383	0.878911	0.169753	0.265089	-2.10719								YHR165C	PRP8	1.26562	1.02797	1.88909	-0.300053	0.577844
YDR449C	UTP6	0.227712	0.251129	0.555439	0.14122	1.28642							YGR192C	TDH3	6.67839	6.19008	1.57454	-0.109542	-2.08457								YJL127C	SPT10	1.19294	0.969538	1.71626	-0.299151	0.524751
YJL172W	CPS1	1.60107	1.89277	3.88454	0.241468	1.27871							YER009W	NTF2	1.28815	1.43736	0.30627	0.158119	-2.07242								YMR247C	RKR1	0.928948	0.755524	1.58813	-0.298122	0.773654
YHR065C	RRP3	0.504428	0.517005	1.22302	0.0355297	1.27773							YNL079C	TPM1	5.23067	4.59385	1.28846	-0.18729	-2.02134								YNL250W	RAD50	1.62631	1.32393	2.4671	-0.296775	0.601213
YGR264C	MES1	0.657554	0.697104	1.59384	0.084264	1.27733							YPL249C-A	RPL36B	0.418156	0.465281	0.103934	0.154064	-2.00837								YDR125C	ECM18	0.606384	0.49386	0.923631	-0.296129	0.607083
YKL127W	PGM1	1.05912	1.11519	2.56712	0.0744261	1.27729							YOR382W	FIT2	2.95239	2.44763	0.735286	-0.270497	-2.00551								YKL010C	UFD4	1.51976	1.23805	2.23779	-0.295773	0.558235
YKR001C	VPS1	1.32537	1.41536	3.21043	0.0947795	1.27638							YBL092W	RPL32	0.935355	0.980287	0.234468	0.0676914	-1.99612								YHL029C	OCA5	0.817506	0.666685	1.17277	-0.294225	0.520622
YOL091W	SPO21	0.239563	0.208169	0.580206	-0.202646	1.27616							YOR253W	NAT5	1.22065	1.20176	0.311769	-0.0225025	-1.9691								YDR464W	SPP41	1.15596	0.943684	2.02038	-0.292719	0.805535
YGR094W	VAS1	1.11058	1.13897	2.68134	0.0364266	1.27164							YDR513W	GRX2	1.49967	1.37911	0.384738	-0.120906	-1.9627								YPL190C	NAB3	0.981148	0.802317	1.85268	-0.290299	0.917069
YDL185W	VMA1	0.858178	0.860214	2.05325	0.00341988	1.25856							YJL136C	RPS21B	0.2396	0.284511	0.0615384	0.247856	-1.96107								YNL204C	SPS18	0.751033	0.614538	1.39208	-0.289373	0.890294
YPL093W	NOG1	0.383244	0.447204	0.916364	0.22267	1.25766							YIL051C	MMF1	1.65439	1.7597	0.428857	0.0890334	-1.94773								YOR372C	NDD1	0.711117	0.581921	1.02921	-0.289264	0.533375
YLR197W	NOP56	1.11406	1.33441	2.6575	0.260386	1.25425							YCR031C	RPS14A	0.788183	0.90209	0.206485	0.194741	-1.9325								YFR031C	SMC2	1.7678	1.44763	2.66014	-0.288261	0.589552
YOR272W	YTM1	0.550055	0.585824	1.30733	0.0908921	1.24898							YDL075W	RPL31A	0.590847	0.602409	0.156638	0.027958	-1.91535								YLR398C	SKI2	1.44209	1.18187	2.12462	-0.287086	0.559041
YKL211C	TRP3	0.775576	0.917765	1.83854	0.242857	1.24522							YBL001C	ECM15	0.762771	0.84035	0.202735	0.13974	-1.91166								YJR140C	HIR3	1.22744	1.00658	1.79613	-0.286191	0.549241
YML070W	DAK1	0.824681	0.824068	1.94679	-0.00107314	1.23919							YGR034W	RPL26B	0.609845	0.684013	0.163383	0.165582	-1.90019								YDR457W	TOM1	2.24767	1.84338	3.2215	-0.286082	0.519298
YMR250W	GAD1	1.68768	1.34419	3.97783	-0.328304	1.23694							YGL030W	RPL30	0.530831	0.569201	0.146343	0.100684	-1.8589								YNL267W	PIK1	1.5553	1.27578	2.40364	-0.285811	0.628023
YMR217W	GUA1	0.979627	1.05552	2.30741	0.107647	1.23597							YCL035C	GRX1	2.00101	1.7893	0.553286	-0.161329	-1.85463								YPL189W	GUP2	0.655657	0.538318	1.09496	-0.284483	0.739868
YLR058C	SHM2	0.420476	0.486924	0.988122	0.211671	1.23266							YHR043C	DOG2	2.52726	2.96629	0.70289	0.231081	-1.8462								YOR330C	MIP1	0.834705	0.686898	1.34778	-0.28117	0.691249
YER025W	GCD11	0.964455	1.01533	2.26563	0.0741652	1.23213							YML078W	CPR3	2.37332	2.43243	0.666333	0.0354964	-1.83259								YPL171C	OYE3	0.282675	0.232779	0.891261	-0.280183	1.6567
YLR432W	IMD3	1.12636	1.15198	2.64405	0.0324464	1.23108							YHR010W	RPL27A	0.678814	0.787956	0.190654	0.215098	-1.83206								YJL130C	URA2	1.13385	0.934283	1.64307	-0.279301	0.535159
YPL160W	CDC60	0.861334	0.840449	2.01644	-0.0354134	1.22716							YOR369C	RPS12	0.543609	0.638257	0.15308	0.231567	-1.82828								YAR019C	CDC15	0.852049	0.702722	1.301	-0.277982	0.610612
YHR019C	DED81	1.45408	1.63856	3.39561	0.172322	1.22356							YNL302C	RPS19B	1.10418	1.14769	0.312186	0.0557526	-1.8225								YKL204W	EAP1	0.94448	0.779219	1.42797	-0.277491	0.596375
YOR340C	RPA43	0.798186	0.881356	1.86348	0.143	1.22321							YHL015W	RPS20	0.740845	0.811715	0.211254	0.131801	-1.81019								YFL034C-B	MOB2	0.45562	0.376069	0.666223	-0.276836	0.548173
YGR087C	PDC6	0.425923	0.422731	0.993849	-0.0108542	1.22243							YGL121C	GPG1	0.686034	0.565536	0.197636	-0.278661	-1.79543								YPR042C	PUF2	0.942406	0.778263	1.43408	-0.27609	0.605709
YLR175W	CBF5	1.2303	1.37372	2.86577	0.159083	1.21991							YJL190C	RPS22A	0.834496	0.959332	0.241084	0.201124	-1.79137								YJR092W	BUD4	1.25955	1.04056	1.81932	-0.275555	0.530491
YPR080W	TEF1	1.3457	1.55715	3.12344	0.210557	1.21478							YOL039W	RPP2A	0.392664	0.440105	0.113457	0.164552	-1.79115								YGR245C	SDA1	2.06931	1.70997	3.88805	-0.275179	0.909898
YIL103W	DPH1	0.46048	0.505465	1.0684	0.134471	1.21424							YJR104C	SOD1	1.10953	1.25186	0.320819	0.174132	-1.79011								YOR196C	LIP5	0.792915	0.65545	1.41584	-0.274682	0.836421
YDL031W	DBP10	1.04294	1.04121	2.41498	-0.00239466	1.21136							YKL096W-A	CWP2	1.03794	0.98053	0.300376	-0.0820854	-1.78888								YDR135C	YCF1	1.29193	1.06801	1.93816	-0.274599	0.585159
YGL202W	ARO8	1.66085	1.93646	3.84237	0.2215	1.21008							YPL079W	RPL21B	0.74588	0.801947	0.218782	0.104564	-1.76945								YER151C	UBP3	1.15524	0.956241	1.9647	-0.272747	0.766117
YKR056W	TRM2	0.551681	0.596268	1.27572	0.112126	1.20941							YBR191W	RPL21A	0.764858	0.91291	0.227843	0.255279	-1.74716								YIL072W	HOP1	0.354927	0.293831	0.541144	-0.272536	0.608489
YJL033W	HCA4	0.565599	0.587866	1.30652	0.0557096	1.20788							YIL052C	RPL34B	0.586531	0.647581	0.175965	0.142853	-1.73692								YCR091W	KIN82	0.846663	0.701212	1.23351	-0.271937	0.542916
YBR121C	GRS1	1.47549	1.6348	3.40616	0.147919	1.20695							YER074W	RPS24A	0.840572	0.926086	0.252229	0.139775	-1.73664								YPL207W	TYW1	1.76693	1.46678	3.28745	-0.268593	0.895729
YDR536W	STL1	0.192937	0.182011	0.44531	-0.0840983	1.20668							YGR020C	VMA7	0.534669	0.625146	0.16186	0.225548	-1.7239								YOR374W	ALD4	1.16141	0.964423	1.81355	-0.268134	0.642942
YDL040C	NAT1	0.806249	0.876125	1.86085	0.11991	1.20666							YDR500C	RPL37B	0.195853	0.221931	0.0597321	0.180339	-1.71319								YDR069C	DOA4	0.89997	0.747825	1.3015	-0.267177	0.532221
YPL126W	NAN1	0.532411	0.538957	1.22523	0.017631	1.20244							YJL151C	SNA3	0.769885	0.688019	0.235477	-0.162195	-1.70906								YOL034W	SMC5	1.22451	1.01751	1.86723	-0.267155	0.608698
YAR007C	RFA1	0.695294	0.686903	1.59822	-0.0175173	1.20077							YGR027C	RPS25A	0.42701	0.479739	0.13065	0.167981	-1.70856								YNL163C	RIA1	1.2158	1.01181	2.23155	-0.264964	0.876144
YNL175C	NOP13	0.771008	0.866998	1.77211	0.169284	1.20065							YHR021C	RPS27B	0.437569	0.432707	0.134345	-0.0161201	-1.70356								YOL075C	YOL075C	0.969566	0.807746	1.73584	-0.263439	0.840222
YDL229W	SSB1	1.30617	1.57482	3.00177	0.269846	1.20048							YNL015W	PBI2	1.09622	1.01326	0.338686	-0.113528	-1.69451								YPL043W	NOP4	2.26305	1.8866	3.5863	-0.262484	0.664226
YGL009C	LEU1	0.770883	0.592042	1.77125	-0.380813	1.20019							YLR167W	RPS31	0.932722	1.01115	0.289005	0.116479	-1.69035								YOL011W	PLB3	0.473098	0.394478	0.736473	-0.262194	0.638493
YOR001W	RRP6	0.586425	0.651743	1.34331	0.152355	1.19577							YBR082C	UBC4	2.20034	2.1294	0.682387	-0.0472816	-1.68906								YDR437W	GPI19	0.363554	0.303153	0.559147	-0.262125	0.621058
YGL078C	DBP3	0.627371	0.610145	1.43597	-0.0401658	1.19464							YDR529C	QCR7	0.840069	0.671268	0.261264	-0.32362	-1.685								YKL203C	TOR2	1.59458	1.32982	2.44598	-0.261951	0.617233
YKL008C	LAC1	0.446964	0.552949	1.02147	0.306989	1.19242							YKL006W	RPL14A	0.685919	0.816133	0.213677	0.250766	-1.68261								YMR259C	TRM732	0.686264	0.573722	1.26087	-0.258412	0.877587
YLR153C	ACS2	0.7713	0.796913	1.76035	0.0471306	1.1905							YNR034W-A	YNR034W-A	0.78377	0.58133	0.245584	-0.431072	-1.67421								YOL141W	PPM2	0.52362	0.437941	1.08163	-0.257784	1.04661
YOR206W	NOC2	0.979046	0.928903	2.22785	-0.0758479	1.18621							YDL191W	RPL35A	0.561881	0.53507	0.17607	-0.0705382	-1.67412								YGR061C	ADE6	0.651428	0.544912	1.29754	-0.257584	0.994101
YIR026C	YVH1	0.644569	0.780473	1.46579	0.276014	1.18527							YGL191W	COX13	1.10123	1.06503	0.345372	-0.0482113	-1.67289								YLR320W	MMS22	0.566588	0.474068	0.830105	-0.257205	0.550995
YEL055C	POL5	0.669064	0.678383	1.51987	0.0199565	1.18373							YHR050W-A	YHR050W-A	1.69934	1.61381	0.534498	-0.0745073	-1.66872								YJL207C	LAA1	1.09674	0.920044	1.63866	-0.253441	0.579303
YOR175C	ALE1	0.769401	0.840698	1.74028	0.127851	1.17751							YPL059W	GRX5	0.687776	0.664142	0.218719	-0.0504459	-1.65286								YLL005C	SPO75	0.5584	0.468502	2.39282	-0.253244	2.09934
YDR120C	TRM1	0.824482	0.823045	1.86373	-0.00251696	1.17663							YNL162W	RPL42A	0.362744	0.42381	0.115669	0.224464	-1.64894								YDR359C	EAF1	1.26674	1.0634	1.83677	-0.252434	0.536054
YNL119W	NCS2	0.325411	0.350302	0.734989	0.106338	1.17546							YER044C	ERG28	0.854268	0.829087	0.273966	-0.0431644	-1.64069								YJL168C	SET2	1.14643	0.962728	1.63683	-0.251952	0.513754
YHR197W	RIX1	0.444447	0.469608	1.00369	0.079446	1.17523							YGR148C	RPL24B	1.0245	1.1853	0.335875	0.210335	-1.60892								YBL034C	STU1	0.701353	0.589091	1.01362	-0.251649	0.531306
YHR107C	CDC12	0.756069	0.813505	1.70424	0.105634	1.17254							YOL120C	RPL18A	0.985831	1.12316	0.323208	0.188156	-1.60888								YNL192W	CHS1	0.677853	0.569755	1.02946	-0.250631	0.602842
YIL078W	THS1	1.81035	1.92654	4.07884	0.0897472	1.17189							YIR032C	DAL3	0.650307	0.685729	0.21438	0.0765172	-1.60095								YKL014C	URB1	0.734189	0.617626	1.16043	-0.249418	0.660434
YPL009C	TAE2	0.830971	0.877973	1.87114	0.0793783	1.17105							YHR039C-A	VMA10	0.589704	0.654064	0.194687	0.149441	-1.59884								YDL109C	YDL109C	0.587867	0.494645	0.969859	-0.249096	0.722285
YJR160C	MPH3	0.631172	0.801342	1.41959	0.344384	1.16937							YGR037C	ACB1	0.749572	0.774961	0.247741	0.0480567	-1.59723								YMR109W	MYO5	1.01446	0.853636	1.4944	-0.249014	0.558857
YNL132W	KRE33	0.676032	0.635303	1.52032	-0.089646	1.16921							YLR109W	AHP1	3.17125	2.9319	1.04906	-0.113212	-1.59595								YKL129C	MYO3	0.953954	0.802904	1.45099	-0.248692	0.605048
YGL171W	ROK1	0.673638	0.680223	1.51341	0.0140329	1.16776							YPL143W	RPL33A	0.567487	0.619856	0.187727	0.127346	-1.59595								YKL209C	STE6	0.759013	0.639335	1.34086	-0.247552	0.820962
YPR074C	TKL1	0.6953	0.749753	1.55935	0.108781	1.16524							YIR037W	HYR1	4.59468	4.44965	1.53905	-0.0462724	-1.57793								Q0075	AI5_BETA	0.010054	0.00847376	0.0254601	-0.246701	1.34046
YGR162W	TIF4631	0.649019	0.646653	1.45301	-0.00526992	1.16271							YLR029C	RPL15A	1.63907	1.952	0.55111	0.252074	-1.57247								YCR092C	MSH3	1.1527	0.971979	1.83045	-0.246023	0.667179
YDR087C	RRP1	0.693145	0.748182	1.54637	0.110232	1.15765							YHR051W	COX6	1.35347	1.22564	0.456401	-0.14313	-1.56829								YER114C	BOI2	1.16918	0.98619	1.70126	-0.24556	0.541109
YNL062C	GCD10	0.579533	0.643093	1.28888	0.150137	1.15315							YLR367W	RPS22B	0.732563	0.764325	0.247729	0.0612336	-1.56419								YOL019W	YOL019W	0.824335	0.695344	1.19235	-0.245504	0.532503
YDR101C	ARX1	0.430485	0.445827	0.957197	0.0505206	1.15285							YGR008C	STF2	1.08959	0.838171	0.369208	-0.37847	-1.56128								YNR063W	YNR063W	0.516707	0.435909	1.0722	-0.245318	1.05316
YDL171C	GLT1	0.778921	0.490942	1.73173	-0.665924	1.15267							YMR251W-A	HOR7	0.328345	0.30986	0.111339	-0.0835959	-1.56025								YOR113W	AZF1	1.05118	0.887079	1.82155	-0.244877	0.793158
YHR215W	PHO12	0.464116	0.561036	1.0311	0.273607	1.15163							YMR074C	YMR074C	0.61358	0.623052	0.208894	0.0221028	-1.55448								YJL020C	BBC1	1.6196	1.36823	2.33611	-0.243329	0.528467
YGL192W	IME4	0.702989	0.361055	1.55942	-0.961283	1.14944							YBR048W	RPS11B	1.21419	1.31728	0.414461	0.117567	-1.55068								YKL201C	MNN4	0.470759	0.397717	0.71402	-0.243247	0.600978
YDR321W	ASP1	1.58673	1.6746	3.51775	0.0777589	1.14859							YGL054C	ERV14	0.833271	0.892267	0.28636	0.0986903	-1.54096								YPL141C	FRK1	0.713113	0.602733	1.08396	-0.242612	0.604102
YGR173W	RBG2	0.750391	0.757724	1.65865	0.0140308	1.14429							YAL003W	EFB1	1.5031	1.53635	0.517194	0.0315579	-1.53917								YPR191W	QCR2	1.42411	1.20464	2.07264	-0.241462	0.54141
YML126C	ERG13	0.750454	0.776123	1.65562	0.0485206	1.14154							YKL060C	FBA1	3.58502	3.15694	1.23633	-0.183455	-1.53591								YBR126C	TPS1	1.54808	1.31012	2.37498	-0.240786	0.617434
YNL247W	YNL247W	1.18196	1.26149	2.60685	0.0939496	1.14113							YJL121C	RPE1	1.98576	1.92347	0.685427	-0.0459812	-1.53462								YLL016W	SDC25	0.501152	0.424603	0.727055	-0.239132	0.536818
YDL131W	LYS21	0.686836	0.718039	1.51345	0.0640955	1.1398							YOL121C	RPS19A	0.920746	0.935716	0.318822	0.0232677	-1.53005								YLR106C	MDN1	1.68253	1.42558	2.63974	-0.239081	0.649762
YDR415C	YDR415C	0.645606	0.663897	1.42216	0.040305	1.13936							YDL181W	INH1	1.47016	1.32353	0.50996	-0.151582	-1.52752								YNL082W	PMS1	1.06028	0.898542	1.70264	-0.238784	0.683336
YJR041C	URB2	0.519204	0.527797	1.1408	0.0236836	1.13567							YER056C-A	RPL34A	0.395711	0.443832	0.137571	0.165568	-1.52427								YNL309W	STB1	0.579182	0.491135	0.857145	-0.237897	0.565521
YAR071W	PHO11	0.359141	0.438595	0.788037	0.288341	1.13372							YHR055C	CUP1-2	0.258253	0.213031	0.0900898	-0.277719	-1.51935								YJL025W	RRN7	0.514845	0.436616	0.746673	-0.237772	0.53634
YKL212W	SAC1	1.25286	1.34998	2.74628	0.107707	1.13225							YNL131W	TOM22	0.719656	0.767972	0.251076	0.0937467	-1.51919								YDR138W	HPR1	0.7577	0.64258	1.46866	-0.23775	0.954802
YOR128C	ADE2	0.496074	0.545958	1.08648	0.138234	1.13104							YMR230W	RPS10B	0.428461	0.442981	0.1504	0.0480808	-1.51036								YJL197W	UBP12	1.11183	0.94309	1.73362	-0.237468	0.640853
YBR177C	EHT1	0.853658	0.958602	1.8692	0.167274	1.13069							YBL072C	RPS8A	1.61795	1.66526	0.568636	0.0415825	-1.50859								YDL056W	MBP1	0.830776	0.704926	1.31421	-0.236987	0.66166
YCR106W	RDS1	0.675338	0.534526	1.47856	-0.337351	1.13051							YIR036C	IRC24	2.13264	2.16525	0.750089	0.0218954	-1.5075								YNL297C	MON2	1.15598	0.981613	1.64989	-0.235886	0.513253
YHR170W	NMD3	0.743568	0.837882	1.62697	0.172282	1.12965							YDR450W	RPS18A	1.11781	1.24263	0.393475	0.15272	-1.50634								YGR227W	DIE2	0.957301	0.81322	1.38209	-0.235327	0.529806
YFL048C	EMP47	0.498145	0.552739	1.08839	0.150032	1.12756							YIL010W	DOT5	1.33125	1.40382	0.471102	0.0765769	-1.49867								YFL007W	BLM10	1.21935	1.03604	1.85363	-0.235029	0.604241
YJL050W	MTR4	0.919966	0.886915	2.00902	-0.0527857	1.12684							YJL218W	YJL218W	1.86714	2.28098	0.66319	0.288823	-1.49334								YMR278W	PRM15	0.725141	0.616191	1.38263	-0.234885	0.931079
YDR060W	MAK21	0.918844	0.907232	2.00456	-0.0183484	1.1254							YML028W	TSA1	2.12717	2.01084	0.758501	-0.0811388	-1.48772								YNR016C	ACC1	1.66888	1.41947	2.67676	-0.233536	0.681605
YOL057W	YOL057W	0.888984	0.941392	1.93906	0.082638	1.12513							YGL031C	RPL24A	0.84979	0.977606	0.303748	0.202147	-1.48423								YIL159W	BNR1	0.86885	0.739403	1.45064	-0.232747	0.739511
YMR092C	AIP1	1.07644	1.18831	2.34765	0.142646	1.12496							YJL177W	RPL17B	1.16769	1.36329	0.417897	0.223439	-1.48244								YMR128W	ECM16	1.15947	0.986742	2.39249	-0.232717	1.04505
YOL041C	NOP12	0.495877	0.511347	1.08009	0.0443181	1.12309							YKL067W	YNK1	1.7295	1.72357	0.619541	-0.0049543	-1.48108								YCR030C	SYP1	1.53742	1.30845	2.26722	-0.232644	0.560414
YIL057C	RGI2	0.130098	0.161762	0.283236	0.314278	1.1224							YJR025C	BNA1	2.4586	2.65973	0.882817	0.113441	-1.47765								YMR168C	CEP3	0.68275	0.581776	1.12998	-0.230896	0.726866
YGR123C	PPT1	0.599662	0.723577	1.30267	0.270995	1.11925							YEL026W	SNU13	0.500299	0.60696	0.179709	0.278811	-1.47712								YAL040C	CLN3	0.91595	0.780506	1.30445	-0.230859	0.510098
YJL080C	SCP160	0.985197	0.918184	2.1396	-0.101629	1.11886							YGL189C	RPS26A	0.209509	0.252936	0.075527	0.271764	-1.47195								YML117W	NAB6	0.966562	0.823976	1.51	-0.23026	0.643611
YBL095W	YBL095W	0.471467	0.554304	1.02371	0.23352	1.11857							YER150W	SPI1	0.882616	0.690859	0.319232	-0.353394	-1.46718								YDL035C	GPR1	0.742295	0.632809	1.06126	-0.230222	0.515717
YKR082W	NUP133	0.538229	0.536104	1.1683	-0.00570527	1.11812							YHR141C	RPL42B	0.310116	0.386798	0.112254	0.318773	-1.46604								YGL195W	GCN1	1.73338	1.48274	2.97773	-0.225321	0.780627
YEL047C	FRD1	0.948286	1.14492	2.05014	0.271853	1.11233							YOR285W	RDL1	1.84683	1.68632	0.67319	-0.131176	-1.45597								YGR140W	CBF2	0.748443	0.640489	1.13027	-0.224718	0.594706
YIR012W	SQT1	0.814189	0.866196	1.75896	0.0893303	1.11129							YLR038C	COX12	0.532828	0.555605	0.195122	0.06039	-1.44929								YEL022W	GEA2	0.97708	0.836744	1.65793	-0.22369	0.762836
YDL148C	NOP14	0.996491	0.940093	2.15131	-0.0840529	1.11029							YDR086C	SSS1	0.652219	0.667855	0.239562	0.0341786	-1.44496								YNL243W	SLA2	1.14627	0.981717	1.84065	-0.22357	0.683267
YER091C	MET6	0.460427	0.541211	0.991432	0.233219	1.10654							YOR265W	RBL2	0.748655	0.783524	0.275697	0.0656756	-1.44122								YMR232W	FUS2	1.03215	0.884295	1.7233	-0.223053	0.739525
YKL205W	LOS1	0.305593	0.325908	0.657978	0.0928551	1.10643							YHR162W	MPC2	0.750935	0.725235	0.277388	-0.0502382	-1.43678								YMR094W	CTF13	0.887009	0.759946	1.50144	-0.223052	0.75933
YDR172W	SUP35	1.15656	1.05986	2.48933	-0.125973	1.10591							YGR181W	TIM13	0.480496	0.471161	0.177725	-0.0283018	-1.43487								YGR110W	CLD1	0.439127	0.376261	0.634739	-0.222904	0.531527
YOR048C	RAT1	0.762761	0.770845	1.63859	0.0152087	1.10315							YDL130W	RPP1B	0.609692	0.684442	0.225549	0.166849	-1.43464								YBL105C	PKC1	1.05195	0.901819	1.58252	-0.222154	0.58916
YDR212W	TCP1	1.35428	1.3557	2.90905	0.00151203	1.10303							YIL148W	RPL40A	0.517802	0.637318	0.191807	0.299613	-1.43274								YIR023W	DAL81	1.14729	0.983938	1.76899	-0.221584	0.624701
YNL041C	COG6	0.745384	0.796324	1.59999	0.0953706	1.10201							YNL178W	RPS3	1.16419	1.42033	0.433525	0.286902	-1.42514								YCR063W	BUD31	0.523633	0.449132	0.800718	-0.221416	0.612737
YPL146C	NOP53	0.623736	0.724317	1.33539	0.215686	1.09826							YKL024C	URA6	0.828519	0.922567	0.310833	0.15512	-1.41439								YFL034W	YFL034W	1.6507	1.41721	2.39125	-0.220021	0.534689
YDR324C	UTP4	0.661615	0.656231	1.41512	-0.0117881	1.09686							YGL103W	RPL28	0.57982	0.663086	0.217664	0.19359	-1.4135								YDR076W	RAD55	0.465863	0.400043	0.782034	-0.21975	0.747326
YLR449W	FPR4	1.11147	1.26349	2.37493	0.184941	1.09541							YDR064W	RPS13	0.638044	0.756106	0.241166	0.244931	-1.40363								YGR097W	ASK10	1.17059	1.00581	1.76107	-0.218876	0.58922
YMR062C	ARG7	1.05744	1.23278	2.25687	0.221346	1.09375							YBR109C	CMD1	1.61101	1.84247	0.609701	0.193684	-1.40179								YDL190C	UFD2	1.25591	1.07932	2.10843	-0.218609	0.747439
YKL157W	APE2	0.895468	0.954584	1.91071	0.0922291	1.0934							YJR085C	YJR085C	1.1246	1.13198	0.425996	0.00943495	-1.4005								YDL126C	CDC48	1.87126	1.6105	3.25385	-0.216499	0.798141
YJL198W	PHO90	0.526123	0.553585	1.12254	0.0734044	1.0933							YNL208W	YNL208W	3.90129	4.0753	1.47838	0.0629552	-1.39994								YMR176W	ECM5	1.01131	0.8706	1.44805	-0.216144	0.517889
YML086C	ALO1	0.835188	0.931479	1.7817	0.157422	1.09308							YOR293W	RPS10A	0.560505	0.574833	0.212565	0.0364165	-1.39882								YBR284W	YBR284W	0.510811	0.439998	0.778929	-0.215291	0.608703
YAL016W	TPD3	0.876247	0.923985	1.86851	0.0765322	1.09248							YOL040C	RPS15	1.02994	1.24789	0.392487	0.276924	-1.39185								YER093C	TSC11	0.689356	0.593922	1.09667	-0.214977	0.669812
YDR161W	YDR161W	1.1762	1.26902	2.50727	0.10958	1.09198							YDL130W-A	STF1	1.38342	1.32024	0.528286	-0.0674322	-1.38884								YOR349W	CIN1	0.936435	0.806882	1.34215	-0.214822	0.519293
YDR119W	VBA4	0.833208	0.874408	1.77571	0.069631	1.09165							YPR028W	YOP1	1.23193	1.22204	0.476585	-0.0116346	-1.37012								YAR050W	FLO1	1.55768	1.34347	2.36861	-0.21344	0.604641
YJL008C	CCT8	0.937137	1.00113	1.99591	0.0952959	1.09072							YKR094C	RPL40B	0.468982	0.561882	0.182222	0.260733	-1.36383								YDL161W	ENT1	1.28268	1.10697	1.82743	-0.212547	0.510651
YOR119C	RIO1	0.675732	0.70526	1.43877	0.0617037	1.09032							YDR447C	RPS17B	0.538011	0.617526	0.209798	0.198864	-1.35863								YNL039W	BDP1	1.23519	1.06759	1.88827	-0.210386	0.612328
YHR146W	CRP1	1.50657	1.79528	3.20758	0.252933	1.09021							YHR193C	EGD2	1.58895	1.85301	0.621312	0.221799	-1.35468								YDR303C	RSC3	0.989731	0.856081	1.50932	-0.209288	0.608792
YIL037C	PRM2	0.445682	0.20956	0.948235	-1.08865	1.08923							YER117W	RPL23B	0.796192	0.875414	0.312445	0.136849	-1.34951								YER008C	SEC3	1.03997	0.899771	1.7911	-0.208906	0.784312
YBR015C	MNN2	0.712779	0.768653	1.51535	0.108877	1.08813							YOR122C	PFY1	0.908982	0.923233	0.358113	0.0224437	-1.34384								YNL329C	PEX6	0.819855	0.709453	1.17696	-0.208662	0.521629
YPL183C	RTT10	0.548524	0.568324	1.16535	0.0511576	1.08713							YGL037C	PNC1	3.56771	2.56524	1.40662	-0.475908	-1.34277								YLR438W	CAR2	1.73827	1.50439	2.55069	-0.208473	0.553241
YHL039W	EFM1	0.717082	0.779685	1.52192	0.120753	1.08568							YFR049W	YMR31	3.91187	3.88534	1.5453	-0.00981489	-1.33997								YNL021W	HDA1	1.3067	1.13147	2.12745	-0.207722	0.7032
YLR410W	VIP1	0.833189	0.82461	1.76797	-0.0149318	1.08538							YAL044C	GCV3	1.67922	2.01687	0.66371	0.264327	-1.33917								YCL054W	SPB1	1.66107	1.43838	2.7266	-0.207665	0.71499
YPL212C	PUS1	0.547048	0.620417	1.16067	0.181571	1.08522							YJR017C	ESS1	0.737352	0.783089	0.291738	0.0868219	-1.33768								YHR158C	KEL1	0.695093	0.602112	1.25464	-0.207175	0.851997
YDL066W	IDP1	1.28867	1.62801	2.73373	0.337227	1.08499							YDR328C	SKP1	2.15873	2.33461	0.85435	0.113002	-1.33728								YBL085W	BOI1	1.15365	0.999338	1.64768	-0.207161	0.514229
YBR087W	RFC5	0.448772	0.543188	0.95162	0.27547	1.0844							YOR312C	RPL20B	0.949861	1.05908	0.382108	0.157023	-1.31374								YLR067C	PET309	0.549928	0.476373	0.798929	-0.20715	0.538824
YGR204W	ADE3	0.633875	0.63247	1.34265	-0.00320138	1.08282							YDR418W	RPL12B	0.774223	0.901115	0.312015	0.218961	-1.31114								YPR174C	YPR174C	1.34106	1.16187	1.96302	-0.20692	0.549701
YEL031W	SPF1	0.8278	0.78428	1.75336	-0.077912	1.08277							YFR032C-A	RPL29	0.133432	0.149707	0.0538871	0.166039	-1.30809								YPR010C	RPA135	1.05759	0.917104	1.97239	-0.205626	0.899164
YMR129W	POM152	0.480268	0.472645	1.0168	-0.0230818	1.08212							YBL087C	RPL23A	0.773931	0.87291	0.31402	0.173627	-1.30135								YFL008W	SMC1	1.49573	1.29755	2.6292	-0.205062	0.813776
YKL104C	GFA1	1.11698	1.16214	2.36162	0.0571743	1.08017							YML026C	RPS18B	0.995979	1.11925	0.404297	0.168339	-1.3007								YLR409C	UTP21	1.11257	0.966187	2.10045	-0.203521	0.916805
YOL145C	CTR9	0.628585	0.596492	1.32588	-0.0756061	1.07677							YDL083C	RPS16B	0.610682	0.719879	0.24794	0.237335	-1.30043								YBR136W	MEC1	1.13586	0.986458	1.77836	-0.203451	0.646769
YJL200C	ACO2	0.612945	0.5989	1.29249	-0.0334425	1.07632							YLR185W	RPL37A	0.139174	0.184409	0.0569817	0.406023	-1.28832								YKL020C	SPT23	0.694403	0.603217	1.12002	-0.203096	0.689682
YJR072C	NPA3	0.979555	0.944606	2.06445	-0.0524139	1.07556							YCL033C	MXR2	1.30544	1.28359	0.536809	-0.0243589	-1.28206								YDR301W	CFT1	0.672163	0.583926	0.964694	-0.203026	0.521261
YGR128C	UTP8	0.523037	0.536316	1.10216	0.0361721	1.07535							YBL027W	RPL19B	1.04602	1.21924	0.431966	0.221079	-1.27592								YLR129W	DIP2	1.12046	0.973388	1.79134	-0.203005	0.676944
YFL041W	FET5	0.660225	0.708861	1.38855	0.102546	1.07255							YDR298C	ATP5	1.45817	1.40904	0.602942	-0.0494528	-1.27407								YOL091W	SPO21	0.239563	0.208169	0.580206	-0.202646	1.27616
YPR041W	TIF5	0.827777	0.895804	1.74052	0.113942	1.0722							YPR073C	LTP1	1.54042	1.58589	0.643417	0.0419674	-1.2595								YER024W	YAT2	0.622145	0.54067	0.895021	-0.202503	0.52467
YCR034W	ELO2	0.744452	0.815508	1.56382	0.131521	1.07083							YBR052C	RFS1	2.99117	2.9438	1.25063	-0.0230279	-1.25805								YNR047W	FPK1	0.643429	0.559359	0.999831	-0.202006	0.635904
YMR246W	FAA4	0.591668	0.635441	1.2424	0.102971	1.07027							YMR142C	RPL13B	1.33397	1.53356	0.559779	0.20115	-1.2528								YPL066W	RGL1	0.460673	0.400808	0.673413	-0.200832	0.547748
YDR465C	RMT2	1.26823	1.29359	2.66256	0.0285561	1.06999							YBR221C	PDB1	4.87479	4.83136	2.04687	-0.012911	-1.25192								YEL053C	MAK10	0.988676	0.860706	1.55257	-0.199977	0.65109
YNL248C	RPA49	0.770055	0.825791	1.61553	0.100817	1.06897							YKL069W	YKL069W	0.769088	0.83571	0.323345	0.119854	-1.25007								YLR336C	SGD1	1.29428	1.12744	2.1856	-0.199097	0.755877
YBR196C	PGI1	1.10481	1.08796	2.31556	-0.0221754	1.06756							YDL004W	ATP16	1.45544	1.4679	0.613359	0.0123049	-1.24665								YHR079C	IRE1	0.534896	0.466294	0.796188	-0.198017	0.573851
YFR009W	GCN20	1.10732	1.09904	2.31806	-0.0108215	1.06585							YMR002W	MIX17	0.836194	0.790052	0.352945	-0.0818913	-1.2444								YOR304W	ISW2	1.28225	1.1179	1.89592	-0.197894	0.564217
YDL154W	MSH5	0.827267	0.731601	1.72956	-0.177296	1.06398							YMR314W	PRE5	1.17312	1.20528	0.495488	0.0390252	-1.24342								YBL104C	SEA4	0.981947	0.856502	1.58658	-0.197188	0.692201
YKL073W	LHS1	0.829069	0.889174	1.73025	0.100973	1.06142							YDR454C	GUK1	2.16333	2.35493	0.916904	0.122434	-1.23841								YJL098W	SAP185	1.05213	0.918326	1.62509	-0.196234	0.627203
YDL112W	TRM3	0.719625	0.646958	1.49901	-0.153575	1.0587							YLR066W	SPC3	0.774326	0.840885	0.330523	0.118967	-1.22819								YDL223C	HBT1	0.602846	0.526236	1.03738	-0.196081	0.783082
YER003C	PMI40	1.60094	1.39903	3.33356	-0.194495	1.05814							YEL066W	HPA3	2.29072	2.33834	0.980789	0.0296829	-1.22379								YMR086W	SEG1	1.04496	0.912218	1.56459	-0.195999	0.582337
YHR064C	SSZ1	1.73845	1.83276	3.6174	0.0762147	1.05715							YDR453C	TSA2	0.810799	0.683932	0.348239	-0.245492	-1.21927								YGL201C	MCM6	1.34752	1.17699	2.08678	-0.195195	0.630978
YOL140W	ARG8	0.268608	0.267067	0.557653	-0.00830424	1.05386							YGL076C	RPL7A	1.37181	1.5705	0.590659	0.195147	-1.21568								YPR181C	SEC23	1.85458	1.62021	2.6638	-0.194912	0.522397
YPL084W	BRO1	0.558305	0.615613	1.15869	0.14097	1.05337							YBR085C-A	YBR085C-A	0.610801	0.572737	0.263216	-0.0928301	-1.21446								YOL078W	AVO1	0.63886	0.558166	0.988201	-0.194805	0.629306
YNR063W	YNR063W	0.516707	0.435909	1.0722	-0.245318	1.05316							YAR002C-A	ERP1	1.98394	2.20661	0.857595	0.153466	-1.21								YER047C	SAP1	1.10159	0.962631	1.58223	-0.194535	0.522366
YLL053C	YLL053C	0.502959	0.594481	1.0428	0.241191	1.05196							YDL137W	ARF2	3.65774	3.39561	1.58508	-0.107281	-1.2064								YER003C	PMI40	1.60094	1.39903	3.33356	-0.194495	1.05814
YER001W	MNN1	0.386843	0.407972	0.801228	0.0767234	1.05047							YLR388W	RPS29A	0.104292	0.118665	0.0453653	0.186268	-1.20097								YOL045W	PSK2	0.952396	0.832702	1.49785	-0.19376	0.653258
YCR017C	CWH43	0.824361	0.847849	1.70681	0.040532	1.04995							YGR118W	RPS23A	0.678396	0.760817	0.296102	0.165421	-1.19603								YCL027W	FUS1	0.45288	0.396022	0.689267	-0.193549	0.605934
YOL022C	TSR4	0.680762	0.808729	1.409	0.248506	1.04945							YBL064C	PRX1	2.30777	2.1182	1.00745	-0.123659	-1.1958								YMR224C	MRE11	0.897481	0.784969	1.299	-0.193246	0.53345
YHR069C	RRP4	0.517056	0.554461	1.07005	0.100766	1.04928							YJR009C	TDH2	2.07687	2.14994	0.907369	0.0498861	-1.19465								YJL014W	CCT3	2.16105	1.89046	3.42965	-0.192991	0.666332
YBR257W	POP4	0.228238	0.240463	0.472333	0.0752756	1.04926							YPR102C	RPL11A	1.52764	1.61591	0.668003	0.0810467	-1.19337								YPL074W	YTA6	1.02116	0.893458	1.61251	-0.192744	0.659093
YFL004W	VTC2	1.3059	1.37021	2.70189	0.0693478	1.04893							YIL111W	COX5B	0.74782	0.717222	0.327783	-0.0602721	-1.18995								YER069W	ARG5,6	0.679482	0.594546	1.36061	-0.192646	1.00175
YOR056C	NOB1	0.770626	0.756496	1.59238	-0.0266979	1.04708							YEL027W	VMA3	1.34234	1.54894	0.589837	0.206537	-1.18636								YIL150C	MCM10	0.533293	0.466837	0.928724	-0.192008	0.800323
YLR166C	SEC10	0.414652	0.459076	0.856542	0.146832	1.04662							YJL124C	LSM1	1.14825	1.18137	0.505769	0.0410294	-1.18289								YCL061C	MRC1	1.35642	1.18749	2.29565	-0.191885	0.759097
YOL141W	PPM2	0.52362	0.437941	1.08163	-0.257784	1.04661							YDR377W	ATP17	0.434588	0.43374	0.191564	-0.00281792	-1.18182								YER176W	ECM32	0.855695	0.749342	1.49936	-0.191472	0.809174
YOL076W	MDM20	0.639968	0.664728	1.32171	0.0547642	1.04633							YKL056C	TMA19	1.374	1.46817	0.607445	0.0956289	-1.17756								YBR081C	SPT7	1.18316	1.03615	1.71401	-0.191422	0.534722
YOR079C	ATX2	0.40914	0.482967	0.844845	0.239329	1.04609							YGL135W	RPL1B	0.909754	0.943779	0.403174	0.0529729	-1.17408								YNL088W	TOP2	1.68666	1.4775	2.98822	-0.191008	0.825117
YMR128W	ECM16	1.15947	0.986742	2.39249	-0.232717	1.04505							YKL192C	ACP1	0.742617	0.773584	0.33031	0.0589394	-1.1688								YDR488C	PAC11	1.35623	1.18806	1.9485	-0.19099	0.522763
YNL001W	DOM34	0.476364	0.536173	0.98274	0.170636	1.04475							YHR026W	VMA16	1.09572	1.25457	0.489118	0.195312	-1.16363								YOL051W	GAL11	1.14245	1.00103	1.79892	-0.190641	0.655004
YOL098C	YOL098C	0.724015	0.746475	1.4924	0.0440728	1.04354							YMR260C	TIF11	1.08263	1.17889	0.483277	0.122887	-1.16362								YPL032C	SVL3	1.02914	0.901855	1.49265	-0.190468	0.536444
YJR132W	NMD5	0.586471	0.601418	1.20883	0.0363077	1.04348							YCL057C-A	MIC10	0.678322	0.705722	0.30431	0.057131	-1.15643								YCR107W	AAD3	0.751861	0.65889	1.18245	-0.190429	0.653238
YLR002C	NOC3	0.554839	0.581932	1.14357	0.06878	1.0434							YKL180W	RPL17A	0.965456	1.08479	0.438565	0.168133	-1.13842								YFL050C	ALR2	0.648642	0.568743	1.04199	-0.189646	0.683844
YHR132C	ECM14	0.738429	0.812263	1.52195	0.137487	1.04339							YPR132W	RPS23B	0.90614	1.10609	0.41222	0.287661	-1.13632								YDR314C	RAD34	0.631225	0.553556	1.01588	-0.189427	0.686499
YBR245C	ISW1	1.00918	0.916421	2.07639	-0.139104	1.04089							YDL219W	DTD1	0.867753	0.968276	0.401229	0.158135	-1.11286								YLR032W	RAD5	1.00248	0.879851	1.77077	-0.188249	0.820794
YFR010W	UBP6	0.994442	0.975737	2.04503	-0.0273952	1.04017							YDL136W	RPL35B	0.56299	0.585283	0.260371	0.0560238	-1.11254								YNL298W	CLA4	0.831667	0.730078	1.21289	-0.187956	0.544376
YMR309C	NIP1	0.381677	0.389237	0.784327	0.0282977	1.0391							YPL220W	RPL1A	1.94792	2.19845	0.905767	0.174556	-1.10472								YLR362W	STE11	1.05381	0.925331	1.90763	-0.187572	0.856168
YLR196W	PWP1	1.29423	1.20522	2.65882	-0.102804	1.03869							YMR242C	RPL20A	0.957653	1.07174	0.446899	0.162383	-1.09955								YBL022C	PIM1	1.09412	0.960807	1.6126	-0.187451	0.55962
YOL092W	YPQ1	0.779248	0.803188	1.60008	0.0436555	1.03799							YPL098C	MGR2	0.529234	0.606763	0.247649	0.197226	-1.09561								YJL026W	RNR2	1.87777	1.64919	3.03371	-0.187264	0.692064
YFR038W	IRC5	0.781647	0.90096	1.60054	0.204946	1.03397							YMR143W	RPS16A	0.736686	0.823478	0.345488	0.160681	-1.09241								YER013W	PRP22	0.692216	0.608032	1.2844	-0.187075	0.891796
YOR270C	VPH1	1.19455	1.21731	2.44437	0.0272314	1.033							YOR115C	TRS33	0.834698	0.878338	0.392282	0.0735221	-1.08936								YAL031C	GIP4	0.6814	0.598606	1.05312	-0.186894	0.628091
YGR138C	TPO2	0.342256	0.377869	0.700078	0.142809	1.03244							YOR167C	RPS28A	0.133364	0.150736	0.0627623	0.176662	-1.0874								YKR018C	YKR018C	2.26504	1.99057	3.26953	-0.186352	0.529547
YLR057W	MNL2	0.498095	0.507438	1.01879	0.0268095	1.03237							YER030W	CHZ1	2.46709	2.36343	1.16432	-0.0619234	-1.08332								YLR116W	MSL5	0.54135	0.476394	0.820305	-0.184406	0.599599
YDR019C	GCV1	0.690763	0.786761	1.41215	0.187734	1.03163							YIL087C	AIM19	0.68258	0.690387	0.322808	0.0164058	-1.08032								YIL144W	NDC80	0.731343	0.643727	1.15622	-0.1841	0.660798
YDR080W	VPS41	0.851152	0.867985	1.73863	0.0282542	1.03047							YOL052C-A	DDR2	0.487331	0.427283	0.231246	-0.18971	-1.07547								YGL131C	SNT2	0.640655	0.563932	1.06332	-0.184026	0.730951
YJR070C	LIA1	0.743075	0.739739	1.51772	-0.00649133	1.03032							YLR301W	HRI1	2.33679	2.32982	1.1102	-0.00430804	-1.0737								YDL145C	COP1	1.61477	1.42147	2.81439	-0.183939	0.801498
YDR165W	TRM82	0.628087	0.639066	1.28217	0.0250006	1.02955							YER007C-A	TMA20	1.35613	1.54845	0.647333	0.19133	-1.06691								YHL023C	NPR3	1.02554	0.903214	1.58718	-0.183239	0.630083
YBR094W	PBY1	0.621149	0.674965	1.26643	0.119873	1.02776							YPR052C	NHP6A	0.45782	0.48802	0.218574	0.0921602	-1.06666								YBR238C	YBR238C	0.741813	0.653428	1.24403	-0.183027	0.74589
YNL118C	DCP2	0.592905	0.573965	1.20861	-0.0468389	1.02747							YJL028W	YJL028W	0.554802	0.412616	0.265224	-0.427173	-1.06476								YMR140W	SIP5	0.620676	0.547079	1.05092	-0.182091	0.759742
YMR266W	RSN1	0.651107	0.679838	1.32425	0.062297	1.02421							YJL217W	REE1	1.44073	1.47381	0.692042	0.0327526	-1.05787								YMR117C	SPC24	0.611554	0.539094	0.973593	-0.181944	0.670838
YOR204W	DED1	0.43735	0.459837	0.888945	0.072334	1.0233							YER102W	RPS8B	1.06432	1.1311	0.513311	0.0877963	-1.05202								YKL222C	YKL222C	0.469754	0.414195	0.743949	-0.181594	0.663299
YNR026C	SEC12	0.622916	0.683607	1.26568	0.13413	1.0228							YOR096W	RPS7A	1.21599	1.26796	0.586881	0.0603841	-1.05099								YLR047C	FRE8	0.826824	0.729756	1.28753	-0.180165	0.638957
YBL106C	SRO77	0.996479	0.996423	2.0226	-8.05119e-05	1.0213							YOR185C	GSP2	4.43751	4.33343	2.14309	-0.034241	-1.05006								YDR074W	TPS2	0.874924	0.772511	1.2524	-0.179603	0.517465
YCR057C	PWP2	0.774246	0.76418	1.57028	-0.018879	1.02016							YOR286W	RDL2	0.365541	0.395374	0.17689	0.113186	-1.04718								YAL048C	GEM1	0.797253	0.703961	1.41087	-0.179542	0.823481
YNL061W	NOP2	0.791606	0.831375	1.60464	0.0707184	1.0194							YMR123W	PKR1	0.481948	0.534741	0.233232	0.149962	-1.04711								YHR027C	RPN1	1.16777	1.03143	2.14625	-0.179117	0.878058
YLR215C	CDC123	0.341315	0.409476	0.691103	0.262676	1.0178							YDR045C	RPC11	0.529562	0.539596	0.257051	0.0270787	-1.04275								YNR011C	PRP2	1.43842	1.27122	2.1454	-0.178268	0.576765
YMR205C	PFK2	0.601846	0.614954	1.21613	0.0310837	1.01483							YOR163W	DDP1	1.15621	1.03254	0.562429	-0.163194	-1.03965								YPR198W	SGE1	0.996809	0.880964	1.54091	-0.178233	0.628392
YPL267W	ACM1	0.184835	0.195362	0.373219	0.079916	1.01379							YML110C	COQ5	2.34958	2.7178	1.14366	0.210035	-1.03875								YMR076C	PDS5	1.46143	1.29197	2.47977	-0.177809	0.762824
YPR135W	CTF4	0.859705	0.907835	1.73564	0.0785885	1.01355							YKR065C	PAM17	1.16804	1.27768	0.569604	0.129431	-1.03606								YNL334C	SNO2	0.314895	0.278439	0.476977	-0.177512	0.599049
YPL187W	MF(ALPHA)1	0.347489	0.429804	0.701026	0.306709	1.0125							YOR298C-A	MBF1	1.4379	1.62234	0.701664	0.174111	-1.03511								YDL160C	DHH1	1.21973	1.07854	2.01475	-0.17748	0.724043
YIL117C	PRM5	0.358909	0.42731	0.723996	0.251666	1.01236							YKL214C	YRA2	0.814254	0.871931	0.397568	0.0987344	-1.03428								YDL154W	MSH5	0.827267	0.731601	1.72956	-0.177296	1.06398
YPL019C	VTC3	0.84369	0.896714	1.70159	0.0879343	1.0121							YJL189W	RPL39	0.104336	0.113152	0.0513729	0.117027	-1.02216								YGR200C	ELP2	2.09158	1.8508	3.63326	-0.176448	0.79667
YOL090W	MSH2	0.969417	1.0252	1.9484	0.0807182	1.0071							YLR325C	RPL38	0.304199	0.299038	0.149936	-0.0246855	-1.02067								YCR068W	ATG15	1.2859	1.13789	1.8198	-0.17642	0.500994
YKL135C	APL2	0.625292	0.634916	1.2558	0.0220357	1.00601							YDR510W	SMT3	0.546851	0.56571	0.270074	0.0489158	-1.01779								YJR033C	RAV1	1.11318	0.985291	1.71128	-0.176065	0.620393
YDR129C	SAC6	1.27503	1.17781	2.55885	-0.114421	1.00497							YML063W	RPS1B	1.19547	1.37871	0.590517	0.205732	-1.01753								YOR233W	KIN4	0.724424	0.641328	1.1613	-0.17577	0.680831
YDL060W	TSR1	0.795057	0.769148	1.59554	-0.047796	1.00492							YDR025W	RPS11A	0.75447	0.83474	0.372987	0.145863	-1.01634								YLR233C	EST1	0.35212	0.311758	0.508644	-0.17564	0.53059
YLR447C	VMA6	0.964731	1.1278	1.93472	0.225318	1.00392							YNL069C	RPL16B	1.33537	1.41457	0.660255	0.08312	-1.01615								YJR031C	GEA1	1.15982	1.02772	1.83711	-0.174458	0.663531
YBR079C	RPG1	0.645211	0.651473	1.29349	0.0139355	1.00342							YGL187C	COX4	0.53727	0.499291	0.265817	-0.105766	-1.01521								YDL085W	NDE2	1.22687	1.08714	1.78163	-0.174444	0.538213
YER069W	ARG5,6	0.679482	0.594546	1.36061	-0.192646	1.00175							YML106W	URA5	2.2384	2.31531	1.10814	0.0487342	-1.01433								YDL156W	CMR1	1.14896	1.01842	1.86854	-0.173993	0.701585
YIL143C	SSL2	0.518465	0.528344	1.03776	0.0272302	1.00115							YCR004C	YCP4	4.26598	3.77463	2.11506	-0.17654	-1.01218								YBL075C	SSA3	1.08269	0.959783	1.71913	-0.173842	0.66706
YKL143W	LTV1	1.35213	1.377	2.70604	0.0262959	1.00095							YBR084C-A	RPL19A	0.84907	0.963939	0.422268	0.183059	-1.00772								YDR508C	GNP1	1.50678	1.3358	2.28459	-0.173765	0.600472
YKL047W	ANR2	0.912679	0.978406	1.82536	0.100325	0.999998							YPR043W	RPL43A	0.274162	0.298616	0.136375	0.123264	-1.00744								YPR160W	GPH1	2.1294	1.88853	3.30411	-0.173178	0.633816
YMR186W	HSC82	1.94704	2.14269	3.88477	0.138142	0.996545							YBR252W	DUT1	0.716137	0.754614	0.357691	0.0755025	-1.00152								YAL034C	FUN19	0.644804	0.572042	0.982869	-0.172738	0.608139
YIL075C	RPN2	0.854329	0.903763	1.704	0.081153	0.99606							YNL281W	HCH1	0.912757	0.935014	0.456797	0.034756	-0.998679								YIL026C	IRR1	0.797375	0.707674	1.36358	-0.172173	0.774072
YDR395W	SXM1	0.609621	0.609127	1.21514	-0.00116986	0.995139							YDR084C	TVP23	1.03025	1.10137	0.517072	0.0962938	-0.994562								YLR373C	VID22	0.75247	0.667866	1.20387	-0.172076	0.677975
YGL141W	HUL5	0.505744	0.511117	1.00792	0.015246	0.994906							YOR045W	TOM6	0.183207	0.167834	0.0921288	-0.126441	-0.991752								YBR218C	PYC2	1.20501	1.07071	2.3314	-0.170481	0.952148
YPL086C	ELP3	0.986585	0.990751	1.96593	0.00607946	0.994697							YLR406C	RPL31B	0.627995	0.657318	0.31644	0.0658368	-0.988823								YLR386W	VAC14	1.04754	0.930889	1.90852	-0.170324	0.865447
YAL019W	FUN30	0.854451	0.764624	1.70226	-0.160248	0.994381							YDR519W	FPR2	1.09638	1.22939	0.552652	0.165196	-0.988305								YMR275C	BUL1	0.906088	0.805262	1.4938	-0.170193	0.72126
YGR061C	ADE6	0.651428	0.544912	1.29754	-0.257584	0.994101							YKR057W	RPS21A	0.240335	0.289311	0.121288	0.267573	-0.98661								YDR228C	PCF11	0.944988	0.840096	1.41755	-0.169743	0.585027
YLR276C	DBP9	0.585062	0.658795	1.16409	0.17124	0.992544							YJR074W	MOG1	0.557884	0.583794	0.282143	0.0654959	-0.983539								YNL124W	NAF1	0.700236	0.622565	1.09758	-0.169618	0.648408
YCL030C	HIS4	0.777476	0.809518	1.54659	0.0582644	0.992221							YCR083W	TRX3	0.691887	0.686042	0.351044	-0.0122394	-0.978887								YLR237W	THI7	1.20662	1.07288	2.05954	-0.169485	0.771353
YCR088W	ABP1	1.74232	1.74926	3.46538	0.0057353	0.992005							YML073C	RPL6A	0.662843	0.784158	0.336386	0.242477	-0.978547								YNL328C	MDJ2	0.534437	0.475218	0.866037	-0.169428	0.696411
YBR202W	MCM7	0.408785	0.41299	0.812478	0.0147645	0.990986							YLR395C	COX8	0.295458	0.270619	0.150227	-0.126686	-0.975811								YMR261C	TPS3	1.18992	1.05858	1.69089	-0.168743	0.506917
YCL064C	CHA1	0.584229	0.630893	1.1608	0.110862	0.990512							YJL173C	RFA3	0.518204	0.499632	0.264607	-0.0526533	-0.96967								YNL299W	TRF5	0.652667	0.580637	1.0381	-0.168711	0.66952
YGL049C	TIF4632	0.932707	0.887875	1.85316	-0.0710686	0.990489							YKL107W	YKL107W	0.927342	0.989119	0.474695	0.0930432	-0.966101								YPL113C	YPL113C	0.451955	0.402082	0.692152	-0.16869	0.614911
YLR136C	TIS11	0.261751	0.242995	0.519928	-0.107265	0.99012							YER131W	RPS26B	0.317737	0.364717	0.162704	0.198944	-0.96558								YGR274C	TAF1	0.900255	0.80105	1.59769	-0.168442	0.827583
YBR041W	FAT1	0.686315	0.792894	1.36217	0.208256	0.988968							YEL054C	RPL12A	0.573604	0.676076	0.294547	0.23713	-0.961556								YGL094C	PAN2	0.914209	0.813817	1.31224	-0.167821	0.521438
YCR077C	PAT1	0.891447	0.877718	1.76782	-0.0223915	0.987753							YDR092W	UBC13	0.941626	1.05704	0.484207	0.166803	-0.95953								YGR075C	PRP38	0.332285	0.295884	0.483021	-0.167389	0.539666
YOR287C	RRP36	0.621573	0.610026	1.23165	-0.0270532	0.986597							YLR340W	RPP0	2.16574	2.4745	1.11548	0.192277	-0.957199								YOR141C	ARP8	0.8932	0.795419	1.42945	-0.167268	0.678401
YOL124C	TRM11	0.935859	1.06994	1.85404	0.193161	0.986308							YDR248C	YDR248C	1.3626	1.3263	0.702726	-0.0389531	-0.955324								YIL031W	ULP2	0.536826	0.478264	0.791723	-0.166648	0.560542
YER015W	FAA2	0.300913	0.316165	0.59598	0.0713342	0.985919							YDR214W	AHA1	3.71207	3.463	1.91842	-0.100204	-0.95231								YPL111W	CAR1	0.606217	0.540131	0.923725	-0.166525	0.607631
YOR243C	PUS7	1.12539	1.19442	2.22778	0.0858875	0.985179							YPL225W	YPL225W	1.69591	1.67481	0.877646	-0.0180632	-0.950346								YDR499W	LCD1	0.656144	0.584678	0.998057	-0.16637	0.605111
YGL210W	YPT32	0.472704	0.462248	0.935392	-0.0322728	0.984633							YBR111C	YSA1	2.05641	2.21424	1.06531	0.10668	-0.94886								YMR069W	NAT4	0.83458	0.743743	1.30772	-0.166247	0.647934
YPL125W	KAP120	0.545016	0.543302	1.07769	-0.00454474	0.983568							YFR017C	IGD1	1.30553	1.04344	0.678675	-0.323296	-0.943847								YER167W	BCK2	0.714857	0.637385	1.01679	-0.165489	0.508299
YBR049C	REB1	0.990025	0.89672	1.9574	-0.142808	0.983403							YDR471W	RPL27B	0.338269	0.401776	0.175895	0.248219	-0.943454								YGR116W	SPT6	1.66197	1.48191	2.42615	-0.165438	0.545771
YPL012W	RRP12	0.579041	0.550578	1.14458	-0.0727191	0.983084							YIL043C	CBR1	1.85504	2.13072	0.966167	0.199894	-0.941104								YNL085W	MKT1	1.78578	1.5924	2.74744	-0.165353	0.62153
YOR336W	KRE5	0.65623	0.63025	1.29542	-0.0582791	0.981143							YDR050C	TPI1	3.20393	3.39103	1.67057	0.0818805	-0.939506								YDR188W	CCT6	1.53728	1.37126	2.36686	-0.16488	0.622592
YDL201W	TRM8	0.602647	0.635892	1.18861	0.0774668	0.979895							YPR149W	NCE102	1.47867	1.45956	0.771301	-0.0187687	-0.938937								YIL099W	SGA1	0.864434	0.771634	1.30297	-0.163838	0.59198
YER090W	TRP2	1.68951	1.80995	3.32898	0.0993402	0.978473							YER063W	THO1	1.32397	1.41903	0.69141	0.100031	-0.937256								YNL091W	NST1	1.12967	1.00852	1.76573	-0.163667	0.644367
YHR111W	UBA4	0.694775	0.750254	1.36883	0.110832	0.978321							YHR138C	YHR138C	0.777977	0.81614	0.406391	0.0690885	-0.93686								YLR131C	ACE2	0.798161	0.712588	1.13866	-0.163611	0.512592
YPL036W	PMA2	0.714198	0.649999	1.40671	-0.135886	0.977923							YKL117W	SBA1	5.09403	4.69876	2.68054	-0.116527	-0.926287								YIL130W	ASG1	0.658747	0.588371	1.16993	-0.162997	0.828632
YBR061C	TRM7	0.550438	0.568591	1.08401	0.0468123	0.977721							YPR062W	FCY1	1.36341	1.2667	0.717563	-0.106151	-0.926042								YLR095C	IOC2	0.805252	0.719269	1.40036	-0.16291	0.798286
YCR028C	FEN2	0.493456	0.508592	0.971447	0.0435883	0.977215							YPL218W	SAR1	1.08161	1.19698	0.570311	0.146223	-0.923358								YAL041W	CDC24	1.14448	1.0226	1.6694	-0.162447	0.544643
YGL111W	NSA1	0.908932	0.978881	1.7885	0.106962	0.976506							YNL093W	YPT53	0.864554	1.09454	0.455884	0.340298	-0.92329								YBR054W	YRO2	0.437821	0.391209	0.643259	-0.1624	0.555059
YMR285C	NGL2	0.623949	0.663674	1.22646	0.0890467	0.975003							YDR210W	YDR210W	0.292317	0.286943	0.154236	-0.0267711	-0.922394								YDR407C	TRS120	1.09507	0.978508	1.63721	-0.162373	0.58021
YNL126W	SPC98	0.427594	0.463647	0.840294	0.116785	0.974653							YGL123W	RPS2	2.08094	2.12386	1.10853	0.0294582	-0.908584								YNL225C	CNM67	0.526271	0.470287	0.919449	-0.162263	0.804965
YBR166C	TYR1	0.625958	0.645819	1.22927	0.0450645	0.973658							YBR230C	OM14	0.704766	0.575072	0.376354	-0.293401	-0.905055								YGL092W	NUP145	0.85387	0.763086	1.48072	-0.16217	0.794207
YLL008W	DRS1	1.00793	0.940559	1.97897	-0.0998065	0.973353							YJR094W-A	RPL43B	0.151945	0.159	0.0815325	0.0654861	-0.898098								YGR056W	RSC1	0.650162	0.581136	1.03581	-0.161924	0.671885
YPL226W	NEW1	0.507728	0.490692	0.996516	-0.0492384	0.972839							YIL062C	ARC15	0.926383	0.929091	0.498417	0.00421177	-0.894255								YPR112C	MRD1	1.04008	0.929916	1.98542	-0.161516	0.932753
YLR180W	SAM1	0.945467	1.05126	1.85487	0.153015	0.972218							YGR105W	VMA21	0.666565	0.672642	0.359146	0.0130921	-0.892177								YMR218C	TRS130	1.1279	1.00854	1.92795	-0.161364	0.773432
YBR139W	YBR139W	1.16599	1.13504	2.28708	-0.0388131	0.971948							YAL030W	SNC1	0.8451	0.764866	0.455508	-0.143915	-0.891646								YOR188W	MSB1	0.842599	0.753484	1.32823	-0.16127	0.656591
YPL243W	SRP68	0.544195	0.555002	1.067	0.0283715	0.971364							YDL192W	ARF1	1.46042	1.63323	0.788018	0.161342	-0.890086								YDL102W	POL3	1.04551	0.934972	2.02065	-0.161212	0.950609
YPR048W	TAH18	0.584087	0.640537	1.14492	0.133098	0.970993							YER012W	PRE1	1.49671	1.47009	0.811381	-0.0258977	-0.883347								YLL031C	GPI13	1.13976	1.01942	1.7011	-0.160983	0.577734
YKR079C	TRZ1	0.586156	0.635541	1.14891	0.116701	0.970907							YLR126C	YLR126C	1.39653	1.30402	0.757791	-0.0988811	-0.881974								YOR326W	MYO2	2.57922	2.30714	3.72087	-0.160824	0.528706
YKL027W	TCD2	0.445633	0.49123	0.873374	0.140542	0.970743							YDL212W	SHR3	1.1202	1.25003	0.608737	0.158206	-0.879862								YML120C	NDI1	0.798766	0.71451	1.1813	-0.160819	0.564532
YGR266W	YGR266W	0.774304	0.804118	1.51749	0.0545062	0.97071							YLR178C	TFS1	1.62872	1.29854	0.885521	-0.326849	-0.879141								YDR052C	DBF4	0.80436	0.719572	1.16627	-0.160702	0.53599
YDR380W	ARO10	0.492908	0.529831	0.965332	0.104214	0.969706							YER067W	RGI1	0.548912	0.457656	0.299127	-0.262309	-0.875816								YMR012W	CLU1	0.665966	0.595939	1.17642	-0.160285	0.820881
YMR185W	RTP1	0.375428	0.403992	0.735051	0.105791	0.969309							YCL026C-B	HBN1	3.185	3.35232	1.74032	0.0738677	-0.87194								YAL019W	FUN30	0.854451	0.764624	1.70226	-0.160248	0.994381
YLR274W	MCM5	0.541352	0.59873	1.05978	0.145339	0.96912							YGL047W	ALG13	1.08604	1.17595	0.593661	0.114757	-0.871362								YOR305W	RRG7	0.227281	0.20343	0.327204	-0.159945	0.525715
YJL002C	OST1	1.02941	1.14172	2.0149	0.149392	0.968886							YLR448W	RPL6B	0.60565	0.661501	0.331313	0.127259	-0.870289								YOR207C	RET1	0.91106	0.816511	1.6429	-0.158075	0.850626
YCL045C	EMC1	1.10053	1.11829	2.15374	0.0230969	0.968641							YMR298W	LIP1	0.760408	0.889774	0.416129	0.226666	-0.869744								YDR227W	SIR4	1.02611	0.919759	1.56453	-0.157854	0.608548
YOL077C	BRX1	0.715332	0.797944	1.39887	0.157674	0.967582							YJL140W	RPB4	1.47665	1.54778	0.808692	0.06787	-0.868664								YPL022W	RAD1	0.733089	0.657175	1.20853	-0.157711	0.721188
YGL099W	LSG1	1.15322	1.09206	2.25262	-0.0786253	0.965931							YAL044W-A	YAL044W-A	0.454542	0.474662	0.249037	0.062485	-0.868056								YDR406W	PDR15	0.91211	0.817705	1.32867	-0.157626	0.542704
YHR187W	IKI1	0.418143	0.461023	0.815781	0.140842	0.964185							YLR287C-A	RPS30A	0.115288	0.125621	0.0633002	0.123834	-0.864961								YLR033W	RSC58	1.1121	0.997068	1.64988	-0.157526	0.569069
YIL041W	GVP36	1.07031	1.21555	2.0877	0.183584	0.963883							YGR275W	RTT102	1.48859	1.51068	0.818025	0.0212562	-0.863726								YLR254C	NDL1	0.202557	0.181687	0.298844	-0.156871	0.561066
YNL087W	TCB2	0.888633	0.836896	1.73286	-0.0865398	0.963492							YLR370C	ARC18	1.01232	1.0971	0.557371	0.116035	-0.860954								YBR281C	DUG2	1.15864	1.03929	1.96151	-0.156837	0.759529
YNL207W	RIO2	1.03669	1.06511	2.01801	0.0390123	0.960943							YMR009W	ADI1	0.707948	0.713547	0.390335	0.0113645	-0.858931								YLL022C	HIF1	1.68176	1.50894	2.4974	-0.15644	0.570451
YAL036C	RBG1	1.51626	1.54127	2.94976	0.0236067	0.96008							YEL033W	MTC7	1.17649	1.10556	0.64965	-0.0897057	-0.856752								YOR386W	PHR1	0.857709	0.769585	1.48073	-0.156407	0.787753
YBR058C	UBP14	0.711369	0.722719	1.38369	0.0228372	0.959856							YJR123W	RPS5	1.74379	2.01769	0.96316	0.210474	-0.85638								YDL113C	ATG20	0.627943	0.563555	0.900786	-0.156078	0.520551
YKL078W	DHR2	0.67575	0.726109	1.31139	0.103697	0.956537							YJR135W-A	TIM8	0.218232	0.274091	0.120852	0.328789	-0.852623								YIL030C	SSM4	0.72278	0.648814	1.27187	-0.155751	0.815328
YLR359W	ADE13	0.533273	0.583096	1.03481	0.128859	0.956418							YJR034W	PET191	0.477216	0.478263	0.264302	0.00316168	-0.852458								YER060W-A	FCY22	0.466723	0.419074	0.673642	-0.15536	0.529416
YEL032W	MCM3	0.587535	0.570952	1.13957	-0.0413067	0.955748							YPL154C	PEP4	2.38637	2.16124	1.32874	-0.142957	-0.844754								YDR234W	LYS4	0.752404	0.675631	1.37224	-0.155271	0.866957
YLR088W	GAA1	0.725125	0.725956	1.4059	0.00165187	0.955197							YDL061C	RPS29B	0.129897	0.143216	0.0723286	0.140822	-0.84473								YGL073W	HSF1	1.07739	0.967496	1.60221	-0.155215	0.572523
YDR138W	HPR1	0.7577	0.64258	1.46866	-0.23775	0.954802							YOR215C	AIM41	0.861994	0.861088	0.481007	-0.00151777	-0.841621								YBL007C	SLA1	1.31787	1.18352	1.94337	-0.155125	0.56035
YPR049C	ATG11	0.726604	0.708451	1.40734	-0.0365019	0.953734							YEL034W	HYP2	1.15215	1.23222	0.64349	0.0969365	-0.840333								YIL095W	PRK1	0.901749	0.80983	1.28287	-0.155107	0.508576
YGR043C	NQM1	0.556349	0.363045	1.07713	-0.615842	0.953125							YDR100W	TVP15	0.885216	0.806272	0.494439	-0.134763	-0.840237								YNL186W	UBP10	0.805117	0.723119	1.23648	-0.154965	0.618972
YGR083C	GCD2	0.627425	0.682032	1.21435	0.120397	0.952668							YGR230W	BNS1	0.574231	0.58971	0.320857	0.0383752	-0.839701								YHR031C	RRM3	1.4201	1.27553	2.11	-0.154893	0.571245
YPL152W	RRD2	0.402357	0.387736	0.778545	-0.0534014	0.952306							YOR065W	CYT1	2.73959	2.16394	1.53759	-0.3403	-0.83329								YKL113C	RAD27	1.45629	1.30907	2.26904	-0.153753	0.639789
YBR218C	PYC2	1.20501	1.07071	2.3314	-0.170481	0.952148							YFR047C	BNA6	2.53102	2.35523	1.42215	-0.103851	-0.831651								YGL013C	PDR1	0.91656	0.823917	1.40863	-0.153731	0.619987
YOR317W	FAA1	0.815015	0.836093	1.57601	0.0368367	0.951376							YPL010W	RET3	1.57284	1.63359	0.886385	0.0546719	-0.82737								YDL112W	TRM3	0.719625	0.646958	1.49901	-0.153575	1.0587
YDL102W	POL3	1.04551	0.934972	2.02065	-0.161212	0.950609							YLR150W	STM1	2.785	2.90948	1.57543	0.0630812	-0.821935								YGR213C	RTA1	0.375995	0.338118	0.690612	-0.153188	0.877161
YNL219C	ALG9	0.674195	0.701942	1.30277	0.0581841	0.950346							YJL164C	TPK1	1.67521	1.66421	0.947887	-0.00950757	-0.821558								YNL254C	RTC4	0.660212	0.594109	1.02817	-0.152202	0.639079
YHR101C	BIG1	0.484829	0.491108	0.935229	0.0185628	0.947843							YLR264W	RPS28B	0.231883	0.263434	0.131323	0.184045	-0.820277								YBL045C	COR1	1.6183	1.4564	2.40786	-0.152072	0.573268
YMR215W	GAS3	1.02376	1.12433	1.97392	0.13519	0.947183							YML101C	CUE4	0.431076	0.460563	0.245225	0.0954549	-0.813839								YLR319C	BUD6	1.24065	1.11657	1.97071	-0.152014	0.667623
YGL008C	PMA1	1.04117	0.980842	2.00618	-0.0861192	0.946242							YOR247W	SRL1	2.87475	2.17747	1.6356	-0.400787	-0.813614								YPR030W	CSR2	0.536157	0.482595	0.816506	-0.151843	0.606808
YLR222C	UTP13	0.785838	0.805157	1.51325	0.0350397	0.945349							YDR071C	PAA1	1.00579	1.10563	0.574524	0.136535	-0.807892								YDR104C	SPO71	0.755398	0.679967	1.25189	-0.151772	0.728795
YDL164C	CDC9	0.680309	0.688395	1.30954	0.0170463	0.944794							YKR074W	AIM29	0.595501	0.691375	0.341483	0.215364	-0.802287								YIL006W	YIA6	0.497505	0.447836	0.730377	-0.151743	0.553928
YBR170C	NPL4	0.829032	0.811467	1.59546	-0.0308953	0.944473							YDL125C	HNT1	0.570947	0.590939	0.327662	0.04965	-0.801149								YCR011C	ADP1	1.66491	1.4987	2.54786	-0.151727	0.613843
YOR171C	LCB4	0.622489	0.691705	1.19707	0.152107	0.943393							YFL010C	WWM1	2.71864	2.91022	1.56582	0.0982421	-0.795965								YGL207W	SPT16	1.81393	1.63363	2.97499	-0.151043	0.713761
YLR083C	EMP70	0.986495	0.939519	1.8963	-0.0703907	0.942805							YNL244C	SUI1	0.415566	0.450838	0.239939	0.117532	-0.792411								YDR325W	YCG1	1.11745	1.00646	1.61702	-0.150931	0.533124
YER099C	PRS2	1.0945	1.01589	2.10141	-0.107525	0.941084							YDR487C	RIB3	1.47153	1.58992	0.85037	0.111637	-0.791153								YMR032W	HOF1	1.42918	1.28732	2.05917	-0.150817	0.526873
YIL137C	TMA108	0.972136	0.907911	1.86461	-0.0986072	0.939646							YBR072W	HSP26	2.5682	2.29155	1.48567	-0.164438	-0.789649								YMR136W	GAT2	0.62132	0.559767	1.073	-0.15051	0.788245
YMR131C	RRB1	0.839293	0.923133	1.60956	0.137365	0.939421							YLR295C	ATP14	0.526113	0.488937	0.304783	-0.105726	-0.787591								YJR089W	BIR1	0.818578	0.737588	1.23727	-0.150303	0.595964
YIL142W	CCT2	0.838083	0.837535	1.60694	-0.000944625	0.939147							YOR103C	OST2	0.626195	0.624229	0.363787	-0.0045366	-0.783518								YDR126W	SWF1	0.403962	0.364098	0.587427	-0.149892	0.540189
YDR107C	TMN2	0.813503	0.929943	1.55965	0.192994	0.939003							YER062C	GPP2	1.61117	1.74561	0.938651	0.115626	-0.779445								YML128C	MSC1	0.8233	0.742152	1.50814	-0.149703	0.873283
YPR110C	RPC40	0.713624	0.749445	1.36806	0.0706586	0.938899							YJR073C	OPI3	1.605	1.8863	0.935438	0.232988	-0.778859								YJL090C	DPB11	0.517485	0.466682	0.765813	-0.149078	0.565473
YLR466W	YRF1-4	1.29735	0.93949	2.48707	-0.465621	0.938876							YHL001W	RPL14B	0.336407	0.358725	0.196639	0.0926694	-0.774658								YJL019W	MPS3	0.951845	0.858582	1.39566	-0.148771	0.552145
YDL048C	STP4	0.415374	0.433449	0.79544	0.06145	0.937341							YMR194W	RPL36A	0.259378	0.309853	0.151743	0.256528	-0.773425								YER127W	LCP5	0.54984	0.496331	0.931641	-0.147709	0.760762
YGL112C	TAF6	0.842632	0.931129	1.61341	0.144078	0.937138							YPR063C	YPR063C	0.930822	0.97043	0.54536	0.0601195	-0.771298								YLR182W	SWI6	0.969596	0.875553	1.59225	-0.147189	0.715608
YBL055C	YBL055C	0.694096	0.768254	1.32865	0.146447	0.936753							YKL138C-A	HSK3	0.792408	0.639854	0.465283	-0.308502	-0.768135								YBR017C	KAP104	1.30186	1.17676	2.43008	-0.145744	0.900433
YNL209W	SSB2	1.41023	1.62942	2.699	0.208433	0.936498							YDR099W	BMH2	3.64131	2.91552	2.14569	-0.320702	-0.763014								YNL224C	SQS1	1.1389	1.02963	1.70262	-0.145515	0.580118
YFR002W	NIC96	0.531554	0.531963	1.01721	0.00110826	0.936329							YER159C	BUR6	1.12919	1.02326	0.665401	-0.142109	-0.762993								YOR371C	GPB1	0.927301	0.838438	1.59534	-0.145333	0.782758
YML060W	OGG1	0.713183	0.717779	1.3644	0.0092667	0.935922							YDR424C	DYN2	0.363816	0.385043	0.21472	0.0818126	-0.760748								YDR351W	SBE2	0.710071	0.642279	1.03257	-0.144764	0.540207
YPL101W	ELP4	0.854867	0.919419	1.63383	0.105024	0.934483							YJR150C	DAN1	0.967233	0.879603	0.571508	-0.13701	-0.759089								YLR096W	KIN2	0.75411	0.68223	1.12031	-0.144516	0.571051
YJL069C	UTP18	0.400878	0.417853	0.765972	0.0598325	0.934129							YPR020W	ATP20	0.375172	0.349443	0.221736	-0.102497	-0.758712								YBR114W	RAD16	1.00869	0.912739	1.50628	-0.144203	0.578513
YJL186W	MNN5	0.836641	0.856336	1.5981	0.0335686	0.933673							YGL204C	YGL204C	0.286797	0.287325	0.169532	0.00265206	-0.75847								YIL125W	KGD1	1.11436	1.00842	1.8012	-0.144128	0.692736
YLL052C	AQY2	0.542238	0.586851	1.03564	0.11407	0.93353							YGR255C	COQ6	1.2752	1.14363	0.75734	-0.157104	-0.751706								YDR256C	CTA1	0.327162	0.29616	0.599744	-0.143627	0.874343
YKL021C	MAK11	1.32443	1.31767	2.52879	-0.00737784	0.933076							YKL156W	RPS27A	0.189893	0.202105	0.112992	0.0899226	-0.748964								YKL092C	BUD2	1.01664	0.920345	1.75233	-0.143566	0.785462
YPR112C	MRD1	1.04008	0.929916	1.98542	-0.161516	0.932753							YPR165W	RHO1	2.61159	2.50959	1.55739	-0.0574809	-0.745802								YDR358W	GGA1	0.882621	0.799238	1.32429	-0.143169	0.585355
YML130C	ERO1	0.521736	0.571043	0.995726	0.130277	0.932428							YGL200C	EMP24	1.66102	1.74772	0.995102	0.0734044	-0.739151								YJL074C	SMC3	1.702	1.54146	3.00993	-0.142937	0.822497
YMR170C	ALD2	0.654896	0.683238	1.24984	0.0611236	0.932404							YDL067C	COX9	0.312444	0.269775	0.187459	-0.211841	-0.737017								YBR049C	REB1	0.990025	0.89672	1.9574	-0.142808	0.983403
YOL089C	HAL9	0.539312	0.566169	1.02921	0.0701141	0.932345							YGL068W	MNP1	0.683632	0.747367	0.41117	0.128596	-0.733487								YJL214W	HXT8	0.18442	0.16706	0.270406	-0.142629	0.55213
YJL006C	CTK2	0.283917	0.30633	0.541422	0.109616	0.931282							YOL005C	RPB11	0.423294	0.478078	0.2554	0.175586	-0.728898								YLR272C	YCS4	0.994056	0.900968	1.72078	-0.141851	0.791665
YMR278W	PRM15	0.725141	0.616191	1.38263	-0.234885	0.931079							YMR099C	YMR099C	3.05249	3.09024	1.84958	0.0177297	-0.72279								YPL055C	LGE1	0.768861	0.697002	1.09007	-0.141559	0.503625
YGR157W	CHO2	0.741657	0.836551	1.41327	0.173701	0.930214							YOL008W	COQ10	0.653279	0.723642	0.396131	0.147577	-0.721722								YLR347C	KAP95	0.815595	0.739548	1.33789	-0.14121	0.714033
YAL026C	DRS2	1.02604	0.996377	1.9546	-0.0423221	0.929787							YHR060W	VMA22	1.04104	1.11526	0.631474	0.0993573	-0.72123								YDL227C	HO	1.47932	1.34144	2.10022	-0.141158	0.505602
YLR433C	CNA1	0.8244	0.880367	1.57039	0.0947611	0.929706							YER031C	YPT31	2.76986	2.71772	1.68052	-0.0274161	-0.720904								YMR308C	PSE1	1.1343	1.02875	1.79256	-0.140903	0.660225
YOL061W	PRS5	1.24323	1.25682	2.36754	0.0156833	0.929289							YOR182C	RPS30B	0.107481	0.126806	0.0652743	0.238542	-0.719498								YJL156C	SSY5	0.777739	0.705423	1.11772	-0.140797	0.523203
YDR103W	STE5	0.496438	0.49157	0.945167	-0.0142187	0.928954							YHR008C	SOD2	1.89839	1.61586	1.15522	-0.232467	-0.716611								YML034W	SRC1	0.655351	0.594506	0.992372	-0.140577	0.598612
YHR042W	NCP1	1.26017	1.30098	2.39914	0.0459871	0.928899							YMR122W-A	YMR122W-A	0.264675	0.227234	0.16126	-0.220044	-0.714836								YIL105C	SLM1	0.639853	0.580581	0.950635	-0.140242	0.571152
YBR038W	CHS2	0.783149	0.819244	1.49055	0.0650059	0.928488							YBL026W	LSM2	0.279213	0.294692	0.170186	0.0778382	-0.714254								YPL235W	RVB2	1.65514	1.50232	2.86506	-0.139757	0.791613
YAL051W	OAF1	0.362227	0.346816	0.689294	-0.0627252	0.928223							YBR089C-A	NHP6B	0.540334	0.56414	0.330182	0.0622022	-0.710587								YLR231C	BNA5	2.051	1.86191	2.99702	-0.139543	0.547206
YPL259C	APM1	0.31181	0.335784	0.593253	0.106865	0.92798							YJR047C	ANB1	0.495902	0.554812	0.303142	0.161944	-0.710061								YBR023C	CHS3	0.713131	0.647456	1.17715	-0.139384	0.723063
YJR002W	MPP10	1.0128	1.00441	1.92264	-0.0119907	0.924748							YDL082W	RPL13A	0.877567	0.999457	0.537403	0.187635	-0.707503								YGL158W	RCK1	0.857743	0.778787	1.34466	-0.139317	0.648628
YOR099W	KTR1	0.983846	1.08929	1.86529	0.146883	0.922894							YBR058C-A	TSC3	0.417858	0.395687	0.256839	-0.0786519	-0.702152								YML032C	RAD52	0.735883	0.668164	1.06665	-0.139275	0.535541
YLR243W	GPN3	0.381741	0.436558	0.722553	0.193579	0.920507							YFR033C	QCR6	1.81561	1.5032	1.11865	-0.272419	-0.698702								YBR245C	ISW1	1.00918	0.916421	2.07639	-0.139104	1.04089
YER101C	AST2	0.461521	0.497464	0.873528	0.108194	0.920455							YLR344W	RPL26A	0.421613	0.470237	0.260034	0.15747	-0.697221								YJL092W	SRS2	0.655956	0.595739	1.04097	-0.13892	0.666253
YPR045C	THP3	0.539073	0.564775	1.02023	0.0671947	0.920337							YLL045C	RPL8B	1.85398	2.13739	1.14417	0.205221	-0.696323								YNL293W	MSB3	0.882791	0.801789	1.28506	-0.13885	0.541696
YIR007W	YIR007W	0.534119	0.611982	1.01084	0.196329	0.920322							YLR333C	RPS25B	0.606263	0.639062	0.374702	0.0760118	-0.694201								YPL228W	CET1	0.710504	0.645358	1.06949	-0.138744	0.590011
YGR155W	CYS4	0.606059	0.638273	1.14624	0.0747161	0.919384							YLR356W	ATG33	1.34989	1.33787	0.838602	-0.0129003	-0.686779								YGR188C	BUB1	0.608672	0.552883	0.885776	-0.138692	0.541277
YNR012W	URK1	0.744343	0.724026	1.4077	-0.0399253	0.919304							YMR072W	ABF2	1.48433	1.5531	0.925394	0.0653372	-0.681675								YOR249C	APC5	1.03068	0.936284	1.55114	-0.138579	0.589737
YNR069C	BSC5	0.41472	0.377602	0.783275	-0.135272	0.917381							YLR262C-A	TMA7	0.223633	0.242526	0.139888	0.117005	-0.67686								YDL087C	LUC7	0.51018	0.463478	0.778726	-0.138505	0.61011
YPL190C	NAB3	0.981148	0.802317	1.85268	-0.290299	0.917069							YBR256C	RIB5	0.876391	0.930292	0.548327	0.0861083	-0.676539								YEL019C	MMS21	0.624056	0.567114	0.978092	-0.138036	0.648296
YLR409C	UTP21	1.11257	0.966187	2.10045	-0.203521	0.916805							YNL301C	RPL18B	0.574432	0.592266	0.359945	0.0441091	-0.67436								YJL094C	KHA1	0.585145	0.531811	0.850945	-0.137879	0.540274
YML085C	TUB1	1.89512	1.87931	3.57784	-0.0120795	0.916803							YPR103W	PRE2	2.95424	2.83207	1.85331	-0.0609281	-0.672684								YJL106W	IME2	0.300462	0.273172	0.522557	-0.13737	0.798405
YOL021C	DIS3	0.771969	0.736624	1.45536	-0.067613	0.914758							YML094W	GIM5	0.556633	0.572188	0.350954	0.0397626	-0.665444								YGL203C	KEX1	1.45974	1.3279	2.23534	-0.136565	0.614787
YER070W	RNR1	0.539641	0.563968	1.01694	0.0636128	0.914158							YPR006C	ICL2	0.885135	0.866407	0.558169	-0.0308522	-0.665194								YPL036W	PMA2	0.714198	0.649999	1.40671	-0.135886	0.977923
YBR141C	BMT2	0.504583	0.53976	0.950814	0.0972257	0.91407							YNL096C	RPS7B	0.933441	1.13468	0.58864	0.281659	-0.665174								YNR069C	BSC5	0.41472	0.377602	0.783275	-0.135272	0.917381
YDR518W	EUG1	0.951464	1.06233	1.79218	0.159009	0.913491							YJL104W	PAM16	1.29141	1.15962	0.814557	-0.155288	-0.664855								YBR198C	TAF5	0.990898	0.902285	1.65386	-0.135154	0.739028
YBR131W	CCZ1	0.432245	0.494202	0.814096	0.193252	0.91335							YOL129W	VPS68	1.4899	1.52128	0.940808	0.0300709	-0.663246								YOR011W	AUS1	0.635215	0.578532	0.92431	-0.134848	0.541133
YCL059C	KRR1	1.14338	1.26005	2.15308	0.14018	0.913102							YPL033C	SRL4	0.385837	0.361896	0.24409	-0.0924181	-0.660577								YDR180W	SCC2	0.679756	0.61916	1.02974	-0.134703	0.599195
YOR323C	PRO2	2.17066	2.09544	4.08667	-0.0508852	0.91279							YNL147W	LSM7	0.409086	0.439668	0.259105	0.104012	-0.658868								YLR430W	SEN1	1.8895	1.7211	3.07738	-0.134672	0.7037
YPL274W	SAM3	0.514171	0.560402	0.967845	0.124213	0.912528							YGL087C	MMS2	0.858056	0.974279	0.545682	0.183263	-0.653011								YOR242C	SSP2	0.859075	0.782557	3.05446	-0.134589	1.83006
YLL017W	YLL017W	0.607212	0.619384	1.14272	0.0286348	0.912199							YLR179C	YLR179C	3.00481	3.40732	1.91174	0.181365	-0.652385								YKR029C	SET3	0.663505	0.604726	1.20579	-0.133826	0.861804
YPL195W	APL5	1.15499	1.30098	2.17327	0.171713	0.911986							YML079W	YML079W	1.39848	1.54088	0.890813	0.139896	-0.650668								YCR038C	BUD5	0.481313	0.438706	0.683622	-0.133721	0.506222
YDR089W	YDR089W	0.613846	0.59948	1.15502	-0.0341646	0.911974							YPL004C	LSP1	2.19809	1.90209	1.4002	-0.208664	-0.650616								YDR422C	SIP1	0.669984	0.610742	1.05979	-0.133564	0.661574
YFL002C	SPB4	0.596503	0.622906	1.12237	0.0624874	0.911952							YLR099W-A	MIM2	0.265963	0.281548	0.169685	0.0821526	-0.648372								YKL173W	SNU114	1.09138	0.99489	1.69264	-0.133541	0.633128
YJR064W	CCT5	1.1521	1.25444	2.16706	0.12277	0.911468							YDR063W	AIM7	0.575179	0.6516	0.367155	0.179975	-0.647624								YGR186W	TFG1	2.21935	2.02329	3.29613	-0.133436	0.570634
YLR361C	DCR2	0.823062	0.82704	1.54687	0.00695646	0.910277							YBR016W	YBR016W	0.912414	0.923972	0.58362	0.0181602	-0.64466								YER105C	NUP157	0.80596	0.734848	1.354	-0.133262	0.748446
YGL255W	ZRT1	0.689353	0.721853	1.29555	0.0664615	0.910248							YOL133W	HRT1	0.504396	0.555176	0.323402	0.138388	-0.641229								YGL062W	PYC1	0.626844	0.57158	1.12979	-0.133151	0.849877
YGR245C	SDA1	2.06931	1.70997	3.88805	-0.275179	0.909898							YBL003C	HTA2	0.342956	0.416085	0.220624	0.278853	-0.636437								YGL077C	HNM1	1.60989	1.46825	2.29238	-0.132861	0.509887
YDL108W	KIN28	0.430439	0.474821	0.808258	0.141575	0.909008							YOR332W	VMA4	3.21865	3.63865	2.07064	0.176946	-0.636378								YPR097W	YPR097W	1.00536	0.917261	1.71348	-0.132313	0.769208
YOR254C	SEC63	0.816119	0.843318	1.53246	0.0472967	0.908996							YPR188C	MLC2	0.854268	0.853002	0.549685	-0.00214042	-0.636084								YDR466W	PKH3	0.707495	0.645698	1.1458	-0.131862	0.695562
YJL088W	ARG3	0.41438	0.402156	0.777974	-0.0431995	0.908767							YBR106W	PHO88	1.33674	1.41154	0.860547	0.0785459	-0.635398								YKL074C	MUD2	0.841039	0.768265	1.29175	-0.13057	0.619079
YOL042W	NGL1	0.345449	0.415281	0.648428	0.265616	0.908474							YER072W	VTC1	0.631198	0.796521	0.406638	0.33562	-0.634347								YPR083W	MDM36	0.446823	0.408254	0.633944	-0.130235	0.504653
YMR208W	ERG12	1.18112	1.17267	2.21617	-0.010363	0.90791							YDL053C	PBP4	0.738212	0.670945	0.476605	-0.137842	-0.631242								YLR115W	CFT2	0.704153	0.643447	1.20274	-0.13007	0.772358
YPL105C	SYH1	0.769068	0.820889	1.44263	0.0940753	0.907517							YNL111C	CYB5	0.511211	0.425211	0.331258	-0.265742	-0.625965								YBR102C	EXO84	1.17644	1.07519	1.73103	-0.129839	0.557209
YJL061W	NUP82	0.897654	0.922992	1.68361	0.0401591	0.907331							YDR070C	FMP16	0.589856	0.444422	0.3831	-0.408433	-0.622641								YLR399C	BDF1	1.03885	0.949726	1.56953	-0.129401	0.595354
YGL137W	SEC27	1.37178	1.30241	2.57248	-0.0748583	0.907116							YEL051W	VMA8	1.85131	2.12507	1.20294	0.198962	-0.621986								YDR176W	NGG1	0.860199	0.786584	1.36789	-0.129069	0.669211
YLR451W	LEU3	0.587991	0.569144	1.1017	-0.0469996	0.905867							YLR229C	CDC42	1.21645	1.25125	0.791824	0.0406842	-0.619431								YCR073C	SSK22	1.03668	0.947985	1.69199	-0.129033	0.706753
YPR015C	YPR015C	0.364523	0.378865	0.682862	0.0556728	0.905584							YPL203W	TPK2	1.90048	1.67098	1.23746	-0.185674	-0.618986								YGR278W	CWC22	0.790058	0.722488	1.23565	-0.128984	0.645244
YER165W	PAB1	1.35149	1.46592	2.53057	0.117255	0.904911							YGR267C	FOL2	1.54856	1.61499	1.00944	0.0605967	-0.61737								YDR166C	SEC5	0.776615	0.710286	1.29757	-0.128801	0.740542
YBL015W	ACH1	0.654535	0.63687	1.22498	-0.0394712	0.904214							YHR152W	SPO12	0.922844	0.892513	0.602085	-0.0482137	-0.616119								YOR069W	VPS5	1.0013	0.915817	1.55796	-0.128739	0.637786
YBR216C	YBP1	0.729405	0.712363	1.36496	-0.0341062	0.904069							YNL090W	RHO2	0.619701	0.624448	0.404539	0.0110077	-0.615293								YML076C	WAR1	0.62879	0.575196	1.01134	-0.128524	0.685616
YHR085W	IPI1	0.37722	0.375855	0.705724	-0.00522854	0.903697							YBL049W	MOH1	0.980895	1.1389	0.640914	0.215473	-0.613968								YBR248C	HIS7	1.22855	1.12428	2.04717	-0.127957	0.736669
YKL165C	MCD4	0.67202	0.695121	1.25666	0.0487596	0.903021							YOR039W	CKB2	1.61491	1.56637	1.05644	-0.0440354	-0.612247								YJL176C	SWI3	0.990275	0.90641	1.65565	-0.127665	0.741499
YDL095W	PMT1	0.998864	0.930631	1.86728	-0.10208	0.902579							YBL029C-A	YBL029C-A	0.342516	0.300916	0.224103	-0.186808	-0.612011								YOL015W	IRC10	0.588828	0.539103	0.857215	-0.127286	0.541811
YBR017C	KAP104	1.30186	1.17676	2.43008	-0.145744	0.900433							YKL141W	SDH3	0.961309	0.731637	0.629076	-0.393873	-0.611766								YEL061C	CIN8	0.625328	0.572604	1.08674	-0.127076	0.797324
YLR134W	PDC5	0.687517	0.630599	1.28332	-0.124671	0.900417							YPR037C	ERV2	1.76314	1.68465	1.15423	-0.0656966	-0.611214								YPR104C	FHL1	0.824339	0.754929	1.29171	-0.126897	0.647974
YGR177C	ATF2	0.43765	0.510054	0.81683	0.220872	0.900258							YLR364W	GRX8	0.38971	0.435475	0.255483	0.160188	-0.609175								YPR003C	YPR003C	0.648371	0.59378	1.1556	-0.126892	0.833752
YMR189W	GCV2	1.10361	1.0933	2.05971	-0.0135441	0.900215							YOR224C	RPB8	0.484097	0.548942	0.317531	0.181358	-0.608396								YDL248W	COS7	0.7151	0.654979	1.09137	-0.126695	0.609929
YPR010C	RPA135	1.05759	0.917104	1.97239	-0.205626	0.899164							YNL184C	YNL184C	0.291545	0.289485	0.191452	-0.0102299	-0.606733								YJL010C	NOP9	1.28559	1.17766	2.3311	-0.126509	0.858582
YFL025C	BST1	0.477527	0.527327	0.890123	0.143116	0.898423							YJL052W	TDH1	2.79979	2.78091	1.83949	-0.0097628	-0.606015								YFR004W	RPN11	0.857005	0.785131	1.23598	-0.12637	0.528278
YBL004W	UTP20	1.08254	0.838915	2.01675	-0.367829	0.897608							YCL005W-A	VMA9	0.359801	0.372125	0.236591	0.0485861	-0.604808								YIL091C	UTP25	0.95153	0.871826	1.42888	-0.126208	0.586566
YPL207W	TYW1	1.76693	1.46678	3.28745	-0.268593	0.895729							YGR203W	YCH1	0.564039	0.602306	0.370929	0.0947005	-0.604654								YDR172W	SUP35	1.15656	1.05986	2.48933	-0.125973	1.10591
YPR079W	MRL1	0.324438	0.343115	0.603356	0.080751	0.895066							YDL086W	YDL086W	2.04788	2.40296	1.34952	0.230682	-0.601684								YMR281W	GPI12	0.344682	0.315867	0.544478	-0.12595	0.659606
YNL134C	YNL134C	1.23028	1.25991	2.28531	0.0343311	0.893405							YKL084W	HOT13	0.37318	0.427492	0.247702	0.196026	-0.591264								YLR189C	ATG26	1.33158	1.22031	1.96769	-0.125901	0.563357
YJL048C	UBX6	0.519785	0.476379	0.965497	-0.125805	0.893355							YER163C	GCG1	0.692953	0.728746	0.460075	0.0726585	-0.590888								YJL048C	UBX6	0.519785	0.476379	0.965497	-0.125805	0.893355
YML056C	IMD4	0.409793	0.422963	0.760951	0.0456352	0.892906							YGR248W	SOL4	3.15851	2.71276	2.10649	-0.219482	-0.584404								YLL038C	ENT4	0.640405	0.587083	1.11145	-0.125419	0.795389
YGL065C	ALG2	0.567116	0.632778	1.05266	0.158057	0.892327							YBR164C	ARL1	1.32485	1.5091	0.88666	0.18786	-0.579376								YMR165C	PAH1	0.780205	0.715506	1.25116	-0.12489	0.681343
YGL194C	HOS2	0.59566	0.603341	1.10553	0.0184824	0.892174							YPL178W	CBC2	0.640331	0.77736	0.42865	0.279765	-0.579016								YLR134W	PDC5	0.687517	0.630599	1.28332	-0.124671	0.900417
YER013W	PRP22	0.692216	0.608032	1.2844	-0.187075	0.891796							YAL046C	AIM1	0.198222	0.197985	0.132902	-0.00172959	-0.576752								YCR061W	YCR061W	1.17717	1.07973	1.9856	-0.124646	0.754256
YNL204C	SPS18	0.751033	0.614538	1.39208	-0.289373	0.890294							YLR075W	RPL10	1.39107	1.75942	0.933518	0.338907	-0.575442								YHR172W	SPC97	0.691931	0.634754	1.21774	-0.124431	0.815501
YNL220W	ADE12	0.734671	0.828764	1.36153	0.173863	0.890056							YPL241C	CIN2	0.325575	0.350175	0.21863	0.105088	-0.574496								YMR213W	CEF1	0.639909	0.587102	1.00662	-0.124255	0.653577
YHR074W	QNS1	1.31931	1.40289	2.44422	0.0886273	0.889596							YGL220W	FRA2	1.00224	0.937802	0.673046	-0.0958686	-0.574448								YJR016C	ILV3	0.782347	0.717839	1.23101	-0.124149	0.653959
YDR398W	UTP5	0.572456	0.593474	1.06035	0.0520207	0.889299							YJR133W	XPT1	0.800795	0.834096	0.538486	0.0587818	-0.572523								YDR184C	ATC1	0.351475	0.3225	0.500719	-0.124123	0.51058
YGR280C	PXR1	0.785482	0.976808	1.45413	0.314498	0.88851							YKL085W	MDH1	2.79659	2.78951	1.88073	-0.00365836	-0.572381								YMR080C	NAM7	1.02081	0.936791	1.73553	-0.123916	0.765664
YMR110C	HFD1	0.848265	0.864997	1.57028	0.0281809	0.888433							YJL179W	PFD1	0.489822	0.487438	0.330135	-0.0070409	-0.569204								YOL095C	HMI1	0.499598	0.458657	0.708903	-0.123351	0.504821
YER168C	CCA1	0.514572	0.551037	0.952138	0.0987754	0.887798							YDR363W-A	SEM1	0.798694	0.80322	0.538588	0.00815304	-0.56846								YHR118C	ORC6	0.813842	0.747169	1.25518	-0.123313	0.625069
YHR154W	RTT107	1.32719	1.28047	2.4553	-0.051699	0.887523							YCR060W	TAH1	0.587049	0.606678	0.396418	0.0474497	-0.566457								YGL122C	NAB2	0.899288	0.826029	1.64362	-0.122592	0.870022
YNL121C	TOM70	0.723542	0.755207	1.33854	0.0617957	0.887511							YDL135C	RDI1	1.58715	1.6132	1.07218	0.0234923	-0.565883								YDR310C	SUM1	1.24753	1.14674	1.97874	-0.121534	0.665505
YOR112W	CEX1	0.616225	0.64353	1.1397	0.0625504	0.887127							YKL013C	ARC19	1.73282	1.8115	1.17084	0.0640649	-0.565574								YGR100W	MDR1	1.45763	1.33998	2.14056	-0.121413	0.554357
YOR105W	YOR105W	0.5605	0.695688	1.03653	0.311727	0.886977							YPL234C	VMA11	1.66937	1.76535	1.12803	0.0806512	-0.565498								YJR040W	GEF1	1.52513	1.40236	2.27577	-0.121079	0.577423
YMR125W	STO1	0.523132	0.531908	0.967415	0.0240018	0.886958							YER112W	LSM4	1.04539	0.9264	0.707086	-0.17434	-0.564089								YIL119C	RPI1	0.501478	0.46128	0.742653	-0.120544	0.566502
YNL216W	RAP1	0.650947	0.639779	1.20363	-0.0249658	0.886775							YBR011C	IPP1	3.95143	3.91515	2.67395	-0.0133075	-0.563401								YPR180W	AOS1	1.12263	1.03277	1.63803	-0.120359	0.54508
YDR191W	HST4	0.156797	0.152022	0.289912	-0.0446188	0.886718							YDR486C	VPS60	1.06279	1.1653	0.719703	0.132845	-0.562387								YKL164C	PIR1	0.93644	0.861551	1.47088	-0.12025	0.651423
YLR321C	SFH1	0.604296	0.671277	1.11569	0.151652	0.884606							YMR256C	COX7	0.231759	0.214993	0.156961	-0.108333	-0.562219								YKL132C	RMA1	0.530911	0.488685	0.753657	-0.119566	0.505439
YJL171C	YJL171C	0.333654	0.449982	0.615993	0.431512	0.88456							YGL106W	MLC1	1.10839	1.17181	0.751886	0.08028	-0.559876								YDR081C	PDC2	0.88889	0.81846	1.45868	-0.119093	0.714585
YNL323W	LEM3	0.622382	0.708714	1.14828	0.187404	0.883597							YLR292C	SEC72	0.866995	0.890836	0.588407	0.0391363	-0.55921								YLL032C	YLL032C	0.568349	0.523523	0.940662	-0.118523	0.726899
YCR039C	MATALPHA2	0.263778	0.144274	0.486662	-0.87051	0.883593							YBR137W	YBR137W	1.75534	1.74445	1.19182	-0.00898237	-0.558584								YMR106C	YKU80	1.10742	1.0204	1.58415	-0.118067	0.516503
YOR035C	SHE4	0.484936	0.502181	0.89375	0.0504135	0.882078							YKL190W	CNB1	2.13628	2.00637	1.45334	-0.0905097	-0.555723								YJL041W	NSP1	1.06739	0.983565	1.91962	-0.117997	0.846731
YPR055W	SEC8	0.488695	0.482118	0.900374	-0.0195454	0.881592							YOR234C	RPL33B	0.284374	0.287129	0.193656	0.013909	-0.55429								YOL104C	NDJ1	0.484306	0.446369	0.759222	-0.117681	0.648604
YEL004W	YEA4	0.605309	0.629623	1.11482	0.0568143	0.88106							YIL008W	URM1	0.855409	0.817556	0.582576	-0.0652982	-0.554168								YOR377W	ATF1	0.673455	0.620866	0.966444	-0.117298	0.521105
YGR211W	ZPR1	0.572104	0.630211	1.05363	0.139558	0.881025							YIL138C	TPM2	1.03998	1.02546	0.708466	-0.0202886	-0.553792								YHL028W	WSC4	0.584129	0.538809	0.889515	-0.116512	0.606731
YIL109C	SEC24	1.12533	1.05461	2.07196	-0.0936452	0.880646							YNL259C	ATX1	0.189146	0.177606	0.12886	-0.0908227	-0.553697								YGR218W	CRM1	1.02739	0.94782	1.56207	-0.116304	0.604471
YGR088W	CTT1	0.545314	0.419031	1.00319	-0.380031	0.87943							YHR100C	GEP4	0.539314	0.562388	0.367961	0.0604422	-0.551573								YOR086C	TCB1	1.36117	1.25587	2.15379	-0.116157	0.662037
YGL142C	GPI10	0.600429	0.630363	1.10412	0.0701897	0.878835							YJL192C	SOP4	0.867542	0.990349	0.592839	0.191003	-0.549293								YKL033W	TTI1	0.88372	0.815382	1.59663	-0.116113	0.853371
YHR027C	RPN1	1.16777	1.03143	2.14625	-0.179117	0.878058							YJR010C-A	SPC1	0.275484	0.313859	0.188367	0.188145	-0.548426								YMR154C	RIM13	0.438651	0.404836	0.708788	-0.115738	0.69228
YLR143W	DPH6	0.436432	0.445619	0.802026	0.0300527	0.87789							YAL007C	ERP2	1.69224	1.77394	1.15776	0.0680198	-0.547608								YPL219W	PCL8	0.348211	0.321431	0.574123	-0.115454	0.721397
YMR259C	TRM732	0.686264	0.573722	1.26087	-0.258412	0.877587							YGR214W	RPS0A	2.18321	2.3342	1.4977	0.0964788	-0.543699								YMR214W	SCJ1	1.25903	1.16235	1.92054	-0.11526	0.609202
YGR213C	RTA1	0.375995	0.338118	0.690612	-0.153188	0.877161							YOR164C	GET4	1.73055	1.97965	1.18845	0.194011	-0.542155								YDR109C	YDR109C	0.926001	0.855083	1.4319	-0.11495	0.628841
YHR066W	SSF1	0.392556	0.39692	0.72093	0.0159499	0.87696							YPL192C	PRM3	0.471874	0.496796	0.324487	0.0742508	-0.540243								YDR285W	ZIP1	0.435738	0.402484	0.65538	-0.114527	0.588873
YNL227C	JJJ1	1.4088	1.44417	2.58617	0.0357726	0.876353							YLR437C	DIF1	0.440691	0.41157	0.303208	-0.0986291	-0.539462								YHR035W	NEL1	0.371778	0.343423	0.59525	-0.114451	0.679056
YOR108W	LEU9	0.91517	0.945274	1.67981	0.0466937	0.876183							YDR022C	ATG31	0.320301	0.366112	0.220442	0.192856	-0.539027								YDR129C	SAC6	1.27503	1.17781	2.55885	-0.114421	1.00497
YNL163C	RIA1	1.2158	1.01181	2.23155	-0.264964	0.876144							YPL183W-A	RTC6	0.295441	0.290983	0.20345	-0.0219348	-0.538193								YNL106C	INP52	0.780344	0.721098	1.31012	-0.113915	0.747516
YNL313C	EMW1	0.967971	0.898697	1.77654	-0.107129	0.876037							YOR189W	IES4	0.636462	0.673169	0.439614	0.0808945	-0.533835								YOL025W	LAG2	0.520809	0.481488	0.81168	-0.113254	0.640157
YKL130C	SHE2	0.372109	0.41869	0.682939	0.170161	0.876034							YKL137W	CMC1	0.300534	0.329939	0.207618	0.134669	-0.533599								YKL124W	SSH4	0.534992	0.494653	0.847738	-0.1131	0.664102
YMR087W	YMR087W	0.835982	0.790266	1.53426	-0.0811329	0.876001							YNR017W	TIM23	1.21888	1.29749	0.842281	0.0901633	-0.533182								YPL006W	NCR1	0.871857	0.806169	1.42047	-0.113009	0.704204
YPL001W	HAT1	0.393431	0.416076	0.721878	0.0807367	0.875645							YBR188C	NTC20	0.420215	0.461899	0.291184	0.13645	-0.529197								YDR356W	SPC110	1.05533	0.97584	1.79185	-0.112981	0.763755
YAL023C	PMT2	0.95902	0.972772	1.75814	0.0205409	0.874419							YLR441C	RPS1A	1.27833	1.47487	0.887054	0.206335	-0.527163								YHR149C	SKG6	0.754564	0.697817	1.18995	-0.112794	0.657185
YAL035W	FUN12	1.16987	1.15558	2.14467	-0.0177341	0.874404							YIR038C	GTT1	3.31549	3.66052	2.30798	0.142826	-0.522593								YPR070W	MED1	0.477822	0.442048	0.723592	-0.11227	0.598702
YDR256C	CTA1	0.327162	0.29616	0.599744	-0.143627	0.874343							YAL008W	FUN14	3.88206	3.67528	2.70518	-0.0789701	-0.521101								YPR175W	DPB2	0.609064	0.563482	0.947053	-0.112225	0.636851
YLR397C	AFG2	0.832556	0.788202	1.52545	-0.0789811	0.873617							YBR261C	TAE1	1.68617	1.92667	1.17511	0.192361	-0.52095								YGL151W	NUT1	0.776578	0.718519	1.39602	-0.112104	0.846119
YML128C	MSC1	0.8233	0.742152	1.50814	-0.149703	0.873283							YPL239W	YAR1	1.18822	1.17804	0.829019	-0.0124162	-0.519328								YBR215W	HPC2	0.981674	0.908308	1.43032	-0.112062	0.543022
YPL217C	BMS1	1.66082	1.34867	3.04194	-0.300352	0.873102							YIL113W	SDP1	0.617016	0.644517	0.431247	0.062911	-0.516794								YLL034C	RIX7	1.20764	1.11752	2.13959	-0.111888	0.825139
YLR071C	RGR1	0.4146	0.422879	0.759129	0.0285242	0.872624							YOL077W-A	ATP19	0.175614	0.181232	0.122892	0.0454293	-0.515014								YBR294W	SUL1	0.258759	0.239453	0.384866	-0.111867	0.572744
YGL060W	YBP2	0.784003	0.849106	1.43509	0.115086	0.87221							YNL335W	DDI3	0.544771	0.750092	0.381259	0.461417	-0.514878								YBL023C	MCM2	0.83482	0.772768	1.33522	-0.11143	0.677545
YLR227C	ADY4	0.168569	0.180174	0.308523	0.0960568	0.872041							YGR038W	ORM1	0.879596	0.928208	0.616106	0.0776073	-0.513661								YLR045C	STU2	1.09153	1.01051	1.87592	-0.111259	0.781247
YCR054C	CTR86	0.373334	0.395992	0.682899	0.0850072	0.871207							YJR048W	CYC1	0.378057	0.326376	0.264919	-0.212068	-0.513052								YFL049W	SWP82	0.621147	0.57515	1.05293	-0.110998	0.761404
YGL055W	OLE1	0.253212	0.272668	0.462853	0.1068	0.870208							YOL083W	ATG34	0.877858	0.933715	0.615153	0.0889947	-0.513042								YLR393W	ATP10	0.941314	0.871696	1.49826	-0.110851	0.670536
YGL122C	NAB2	0.899288	0.826029	1.64362	-0.122592	0.870022							YAR031W	PRM9	0.494969	0.550023	0.347524	0.152156	-0.510223								YML099C	ARG81	0.629621	0.583231	0.99781	-0.110416	0.664281
YDL225W	SHS1	0.956764	0.924527	1.7483	-0.0494476	0.869715							YJR044C	VPS55	1.33828	1.33179	0.940479	-0.00701912	-0.508914								YPR032W	SRO7	0.68752	0.637024	1.22208	-0.110055	0.829859
YEL002C	WBP1	1.1978	1.37253	2.18847	0.196449	0.869533							YNL086W	SNN1	0.280462	0.257865	0.197455	-0.121194	-0.506282								YKR086W	PRP16	0.832829	0.772046	1.28796	-0.109333	0.628995
YLL033W	IRC19	0.239184	0.271834	0.436591	0.184607	0.86816							YDR408C	ADE8	0.858829	1.0021	0.604867	0.22259	-0.505752								YKL125W	RRN3	0.413384	0.383252	0.71015	-0.109189	0.780642
YNL023C	FAP1	0.934279	0.904484	1.70522	-0.0467589	0.868034							YER019C-A	SBH2	0.404275	0.361848	0.284768	-0.159952	-0.505553								YOL063C	CRT10	0.647105	0.599994	0.962722	-0.109053	0.573118
YDR057W	YOS9	0.612698	0.587249	1.11813	-0.0612034	0.867834							YGR167W	CLC1	2.31663	2.28696	1.63365	-0.0185936	-0.503928								YPR201W	ARR3	0.524396	0.486403	0.895955	-0.108507	0.772768
YJR109C	CPA2	0.781119	0.72618	1.42471	-0.105216	0.867051							YER087C-B	SBH1	0.372314	0.341414	0.262627	-0.125001	-0.503503								YLL007C	YLL007C	0.648528	0.60154	1.05173	-0.108507	0.697522
YDR234W	LYS4	0.752404	0.675631	1.37224	-0.155271	0.866957							YOR357C	SNX3	0.794571	0.77132	0.560645	-0.0428468	-0.503088								YDL132W	CDC53	1.02464	0.950448	1.69641	-0.108431	0.727377
YER126C	NSA2	0.373972	0.446817	0.682025	0.256754	0.866896							YPL271W	ATP15	0.129407	0.114028	0.0913106	-0.182526	-0.50306								YHR007C	ERG11	1.20105	1.11463	1.88064	-0.107736	0.646921
YFR030W	MET10	0.628487	0.621045	1.14579	-0.0171846	0.866384							YHR116W	COX23	0.496511	0.46128	0.350503	-0.106183	-0.502401								YER038C	KRE29	0.667183	0.619249	0.97289	-0.107564	0.544194
YLR386W	VAC14	1.04754	0.930889	1.90852	-0.170324	0.865447							YNL315C	ATP11	0.545819	0.581357	0.385774	0.0910004	-0.500667								YER099C	PRS2	1.0945	1.01589	2.10141	-0.107525	0.941084
YLL011W	SOF1	0.383008	0.369139	0.697786	-0.0532082	0.86541							YGR277C	CAB4	1.57807	1.60556	1.11569	0.0249158	-0.500227								YOR005C	DNL4	0.600422	0.557352	0.879244	-0.107388	0.550285
YBL063W	KIP1	0.628843	0.64447	1.14501	0.0354122	0.864592							YNL312W	RFA2	1.09015	1.19408	0.773096	0.131372	-0.495808								YNR053C	NOG2	0.72497	0.67297	1.21704	-0.107378	0.747387
YPL100W	ATG21	0.755449	0.709755	1.37532	-0.090013	0.864364							YOR157C	PUP1	1.53516	1.55213	1.0889	0.0158655	-0.495522								YLR136C	TIS11	0.261751	0.242995	0.519928	-0.107265	0.99012
YEL058W	PCM1	1.13681	1.25799	2.06938	0.146136	0.864212							YDL198C	GGC1	0.90188	1.04087	0.640126	0.206781	-0.49458								YLR369W	SSQ1	0.786773	0.730421	1.30414	-0.10722	0.729084
YPR033C	HTS1	1.5669	1.64108	2.85124	0.066724	0.86367							YPL206C	PGC1	1.62334	1.60861	1.15268	-0.0131545	-0.493968								YNL313C	EMW1	0.967971	0.898697	1.77654	-0.107129	0.876037
YIL068C	SEC6	0.836393	0.891046	1.52191	0.0913191	0.863631							YFR025C	HIS2	1.37743	1.51059	0.978281	0.133137	-0.493656								YBL037W	APL3	0.626126	0.581832	1.12059	-0.105851	0.83974
YGL022W	STT3	1.41841	1.39882	2.57994	-0.0200656	0.863064							YGL080W	MPC1	0.332427	0.326437	0.236148	-0.0262332	-0.493348								YMR287C	DSS1	0.442801	0.411516	0.663701	-0.105709	0.583875
YGL175C	SAE2	0.50736	0.531219	0.922812	0.0662986	0.863027							YGL147C	RPL9A	1.31207	1.49611	0.932747	0.189371	-0.492287								YDR484W	VPS52	0.424781	0.394794	0.627427	-0.105622	0.562728
YLR401C	DUS3	0.668957	0.693738	1.21605	0.0524776	0.862212							YGL226C-A	OST5	0.367228	0.339456	0.261639	-0.113451	-0.489098								YOR219C	STE13	0.855134	0.794924	1.23501	-0.105333	0.530303
YKR029C	SET3	0.663505	0.604726	1.20579	-0.133826	0.861804							YOL159C	YOL159C	0.410762	0.482463	0.293001	0.232116	-0.4874								YJR109C	CPA2	0.781119	0.72618	1.42471	-0.105216	0.867051
YDR507C	GIN4	1.19653	0.950764	2.17443	-0.331702	0.861773							YDR276C	PMP3	0.379393	0.353798	0.271242	-0.100764	-0.484112								YJR060W	CBF1	0.964997	0.897335	1.55502	-0.104878	0.688338
YLR015W	BRE2	1.17309	1.20758	2.13114	0.0417976	0.861309							YEL003W	GIM4	0.424901	0.428091	0.303978	0.0107933	-0.483156								YOL138C	RTC1	0.568074	0.528348	0.935152	-0.104592	0.719123
YIL084C	SDS3	0.866493	0.677137	1.57349	-0.35574	0.860707							YDR512C	EMI1	0.727309	0.623861	0.520504	-0.221343	-0.482658								YPR122W	AXL1	0.582793	0.54205	0.873448	-0.104556	0.583737
YOR075W	UFE1	0.432315	0.477139	0.784948	0.142326	0.860513							YOR142W	LSC1	3.28814	3.31119	2.35413	0.0100745	-0.482079								YDL030W	PRP9	0.854266	0.794896	1.35718	-0.10392	0.667858
YOL094C	RFC4	0.389733	0.389741	0.707366	2.8666e-05	0.859971							YIL133C	RPL16A	0.708078	0.836678	0.507558	0.240765	-0.480335								YBR179C	FZO1	0.593382	0.552285	0.963943	-0.103549	0.699986
YAL005C	SSA1	2.36925	2.49346	4.30011	0.0737197	0.859942							YHL033C	RPL8A	0.481053	0.54774	0.345009	0.187295	-0.479561								YLR223C	IFH1	0.983517	0.915612	1.59109	-0.103214	0.69399
YMR058W	FET3	0.946082	0.998512	1.71686	0.0778145	0.859733							YDR468C	TLG1	1.58596	1.52881	1.14311	-0.0529447	-0.472391								YPR179C	HDA3	0.779535	0.725858	1.37624	-0.102928	0.820044
YMR047C	NUP116	0.702397	0.691982	1.27418	-0.021552	0.859206							YGR243W	MPC3	0.351249	0.280783	0.253274	-0.323037	-0.471794								YPL040C	ISM1	0.509052	0.474005	0.762141	-0.10291	0.582244
YOL125W	TRM13	0.722708	0.795577	1.31092	0.138589	0.859092							YGR086C	PIL1	1.52646	1.5085	1.10098	-0.017069	-0.471397								YLR196W	PWP1	1.29423	1.20522	2.65882	-0.102804	1.03869
YKR081C	RPF2	0.898984	0.870851	1.63055	-0.0458697	0.85899							YJL062W-A	COA3	0.333106	0.351845	0.240513	0.0789596	-0.469866								YHL012W	YHL012W	0.241929	0.225306	0.404698	-0.102696	0.742264
YLR452C	SST2	0.706239	0.702082	1.28065	-0.00851686	0.858653							YDL046W	NPC2	1.43815	1.5146	1.03926	0.0747269	-0.468659								YLR117C	CLF1	1.22163	1.13814	1.79947	-0.10213	0.558765
YJL010C	NOP9	1.28559	1.17766	2.3311	-0.126509	0.858582							YGR085C	RPL11B	0.787678	0.83897	0.569331	0.0910135	-0.468337								YDL095W	PMT1	0.998864	0.930631	1.86728	-0.10208	0.902579
YLR418C	CDC73	1.07152	1.04807	1.94275	-0.0319164	0.858442							YDR404C	RPB7	0.974149	0.951941	0.704501	-0.0332708	-0.467542								YJL080C	SCP160	0.985197	0.918184	2.1396	-0.101629	1.11886
YMR063W	RIM9	0.499504	0.541331	0.905481	0.116014	0.858188							YER148W	SPT15	1.36129	1.2709	0.986415	-0.0991303	-0.46471								YGL110C	CUE3	1.15801	1.07954	1.91339	-0.101235	0.724485
YBR055C	PRP6	0.631398	0.686879	1.14433	0.121506	0.857884							YDL169C	UGX2	1.21971	1.08385	0.88486	-0.17037	-0.463017								YOR308C	SNU66	0.758604	0.707316	1.35528	-0.100993	0.837173
YBR267W	REI1	0.425374	0.416662	0.770643	-0.0298553	0.857331							YGL232W	TAN1	0.830712	0.942498	0.602843	0.182141	-0.462565								YER022W	SRB4	0.909773	0.848309	1.47775	-0.100916	0.699825
YDR317W	HIM1	0.467597	0.50696	0.847082	0.116606	0.857237							YDR493W	MZM1	0.270927	0.280324	0.196685	0.0491944	-0.462017								YJL073W	JEM1	0.823539	0.767959	1.18058	-0.100808	0.51959
YEL042W	GDA1	0.737277	0.847034	1.33506	0.200214	0.856623							YKR014C	YPT52	2.58465	2.43161	1.87905	-0.0880612	-0.459971								YMR207C	HFA1	1.83661	1.71314	3.01805	-0.1004	0.716572
YLR362W	STE11	1.05381	0.925331	1.90763	-0.187572	0.856168							YDL208W	NHP2	0.736204	0.872714	0.536604	0.245404	-0.456248								YKR024C	DBP7	0.69192	0.64541	1.15427	-0.100389	0.738308
YOR004W	UTP23	0.583717	0.663674	1.05649	0.185205	0.855939							YGL242C	YGL242C	2.79481	2.63652	2.04183	-0.0841135	-0.452885								YNL161W	CBK1	1.13511	1.05917	1.85834	-0.0999012	0.711182
YGR080W	TWF1	0.892241	0.975427	1.61418	0.128601	0.855293							YFL062W	COS4	0.521144	0.408522	0.380766	-0.351266	-0.452776								YLL008W	DRS1	1.00793	0.940559	1.97897	-0.0998065	0.973353
YGR185C	TYS1	1.1371	1.19583	2.05698	0.0726585	0.855168							YDR357C	CNL1	0.386883	0.372511	0.282851	-0.0546132	-0.451858								YLL003W	SFI1	0.838283	0.782418	1.21116	-0.0994977	0.530878
YHR070W	TRM5	0.600188	0.6218	1.0853	0.0510379	0.854604							YHR163W	SOL3	1.5735	1.67174	1.15045	0.0873708	-0.45178								YLR069C	MEF1	0.70182	0.655191	1.03303	-0.0991859	0.557703
YKL033W	TTI1	0.88372	0.815382	1.59663	-0.116113	0.853371							YNL149C	PGA2	1.20172	1.15877	0.879105	-0.0525137	-0.450997								YJL111W	CCT7	1.72247	1.60827	2.54462	-0.0989715	0.562969
YHR158C	KEL1	0.695093	0.602112	1.25464	-0.207175	0.851997							YLR065C	ENV10	1.00282	0.986255	0.734362	-0.0240335	-0.449502								YOL144W	NOP8	1.17963	1.10156	2.11945	-0.098789	0.84536
YOL027C	MDM38	0.67876	0.711882	1.22514	0.0687375	0.851976							YOL139C	CDC33	0.986675	1.07522	0.724499	0.123979	-0.445593								YIL137C	TMA108	0.972136	0.907911	1.86461	-0.0986072	0.939646
YBL074C	AAR2	0.855916	0.595132	1.54347	-0.524258	0.850636							YHR174W	ENO2	3.29796	3.40861	2.42222	0.0476077	-0.445244								YBL019W	APN2	0.833931	0.77887	1.19118	-0.0985453	0.514394
YOR207C	RET1	0.91106	0.816511	1.6429	-0.158075	0.850626							YOR232W	MGE1	0.959906	1.01861	0.705794	0.085635	-0.443646								YMR301C	ATM1	1.28519	1.20064	2.16489	-0.0981833	0.75231
YGL130W	CEG1	0.705359	0.766384	1.2718	0.119708	0.850437							YFR053C	HXK1	2.86944	2.67975	2.11113	-0.0986727	-0.442751								YPR163C	TIF3	3.08053	2.87817	4.72379	-0.0980281	0.616765
YLR335W	NUP2	1.0355	1.0628	1.86669	0.0375458	0.850148							YER010C	YER010C	0.97154	1.02498	0.715612	0.0772446	-0.441095								YGR134W	CAF130	0.652774	0.610029	0.968152	-0.0977066	0.568649
YLR446W	YLR446W	0.39989	0.394837	0.720856	-0.0183432	0.850109							YBR173C	UMP1	0.955537	0.930103	0.704084	-0.038921	-0.440564								YJR022W	LSM8	0.157098	0.146817	0.281874	-0.0976443	0.843386
YGL062W	PYC1	0.626844	0.57158	1.12979	-0.133151	0.849877							YBL059C-A	CMC2	0.19391	0.203076	0.142988	0.066632	-0.439495								YDR229W	IVY1	0.736985	0.689057	1.1	-0.0970129	0.577796
YPR002W	PDH1	0.236766	0.267378	0.426698	0.17542	0.849756							YDR002W	YRB1	1.76853	1.856	1.3049	0.0696508	-0.438615								YPL233W	NSL1	0.532939	0.498296	0.758369	-0.0969699	0.508929
YMR316W	DIA1	0.23139	0.293286	0.417009	0.341984	0.849753							YHR001W-A	QCR10	0.317332	0.262062	0.234553	-0.276086	-0.436082								YMR303C	ADH2	0.405846	0.379516	0.588684	-0.0967728	0.536561
YPL061W	ALD6	0.397826	0.385003	0.716654	-0.0472672	0.849138							YDR226W	ADK1	2.6074	3.088	1.92844	0.244062	-0.435175								YGL211W	NCS6	1.00066	0.935833	1.49297	-0.0966319	0.577226
YBR117C	TKL2	0.824252	0.875954	1.48279	0.0877699	0.847158							YER094C	PUP3	1.26509	1.2366	0.93568	-0.0328686	-0.435158								YMR179W	SPT21	0.707464	0.662065	1.05188	-0.0956854	0.572247
YJL041W	NSP1	1.06739	0.983565	1.91962	-0.117997	0.846731							YIL157C	COA1	1.06814	1.06831	0.790985	0.000232233	-0.433381								YGL113W	SLD3	0.478329	0.447829	0.775864	-0.0950545	0.697801
YGL151W	NUT1	0.776578	0.718519	1.39602	-0.112104	0.846119							YGR029W	ERV1	0.475245	0.506066	0.352623	0.0906552	-0.430543								YOL006C	TOP1	1.13636	1.06398	1.96199	-0.0949432	0.787899
YPL145C	KES1	1.12808	1.12744	2.02716	-0.000820097	0.84559							YNR032C-A	HUB1	0.444016	0.407864	0.32979	-0.122523	-0.429066								YOR363C	PIP2	0.631164	0.590995	0.985683	-0.0948695	0.643108
YGL241W	KAP114	0.874871	0.846123	1.57202	-0.0482029	0.845474							YER071C	TDA2	0.258167	0.267239	0.191799	0.0498229	-0.428713								YJL159W	HSP150	0.837619	0.784382	1.33067	-0.094737	0.667785
YOL144W	NOP8	1.17963	1.10156	2.11945	-0.098789	0.84536							YJR096W	YJR096W	0.878055	0.91872	0.65303	0.0653139	-0.427161								YPL268W	PLC1	0.661367	0.619377	0.988252	-0.0946343	0.579427
YDR333C	RQC1	0.755899	0.765659	1.35669	0.018508	0.843825							YKL167C	MRP49	0.230104	0.239047	0.171176	0.0550052	-0.426812								YKL146W	AVT3	0.76913	0.720495	1.25254	-0.0942397	0.703559
YPR046W	MCM16	0.107008	0.118455	0.192044	0.146627	0.843722							YPL046C	ELC1	0.580152	0.547871	0.431819	-0.0825964	-0.426007								YPL116W	HOS3	0.927469	0.868834	1.35124	-0.0942198	0.542909
YOR294W	RRS1	0.364458	0.427996	0.654017	0.231846	0.843576							YIL069C	RPS24B	0.461004	0.520446	0.343314	0.174967	-0.425253								YDR257C	RKM4	0.806603	0.755812	1.32293	-0.0938313	0.713802
YJR131W	MNS1	0.851281	0.85514	1.52758	0.00652532	0.843538							YCR059C	YIH1	0.776491	0.855362	0.578617	0.139566	-0.42436								YDR419W	RAD30	0.810212	0.759213	1.27391	-0.093795	0.652894
YJR022W	LSM8	0.157098	0.146817	0.281874	-0.0976443	0.843386							YHR121W	LSM12	1.22611	1.36567	0.914107	0.15552	-0.423658								YIL109C	SEC24	1.12533	1.05461	2.07196	-0.0936452	0.880646
YPL210C	SRP72	0.729715	0.746897	1.30692	0.0335752	0.840763							YNR036C	MRPS12	0.478631	0.538123	0.357037	0.169022	-0.422842								YJR119C	JHD2	0.548532	0.514413	0.91641	-0.0926503	0.740416
YOL058W	ARG1	1.25781	1.32769	2.25189	0.0780114	0.840227							YLL014W	EMC6	0.447873	0.477668	0.334539	0.0929162	-0.420916								YDR128W	MTC5	1.02969	0.965649	1.5881	-0.0926348	0.625092
YOL075C	YOL075C	0.969566	0.807746	1.73584	-0.263439	0.840222							YOR210W	RPB10	0.342143	0.352322	0.255699	0.0422972	-0.420154								YJL125C	GCD14	1.16151	1.08954	2.00344	-0.092278	0.786481
YBL037W	APL3	0.626126	0.581832	1.12059	-0.105851	0.83974							YBR033W	EDS1	0.30393	0.295626	0.227491	-0.0399654	-0.41793								YLR084C	RAX2	0.650621	0.61046	1.04143	-0.0919188	0.678677
YDR189W	SLY1	0.830374	0.882718	1.48568	0.088191	0.839293							YLR200W	YKE2	0.381103	0.41537	0.285587	0.124219	-0.416252								YCR010C	ADY2	0.379702	0.356266	0.539427	-0.0919145	0.506558
YLR429W	CRN1	1.39609	1.52144	2.49757	0.124046	0.839136							YDR322C-A	TIM11	0.748031	0.749199	0.560651	0.00225178	-0.415994								YPR137W	RRP9	1.05499	0.989908	1.62189	-0.091869	0.620441
YNL189W	SRP1	1.24568	1.24697	2.22822	0.00149792	0.838957							YJR099W	YUH1	1.63993	1.66081	1.23074	0.0182505	-0.414106								YAL021C	CCR4	1.0711	1.00503	1.85321	-0.0918496	0.790939
YLR014C	PPR1	0.394743	0.391479	0.70581	-0.0119809	0.838365							YPL127C	HHO1	1.69892	1.55904	1.27515	-0.123966	-0.413954								YJR032W	CPR7	1.09079	1.02379	1.7951	-0.0914549	0.71869
YNL249C	MPA43	0.347755	0.333899	0.62176	-0.0586596	0.838288							YLR204W	QRI5	0.235537	0.238959	0.176838	0.0208102	-0.413525								YFL055W	AGP3	0.656107	0.615846	0.970325	-0.0913601	0.564537
YOR306C	MCH5	0.471675	0.47593	0.843002	0.0129562	0.837742							YDR353W	TRR1	1.61359	1.62151	1.2131	0.0070685	-0.411569								YJL056C	ZAP1	0.650414	0.610793	1.03939	-0.0906761	0.676311
YOR308C	SNU66	0.758604	0.707316	1.35528	-0.100993	0.837173							YIL065C	FIS1	0.618305	0.665773	0.465273	0.106711	-0.410241								YOR353C	SOG2	0.770518	0.723583	1.14677	-0.0906716	0.57368
YDL182W	LYS20	0.584885	0.654387	1.04486	0.16199	0.837077							YIL018W	RPL2B	1.63353	1.84114	1.23055	0.172601	-0.408689								YBR156C	SLI15	0.775634	0.7285	1.10021	-0.0904472	0.504328
YER007W	PAC2	0.424977	0.444	0.758855	0.0631748	0.836441							YDL120W	YFH1	0.557069	0.431108	0.419647	-0.369807	-0.408678								YOR172W	YRM1	0.878335	0.82515	1.31656	-0.0901145	0.583926
YOR196C	LIP5	0.792915	0.65545	1.41584	-0.274682	0.836421							YOR251C	TUM1	2.15522	2.1528	1.62455	-0.00162421	-0.407799								YPL100W	ATG21	0.755449	0.709755	1.37532	-0.090013	0.864364
YNL258C	DSL1	0.681816	0.712443	1.21715	0.063392	0.836056							YPL223C	GRE1	0.975844	0.937549	0.73679	-0.0577557	-0.405396								YNL132W	KRE33	0.676032	0.635303	1.52032	-0.089646	1.16921
YNR075W	COS10	0.449047	0.458956	0.801095	0.0314873	0.835106							YPR140W	TAZ1	0.571427	0.621146	0.431588	0.120361	-0.404914								YLR148W	PEP3	0.720858	0.677755	1.27129	-0.0889522	0.818503
YJL154C	VPS35	0.648016	0.683982	1.15584	0.0779292	0.834845							YPR172W	YPR172W	1.71389	1.84967	1.29517	0.109988	-0.404138								YJL076W	NET1	0.697189	0.655717	1.21565	-0.0884755	0.802101
YOR252W	TMA16	0.901161	0.986437	1.6071	0.130441	0.834605							YGR285C	ZUO1	1.43405	1.62507	1.08449	0.180412	-0.40307								YDR409W	SIZ1	0.729124	0.685806	1.29317	-0.0883636	0.826671
YBR143C	SUP45	1.09363	1.16857	1.94989	0.0956178	0.834269							YLR008C	PAM18	0.4233	0.439566	0.320398	0.0544013	-0.401817								YDL117W	CYK3	0.779768	0.73351	1.19467	-0.0882279	0.615501
YER073W	ALD5	0.45846	0.501552	0.817124	0.129603	0.833758							YGR253C	PUP2	1.17085	1.16502	0.886862	-0.00720652	-0.400778								YDR473C	PRP3	1.40648	1.32304	2.0168	-0.0882278	0.519982
YPR003C	YPR003C	0.648371	0.59378	1.1556	-0.126892	0.833752							YIR028W	DAL4	0.350729	0.464232	0.266019	0.404488	-0.39883								YLR417W	VPS36	0.696356	0.655121	0.996136	-0.0880655	0.516517
YLR244C	MAP1	0.661512	0.68645	1.17894	0.0533872	0.833646							YBR151W	APD1	1.64751	1.48933	1.24996	-0.145617	-0.398399								YPR141C	KAR3	0.977944	0.920283	1.44048	-0.0876737	0.558722
YDR331W	GPI8	0.596751	0.674139	1.06307	0.175916	0.833041							YFL017C	GNA1	1.32364	1.25034	1.0058	-0.082192	-0.396167								YGR233C	PHO81	0.68138	0.641233	1.06798	-0.0876102	0.648352
YBR229C	ROT2	1.17967	1.18939	2.10006	0.0118479	0.832051							YDL072C	YET3	1.07539	1.13291	0.818023	0.0751729	-0.394653								YDR137W	RGP1	0.810009	0.762295	1.1928	-0.0875878	0.558344
YDL175C	AIR2	0.500415	0.517435	0.890186	0.0482512	0.830981							YER050C	RSM18	0.313268	0.335172	0.23864	0.0975013	-0.392565								YIL038C	NOT3	0.846901	0.797238	1.45856	-0.0871816	0.784277
YJR075W	HOC1	0.814501	1.02432	1.44874	0.330684	0.830811							YDR079W	PET100	0.306477	0.232823	0.233808	-0.396546	-0.390453								YPL053C	KTR6	0.908779	0.855494	1.49306	-0.0871716	0.716268
YDR147W	EKI1	0.444842	0.451527	0.791222	0.0215205	0.83079							YMR121C	RPL15B	0.572307	0.644456	0.436946	0.171293	-0.389334								YBR295W	PCA1	0.680245	0.64048	1.12546	-0.0869018	0.726386
YKR027W	BCH2	0.680329	0.738632	1.20996	0.118623	0.830649							YDR236C	FMN1	0.46908	0.530465	0.358166	0.177422	-0.389206								YNL087W	TCB2	0.888633	0.836896	1.73286	-0.0865398	0.963492
YKL172W	EBP2	1.32217	1.37417	2.35145	0.0556578	0.830643							YDR119W-A	COX26	0.149483	0.163348	0.114434	0.127966	-0.385466								YPL018W	CTF19	0.72763	0.685383	1.18011	-0.0862943	0.697644
YIR033W	MGA2	0.891285	0.896808	1.5851	0.00891279	0.830616							YDR121W	DPB4	0.680345	0.718942	0.520929	0.0796101	-0.385178								YGL008C	PMA1	1.04117	0.980842	2.00618	-0.0861192	0.946242
YPR032W	SRO7	0.68752	0.637024	1.22208	-0.110055	0.829859							YLR118C	YLR118C	1.4489	1.49574	1.11075	0.0459031	-0.383425								YOR027W	STI1	2.18367	2.05718	3.38867	-0.0860865	0.633964
YLR324W	PEX30	0.899579	0.955249	1.59893	0.0866265	0.829787							YEL020W-A	TIM9	0.155884	0.175647	0.11958	0.172207	-0.382499								YDR379W	RGA2	0.832446	0.784253	1.36822	-0.0860373	0.716875
YDR023W	SES1	1.31759	1.37434	2.34084	0.0608471	0.82913							YNL155W	CUZ1	1.51865	1.5033	1.16543	-0.0146581	-0.381936								YBR008C	FLR1	0.452932	0.426715	0.690841	-0.08602	0.609059
YKL216W	URA1	1.15513	1.20507	2.05171	0.0610677	0.828771							YCR020C-A	MAK31	0.282386	0.342549	0.216889	0.278642	-0.380709								YKR106W	GEX2	0.541301	0.509972	0.766626	-0.0860127	0.502092
YBL014C	RRN6	0.501722	0.48051	0.891083	-0.0623213	0.828671							YCL009C	ILV6	3.44318	3.99749	2.6453	0.215352	-0.38031								YNL221C	POP1	0.928619	0.874991	1.3979	-0.0858184	0.590106
YIL130W	ASG1	0.658747	0.588371	1.16993	-0.162997	0.828632							YLR390W-A	CCW14	4.07224	3.35467	3.13135	-0.279655	-0.379038								YNL025C	SSN8	0.411401	0.387947	0.621794	-0.0846844	0.595893
YGR159C	NSR1	0.583769	0.628088	1.0367	0.105569	0.828528							YBR269C	SDH8	0.441507	0.418796	0.339799	-0.0761866	-0.377753								YHR040W	BCD1	1.29612	1.22229	1.94906	-0.0846128	0.588574
YLR241W	CSC1	0.725213	0.756026	1.28758	0.0600318	0.828182							YKR049C	FMP46	0.617557	0.697625	0.47545	0.17588	-0.37728								YJR065C	ARP3	1.53208	1.44487	2.30285	-0.0845559	0.587929
YMR105C	PGM2	0.839692	0.821073	1.49076	-0.0323509	0.828118							YDL064W	UBC9	0.792619	0.785497	0.610588	-0.0130221	-0.376428								YAL053W	FLC2	0.73945	0.697363	1.07361	-0.0845438	0.537946
YNL182C	IPI3	0.37933	0.400462	0.673294	0.078211	0.827781							YER074W-A	YOS1	0.365902	0.386327	0.282067	0.0783659	-0.375416								YDR192C	NUP42	0.467425	0.440828	0.684316	-0.0845207	0.549926
YNL212W	VID27	1.57515	1.51442	2.7958	-0.0567242	0.827776							YAL055W	PEX22	2.49455	2.22376	1.92316	-0.165781	-0.375299								YJL101C	GSH1	0.988604	0.932471	1.58275	-0.0843338	0.678967
YLL035W	GRC3	0.632174	0.65573	1.12206	0.0527793	0.827754							YOL012C	HTZ1	0.754266	0.77614	0.58405	0.041242	-0.368982								YMR240C	CUS1	0.81589	0.769595	1.20101	-0.0842755	0.557799
YOR176W	HEM15	0.604229	0.479508	1.0724	-0.333543	0.827672							YJL158C	CIS3	1.34459	1.43083	1.04399	0.0896846	-0.36505								YDR536W	STL1	0.192937	0.182011	0.44531	-0.0840983	1.20668
YGR274C	TAF1	0.900255	0.80105	1.59769	-0.168442	0.827583							YMR116C	ASC1	1.64315	1.85222	1.27642	0.172788	-0.364359								YOL017W	ESC8	0.692312	0.653121	1.13659	-0.0840706	0.715221
YDR083W	RRP8	0.748943	0.836849	1.32844	0.160112	0.826801							YPR036W-A	SPO24	0.330887	0.261382	0.257134	-0.340176	-0.363819								YDL148C	NOP14	0.996491	0.940093	2.15131	-0.0840529	1.11029
YDR409W	SIZ1	0.729124	0.685806	1.29317	-0.0883636	0.826671							YFL038C	YPT1	2.10456	2.16871	1.63721	0.0433146	-0.362279								YER049W	TPA1	1.18807	1.12118	2.08403	-0.0836103	0.810752
YDL153C	SAS10	2.25182	2.15098	3.9938	-0.0661006	0.826669							YBR167C	POP7	0.207655	0.226388	0.161594	0.124612	-0.361815								YJL087C	TRL1	0.929213	0.877002	1.46956	-0.0834292	0.661304
YOR165W	SEY1	1.23654	1.29156	2.19304	0.0628052	0.826616							YPR036W	VMA13	1.94073	2.11179	1.51043	0.121872	-0.361643								YOR274W	MOD5	0.949571	0.896473	1.40703	-0.083017	0.567301
YNL008C	ASI3	0.758793	0.771162	1.34482	0.023327	0.825631							YLR025W	SNF7	3.59203	3.42734	2.79667	-0.0677073	-0.36109								YCR026C	NPP1	0.778053	0.734949	1.18481	-0.0822243	0.606712
YLR044C	PDC1	1.85163	1.98629	3.28075	0.101277	0.825226							YER092W	IES5	0.519761	0.583394	0.404745	0.166621	-0.360835								YGR003W	CUL3	1.03635	0.979061	1.61567	-0.0820427	0.640616
YLL034C	RIX7	1.20764	1.11752	2.13959	-0.111888	0.825139							YPL058C	PDR12	1.47073	1.08193	1.14549	-0.442928	-0.360569								YJL079C	PRY1	1.56638	1.48003	2.22385	-0.081814	0.505624
YNL088W	TOP2	1.68666	1.4775	2.98822	-0.191008	0.825117							YEL012W	UBC8	1.43242	1.42502	1.11605	-0.00747722	-0.360058								YBR065C	ECM2	0.65047	0.614658	0.987969	-0.0816987	0.602984
YOR067C	ALG8	1.0529	1.08546	1.86448	0.0439388	0.824412							YDR381W	YRA1	1.78096	1.60986	1.38769	-0.145724	-0.359969								YBR073W	RDH54	1.43231	1.35371	2.27318	-0.0814259	0.666374
YER021W	RPN3	0.684161	0.704152	1.21135	0.0415509	0.824214							YOR094W	ARF3	1.02601	0.977198	0.799655	-0.0703182	-0.359592								YMR087W	YMR087W	0.835982	0.790266	1.53426	-0.0811329	0.876001
YHR018C	ARG4	0.911353	0.965667	1.61355	0.0835167	0.824156							YKL183W	LOT5	0.937732	0.938587	0.731713	0.00131467	-0.357898								YGL186C	TPN1	0.851121	0.805348	1.34814	-0.0797526	0.663531
YAL048C	GEM1	0.797253	0.703961	1.41087	-0.179542	0.823481							YLR293C	GSP1	1.30243	1.54492	1.01811	0.246333	-0.355302								YOR138C	RUP1	0.570545	0.540052	1.00861	-0.0792432	0.82196
YML049C	RSE1	0.902614	0.874019	1.59635	-0.0464446	0.8226							YNL138W-A	YSF3	0.226993	0.23414	0.177463	0.0447287	-0.355131								YDR369C	XRS2	0.765966	0.725141	1.10814	-0.0790205	0.53279
YCR089W	FIG2	5.03522	3.91481	8.90491	-0.363112	0.822546							YOR228C	MCP1	0.665274	0.605232	0.520342	-0.136462	-0.354489								YLR397C	AFG2	0.832556	0.788202	1.52545	-0.0789811	0.873617
YJL074C	SMC3	1.702	1.54146	3.00993	-0.142937	0.822497							YDL078C	MDH3	3.29523	3.4541	2.58367	0.0679307	-0.350955								YDR291W	HRQ1	0.535884	0.507408	0.833089	-0.0787763	0.63655
YGL139W	FLC3	0.826653	0.864489	1.46191	0.064565	0.822496							YNL200C	YNL200C	1.90031	1.70522	1.48999	-0.15628	-0.350934								YGL107C	RMD9	0.514556	0.487225	0.753375	-0.0787395	0.550039
YNL123W	NMA111	0.79549	0.771958	1.40645	-0.0433217	0.822144							YBL091C-A	SCS22	0.943842	0.914321	0.740455	-0.0458442	-0.350132								YGL099W	LSG1	1.15322	1.09206	2.25262	-0.0786253	0.965931
YOR138C	RUP1	0.570545	0.540052	1.00861	-0.0792432	0.82196							YMR038C	CCS1	1.25116	1.27112	0.98166	0.0228406	-0.349967								YJR042W	NUP85	2.02705	1.9196	3.02064	-0.0785755	0.57547
YER157W	COG3	0.317039	0.354446	0.560348	0.160906	0.821665							YMR095C	SNO1	0.796636	1.41141	0.625166	0.825142	-0.349682								YIL166C	YIL166C	0.238836	0.226223	0.387741	-0.0782744	0.699072
YKL209C	STE6	0.759013	0.639335	1.34086	-0.247552	0.820962							YNL306W	MRPS18	1.6526	1.63889	1.29866	-0.0120135	-0.347708								YPL027W	SMA1	0.315925	0.299263	0.462757	-0.0781656	0.550675
YMR012W	CLU1	0.665966	0.595939	1.17642	-0.160285	0.820881							YHL034C	SBP1	4.20662	4.10072	3.30665	-0.0367858	-0.347293								YMR302C	YME2	0.967941	0.917011	1.43049	-0.0779806	0.563516
YLR032W	RAD5	1.00248	0.879851	1.77077	-0.188249	0.820794							YPR069C	SPE3	2.27007	2.37868	1.78717	0.0674203	-0.345063								YEL031W	SPF1	0.8278	0.78428	1.75336	-0.077912	1.08277
YNL273W	TOF1	0.803908	0.773877	1.41995	-0.0549275	0.820738							YBR244W	GPX2	1.29566	1.34915	1.02328	0.0583652	-0.340482								YFL047W	RGD2	0.921597	0.873514	1.47847	-0.0773039	0.681896
YMR300C	ADE4	0.748969	0.793338	1.3228	0.0830296	0.82062							YJL143W	TIM17	1.13695	1.22558	0.898387	0.108299	-0.339754								YMR066W	SOV1	0.549976	0.521624	0.872042	-0.07636	0.665028
YOL123W	HRP1	1.51684	1.60243	2.67892	0.0791979	0.820588							YCR046C	IMG1	0.573986	0.609845	0.454218	0.0874287	-0.33763								YGL216W	KIP3	0.799466	0.758267	1.15923	-0.0763307	0.536061
YOR301W	RAX1	0.532647	0.592832	0.940605	0.154444	0.820411							YBR268W	MRPL37	0.349858	0.364039	0.27686	0.0573247	-0.337613								YKL191W	DPH2	1.08923	1.03316	1.81767	-0.0762385	0.738783
YPR179C	HDA3	0.779535	0.725858	1.37624	-0.102928	0.820044							YOR284W	HUA2	0.417297	0.42134	0.33045	0.0139096	-0.336645								YLR039C	RIC1	0.85039	0.806651	1.33408	-0.0761809	0.649646
YDR307W	PMT7	0.69328	0.682906	1.22321	-0.021752	0.819158							YLR218C	COA4	0.706255	0.59064	0.559883	-0.257909	-0.335062								YHR105W	YPT35	0.711404	0.674888	1.04704	-0.0760223	0.557573
YBR036C	CSG2	0.564838	0.638076	0.996361	0.175891	0.818831							YLR257W	YLR257W	1.14463	1.00951	0.907698	-0.181226	-0.334591								YML123C	PHO84	0.501464	0.475759	0.810191	-0.0759164	0.692114
YBL020W	RFT1	0.558343	0.578249	0.984839	0.0505376	0.818736							YHR133C	NSG1	0.835434	0.888966	0.663835	0.0896014	-0.331701								YOR206W	NOC2	0.979046	0.928903	2.22785	-0.0758479	1.18621
YLR148W	PEP3	0.720858	0.677755	1.27129	-0.0889522	0.818503							YHR083W	SAM35	1.13691	1.10135	0.903599	-0.0458532	-0.331369								YOL145C	CTR9	0.628585	0.596492	1.32588	-0.0756061	1.07677
YDR243C	PRP28	0.676421	0.692641	1.19288	0.0341859	0.818457							YOR125C	CAT5	0.527285	0.561439	0.419086	0.0905466	-0.331335								YML066C	SMA2	0.212756	0.201933	0.312291	-0.0753206	0.553692
YHR156C	LIN1	0.479278	0.510941	0.844756	0.0922939	0.817671							YMR195W	ICY1	0.23331	0.210703	0.18572	-0.147037	-0.329122								YPR116W	RRG8	0.479032	0.454754	0.696871	-0.0750347	0.54077
YML109W	ZDS2	0.651671	0.642518	1.14845	-0.0204052	0.817475							YKL016C	ATP7	0.645063	0.758994	0.514967	0.234648	-0.324961								YML082W	YML082W	0.784785	0.745056	1.20945	-0.0749493	0.62398
YIL162W	SUC2	1.03996	1.16855	1.83173	0.168202	0.816688							YNL291C	MID1	0.891834	0.858363	0.712655	-0.0551879	-0.323571								YOR229W	WTM2	0.936032	0.888653	1.44294	-0.0749371	0.624381
YKR066C	CCP1	1.36666	0.95222	2.40578	-0.521287	0.815848							YER011W	TIR1	1.87417	2.32687	1.50107	0.312136	-0.320258								YDR320C	SWA2	0.97192	0.922731	1.64948	-0.0749264	0.763104
YHR172W	SPC97	0.691931	0.634754	1.21774	-0.124431	0.815501							YMR107W	SPG4	0.397825	0.321265	0.318746	-0.308371	-0.319728								YGL137W	SEC27	1.37178	1.30241	2.57248	-0.0748583	0.907116
YIL030C	SSM4	0.72278	0.648814	1.27187	-0.155751	0.815328							YER026C	CHO1	0.606856	0.718317	0.486883	0.243268	-0.317778								YOR237W	HES1	0.481884	0.457583	0.688425	-0.0746516	0.514614
YIL128W	MET18	0.535599	0.54358	0.94241	0.021341	0.815202							YML001W	YPT7	1.28662	1.36637	1.03256	0.0867621	-0.317365								YDR350C	ATP22	0.412095	0.391475	0.6031	-0.0740551	0.549421
YCR053W	THR4	1.19285	1.21067	2.0986	0.0213921	0.815012							YNL143C	YNL143C	0.173427	0.184699	0.139229	0.0908448	-0.316874								YML065W	ORC1	1.21243	1.15184	1.99782	-0.073959	0.720529
YLR314C	CDC3	1.45497	1.4107	2.55925	-0.0445748	0.814732							YHR147C	MRPL6	0.341757	0.389083	0.274512	0.187106	-0.316103								YML052W	SUR7	0.556439	0.528687	0.809443	-0.0738099	0.540707
YHR058C	MED6	0.573122	0.562209	1.00777	-0.0277358	0.814248							YER058W	PET117	0.442911	0.377402	0.355843	-0.230912	-0.315776								YMR156C	TPP1	0.47252	0.449175	0.673255	-0.0730997	0.510776
YBR074W	PFF1	0.654241	0.650125	1.15019	-0.00910345	0.813978							YLR070C	XYL2	0.346057	0.330962	0.278048	-0.0643441	-0.315678								YPR161C	SGV1	0.740031	0.703484	1.22466	-0.0730681	0.726729
YFL008W	SMC1	1.49573	1.29755	2.6292	-0.205062	0.813776							YLR048W	RPS0B	1.53686	1.7109	1.23592	0.154768	-0.314399								YOR190W	SPR1	0.535036	0.508623	0.785178	-0.0730393	0.553382
YDL091C	UBX3	0.635975	0.615879	1.11734	-0.0463226	0.813028							YHR160C	PEX18	0.472489	0.405414	0.380066	-0.220883	-0.31403								YDR432W	NPL3	1.56006	1.48323	2.54904	-0.0728579	0.70835
YJL201W	ECM25	0.322263	0.344077	0.566031	0.094492	0.81264							YGL032C	AGA2	0.409231	0.356625	0.329561	-0.198511	-0.312371								YPL012W	RRP12	0.579041	0.550578	1.14458	-0.0727191	0.983084
YER049W	TPA1	1.18807	1.12118	2.08403	-0.0836103	0.810752							YOR348C	PUT4	1.29422	1.05243	1.04266	-0.298367	-0.311818								YHL016C	DUR3	1.04162	0.990453	1.48206	-0.0726665	0.50878
YFL037W	TUB2	3.19351	3.08851	5.60109	-0.0482324	0.810567							YPR098C	YPR098C	0.803208	0.824573	0.647156	0.0378734	-0.311661								YIL042C	PKP1	0.547326	0.520542	0.779554	-0.0723865	0.510247
YDR300C	PRO1	0.616177	0.669995	1.08035	0.120805	0.810084							YBR194W	AIM4	0.360335	0.368991	0.290608	0.0342475	-0.310262								YML007W	YAP1	0.891031	0.847437	1.26723	-0.0723694	0.508128
YHR173C	YHR173C	0.27958	0.300256	0.490049	0.102931	0.809665							YGL231C	EMC4	0.666588	0.686285	0.537988	0.042013	-0.309222								YER052C	HOM3	0.757271	0.720386	1.17482	-0.0720389	0.633555
YER176W	ECM32	0.855695	0.749342	1.49936	-0.191472	0.809174							YER179W	DMC1	0.928253	0.798084	0.749236	-0.217976	-0.309098								YLR442C	SIR3	0.856384	0.81495	1.42324	-0.0715459	0.732853
YBR045C	GIP1	0.709503	0.695753	1.24302	-0.0282339	0.808964							YHR041C	SRB2	0.836287	0.917127	0.675191	0.133124	-0.308704								YLR240W	VPS34	1.13747	1.08248	1.88843	-0.0714857	0.73136
YDL215C	GDH2	0.571432	0.55238	1.00078	-0.0489225	0.808466							YPR127W	YPR127W	0.772576	0.737968	0.624301	-0.0661185	-0.307433								YMR306W	FKS3	0.985524	0.937885	1.59589	-0.0714802	0.695396
YBR296C	PHO89	0.675741	0.68395	1.18322	0.017421	0.808176							YNL031C	HHT2	0.237777	0.282971	0.192243	0.251044	-0.306676								YPL091W	GLR1	2.46292	2.34432	4.18983	-0.0712002	0.766523
YBR247C	ENP1	0.800575	0.79183	1.40152	-0.0158466	0.807887							YMR202W	ERG2	0.814287	0.897819	0.658373	0.140888	-0.306631								YIL047C	SYG1	0.716365	0.6819	1.05717	-0.071136	0.561439
YML029W	USA1	0.621589	0.63023	1.08762	0.019917	0.80714							YLR421C	RPN13	1.37263	1.33139	1.11054	-0.0440134	-0.305691								YLR263W	RED1	0.399196	0.380001	0.68153	-0.0710964	0.771677
YMR108W	ILV2	0.98705	1.0071	1.72707	0.0290056	0.80713							YIL124W	AYR1	1.79939	1.66328	1.45636	-0.113475	-0.305142								YGL049C	TIF4632	0.932707	0.887875	1.85316	-0.0710686	0.990489
YOL101C	IZH4	0.407459	0.411718	0.71286	0.0150017	0.806963							YGR050C	YGR050C	0.227349	0.198702	0.184062	-0.194303	-0.304718								YOL117W	RRI2	0.760357	0.723872	1.19372	-0.0709407	0.650711
YGL027C	CWH41	1.82865	1.85889	3.199	0.0236657	0.806845							YFL005W	SEC4	1.75844	1.76812	1.42372	0.00792441	-0.304632								YDR049W	VMS1	1.00754	0.95924	1.58931	-0.0708771	0.657562
YDR118W	APC4	0.7276	0.78303	1.27271	0.105923	0.806684							YLR208W	SEC13	2.13346	2.24166	1.72882	0.0713696	-0.30341								YLR424W	SPP382	0.682458	0.649745	1.13134	-0.0708658	0.729218
YHR037W	PUT2	0.695669	0.791112	1.21659	0.185481	0.806366							YPR004C	AIM45	1.08269	1.08839	0.87739	0.0075774	-0.303326								YKR084C	HBS1	1.62663	1.54903	2.47732	-0.0705238	0.606888
YBR097W	VPS15	0.535754	0.540083	0.936816	0.0116103	0.806197							YNL255C	GIS2	0.587519	0.790872	0.476207	0.428809	-0.303046								YLR083C	EMP70	0.986495	0.939519	1.8963	-0.0703907	0.942805
YMR316C-A	YMR316C-A	1.24333	1.20922	2.17357	-0.0401294	0.805861							YJR082C	EAF6	0.376454	0.353374	0.305313	-0.0912768	-0.302183								YDR438W	THI74	0.329532	0.313915	0.550989	-0.0700431	0.741606
YDR464W	SPP41	1.15596	0.943684	2.02038	-0.292719	0.805535							YGR136W	LSB1	1.42764	1.31767	1.15978	-0.115643	-0.299779								YJL157C	FAR1	0.951487	0.906432	1.46617	-0.069986	0.623795
YCR009C	RVS161	0.800343	0.956701	1.3985	0.257449	0.805193							YDL210W	UGA4	0.46662	0.458023	0.379369	-0.0268302	-0.298648								YHL038C	CBP2	0.655886	0.625096	1.07885	-0.0693661	0.717982
YKL175W	ZRT3	0.706458	0.789767	1.23433	0.160823	0.805055							YDR284C	DPP1	1.41445	1.49363	1.15235	0.0785791	-0.295668								YER169W	RPH1	0.745116	0.710172	1.11646	-0.0692969	0.583395
YNL225C	CNM67	0.526271	0.470287	0.919449	-0.162263	0.804965							YML081C-A	ATP18	0.381411	0.36632	0.310983	-0.0582434	-0.29451								YHR072W	ERG7	0.975285	0.929684	1.66178	-0.0690843	0.76883
YGL233W	SEC15	0.722134	0.723308	1.26151	0.00234311	0.804816							YDR541C	YDR541C	0.567885	0.557621	0.46308	-0.0263135	-0.294337								YOR062C	YOR062C	0.256791	0.244851	0.426716	-0.0686908	0.732683
YMR167W	MLH1	0.419208	0.402888	0.73198	-0.0572897	0.804136							YOR327C	SNC2	0.816477	0.779707	0.666467	-0.0664793	-0.292878								YGR006W	PRP18	0.426517	0.406687	0.701198	-0.0686854	0.717217
YDR017C	KCS1	0.551158	0.525782	0.962356	-0.0680008	0.804106							YFR031C-A	RPL2A	1.53574	1.82826	1.2541	0.251535	-0.292281								YEL036C	ANP1	1.16311	1.10904	1.66455	-0.0686752	0.517141
YAL038W	CDC19	2.23806	2.42986	3.90605	0.118626	0.803465							YER177W	BMH1	3.86359	3.40118	3.16016	-0.183907	-0.289945								YNR034W	SOL1	0.958115	0.913907	1.4401	-0.0681514	0.587894
YHR052W	CIC1	0.266301	0.325646	0.464722	0.290245	0.803309							YPR166C	MRP2	0.246716	0.280805	0.201856	0.186719	-0.289523								YHR048W	YHK8	0.554538	0.528973	0.820696	-0.0680929	0.56556
YCL024W	KCC4	1.03296	1.00936	1.80231	-0.033347	0.803056							YDR237W	MRPL7	0.562623	0.59275	0.4604	0.0752548	-0.289279								YGR187C	HGH1	0.65447	0.624322	1.08089	-0.0680363	0.723824
YGR240C	PFK1	0.831495	0.794929	1.45012	-0.0648827	0.802388							YMR236W	TAF9	0.489596	0.54552	0.400724	0.156042	-0.288982								YDR017C	KCS1	0.551158	0.525782	0.962356	-0.0680008	0.804106
YJL138C	TIF2	1.45968	1.4859	2.5455	0.0256868	0.8023							YNL007C	SIS1	1.76116	1.84397	1.44384	0.0662929	-0.286616								YBL046W	PSY4	0.91261	0.870654	1.37173	-0.0678992	0.587922
YJL076W	NET1	0.697189	0.655717	1.21565	-0.0884755	0.802101							YGR174C	CBP4	0.958136	0.695603	0.785539	-0.461966	-0.286549								YKL048C	ELM1	0.599716	0.572178	0.865447	-0.0678145	0.529167
YDR164C	SEC1	0.983205	0.977285	1.71408	-0.00871292	0.801872							YBL102W	SFT2	1.23981	1.25784	1.01728	0.0208266	-0.285406								YBR138C	YBR138C	0.580159	0.55356	0.894956	-0.0677084	0.62537
YDL145C	COP1	1.61477	1.42147	2.81439	-0.183939	0.801498							YNL098C	RAS2	1.24496	1.13308	1.02175	-0.135842	-0.285061								YOL021C	DIS3	0.771969	0.736624	1.45536	-0.067613	0.914758
YKL057C	NUP120	0.765185	0.76054	1.33354	-0.00878317	0.80138							YIL094C	LYS12	0.740488	0.819366	0.607753	0.146032	-0.284991								YMR100W	MUB1	0.620318	0.591917	0.900136	-0.0676118	0.537135
YEL015W	EDC3	0.935376	0.957861	1.62998	0.0342702	0.801236							YKL142W	MRP8	1.58659	1.55387	1.30225	-0.0300629	-0.284918								YCL031C	RRP7	0.399103	0.380913	0.570592	-0.0673008	0.515698
YOR195W	SLK19	1.20221	1.17279	2.09486	-0.0357428	0.801174							YDL110C	TMA17	0.745686	0.649215	0.612135	-0.199872	-0.284718								YKR063C	LAS1	0.953933	0.910649	1.62785	-0.0669934	0.771009
YNL262W	POL2	1.92669	1.52828	3.35668	-0.334215	0.800908							YDL092W	SRP14	0.622537	0.715228	0.511165	0.200245	-0.284371								YBR280C	SAF1	0.763971	0.729365	1.13015	-0.066877	0.56492
YNL059C	ARP5	1.26583	1.32486	2.20503	0.0657602	0.800717							YHR059W	FYV4	0.314697	0.319311	0.25846	0.0209979	-0.284021								YDL073W	YDL073W	0.638369	0.609459	0.943355	-0.0668615	0.56341
YDR240C	SNU56	0.479098	0.491025	0.834424	0.0354737	0.80046							YJR118C	ILM1	0.71886	0.804971	0.590518	0.163226	-0.28373								YFL010W-A	AUA1	2.18129	2.08269	3.65414	-0.0667332	0.744348
YIL150C	MCM10	0.533293	0.466837	0.928724	-0.192008	0.800323							YMR184W	ADD37	0.664464	0.632233	0.546286	-0.0717348	-0.282535								YHR120W	MSH1	0.674365	0.644027	1.0372	-0.0664102	0.621094
YOR080W	DIA2	0.459986	0.494303	0.800522	0.103804	0.79935							YNL148C	ALF1	3.3167	3.04068	2.72751	-0.125356	-0.282164								YNL238W	KEX2	0.59734	0.570551	0.872357	-0.0661975	0.546366
YER036C	ARB1	0.831557	0.899589	1.44705	0.11345	0.79923							YJL065C	DLS1	0.211605	0.245747	0.174212	0.215798	-0.280525								YKR099W	BAS1	0.906497	0.865877	1.29792	-0.0661395	0.517823
YDR485C	VPS72	0.811291	0.786828	1.41135	-0.0441708	0.798781							YLR019W	PSR2	1.06693	0.980015	0.879116	-0.122586	-0.279336								YDL153C	SAS10	2.25182	2.15098	3.9938	-0.0661006	0.826669
YIL064W	EFM4	0.883609	0.990568	1.53704	0.164849	0.798674							YLR193C	UPS1	0.263204	0.241864	0.217136	-0.121986	-0.277584								YPL215W	CBP3	0.324668	0.310152	0.49468	-0.0659927	0.607528
YJL106W	IME2	0.300462	0.273172	0.522557	-0.13737	0.798405							YJL066C	MPM1	0.76742	0.68162	0.633644	-0.171048	-0.276343								YCR098C	GIT1	0.885343	0.846154	1.26147	-0.0653162	0.510792
YLR095C	IOC2	0.805252	0.719269	1.40036	-0.16291	0.798286							YDR178W	SDH4	1.87904	1.50255	1.55175	-0.322583	-0.276104								YDL009C	YDL009C	0.506748	0.484329	1.23618	-0.065282	1.28654
YDL126C	CDC48	1.87126	1.6105	3.25385	-0.216499	0.798141							YGR082W	TOM20	0.485639	0.529722	0.40138	0.125351	-0.274916								YGR240C	PFK1	0.831495	0.794929	1.45012	-0.0648827	0.802388
YOR038C	HIR2	0.416686	0.436612	0.724285	0.0673887	0.797595							YMR174C	PAI3	0.499169	0.418449	0.412701	-0.254477	-0.274433								YLR297W	YLR297W	0.318247	0.30433	0.465959	-0.064509	0.550058
YNR006W	VPS27	0.478426	0.509546	0.831529	0.0909176	0.797472							YNR022C	MRPL50	0.284349	0.281328	0.235095	-0.0154074	-0.274418								YOL084W	PHM7	0.517426	0.494804	0.747472	-0.0644958	0.530668
YEL061C	CIN8	0.625328	0.572604	1.08674	-0.127076	0.797324							YLR273C	PIG1	0.918043	0.896799	0.759089	-0.0337759	-0.274292								YPL045W	VPS16	1.15946	1.10898	1.70886	-0.0642277	0.559574
YGR200C	ELP2	2.09158	1.8508	3.63326	-0.176448	0.79667							YOR276W	CAF20	0.975285	1.15741	0.806735	0.247008	-0.273728								YOR127W	RGA1	0.87296	0.834962	1.33808	-0.0642053	0.616181
YBR243C	ALG7	0.999903	1.03912	1.73575	0.0554966	0.795696							YDL021W	GPM2	1.17183	1.02684	0.969318	-0.190548	-0.273721								YDR211W	GCD6	1.45036	1.38738	2.49335	-0.0640477	0.781673
YLL038C	ENT4	0.640405	0.587083	1.11145	-0.125419	0.795389							YGR247W	CPD1	0.702106	0.829117	0.581213	0.239887	-0.272624								YFR040W	SAP155	0.416583	0.398498	0.694143	-0.0640333	0.736629
YDL063C	SYO1	0.594521	0.599667	1.03147	0.0124339	0.794896							YCL001W	RER1	0.84834	0.839068	0.704569	-0.0158559	-0.267903								YGL228W	SHE10	1.39342	1.3334	2.28005	-0.0635223	0.710435
YGL092W	NUP145	0.85387	0.763086	1.48072	-0.16217	0.794207							YBR154C	RPB5	0.889234	0.871669	0.739431	-0.0287828	-0.266147								YBL005W	PDR3	0.706567	0.67617	1.10838	-0.0634393	0.649561
YOR222W	ODC2	0.794955	0.893165	1.3776	0.168053	0.793212							YDR043C	NRG1	0.475378	0.462795	0.395477	-0.0386996	-0.26548								YPR111W	DBF20	0.66063	0.63238	0.999273	-0.0630515	0.597036
YOR113W	AZF1	1.05118	0.887079	1.82155	-0.244877	0.793158							YMR112C	MED11	0.27004	0.260033	0.224944	-0.0544779	-0.263607								YER144C	UBP5	0.575428	0.550849	0.865577	-0.0629807	0.589026
YGL213C	SKI8	1.2393	1.25738	2.14754	0.0208932	0.793155							YPL250C	ICY2	0.138051	0.141036	0.115148	0.0308624	-0.261714								YAL051W	OAF1	0.362227	0.346816	0.689294	-0.0627252	0.928223
YBR092C	PHO3	0.483848	0.520479	0.838097	0.105284	0.792563							YBR187W	GDT1	1.00251	0.953512	0.836428	-0.0722899	-0.2613								YGR113W	DAM1	0.458201	0.438827	0.776394	-0.0623264	0.76081
YLR272C	YCS4	0.994056	0.900968	1.72078	-0.141851	0.791665							YMR139W	RIM11	1.57341	1.61402	1.31477	0.0367633	-0.259083								YBL014C	RRN6	0.501722	0.48051	0.891083	-0.0623213	0.828671
YPL235W	RVB2	1.65514	1.50232	2.86506	-0.139757	0.791613							YKR085C	MRPL20	0.269057	0.307196	0.224983	0.191249	-0.258097								YIL112W	HOS4	1.25952	1.20678	2.16193	-0.0617127	0.779449
YAL021C	CCR4	1.0711	1.00503	1.85321	-0.0918496	0.790939							YGR244C	LSC2	4.6471	4.10713	3.88901	-0.178202	-0.25693								YLR357W	RSC2	0.758648	0.726979	1.1452	-0.0615165	0.594093
YER149C	PEA2	0.561573	0.650448	0.971502	0.211961	0.790744							YJR153W	PGU1	0.547894	0.51297	0.459115	-0.095023	-0.255043								YDR057W	YOS9	0.612698	0.587249	1.11813	-0.0612034	0.867834
YBR068C	BAP2	0.443213	0.44523	0.766691	0.00655304	0.790645							YGR032W	GSC2	1.35607	1.01954	1.13639	-0.411513	-0.254968								YDR458C	HEH2	1.19603	1.1465	1.7687	-0.061018	0.564432
YIL090W	ICE2	0.394966	0.453398	0.682515	0.199049	0.789132							YER178W	PDA1	3.78867	3.94484	3.17943	0.058277	-0.252924								YDR021W	FAL1	0.649527	0.622664	1.07365	-0.0609367	0.725058
YBR172C	SMY2	0.558106	0.538031	0.964367	-0.0528505	0.789042							YDR304C	CPR5	1.72992	1.93904	1.45246	0.164642	-0.252203								YNR045W	PET494	0.391486	0.375355	0.59305	-0.0607061	0.599194
YDL240W	LRG1	0.359392	0.346572	0.621	-0.0524018	0.789037							YNL300W	TOS6	0.75785	0.594203	0.637827	-0.350955	-0.248746								YKL017C	HCS1	0.643583	0.617191	0.94637	-0.0604076	0.556279
YJL117W	PHO86	0.829702	0.827166	1.4333	-0.00441617	0.788674							YGR169C-A	LSO2	0.865574	0.710818	0.728962	-0.284177	-0.247814								YDR311W	TFB1	0.569055	0.545841	0.874055	-0.0600876	0.619156
YLR304C	ACO1	0.519661	0.39553	0.897606	-0.393785	0.788512							YGR044C	RME1	0.942122	1.00614	0.79358	0.0948509	-0.247537								YOR373W	NUD1	0.792923	0.76076	1.24256	-0.0597396	0.648065
YMR136W	GAT2	0.62132	0.559767	1.073	-0.15051	0.788245							YLR042C	YLR042C	1.13356	0.995014	0.957529	-0.188068	-0.243468								YBR235W	VHC1	0.89494	0.858724	1.37555	-0.0595958	0.620151
YNL236W	SIN4	0.73606	0.723552	1.27104	-0.0247265	0.78811							YAL039C	CYC3	0.779234	0.766769	0.658361	-0.0232653	-0.243178								YDR186C	YDR186C	0.581855	0.558364	1.00123	-0.0594534	0.78304
YOL006C	TOP1	1.13636	1.06398	1.96199	-0.0949432	0.787899							YJR148W	BAT2	2.28531	2.32437	1.93106	0.0244445	-0.243003								YHR155W	YSP1	0.57751	0.554214	0.952964	-0.0594014	0.722576
YOR386W	PHR1	0.857709	0.769585	1.48073	-0.156407	0.787753							YKR020W	VPS51	0.612355	0.665507	0.518267	0.120086	-0.240673								YDL101C	DUN1	0.678188	0.650984	1.16061	-0.0590638	0.77512
YDR195W	REF2	0.506589	0.50515	0.874168	-0.00410417	0.787094							YJL166W	QCR8	0.294108	0.237113	0.249501	-0.310769	-0.2373								YNL249C	MPA43	0.347755	0.333899	0.62176	-0.0586596	0.838288
YJL125C	GCD14	1.16151	1.08954	2.00344	-0.092278	0.786481							YDR079C-A	TFB5	0.369119	0.359667	0.313543	-0.0374261	-0.235423								YDR205W	MSC2	0.740185	0.710724	1.07669	-0.0585969	0.540641
YKL092C	BUD2	1.01664	0.920345	1.75233	-0.143566	0.785462							YOR375C	GDH1	3.66339	3.24215	3.1127	-0.176227	-0.235014								YBR163W	EXO5	0.513268	0.49291	0.734159	-0.058387	0.516381
YIL073C	SPO22	0.365528	0.39797	0.629812	0.122676	0.784939							YBR201W	DER1	0.630812	0.627406	0.536288	-0.00781202	-0.234202								YOR336W	KRE5	0.65623	0.63025	1.29542	-0.0582791	0.981143
YER008C	SEC3	1.03997	0.899771	1.7911	-0.208906	0.784312							YEL038W	UTR4	1.47746	1.58542	1.25638	0.101745	-0.233844								YDR365C	ESF1	1.05651	1.01481	1.72757	-0.0580955	0.709445
YIL038C	NOT3	0.846901	0.797238	1.45856	-0.0871816	0.784277							YDL008W	APC11	0.531406	0.576859	0.452334	0.118406	-0.232426								YOR321W	PMT3	1.48297	1.42452	2.37817	-0.0580167	0.681358
YPR089W	YPR089W	0.733818	0.729506	1.26355	-0.00850387	0.78399							YJL063C	MRPL8	0.642763	0.700872	0.547136	0.124864	-0.232388								YNL027W	CRZ1	0.89551	0.860294	1.38532	-0.0578797	0.62944
YBL089W	AVT5	0.5221	0.517109	0.898931	-0.0138591	0.783883							YGR232W	NAS6	1.06865	1.18098	0.910577	0.144188	-0.23094								YDL231C	BRE4	0.534842	0.513951	0.841058	-0.057482	0.653091
YJL153C	INO1	0.982509	1.02842	1.6915	0.0658804	0.783759							YBR146W	MRPS9	0.390106	0.43692	0.332961	0.163503	-0.228512								YGR072W	UPF3	0.627753	0.603242	1.05288	-0.0574619	0.746071
YCR002C	CDC10	0.831525	0.956595	1.43101	0.202149	0.7832							YJL137C	GLG2	0.939798	0.943404	0.803847	0.0055241	-0.22543								YMR167W	MLH1	0.419208	0.402888	0.73198	-0.0572897	0.804136
YDL223C	HBT1	0.602846	0.526236	1.03738	-0.196081	0.783082							YHR044C	DOG1	0.652822	0.703098	0.558385	0.107035	-0.225429								YMR052W	FAR3	0.367647	0.353358	0.560875	-0.0571885	0.609359
YDR186C	YDR186C	0.581855	0.558364	1.00123	-0.0594534	0.78304							YIL098C	FMC1	0.313101	0.28879	0.267868	-0.116609	-0.225106								YMR056C	AAC1	0.461885	0.443937	0.6962	-0.0571805	0.591967
YPR019W	MCM4	0.956198	0.93231	1.6452	-0.0365001	0.782878							YPR143W	RRP15	0.720616	0.792212	0.617164	0.136657	-0.223577								YNR009W	NRM1	0.232899	0.223853	0.374098	-0.0571486	0.683715
YNL325C	FIG4	0.662652	0.683919	1.14012	0.0455722	0.782858							YJR156C	THI11	0.242955	0.250571	0.208259	0.0445335	-0.222307								YLR195C	NMT1	0.964955	0.927617	1.49932	-0.056932	0.635778
YOR371C	GPB1	0.927301	0.838438	1.59534	-0.145333	0.782758							YJL191W	RPS14B	0.183666	0.220825	0.157527	0.26582	-0.221485								YOR018W	ROD1	0.621341	0.59735	0.964599	-0.0568089	0.634544
YNR019W	ARE2	0.489532	0.532854	0.842057	0.122338	0.782516							YER089C	PTC2	1.68697	1.66051	1.44704	-0.0228075	-0.221331								YNL212W	VID27	1.57515	1.51442	2.7958	-0.0567242	0.827776
YNL292W	PUS4	1.23501	1.22165	2.12436	-0.0156884	0.78251							YNL024C-A	KSH1	0.582667	0.568262	0.500019	-0.0361165	-0.220689								YPR200C	ARR2	0.213405	0.205199	0.336256	-0.0565678	0.655966
YGL084C	GUP1	0.850137	0.835272	1.46227	-0.025449	0.782439							YHR025W	THR1	2.7147	2.88998	2.32964	0.0902673	-0.220683								YPL014W	YPL014W	0.468891	0.450865	0.772809	-0.0565583	0.720858
YDR211W	GCD6	1.45036	1.38738	2.49335	-0.0640477	0.781673							YPL131W	RPL5	1.52601	1.71034	1.31005	0.16452	-0.220147								YML016C	PPZ1	0.655502	0.630353	0.965515	-0.0564386	0.558699
YCR037C	PHO87	0.418893	0.410092	0.72005	-0.0306339	0.781514							YDR482C	CWC21	0.900478	0.806557	0.773199	-0.158914	-0.219851								YDR221W	GTB1	1.75794	1.69057	2.54279	-0.0563815	0.532524
YDL128W	VCX1	0.716406	0.794392	1.2314	0.149075	0.781449							YER048C	CAJ1	3.32266	2.90139	2.85518	-0.195598	-0.218758								YJR152W	DAL5	0.367722	0.353664	0.570052	-0.0562356	0.632478
YGR058W	PEF1	0.552092	0.574271	0.948958	0.056821	0.781434							YLR203C	MSS51	1.21035	1.17733	1.04113	-0.0399023	-0.217277								YBR088C	POL30	0.620843	0.597189	0.954459	-0.0560414	0.620454
YLR045C	STU2	1.09153	1.01051	1.87592	-0.111259	0.781247							YPL078C	ATP4	1.46452	1.49869	1.26078	0.0332776	-0.216114								YDR108W	TRS85	0.644521	0.620244	0.936401	-0.055391	0.5389
YNL261W	ORC5	0.44699	0.461402	0.768198	0.0457808	0.781235							YDR098C	GRX3	1.33526	1.49849	1.14991	0.166389	-0.215601								YNL273W	TOF1	0.803908	0.773877	1.41995	-0.0549275	0.820738
YKL125W	RRN3	0.413384	0.383252	0.71015	-0.109189	0.780642							YPR100W	MRPL51	1.00379	0.963548	0.864866	-0.0590328	-0.214912								YIL017C	VID28	0.782637	0.753508	1.18546	-0.0547204	0.599032
YGL195W	GCN1	1.73338	1.48274	2.97773	-0.225321	0.780627							YMR262W	YMR262W	0.857978	0.844811	0.739342	-0.0223119	-0.214699								YER171W	RAD3	0.852975	0.821506	1.33306	-0.0542336	0.64417
YLR209C	PNP1	1.04763	1.06341	1.79965	0.0215692	0.780588							YOR136W	IDH2	1.39724	1.16682	1.20576	-0.260004	-0.212638								YKL103C	APE1	1.97185	1.89928	3.18151	-0.0540976	0.690164
YNL256W	FOL1	0.942438	0.940911	1.61823	-0.00233824	0.779948							YLR303W	MET17	1.48772	1.5824	1.28429	0.089011	-0.21214								YER002W	NOP16	1.11723	1.07638	1.63222	-0.0537453	0.546904
YIL112W	HOS4	1.25952	1.20678	2.16193	-0.0617127	0.779449							YER023W	PRO3	3.72723	4.06842	3.21912	0.126364	-0.21144								YPL152W	RRD2	0.402357	0.387736	0.778545	-0.0534014	0.952306
YNL240C	NAR1	0.840267	0.945878	1.44226	0.170806	0.779409							YER046W	SPO73	0.333715	0.366662	0.288249	0.135835	-0.211304								YLL011W	SOF1	0.383008	0.369139	0.697786	-0.0532082	0.86541
YPL155C	KIP2	0.74704	0.728682	1.28133	-0.0358947	0.778381							YIR022W	SEC11	0.954744	1.13923	0.826468	0.254871	-0.208155								YBR172C	SMY2	0.558106	0.538031	0.964367	-0.0528505	0.789042
YHR056C	RSC30	0.799683	0.772956	1.37152	-0.0490419	0.778277							YBR210W	ERV15	0.407172	0.413398	0.352689	0.0218937	-0.207241								YJL050W	MTR4	0.919966	0.886915	2.00902	-0.0527857	1.12684
YML092C	PRE8	0.836215	0.904213	1.43115	0.112789	0.775231							YKL196C	YKT6	2.44753	2.40051	2.12032	-0.0279839	-0.207045								YLR382C	NAM2	0.527772	0.508818	0.857568	-0.0527669	0.700336
YOR258W	HNT3	0.275566	0.312983	0.471599	0.183688	0.775164							YKL065C	YET1	0.807464	0.829466	0.699937	0.038785	-0.206173								YBR046C	ZTA1	1.40185	1.35176	2.19144	-0.0524975	0.644549
YDL101C	DUN1	0.678188	0.650984	1.16061	-0.0590638	0.77512							YDL244W	THI13	0.327679	0.242034	0.284199	-0.437074	-0.205382								YJR072C	NPA3	0.979555	0.944606	2.06445	-0.0524139	1.07556
YFR013W	IOC3	1.12057	1.09599	1.91653	-0.0319931	0.774264							YFR003C	YPI1	0.84307	0.791226	0.731596	-0.0915629	-0.204605								YDL240W	LRG1	0.359392	0.346572	0.621	-0.0524018	0.789037
YIL026C	IRR1	0.797375	0.707674	1.36358	-0.172173	0.774072							YNL202W	SPS19	2.06463	1.73127	1.79229	-0.254048	-0.204074								YJL105W	SET4	0.787442	0.759471	1.12866	-0.0521801	0.519367
YCL037C	SRO9	1.26423	0.97645	2.16158	-0.372638	0.773833							YFL059W	SNZ3	0.470771	0.504817	0.40869	0.100734	-0.204018								YGL163C	RAD54	0.765001	0.737947	1.27444	-0.051944	0.736328
YMR231W	PEP5	0.713215	0.727227	1.21945	0.028067	0.773826							YGL033W	HOP2	0.0921469	0.0851436	0.0800045	-0.114038	-0.203854								YKL055C	OAR1	0.56577	0.54585	0.857789	-0.0517107	0.600408
YMR247C	RKR1	0.928948	0.755524	1.58813	-0.298122	0.773654							YBR264C	YPT10	1.94962	1.76697	1.69272	-0.141921	-0.20385								YHR154W	RTT107	1.32719	1.28047	2.4553	-0.051699	0.887523
YMR218C	TRS130	1.1279	1.00854	1.92795	-0.161364	0.773432							YIL107C	PFK26	1.63222	1.54091	1.41795	-0.0830498	-0.203033								YHL025W	SNF6	0.545578	0.526429	0.803514	-0.051545	0.558538
YBR095C	RXT2	0.786715	0.80527	1.34468	0.0336314	0.773354							YDR201W	SPC19	0.664088	0.655713	0.577372	-0.0183105	-0.201875								YNL241C	ZWF1	1.3555	1.30808	1.92117	-0.0513689	0.503161
YPR201W	ARR3	0.524396	0.486403	0.895955	-0.108507	0.772768							YKR034W	DAL80	0.870078	0.682278	0.757693	-0.350785	-0.199532								YOR323C	PRO2	2.17066	2.09544	4.08667	-0.0508852	0.91279
YJR103W	URA8	0.722316	0.836788	1.23411	0.212232	0.772768							YDR031W	MIX14	0.161303	0.173557	0.140497	0.105637	-0.199235								YGL021W	ALK1	0.952456	0.920028	1.42903	-0.0499738	0.585316
YLR115W	CFT2	0.704153	0.643447	1.20274	-0.13007	0.772358							YOR173W	DCS2	2.80803	2.12734	2.44597	-0.400502	-0.199148								YKL155C	RSM22	0.538998	0.520657	0.782941	-0.0499478	0.538623
YPL161C	BEM4	0.548682	0.583734	0.936861	0.0893415	0.771865							YDR373W	FRQ1	0.689842	0.724168	0.600944	0.0700582	-0.199035								YKR046C	PET10	0.901237	0.870599	1.34345	-0.0498996	0.575968
YHR001W	OSH7	0.647456	0.673524	1.10538	0.0569454	0.771689							YML030W	RCF1	0.749402	0.703455	0.653025	-0.091283	-0.198602								YOR313C	SPS4	0.350854	0.338949	0.555842	-0.0498044	0.663804
YLR263W	RED1	0.399196	0.380001	0.68153	-0.0710964	0.771677							YDL188C	PPH22	2.30892	2.34845	2.01215	0.0244869	-0.198482								YGR141W	VPS62	1.48312	1.43285	2.15197	-0.0497496	0.537021
YLR237W	THI7	1.20662	1.07288	2.05954	-0.169485	0.771353							YPR017C	DSS4	0.267948	0.28375	0.233701	0.082664	-0.197288								YDL225W	SHS1	0.956764	0.924527	1.7483	-0.0494476	0.869715
YMR006C	PLB2	1.04702	1.08621	1.78712	0.0530128	0.771349							YHR104W	GRE3	2.90038	2.60333	2.52983	-0.155881	-0.197201								YJR054W	KCH1	0.370216	0.357785	0.585361	-0.0492779	0.660957
YLR440C	SEC39	0.896633	0.920963	1.5301	0.0386257	0.771038							YDL029W	ARP2	1.56376	1.49183	1.36407	-0.0679387	-0.19711								YPL226W	NEW1	0.507728	0.490692	0.996516	-0.0492384	0.972839
YKR063C	LAS1	0.953933	0.910649	1.62785	-0.0669934	0.771009							YIL034C	CAP2	1.5746	1.5592	1.37427	-0.0141846	-0.19632								YGL116W	CDC20	0.615826	0.59518	1.01795	-0.0491964	0.72507
YIL005W	EPS1	0.985724	1.033	1.68183	0.0675909	0.770776							YNL180C	RHO5	0.957815	0.943586	0.836912	-0.0215935	-0.194671								YHR056C	RSC30	0.799683	0.772956	1.37152	-0.0490419	0.778277
YPR097W	YPR097W	1.00536	0.917261	1.71348	-0.132313	0.769208							YPR154W	PIN3	1.27756	1.1958	1.11668	-0.0954099	-0.194174								YDR110W	FOB1	1.00765	0.974003	1.6265	-0.0490028	0.690773
YHR072W	ERG7	0.975285	0.929684	1.66178	-0.0690843	0.76883							YLR154C	RNH203	0.180002	0.181971	0.157382	0.0156993	-0.193744								YDL215C	GDH2	0.571432	0.55238	1.00078	-0.0489225	0.808466
YPR169W	JIP5	0.841263	0.878012	1.43304	0.0616838	0.768451							YMR083W	ADH3	1.39595	1.75369	1.22062	0.329141	-0.193631								YPL026C	SKS1	0.542043	0.52398	0.873799	-0.0488955	0.688894
YER143W	DDI1	0.620592	0.636512	1.0565	0.0365418	0.767576							YMR035W	IMP2	0.21976	0.244785	0.192159	0.155585	-0.193631								YJL062W	LAS21	0.902384	0.872368	1.50979	-0.0488058	0.74253
YHR216W	IMD2	0.895989	0.919716	1.52494	0.0377079	0.7672							YDL124W	YDL124W	2.68342	2.4053	2.34639	-0.157857	-0.193629								YKL120W	OAC1	0.516934	0.499749	0.74336	-0.0487763	0.524081
YOR109W	INP53	1.04402	1.02015	1.77684	-0.0333602	0.767174							YOR320C	GNT1	0.977306	1.09998	0.854583	0.170596	-0.19359								YAL011W	SWC3	0.99746	0.964598	1.59694	-0.0483322	0.678978
YPL091W	GLR1	2.46292	2.34432	4.18983	-0.0712002	0.766523							YMR264W	CUE1	1.02765	1.07777	0.899761	0.0686934	-0.191742								YFL037W	TUB2	3.19351	3.08851	5.60109	-0.0482324	0.810567
YER151C	UBP3	1.15524	0.956241	1.9647	-0.272747	0.766117							YBR246W	RRT2	0.672959	0.797138	0.58923	0.244312	-0.191687								YGL241W	KAP114	0.874871	0.846123	1.57202	-0.0482029	0.845474
YNL047C	SLM2	0.471324	0.465596	0.801405	-0.017638	0.765813							YNL195C	YNL195C	0.642368	0.516048	0.562504	-0.315894	-0.191536								YML062C	MFT1	1.21812	1.17814	1.7671	-0.0481473	0.536721
YMR080C	NAM7	1.02081	0.936791	1.73553	-0.123916	0.765664							YMR026C	PEX12	0.619554	0.637176	0.542721	0.0404632	-0.191019								YOR058C	ASE1	0.445664	0.43107	0.720216	-0.0480342	0.692474
YGR251W	NOP19	0.442308	0.498848	0.751981	0.17355	0.765645							YDR296W	MHR1	1.10738	1.10986	0.970167	0.00322207	-0.190851								YDL060W	TSR1	0.795057	0.769148	1.59554	-0.047796	1.00492
YJR143C	PMT4	1.90922	1.88252	3.24562	-0.0203201	0.765514							YOR187W	TUF1	2.34286	2.35261	2.05296	0.0059869	-0.190567								YLR072W	YLR072W	1.05442	1.02038	1.54279	-0.0473413	0.549101
YDR463W	STP1	0.602861	0.593038	1.02461	-0.0237013	0.765182							YDR525W-A	SNA2	0.222402	0.190603	0.19502	-0.222601	-0.18955								YMR192W	GYL1	0.571391	0.552971	0.848907	-0.047273	0.57113
YMR113W	FOL3	0.839836	0.846863	1.42728	0.0120211	0.765089							YJR145C	RPS4A	1.47657	1.69495	1.29483	0.198994	-0.189483								YPL061W	ALD6	0.397826	0.385003	0.716654	-0.0472672	0.849138
YGL124C	MON1	0.493893	0.519818	0.838863	0.0738057	0.764236							YMR077C	VPS20	0.519796	0.550833	0.456027	0.0836699	-0.188825								YLR451W	LEU3	0.587991	0.569144	1.1017	-0.0469996	0.905867
YDR356W	SPC110	1.05533	0.97584	1.79185	-0.112981	0.763755							YPL280W	HSP32	0.375771	0.770482	0.329928	1.03591	-0.1877								YLL028W	TPO1	0.875941	0.847898	1.38369	-0.0469425	0.659619
YDL116W	NUP84	0.747298	0.725117	1.26851	-0.0434706	0.76338							YBR213W	MET8	0.312046	0.344216	0.273992	0.141554	-0.187628								YNL118C	DCP2	0.592905	0.573965	1.20861	-0.0468389	1.02747
YDR320C	SWA2	0.97192	0.922731	1.64948	-0.0749264	0.763104							YDR115W	YDR115W	0.243764	0.271985	0.214104	0.158043	-0.187169								YNL023C	FAP1	0.934279	0.904484	1.70522	-0.0467589	0.868034
YEL022W	GEA2	0.97708	0.836744	1.65793	-0.22369	0.762836							YER134C	YER134C	0.907703	1.07813	0.79787	0.248242	-0.186067								YKL015W	PUT3	0.490269	0.474714	0.710175	-0.0465134	0.534602
YMR076C	PDS5	1.46143	1.29197	2.47977	-0.177809	0.762824							YAL061W	BDH2	1.93907	1.48779	1.7053	-0.382196	-0.185345								YML049C	RSE1	0.902614	0.874019	1.59635	-0.0464446	0.8226
YLR098C	CHA4	0.354716	0.350731	0.601793	-0.0162986	0.762603							YNL055C	POR1	2.77481	2.66915	2.44076	-0.0560121	-0.185062								YDL091C	UBX3	0.635975	0.615879	1.11734	-0.0463226	0.813028
YKL148C	SDH1	0.954626	0.771537	1.61934	-0.307201	0.762395							YLR438C-A	LSM3	1.34124	1.286	1.18034	-0.060676	-0.184363								YLR307W	CDA1	0.336771	0.326136	0.49026	-0.0462903	0.541781
YMR093W	UTP15	0.406176	0.432237	0.688803	0.089715	0.761985							YFR014C	CMK1	1.07275	1.04857	0.944393	-0.0328983	-0.183861								YDR390C	UBA2	1.06478	1.03127	1.66229	-0.046133	0.64262
YHR207C	SET5	1.18421	1.25213	2.00806	0.0804562	0.761872							YKL122C	SRP21	0.764184	0.810413	0.672841	0.0847362	-0.183654								YKR081C	RPF2	0.898984	0.870851	1.63055	-0.0458697	0.85899
YOL047C	LDS2	0.239689	0.242558	0.406431	0.0171707	0.76185							YDR287W	INM2	2.08798	2.13757	1.83892	0.0338658	-0.183254								YDL122W	UBP1	0.78966	0.764999	1.27214	-0.045773	0.687957
YPR145W	ASN1	0.739994	0.780164	1.25464	0.0762628	0.761689							YBR031W	RPL4A	1.74147	1.92239	1.53399	0.142596	-0.183017								YDL088C	ASM4	0.539207	0.522495	0.889186	-0.0454225	0.721644
YFL049W	SWP82	0.621147	0.57515	1.05293	-0.110998	0.761404							YMR016C	SOK2	2.62223	1.96772	2.31048	-0.414272	-0.182599								YHR006W	STP2	0.459832	0.445655	0.749011	-0.0451773	0.703882
YGR113W	DAM1	0.458201	0.438827	0.776394	-0.0623264	0.76081							YFL017W-A	SMX2	0.174397	0.189094	0.153705	0.11673	-0.182216								YOL010W	RCL1	0.578514	0.560742	0.887192	-0.0450124	0.616895
YER127W	LCP5	0.54984	0.496331	0.931641	-0.147709	0.760762							YEL044W	IES6	0.842403	0.817367	0.742739	-0.0435268	-0.181656								YKR052C	MRS4	0.335644	0.325364	0.500134	-0.0448796	0.575382
YIL104C	SHQ1	0.483131	0.502489	0.818372	0.0566767	0.760343							YDL200C	MGT1	1.11427	1.06895	0.98386	-0.0599039	-0.179574								YHR090C	YNG2	0.240593	0.233231	0.390719	-0.0448356	0.699535
YMR140W	SIP5	0.620676	0.547079	1.05092	-0.182091	0.759742							YER035W	EDC2	0.322067	0.264396	0.284627	-0.284659	-0.178289								YDR191W	HST4	0.156797	0.152022	0.289912	-0.0446188	0.886718
YBR281C	DUG2	1.15864	1.03929	1.96151	-0.156837	0.759529							YCR019W	MAK32	1.03331	1.10496	0.914163	0.0967154	-0.17675								YLR314C	CDC3	1.45497	1.4107	2.55925	-0.0445748	0.814732
YMR094W	CTF13	0.887009	0.759946	1.50144	-0.223052	0.75933							YGR205W	TDA10	1.61841	1.72087	1.43196	0.0885648	-0.176588								YDR532C	KRE28	0.468321	0.454102	0.742949	-0.0444809	0.665767
YML041C	VPS71	0.151316	0.17122	0.256131	0.178284	0.759319							YOR367W	SCP1	0.556705	0.5952	0.492764	0.0964612	-0.176018								YOR107W	RGS2	0.295602	0.286644	0.447884	-0.0443924	0.59947
YCL061C	MRC1	1.35642	1.18749	2.29565	-0.191885	0.759097							YDR302W	GPI11	0.459458	0.478025	0.407229	0.0571531	-0.174093								YDR485C	VPS72	0.811291	0.786828	1.41135	-0.0441708	0.798781
YER081W	SER3	0.33701	0.351787	0.570316	0.0619097	0.758969							YHR124W	NDT80	0.282639	0.250674	0.250621	-0.173153	-0.173454								YBR019C	GAL10	0.218966	0.212369	0.353666	-0.044139	0.691679
YKR017C	HEL1	0.558354	0.559041	0.944824	0.00177383	0.758865							YKL041W	VPS24	2.18469	2.21075	1.94079	0.0171051	-0.170785								YLR005W	SSL1	1.15596	1.12134	1.71261	-0.0438613	0.56711
YOL044W	PEX15	0.331025	0.359545	0.5598	0.119229	0.757969							YNR037C	RSM19	0.186067	0.181366	0.165394	-0.0369173	-0.169909								YOR303W	CPA1	0.533799	0.51789	0.774657	-0.0436501	0.537261
YLL001W	DNM1	0.635652	0.648853	1.07486	0.0296548	0.757839							YER120W	SCS2	1.96858	2.03922	1.75117	0.0508638	-0.168836								YDL116W	NUP84	0.747298	0.725117	1.26851	-0.0434706	0.76338
YBL054W	TOD6	0.631506	0.636511	1.06762	0.0113886	0.757533							YIR029W	DAL2	0.994122	0.940629	0.884444	-0.0797965	-0.168652								YNL123W	NMA111	0.79549	0.771958	1.40645	-0.0433217	0.822144
YGR276C	RNH70	1.09991	1.10852	1.85943	0.0112594	0.757477							YJL184W	GON7	0.519903	0.516152	0.462828	-0.010446	-0.167767								YJL088W	ARG3	0.41438	0.402156	0.777974	-0.0431995	0.908767
YNL127W	FAR11	0.691082	0.686513	1.16805	-0.00956834	0.75717							YOR061W	CKA2	1.11604	1.07586	0.99397	-0.0528977	-0.167121								YCL029C	BIK1	1.1474	1.11377	1.71889	-0.042923	0.583105
YOR273C	TPO4	0.431798	0.436618	0.729433	0.0160163	0.75642							YJL096W	MRPL49	0.180663	0.210874	0.160929	0.223081	-0.166878								YML111W	BUL2	0.718063	0.697104	1.08062	-0.0427366	0.589678
YJL147C	YJL147C	0.382437	0.405172	0.645846	0.0833117	0.755968							YOR227W	HER1	2.15745	1.59159	1.92325	-0.438858	-0.165777								YAL026C	DRS2	1.02604	0.996377	1.9546	-0.0423221	0.929787
YLR336C	SGD1	1.29428	1.12744	2.1856	-0.199097	0.755877							YMR226C	YMR226C	2.94104	2.88332	2.6274	-0.0285953	-0.162691								YFR037C	RSC8	2.13838	2.07659	3.10181	-0.0423021	0.536595
YGR030C	POP6	0.0870074	0.103428	0.146896	0.249421	0.755587							YBR050C	REG2	0.387676	0.366338	0.346352	-0.0816761	-0.162613								YPL128C	TBF1	1.13329	1.10076	1.75505	-0.0420212	0.630995
YDR299W	BFR2	0.567971	0.556504	0.958611	-0.0294249	0.755129							YOL049W	GSH2	3.12384	2.96353	2.79227	-0.0760041	-0.161885								YMR169C	ALD3	0.579552	0.562992	0.909053	-0.0418249	0.649425
YGR225W	AMA1	0.874535	0.988873	1.47562	0.17727	0.75473							YOL111C	MDY2	1.24386	1.19262	1.11196	-0.0606824	-0.16171								YEL032W	MCM3	0.587535	0.570952	1.13957	-0.0413067	0.955748
YCR061W	YCR061W	1.17717	1.07973	1.9856	-0.124646	0.754256							YDR139C	RUB1	0.246495	0.254413	0.220363	0.0456143	-0.161674								YMR291W	TDA1	0.451334	0.438636	0.759147	-0.0411704	0.750184
YMR145C	NDE1	0.648757	0.672644	1.09383	0.0521666	0.753639							YJL185C	ATG36	0.513572	0.551553	0.459132	0.102932	-0.161659								YPR009W	SUT2	0.210765	0.204879	0.301678	-0.0408641	0.517374
YOR197W	MCA1	2.36451	2.60131	3.98592	0.1377	0.753375							YMR244C-A	COA6	0.851624	0.859182	0.761743	0.0127478	-0.160912								YCR073W-A	SOL2	1.07831	1.04827	1.58243	-0.040764	0.553365
YMR301C	ATM1	1.28519	1.20064	2.16489	-0.0981833	0.75231							YNL215W	IES2	3.07978	2.89607	2.75596	-0.0887306	-0.160272								YOR129C	AFI1	0.61667	0.599527	0.894957	-0.0406738	0.537321
YIL039W	TED1	1.12267	1.26953	1.89105	0.177364	0.752257							YDR540C	IRC4	0.847131	0.76936	0.758301	-0.138927	-0.159815								YDR055W	PST1	0.519395	0.504956	0.791536	-0.040672	0.607824
YPR091C	NVJ2	1.15439	1.12339	1.94424	-0.0392761	0.752077							YER146W	LSM5	0.464342	0.481122	0.415807	0.0512147	-0.159271								YGL078C	DBP3	0.627371	0.610145	1.43597	-0.0401658	1.19464
YLR060W	FRS1	0.955326	1.0962	1.60892	0.198451	0.752023							YBR135W	CKS1	0.904613	0.794021	0.810509	-0.188125	-0.158473								YMR316C-A	YMR316C-A	1.24333	1.20922	2.17357	-0.0401294	0.805861
YPR144C	NOC4	0.618994	0.615715	1.04242	-0.00766142	0.751939							YBL018C	POP8	0.28222	0.310551	0.253081	0.138007	-0.157225								YNR012W	URK1	0.744343	0.724026	1.4077	-0.0399253	0.919304
YDL174C	DLD1	0.603743	0.692282	1.01673	0.197423	0.751934							YOL026C	MIM1	0.384393	0.394209	0.344865	0.0363782	-0.156552								YHR098C	SFB3	1.08275	1.05323	1.69296	-0.039881	0.644849
YPR156C	TPO3	0.49545	0.526785	0.834312	0.0884754	0.751848							YOL071W	SDH5	0.993247	0.938514	0.892077	-0.081773	-0.154984								YLR290C	YLR290C	0.480751	0.467749	0.694091	-0.039556	0.529835
YIL146C	ATG32	0.55837	0.553707	0.939642	-0.0120997	0.750889							YJL205C	NCE101	0.113819	0.10156	0.10224	-0.164417	-0.154787								YBL015W	ACH1	0.654535	0.63687	1.22498	-0.0394712	0.904214
YAR023C	YAR023C	0.1966	0.202015	0.330716	0.0391952	0.750331							YNL003C	PET8	0.592328	0.638517	0.532081	0.10833	-0.15475								YPR091C	NVJ2	1.15439	1.12339	1.94424	-0.0392761	0.752077
YMR291W	TDA1	0.451334	0.438636	0.759147	-0.0411704	0.750184							YCR082W	AHC2	0.298853	0.270172	0.268483	-0.145556	-0.154603								YKR019C	IRS4	0.645536	0.628381	0.924626	-0.0388579	0.518373
YJL134W	LCB3	0.801616	0.880178	1.34821	0.134885	0.75006							YGL011C	SCL1	1.25387	1.48709	1.12658	0.246103	-0.154437								YBR139W	YBR139W	1.16599	1.13504	2.28708	-0.0388131	0.971948
YPL030W	TRM44	0.502148	0.510414	0.844538	0.0235562	0.75005							YLR192C	HCR1	2.55062	2.73671	2.2924	0.101597	-0.153991								YBR021W	FUR4	0.702681	0.684039	1.01168	-0.0387916	0.525805
YKR013W	PRY2	0.750995	0.810923	1.26258	0.110762	0.749503							YJL057C	IKS1	0.627601	0.595367	0.564242	-0.0760679	-0.153534								YOR337W	TEA1	0.542324	0.527971	0.834773	-0.0386967	0.622229
YNL141W	AAH1	0.344605	0.480162	0.579154	0.478579	0.749005							YKL160W	ELF1	0.410097	0.365138	0.368703	-0.167524	-0.153509								YBR123C	TFC1	0.900003	0.876345	1.3177	-0.0384302	0.550021
YER105C	NUP157	0.80596	0.734848	1.354	-0.133262	0.748446							YEL068C	YEL068C	0.365762	0.355991	0.329023	-0.0390641	-0.152715								YGR092W	DBF2	0.556933	0.542614	0.932276	-0.0375776	0.743255
YNL016W	PUB1	1.55452	1.61723	2.61083	0.0570585	0.74804							YDR163W	CWC15	1.77209	1.55236	1.59519	-0.190986	-0.151719								YLR387C	REH1	1.44109	1.40441	2.07177	-0.0371935	0.52371
YNL106C	INP52	0.780344	0.721098	1.31012	-0.113915	0.747516							YER018C	SPC25	0.427236	0.444329	0.384839	0.0565935	-0.150779								YNR030W	ALG12	1.05848	1.0316	1.71454	-0.0371214	0.695823
YDL190C	UFD2	1.25591	1.07932	2.10843	-0.218609	0.747439							YLR312C	YLR312C	1.34548	1.05935	1.21387	-0.34494	-0.148505								YCR035C	RRP43	0.840469	0.81912	1.40981	-0.0371195	0.74624
YNR053C	NOG2	0.72497	0.67297	1.21704	-0.107378	0.747387							YHR009C	TDA3	1.1168	1.13906	1.00802	0.0284722	-0.147842								YDR040C	ENA1	0.590431	0.575507	0.913451	-0.0369358	0.629559
YDR076W	RAD55	0.465863	0.400043	0.782034	-0.21975	0.747326							YNL052W	COX5A	0.630128	0.643699	0.569544	0.0307413	-0.145837								YPR049C	ATG11	0.726604	0.708451	1.40734	-0.0365019	0.953734
YCR072C	RSA4	0.443335	0.46113	0.743693	0.0567782	0.746311							YCR075C	ERS1	0.502173	0.563216	0.454398	0.165503	-0.14423								YPR019W	MCM4	0.956198	0.93231	1.6452	-0.0365001	0.782878
YCR035C	RRP43	0.840469	0.81912	1.40981	-0.0371195	0.74624							YPR051W	MAK3	1.31603	1.38828	1.19117	0.0771096	-0.143812								YHR061C	GIC1	0.472498	0.460741	0.706938	-0.0363538	0.581274
YGR072W	UPF3	0.627753	0.603242	1.05288	-0.0574619	0.746071							YDR378C	LSM6	0.200085	0.206315	0.181211	0.0442362	-0.14294								YJL083W	TAX4	0.5361	0.522905	0.897682	-0.0359535	0.743702
YHR028C	DAP2	1.14803	1.18514	1.92547	0.0458991	0.746052							YGR135W	PRE9	1.47898	1.61881	1.34057	0.130329	-0.141765								YPL155C	KIP2	0.74704	0.728682	1.28133	-0.0358947	0.778381
YBR238C	YBR238C	0.741813	0.653428	1.24403	-0.183027	0.74589							YHR153C	SPO16	0.41452	0.418064	0.375955	0.0122804	-0.140884								YHR167W	THP2	0.460113	0.448825	0.707685	-0.0358347	0.621117
YOR260W	GCD1	0.96246	1.00954	1.61267	0.0689046	0.744648							YER004W	FMP52	1.38372	1.55985	1.25516	0.172856	-0.140675								YOR195W	SLK19	1.20221	1.17279	2.09486	-0.0357428	0.801174
YIL116W	HIS5	0.873913	1.07796	1.46416	0.302748	0.744512							YKR076W	ECM4	1.62985	1.67297	1.47848	0.037672	-0.140622								YPR018W	RLF2	1.18207	1.1532	1.70304	-0.0356667	0.526802
YFL010W-A	AUA1	2.18129	2.08269	3.65414	-0.0667332	0.744348							YDR462W	MRPL28	0.241339	0.252984	0.218943	0.0679801	-0.140511								YPL160W	CDC60	0.861334	0.840449	2.01644	-0.0354134	1.22716
YJL083W	TAX4	0.5361	0.522905	0.897682	-0.0359535	0.743702							YNR055C	HOL1	1.52678	1.42271	1.38607	-0.101847	-0.139487								YEL046C	GLY1	0.598806	0.584379	0.902635	-0.0351833	0.592054
YGR092W	DBF2	0.556933	0.542614	0.932276	-0.0375776	0.743255							YIL016W	SNL1	0.508554	0.569075	0.461768	0.162217	-0.139233								YER082C	UTP7	1.33412	1.30202	2.10818	-0.0351372	0.660113
YOL115W	PAP2	0.697787	0.703134	1.1678	0.0110141	0.742929							YOR159C	SME1	0.857606	0.816286	0.778753	-0.07124	-0.139149								YER095W	RAD51	0.907038	0.885233	1.44654	-0.0351063	0.67337
YLR127C	APC2	0.362852	0.372894	0.607203	0.0393832	0.742797							YGR024C	THG1	0.26711	0.291591	0.242623	0.126512	-0.138716								YDR034C	LYS14	0.647731	0.63221	0.931879	-0.0349906	0.524748
YJL062W	LAS21	0.902384	0.872368	1.50979	-0.0488058	0.74253							YCL058C	FYV5	0.517035	0.629959	0.469752	0.284994	-0.138364								YJL047C	RTT101	0.728898	0.711524	1.15239	-0.0348041	0.66084
YHL012W	YHL012W	0.241929	0.225306	0.404698	-0.102696	0.742264							YBL032W	HEK2	1.34511	1.45781	1.22279	0.116083	-0.137548								YDR239C	YDR239C	0.821928	0.802564	1.20467	-0.0343964	0.551556
YHR073W	OSH3	0.60193	0.592996	1.00664	-0.0215724	0.741878							YGR120C	COG2	0.390302	0.402173	0.3549	0.0432244	-0.13718								YDR089W	YDR089W	0.613846	0.59948	1.15502	-0.0341646	0.911974
YDR438W	THI74	0.329532	0.313915	0.550989	-0.0700431	0.741606							YMR204C	INP1	0.643725	0.524042	0.585469	-0.296762	-0.13685								YBR216C	YBP1	0.729405	0.712363	1.36496	-0.0341062	0.904069
YJL176C	SWI3	0.990275	0.90641	1.65565	-0.127665	0.741499							YER037W	PHM8	0.592553	0.506568	0.539047	-0.226187	-0.136533								YBR233W	PBP2	1.00284	0.979561	1.54721	-0.0338883	0.625578
YKL022C	CDC16	0.783928	0.801657	1.31048	0.0322641	0.741307							YML012W	ERV25	1.55364	1.60636	1.41353	0.0481436	-0.136343								YLR286C	CTS1	1.07732	1.05248	1.80088	-0.0336505	0.741252
YLR286C	CTS1	1.07732	1.05248	1.80088	-0.0336505	0.741252							YDR277C	MTH1	0.982582	0.804632	0.89692	-0.288248	-0.131599								YJL200C	ACO2	0.612945	0.5989	1.29249	-0.0334425	1.07632
YPL011C	TAF3	0.407181	0.404487	0.680643	-0.00957353	0.74123							YDL165W	CDC36	0.736374	0.906836	0.672424	0.300403	-0.131068								YOR109W	INP53	1.04402	1.02015	1.77684	-0.0333602	0.767174
YIL079C	AIR1	0.43137	0.443861	0.720919	0.0411828	0.740912							YOR226C	ISU2	0.335188	0.343472	0.306124	0.0352233	-0.130853								YCL024W	KCC4	1.03296	1.00936	1.80231	-0.033347	0.803056
YNL282W	POP3	0.415638	0.41646	0.694598	0.00285032	0.740853							YLR323C	CWC24	0.652906	0.685884	0.59648	0.0710893	-0.130403								YKL052C	ASK1	0.380697	0.372071	0.563141	-0.0330649	0.564854
YDR166C	SEC5	0.776615	0.710286	1.29757	-0.128801	0.740542							YDR007W	TRP1	0.881082	0.842437	0.804995	-0.0647081	-0.130296								YHR166C	CDC23	0.675301	0.66031	1.12432	-0.032387	0.735455
YJR119C	JHD2	0.548532	0.514413	0.91641	-0.0926503	0.740416							YOR230W	WTM1	2.77458	2.25453	2.5351	-0.299444	-0.130229								YDR421W	ARO80	0.650144	0.635713	1.03789	-0.0323837	0.674815
YJL162C	JJJ2	0.535661	0.528926	0.894768	-0.0182557	0.740193							YBR039W	ATP3	1.39874	1.41504	1.2783	0.0167193	-0.129902								YMR105C	PGM2	0.839692	0.821073	1.49076	-0.0323509	0.828118
YPL189W	GUP2	0.655657	0.538318	1.09496	-0.284483	0.739868							YBR208C	DUR1,2	3.35419	2.53154	3.0675	-0.405951	-0.128904								YGL210W	YPT32	0.472704	0.462248	0.935392	-0.0322728	0.984633
YMR232W	FUS2	1.03215	0.884295	1.7233	-0.223053	0.739525							YKL138C	MRPL31	0.295773	0.318003	0.270598	0.104549	-0.12834								YDR091C	RLI1	0.485419	0.474705	1.46143	-0.0321997	1.59007
YIL159W	BNR1	0.86885	0.739403	1.45064	-0.232747	0.739511							YGR161C	RTS3	0.743151	0.656599	0.680169	-0.178642	-0.127761								YFR013W	IOC3	1.12057	1.09599	1.91653	-0.0319931	0.774264
YDR346C	SVF1	0.958353	0.958015	1.60002	-0.000508755	0.739462							YCR012W	PGK1	3.32648	3.23819	3.04474	-0.0388087	-0.127678								YLR418C	CDC73	1.07152	1.04807	1.94275	-0.0319164	0.858442
YBR198C	TAF5	0.990898	0.902285	1.65386	-0.135154	0.739028							YHR195W	NVJ1	1.07547	0.893682	0.984405	-0.26713	-0.127639								YOR211C	MGM1	0.739713	0.723746	1.16035	-0.0314838	0.649518
YKL191W	DPH2	1.08923	1.03316	1.81767	-0.0762385	0.738783							YLR028C	ADE16	2.01219	2.02247	1.84185	0.00735069	-0.127608								YBR170C	NPL4	0.829032	0.811467	1.59546	-0.0308953	0.944473
YKR024C	DBP7	0.69192	0.64541	1.15427	-0.100389	0.738308							YKL218C	SRY1	1.26513	1.32714	1.15829	0.0690406	-0.12728								YDR430C	CYM1	0.499151	0.488591	0.778478	-0.0308488	0.64118
YNL265C	IST1	0.546293	0.543784	0.911159	-0.00664057	0.738029							YLR455W	PDP3	0.461781	0.415471	0.423217	-0.152458	-0.125811								YHR032W	ERC1	1.0114	0.99001	1.50266	-0.0308453	0.571157
YEL057C	YEL057C	0.173113	0.201997	0.288649	0.222615	0.737599							YPR058W	YMC1	1.12197	1.20592	1.02862	0.104104	-0.125317								YGR099W	TEL2	0.895949	0.877109	1.28667	-0.0306599	0.522148
YIR010W	DSN1	0.619123	0.626947	1.03183	0.0181169	0.736902							YMR241W	YHM2	2.94177	2.99189	2.70096	0.0243702	-0.123213								YCR037C	PHO87	0.418893	0.410092	0.72005	-0.0306339	0.781514
YPL023C	MET12	0.946945	0.984413	1.57796	0.0559834	0.736705							YKL053C-A	MDM35	0.38625	0.434251	0.354731	0.168994	-0.122811								YJL128C	PBS2	0.753552	0.737948	1.07053	-0.0301886	0.50654
YBR248C	HIS7	1.22855	1.12428	2.04717	-0.127957	0.736669							YDL099W	BUG1	2.03508	1.83391	1.86936	-0.150158	-0.122537								YDR448W	ADA2	0.527388	0.516471	0.844512	-0.0301769	0.679254
YFR040W	SAP155	0.416583	0.398498	0.694143	-0.0640333	0.736629							YKL119C	VPH2	0.658872	0.770576	0.605592	0.225937	-0.121654								YDR206W	EBS1	0.947652	0.928043	1.38389	-0.030165	0.546298
YGL163C	RAD54	0.765001	0.737947	1.27444	-0.051944	0.736328							YHL031C	GOS1	0.772098	0.853773	0.710075	0.145068	-0.120812								YKR080W	MTD1	0.635734	0.62259	0.956829	-0.0301405	0.589839
YHR034C	PIH1	0.865077	0.932712	1.44106	0.108604	0.736233							YBR014C	GRX7	0.938595	0.966214	0.863345	0.0418401	-0.120566								YLR077W	FMP25	0.600264	0.587869	0.855015	-0.0301025	0.510352
YMR015C	ERG5	0.367884	0.361921	0.612744	-0.0235749	0.736033							YNR035C	ARC35	1.62321	1.67609	1.49327	0.0462484	-0.12038								YAL032C	PRP45	0.3279	0.321132	0.515727	-0.0300909	0.653351
YKR026C	GCN3	0.72998	0.759106	1.21576	0.0564448	0.735923							YCR027C	RHB1	0.452978	0.492768	0.416795	0.121465	-0.120103								YBR267W	REI1	0.425374	0.416662	0.770643	-0.0298553	0.857331
YHR166C	CDC23	0.675301	0.66031	1.12432	-0.032387	0.735455							YOR016C	ERP4	0.627392	0.691729	0.577397	0.14084	-0.119802								YKL112W	ABF1	0.838692	0.821538	1.36876	-0.029813	0.706658
YBR086C	IST2	0.908562	0.958163	1.51222	0.0766851	0.735009							YNL070W	TOM7	0.202677	0.217325	0.186544	0.100667	-0.119667								YML048W	GSF2	1.43557	1.40635	2.22607	-0.0296742	0.632874
YJR105W	ADO1	1.83711	2.00697	3.05756	0.127582	0.734943							YNL177C	MRPL22	1.39113	1.35625	1.28102	-0.0366313	-0.118971								YNL065W	AQR1	0.50341	0.493182	0.76474	-0.0296127	0.603235
YDL074C	BRE1	0.663665	0.677647	1.10439	0.0300782	0.734724							YGR078C	PAC10	0.695156	0.822406	0.64086	0.242513	-0.117327								YLR456W	YLR456W	0.128272	0.125674	0.192925	-0.0295219	0.588832
YOR184W	SER1	1.35136	1.45099	2.2485	0.10262	0.73455							YBR062C	YBR062C	0.658221	0.594416	0.606831	-0.147099	-0.117277								YDR299W	BFR2	0.567971	0.556504	0.958611	-0.0294249	0.755129
YGR198W	YPP1	0.473444	0.478876	0.787365	0.0164572	0.733837							YDR158W	HOM2	2.37902	2.49758	2.19345	0.0701627	-0.117167								YKR064W	OAF3	0.734517	0.719789	1.10047	-0.029223	0.583249
YLR442C	SIR3	0.856384	0.81495	1.42324	-0.0715459	0.732853							YDL012C	YDL012C	0.599764	0.613671	0.55359	0.0330689	-0.115578								YDR264C	AKR1	1.62821	1.59565	2.41544	-0.0291484	0.568993
YOR062C	YOR062C	0.256791	0.244851	0.426716	-0.0686908	0.732683							YDL194W	SNF3	0.915743	0.773158	0.845524	-0.24418	-0.115097								YNR023W	SNF12	0.578148	0.56677	0.927534	-0.0286754	0.681961
YPR190C	RPC82	0.717416	0.75636	1.19174	0.0762644	0.732189							YLR345W	YLR345W	1.0284	0.994147	0.950634	-0.0488742	-0.113443								YGR019W	UGA1	0.550824	0.540008	0.899179	-0.0286093	0.707018
YLR240W	VPS34	1.13747	1.08248	1.88843	-0.0714857	0.73136							YMR312W	ELP6	1.08389	1.22947	1.0027	0.181824	-0.112318								YJL103C	GSM1	0.762748	0.747782	1.19766	-0.0285885	0.650939
YGL131C	SNT2	0.640655	0.563932	1.06332	-0.184026	0.730951							YPR185W	ATG13	1.89171	1.81088	1.75241	-0.0629953	-0.110348								YBR045C	GIP1	0.709503	0.695753	1.24302	-0.0282339	0.808964
YBR004C	GPI18	0.385279	0.395188	0.639402	0.0366358	0.730819							YKL009W	MRT4	0.500069	0.620102	0.463323	0.31038	-0.110106								YML095C	RAD10	0.351998	0.345227	0.543577	-0.028024	0.626915
YGL017W	ATE1	0.7192	0.791225	1.19349	0.137695	0.730723							YGR095C	RRP46	0.505725	0.534028	0.468904	0.0785616	-0.109061								YOR124C	UBP2	1.83727	1.80195	2.64163	-0.0280115	0.523863
YLR396C	VPS33	0.423441	0.437188	0.702549	0.046092	0.730438							YCR104W	PAU3	0.416167	0.30424	0.386063	-0.451952	-0.108327								YPR119W	CLB2	0.508317	0.498557	0.771468	-0.027971	0.601878
YGR175C	ERG1	1.01364	1.01837	1.68168	0.00671292	0.730354							YDR014W-A	HED1	0.67433	0.78229	0.626201	0.214248	-0.106829								YGL093W	SPC105	1.02472	1.00514	1.68503	-0.0278419	0.717541
YLR424W	SPP382	0.682458	0.649745	1.13134	-0.0708658	0.729218							YNL173C	MDG1	2.84034	2.49166	2.63805	-0.188954	-0.106589								YHR058C	MED6	0.573122	0.562209	1.00777	-0.0277358	0.814248
YDR399W	HPT1	0.258222	0.301751	0.428032	0.224746	0.729104							YJL045W	YJL045W	0.448524	0.324706	0.416701	-0.466052	-0.106171								YDL010W	GRX6	1.03703	1.0174	1.49428	-0.0275756	0.526991
YLR369W	SSQ1	0.786773	0.730421	1.30414	-0.10722	0.729084							YER142C	MAG1	1.16694	1.12764	1.08433	-0.0494224	-0.105924								YFR010W	UBP6	0.994442	0.975737	2.04503	-0.0273952	1.04017
YDR104C	SPO71	0.755398	0.679967	1.25189	-0.151772	0.728795							YBL078C	ATG8	0.651327	0.667886	0.605917	0.0362192	-0.104262								YML013W	UBX2	0.814443	0.799282	1.22135	-0.0271089	0.584588
YDL132W	CDC53	1.02464	0.950448	1.69641	-0.108431	0.727377							YPL099C	INA17	0.622682	0.678523	0.579319	0.123903	-0.104136								YOR287C	RRP36	0.621573	0.610026	1.23165	-0.0270532	0.986597
YLL032C	YLL032C	0.568349	0.523523	0.940662	-0.118523	0.726899							YDR028C	REG1	1.92881	1.54797	1.79486	-0.317331	-0.103841								YLR298C	YHC1	0.484901	0.475958	0.754795	-0.0268548	0.638395
YMR168C	CEP3	0.68275	0.581776	1.12998	-0.230896	0.726866							YDR258C	HSP78	1.37282	1.3848	1.27757	0.0125343	-0.103735								YML102W	CAC2	1.02088	1.00206	1.53047	-0.0268459	0.584162
YPR161C	SGV1	0.740031	0.703484	1.22466	-0.0730681	0.726729							YHR005C-A	TIM10	0.350303	0.35155	0.326241	0.00512459	-0.102666								YLR318W	EST2	0.336853	0.330651	0.540277	-0.0268086	0.681579
YJR053W	BFA1	0.915625	0.700977	1.51508	-0.385389	0.726564							YPL090C	RPS6A	1.74243	1.86817	1.62388	0.100527	-0.101654								YOR056C	NOB1	0.770626	0.756496	1.59238	-0.0266979	1.04708
YOL002C	IZH2	0.381084	0.389732	0.630559	0.0323713	0.726521							YJR024C	MDE1	1.16412	1.28436	1.08508	0.14181	-0.101431								YKL035W	UGP1	1.41215	1.38645	2.11694	-0.0264971	0.584093
YBR295W	PCA1	0.680245	0.64048	1.12546	-0.0869018	0.726386							YJL004C	SYS1	0.451995	0.470291	0.421702	0.057246	-0.100085								YLR141W	RRN5	0.771653	0.757694	1.11764	-0.0263368	0.534435
YHR088W	RPF1	0.718337	0.755094	1.18816	0.0719966	0.725999							YGL226W	MTC3	0.856518	0.863667	0.799154	0.0119904	-0.100011								YGR028W	MSP1	0.419797	0.412235	0.595602	-0.0262247	0.504657
YNL035C	YNL035C	1.16691	1.2372	1.92999	0.0843887	0.725906							YJR127C	RSF2	1.05597	0.746775	0.985411	-0.499826	-0.0997728								YGL086W	MAD1	1.35526	1.33102	2.13446	-0.026037	0.655305
YMR209C	YMR209C	0.550102	0.628775	0.909612	0.192845	0.725553							YDR162C	NBP2	0.8518	0.716507	0.795034	-0.249534	-0.0994978								YKR092C	SRP40	0.827599	0.812836	1.36366	-0.0259669	0.720484
YDL236W	PHO13	1.09639	1.20419	1.81276	0.135302	0.725429							YNL156C	NSG2	0.730667	0.67365	0.682287	-0.117215	-0.098835								YGL059W	PKP2	0.396299	0.389284	0.59712	-0.025766	0.591432
YDR130C	FIN1	0.284572	0.314082	0.470469	0.142346	0.725305							YBR024W	SCO2	1.14861	1.11272	1.07266	-0.0457891	-0.0986919								YGL084C	GUP1	0.850137	0.835272	1.46227	-0.025449	0.782439
YGL116W	CDC20	0.615826	0.59518	1.01795	-0.0491964	0.72507							YDR374W-A	WIP1	0.138008	0.130676	0.128936	-0.0787622	-0.0981025								YIL009W	FAA3	0.672446	0.660788	1.03591	-0.0252305	0.623416
YDR021W	FAL1	0.649527	0.622664	1.07365	-0.0609367	0.725058							YKL004W	AUR1	1.24531	1.29952	1.16383	0.0614802	-0.0976152								YNL216W	RAP1	0.650947	0.639779	1.20363	-0.0249658	0.886775
YGL110C	CUE3	1.15801	1.07954	1.91339	-0.101235	0.724485							YBL057C	PTH2	0.55306	0.586771	0.517092	0.0853631	-0.0970131								YIL160C	POT1	0.730567	0.718113	1.14922	-0.0248059	0.653562
YDL160C	DHH1	1.21973	1.07854	2.01475	-0.17748	0.724043							YKR003W	OSH6	1.2129	1.38283	1.13426	0.189162	-0.0967166								YNL236W	SIN4	0.73606	0.723552	1.27104	-0.0247265	0.78811
YGR187C	HGH1	0.65447	0.624322	1.08089	-0.0680363	0.723824							YPR187W	RPO26	0.585783	0.59097	0.548315	0.012717	-0.0953619								YEL071W	DLD3	0.637663	0.626986	0.954034	-0.0243611	0.581246
YBR034C	HMT1	0.262098	0.285105	0.432844	0.121384	0.723741							YJR121W	ATP2	1.83543	1.9619	1.71848	0.0961379	-0.0949822								YJL108C	PRM10	0.542899	0.534026	0.841842	-0.023775	0.632866
YGL238W	CSE1	0.78686	0.809447	1.29933	0.0408306	0.723591							YIL101C	XBP1	1.68331	1.26721	1.57626	-0.409645	-0.094795								YDR463W	STP1	0.602861	0.593038	1.02461	-0.0237013	0.765182
YHL003C	LAG1	1.16273	1.34042	1.91979	0.205172	0.72343							YDR116C	MRPL1	0.262475	0.263793	0.245821	0.00722685	-0.0945743								YMR015C	ERG5	0.367884	0.361921	0.612744	-0.0235749	0.736033
YNR056C	BIO5	0.502848	0.53358	0.830147	0.0855829	0.723245							YNL194C	YNL194C	0.58497	0.468527	0.54801	-0.320231	-0.0941609								YBR161W	CSH1	0.514062	0.505749	0.735422	-0.023521	0.51663
YLR226W	BUR2	0.363238	0.37733	0.59965	0.0549128	0.723205							YHR110W	ERP5	0.501257	0.560088	0.469904	0.160105	-0.0931846								YLR213C	CRR1	0.479692	0.471952	0.693584	-0.0234679	0.531961
YBR023C	CHS3	0.713131	0.647456	1.17715	-0.139384	0.723063							YEL050C	RML2	0.466151	0.507598	0.437169	0.12289	-0.0926074								YGR077C	PEX8	0.540941	0.532304	0.811299	-0.0232189	0.584764
YBL013W	FMT1	1.12496	0.728506	1.85684	-0.626866	0.72297							YHR072W-A	NOP10	0.161091	0.159849	0.151138	-0.0111648	-0.0920091								YMR129W	POM152	0.480268	0.472645	1.0168	-0.0230818	1.08212
YHR155W	YSP1	0.57751	0.554214	0.952964	-0.0594014	0.722576							YJR120W	YJR120W	2.52287	2.76588	2.367	0.132673	-0.0920049								YKR055W	RHO4	0.610172	0.600526	0.952227	-0.0229894	0.64209
YLR207W	HRD3	0.89264	0.889178	1.47272	-0.00560487	0.722333							YDR204W	COQ4	1.37476	1.3419	1.29001	-0.0349026	-0.0917893								YNL274C	GOR1	2.06314	2.03063	3.25391	-0.0229127	0.657333
YDL109C	YDL109C	0.587867	0.494645	0.969859	-0.249096	0.722285							YDR368W	YPR1	2.50407	2.39222	2.35241	-0.0659263	-0.0901352								YOR335C	ALA1	0.910914	0.896725	2.29412	-0.0226492	1.33255
YJL029C	VPS53	0.740831	0.738781	1.22177	-0.00399754	0.72175							YBR037C	SCO1	0.52544	0.553776	0.493829	0.0757758	-0.0895148								YNL316C	PHA2	0.588308	0.579156	0.869216	-0.0226212	0.563141
YHR169W	DBP8	0.536341	0.550994	0.884487	0.0388864	0.72169							YNL044W	YIP3	0.828235	0.81696	0.778719	-0.0197755	-0.0889373								YCR077C	PAT1	0.891447	0.877718	1.76782	-0.0223915	0.987753
YDL088C	ASM4	0.539207	0.522495	0.889186	-0.0454225	0.721644							YGL208W	SIP2	1.23584	1.14898	1.16213	-0.105132	-0.0887158								YBR196C	PGI1	1.10481	1.08796	2.31556	-0.0221754	1.06756
YBL035C	POL12	0.846313	0.842138	1.39554	-0.00713558	0.721564							YJL024C	APS3	0.509027	0.590564	0.478765	0.214352	-0.0884234								YOL070C	NBA1	1.2018	1.18353	1.89204	-0.0220955	0.654748
YPL219W	PCL8	0.348211	0.321431	0.574123	-0.115454	0.721397							YIL011W	TIR3	3.37623	3.78913	3.17563	0.166451	-0.0883707								YFL056C	AAD6	0.524901	0.51693	0.777714	-0.022077	0.567193
YOR068C	VAM10	0.678028	0.432277	1.11788	-0.64939	0.721352							YNL113W	RPC19	0.256024	0.27095	0.241009	0.0817505	-0.0871896								YGL153W	PEX14	1.1889	1.17095	1.74458	-0.0219474	0.553251
YMR275C	BUL1	0.906088	0.805262	1.4938	-0.170193	0.72126							YMR119W	ASI1	1.14705	1.02206	1.07982	-0.166447	-0.0871405								YDR307W	PMT7	0.69328	0.682906	1.22321	-0.021752	0.819158
YPL022W	RAD1	0.733089	0.657175	1.20853	-0.157711	0.721188							YMR150C	IMP1	0.57808	0.67899	0.544341	0.232119	-0.0867584								YHR073W	OSH3	0.60193	0.592996	1.00664	-0.0215724	0.741878
YER124C	DSE1	0.694484	0.730092	1.1447	0.0721374	0.720959							YNL260C	LTO1	0.542702	0.617369	0.51107	0.185973	-0.0866404								YMR047C	NUP116	0.702397	0.691982	1.27418	-0.021552	0.859206
YPL014W	YPL014W	0.468891	0.450865	0.772809	-0.0565583	0.720858							YIR001C	SGN1	1.0996	1.18032	1.03582	0.102206	-0.0862078								YLR079W	SIC1	0.536862	0.529303	0.77925	-0.0204564	0.537536
YBL088C	TEL1	1.06511	0.860398	1.75524	-0.307925	0.720664							YDR308C	SRB7	0.59889	0.639547	0.564192	0.0947587	-0.0861053								YML109W	ZDS2	0.651671	0.642518	1.14845	-0.0204052	0.817475
YOR193W	PEX27	0.133094	0.133926	0.219312	0.00898945	0.720537							YNL283C	WSC2	1.34597	1.18458	1.26883	-0.184269	-0.0851477								YOL122C	SMF1	0.536425	0.528911	0.836071	-0.0203513	0.640249
YML065W	ORC1	1.21243	1.15184	1.99782	-0.073959	0.720529							YJR058C	APS2	0.313865	0.339752	0.296034	0.114338	-0.0843778								YPR196W	YPR196W	0.45588	0.449504	0.666898	-0.0203218	0.548811
YKR092C	SRP40	0.827599	0.812836	1.36366	-0.0259669	0.720484							YLR146C	SPE4	0.661306	0.706962	0.623802	0.0963153	-0.0842281								YJR143C	PMT4	1.90922	1.88252	3.24562	-0.0203201	0.765514
YCR044C	PER1	0.55762	0.714621	0.918406	0.357897	0.719852							YBR282W	MRPL27	0.700846	0.659418	0.661297	-0.0879033	-0.0838001								YGL022W	STT3	1.41841	1.39882	2.57994	-0.0200656	0.863064
YPR060C	ARO7	0.339724	0.404451	0.55944	0.251603	0.719622							YGL174W	BUD13	0.580803	0.597294	0.548243	0.0403934	-0.0832321								YJR136C	TTI2	0.395558	0.390132	0.581619	-0.0199266	0.556184
YGR271C-A	EFG1	0.3362	0.389427	0.553598	0.212034	0.719518							YBR122C	MRPL36	0.543839	0.590211	0.51422	0.118051	-0.0807933								YPR055W	SEC8	0.488695	0.482118	0.900374	-0.0195454	0.881592
YOL138C	RTC1	0.568074	0.528348	0.935152	-0.104592	0.719123							YMR255W	GFD1	0.439138	0.423432	0.415329	-0.0525419	-0.0804175								YJL099W	CHS6	0.55989	0.552377	0.836363	-0.0194924	0.578984
YJR032W	CPR7	1.09079	1.02379	1.7951	-0.0914549	0.71869							YOL103W	ITR2	0.81938	0.766397	0.775095	-0.0964417	-0.0801603								YCR057C	PWP2	0.774246	0.76418	1.57028	-0.018879	1.02016
YPR162C	ORC4	0.612891	0.61307	1.0082	0.000421549	0.718085							YLR411W	CTR3	0.284454	0.239675	0.269081	-0.247112	-0.0801531								YDR145W	TAF12	1.02365	1.01057	1.53569	-0.0185525	0.585158
YHL038C	CBP2	0.655886	0.625096	1.07885	-0.0693661	0.717982							YBL028C	YBL028C	0.240785	0.249268	0.227839	0.0499553	-0.0797272								YNL116W	DMA2	0.766296	0.756546	1.22064	-0.0184744	0.671669
YLR003C	CMS1	0.436817	0.506167	0.718432	0.212585	0.717824							YKL058W	TOA2	0.37818	0.411114	0.357911	0.120468	-0.0794719								YPR066W	UBA3	0.501442	0.495062	0.749288	-0.0184724	0.579438
YGL093W	SPC105	1.02472	1.00514	1.68503	-0.0278419	0.717541							YGL248W	PDE1	0.763182	0.849609	0.722539	0.154772	-0.0789504								YJL070C	YJL070C	0.589201	0.581713	0.960875	-0.0184526	0.705589
YNL169C	PSD1	0.622628	0.73667	1.02381	0.242648	0.717508							YOR194C	TOA1	2.77666	2.43841	2.62975	-0.187414	-0.0784257								YDR060W	MAK21	0.918844	0.907232	2.00456	-0.0183484	1.1254
YHR204W	MNL1	0.550517	0.54953	0.905129	-0.00258888	0.717337							YGR096W	TPC1	0.430618	0.404462	0.408668	-0.0904063	-0.0754808								YLR446W	YLR446W	0.39989	0.394837	0.720856	-0.0183432	0.850109
YGR006W	PRP18	0.426517	0.406687	0.701198	-0.0686854	0.717217							YHL006C	SHU1	0.285419	0.331556	0.270891	0.21617	-0.0753663								YJL162C	JJJ2	0.535661	0.528926	0.894768	-0.0182557	0.740193
YNR059W	MNT4	0.332936	0.35257	0.547262	0.0826677	0.716988							YHR129C	ARP1	0.953178	0.931502	0.905325	-0.0331876	-0.0743111								YKR010C	TOF2	0.811981	0.801977	1.26709	-0.0178859	0.642003
YDR379W	RGA2	0.832446	0.784253	1.36822	-0.0860373	0.716875							YDR140W	MTQ2	0.608432	0.647847	0.577916	0.0905567	-0.0742363								YAL035W	FUN12	1.16987	1.15558	2.14467	-0.0177341	0.874404
YMR207C	HFA1	1.83661	1.71314	3.01805	-0.1004	0.716572							YFR011C	MIC19	0.519818	0.535159	0.493797	0.0419617	-0.0740905								YMR027W	YMR027W	2.44615	2.41635	3.52738	-0.017679	0.528087
YLR063W	BMT6	0.29506	0.304879	0.484793	0.0472299	0.716361							YBL043W	ECM13	0.234486	0.177413	0.22277	-0.402394	-0.0739441								YNL047C	SLM2	0.471324	0.465596	0.801405	-0.017638	0.765813
YPL053C	KTR6	0.908779	0.855494	1.49306	-0.0871716	0.716268							YPR013C	CMR3	0.717709	0.585171	0.681878	-0.294539	-0.0738856								YAR007C	RFA1	0.695294	0.686903	1.59822	-0.0175173	1.20077
YKL051W	SFK1	0.465581	0.499628	0.764855	0.101821	0.716154							YAL033W	POP5	0.432056	0.479633	0.410673	0.150713	-0.073227								YHR134W	WSS1	0.744209	0.735328	1.07146	-0.0173202	0.525798
YNL234W	YNL234W	0.333835	0.353901	0.548419	0.0842108	0.716146							YPL054W	LEE1	1.20484	1.5292	1.14537	0.343932	-0.0730352								YFR030W	MET10	0.628487	0.621045	1.14579	-0.0171846	0.866384
YNL257C	SIP3	0.679881	0.704825	1.11675	0.0519825	0.715958							YLR341W	SPO77	0.220729	0.241844	0.209891	0.131804	-0.0726348								YGL236C	MTO1	0.481581	0.475987	0.684975	-0.0168546	0.508273
YDL093W	PMT5	0.935626	0.941507	1.53681	0.00903974	0.715934							YGR074W	SMD1	0.350622	0.447149	0.333542	0.350837	-0.0720514								YLR098C	CHA4	0.354716	0.350731	0.601793	-0.0162986	0.762603
YBL069W	AST1	0.383386	0.436224	0.62966	0.186271	0.715775							YBL006C	LDB7	0.51655	0.540516	0.491407	0.0654274	-0.071991								YJL036W	SNX4	0.849464	0.839963	1.35758	-0.0162271	0.676409
YLR182W	SWI6	0.969596	0.875553	1.59225	-0.147189	0.715608							YCR075W-A	YCR075W-A	0.259352	0.28573	0.246867	0.139739	-0.0711801								YBR247C	ENP1	0.800575	0.79183	1.40152	-0.0158466	0.807887
YDR174W	HMO1	0.588548	0.640168	0.966351	0.121291	0.715387							YML009C	MRPL39	0.102293	0.108167	0.0973686	0.080558	-0.0711774								YNL292W	PUS4	1.23501	1.22165	2.12436	-0.0156884	0.78251
YMR053C	STB2	0.945154	0.951276	1.55173	0.00931549	0.715254							YJR101W	RSM26	0.396414	0.447715	0.377367	0.175571	-0.0710393								YMR134W	ERG29	0.540762	0.535098	0.877034	-0.0151915	0.697638
YOL017W	ESC8	0.692312	0.653121	1.13659	-0.0840706	0.715221							YDR372C	VPS74	2.11492	2.06076	2.0138	-0.0374284	-0.0706838								YKL049C	CSE4	0.674507	0.667468	1.01518	-0.0151355	0.589823
YIL110W	HPM1	0.603384	0.606507	0.990587	0.00744858	0.715208							YFL020C	PAU5	0.336158	0.303964	0.320239	-0.14524	-0.06999								YLR410W	VIP1	0.833189	0.82461	1.76797	-0.0149318	1.08538
YER080W	AIM9	1.44938	1.48966	2.37945	0.0395512	0.715193							YNL064C	YDJ1	2.68595	2.57049	2.55921	-0.063389	-0.0697318								YOR324C	FRT1	0.578857	0.57292	0.84181	-0.0148755	0.540286
YDL143W	CCT4	1.78891	1.80872	2.93684	0.0158848	0.71518							YPR011C	YPR011C	1.3194	1.18655	1.25738	-0.153106	-0.0694556								YGR191W	HIP1	0.785643	0.777681	1.25242	-0.0146955	0.672777
YCL054W	SPB1	1.66107	1.43838	2.7266	-0.207665	0.71499							YDL173W	PAR32	2.21954	2.30818	2.11524	0.0564962	-0.0694363								YEL020C	YEL020C	0.619959	0.613784	0.941468	-0.0144415	0.60274
YIL108W	YIL108W	0.865888	0.892651	1.42121	0.043916	0.71487							YIL053W	GPP1	0.397206	0.398985	0.378692	0.00644964	-0.0688628								YGR178C	PBP1	1.9803	1.96071	2.84797	-0.014343	0.524215
YDR081C	PDC2	0.88889	0.81846	1.45868	-0.119093	0.714585							YOR057W	SGT1	0.897546	0.979172	0.855831	0.125577	-0.0686602								YDR103W	STE5	0.496438	0.49157	0.945167	-0.0142187	0.928954
YML042W	CAT2	0.274322	0.297918	0.45016	0.119042	0.714564							YFR015C	GSY1	1.89768	1.76158	1.81075	-0.107367	-0.0676542								YHR182W	YHR182W	0.718104	0.71115	1.06456	-0.01404	0.567989
YOR087W	YVC1	0.965005	1.03953	1.58315	0.10732	0.714191							YMR148W	OSW5	0.752606	0.709841	0.71876	-0.0843988	-0.066386								YBL089W	AVT5	0.5221	0.517109	0.898931	-0.0138591	0.783883
YLR347C	KAP95	0.815595	0.739548	1.33789	-0.14121	0.714033							YNR046W	TRM112	0.402844	0.459189	0.384846	0.188867	-0.0659389								YMR189W	GCV2	1.10361	1.0933	2.05971	-0.0135441	0.900215
YDR257C	RKM4	0.806603	0.755812	1.32293	-0.0938313	0.713802							YER053C-A	YER053C-A	0.231882	0.167323	0.221526	-0.470756	-0.0659126								YML096W	YML096W	0.882778	0.874679	1.42228	-0.0132975	0.688082
YGL207W	SPT16	1.81393	1.63363	2.97499	-0.151043	0.713761							YPR182W	SMX3	0.329981	0.404588	0.315296	0.294068	-0.0656756								YAL034W-A	MTW1	0.963042	0.954439	1.46706	-0.0129458	0.607262
YGL183C	MND1	0.24139	0.194368	0.395719	-0.312573	0.713109							YKL002W	DID4	1.22426	1.40736	1.1699	0.201085	-0.0655218								YPL236C	ENV7	0.360911	0.357689	0.524425	-0.0129368	0.539094
YML097C	VPS9	0.570073	0.639371	0.934417	0.165507	0.712919							YPR082C	DIB1	0.338763	0.330175	0.323725	-0.0370447	-0.065506								YPR121W	THI22	0.30761	0.304932	0.477787	-0.0126132	0.635267
YOR368W	RAD17	0.580126	0.622851	0.950463	0.102521	0.712263							YKR035W-A	DID2	0.926047	0.923119	0.885254	-0.00456874	-0.0649942								YNR070W	PDR18	0.238063	0.236009	0.33757	-0.0125015	0.503843
YNL002C	RLP7	1.13107	1.14607	1.85223	0.0190184	0.711578							YER103W	SSA4	1.13371	0.994473	1.08396	-0.189053	-0.0647469								YFL022C	FRS2	1.56128	1.54784	2.38568	-0.0124756	0.611673
YNL161W	CBK1	1.13511	1.05917	1.85834	-0.0999012	0.711182							YOL112W	MSB4	1.35225	1.32063	1.29318	-0.0341387	-0.0644379								YDL179W	PCL9	0.534153	0.529632	0.77368	-0.0122626	0.534485
YGL228W	SHE10	1.39342	1.3334	2.28005	-0.0635223	0.710435							YKR100C	SKG1	1.21413	1.20875	1.16163	-0.00640881	-0.0637704								YIL146C	ATG32	0.55837	0.553707	0.939642	-0.0120997	0.750889
YNR032W	PPG1	0.501141	0.569304	0.81979	0.183982	0.710037							YJL068C	YJL068C	2.79938	2.75888	2.68372	-0.0210238	-0.0608741								YML085C	TUB1	1.89512	1.87931	3.57784	-0.0120795	0.916803
YDR365C	ESF1	1.05651	1.01481	1.72757	-0.0580955	0.709445							YHR092C	HXT4	1.24256	1.06067	1.19137	-0.22834	-0.0606901								YJR002W	MPP10	1.0128	1.00441	1.92264	-0.0119907	0.924748
YOL097C	WRS1	1.0823	1.1685	1.76852	0.110557	0.708445							YDR469W	SDC1	0.354841	0.354853	0.340299	4.80757e-05	-0.0603721								YLR014C	PPR1	0.394743	0.391479	0.70581	-0.0119809	0.838365
YDR432W	NPL3	1.56006	1.48323	2.54904	-0.0728579	0.70835							YNL056W	OCA2	0.611959	0.673031	0.587029	0.137236	-0.0600036								YLR135W	SLX4	0.596869	0.591994	0.970266	-0.0118312	0.700967
YLR299W	ECM38	1.16185	1.26574	1.89729	0.12355	0.707512							YHR057C	CPR2	1.66657	1.82379	1.59877	0.130056	-0.059919								YDR324C	UTP4	0.661615	0.656231	1.41512	-0.0117881	1.09686
YGR019W	UGA1	0.550824	0.540008	0.899179	-0.0286093	0.707018							YER133W	GLC7	1.47878	1.37781	1.42004	-0.102039	-0.0584845								YCL057W	PRD1	1.47678	1.46477	2.30316	-0.0117873	0.641157
YLL036C	PRP19	0.676436	0.703049	1.10414	0.0556722	0.706899							YDR216W	ADR1	1.52584	1.14283	1.46542	-0.417	-0.0582898								YNR033W	ABZ1	0.876648	0.869893	1.32402	-0.0111597	0.594856
YCR073C	SSK22	1.03668	0.947985	1.69199	-0.129033	0.706753							YBR111W-A	SUS1	0.152489	0.161002	0.146527	0.0783718	-0.0575434								YKR061W	KTR2	0.503957	0.500146	0.728174	-0.0109517	0.530982
YKL112W	ABF1	0.838692	0.821538	1.36876	-0.029813	0.706658							YOL109W	ZEO1	0.384309	0.362838	0.369349	-0.0829432	-0.0572823								YGR087C	PDC6	0.425923	0.422731	0.993849	-0.0108542	1.22243
YNR003C	RPC34	0.812666	0.904424	1.32623	0.154338	0.706601							YMR127C	SAS2	0.518758	0.512622	0.498716	-0.017165	-0.0568422								YFR009W	GCN20	1.10732	1.09904	2.31806	-0.0108215	1.06585
YDR198C	RKM2	0.674923	0.708434	1.10099	0.0699105	0.706014							YCR008W	SAT4	0.914248	0.918707	0.879015	0.00702062	-0.0566965								YLR238W	FAR10	0.47654	0.47307	0.748319	-0.0105435	0.651056
YGL048C	RPT6	1.86343	2.05709	3.03902	0.142648	0.705645							YOR355W	GDS1	0.886442	0.825115	0.853079	-0.103431	-0.055347								YMR208W	ERG12	1.18112	1.17267	2.21617	-0.010363	0.90791
YJL070C	YJL070C	0.589201	0.581713	0.960875	-0.0184526	0.705589							YKL019W	RAM2	1.42651	1.49376	1.37431	0.0664548	-0.0537907								YIL106W	MOB1	0.409543	0.406663	0.625083	-0.0101815	0.610032
YJR129C	EFM3	0.64539	0.691442	1.05239	0.0994383	0.705425							YHR175W	CTR2	0.732831	0.758824	0.706061	0.0502845	-0.053687								YML127W	RSC9	0.686411	0.681646	1.08409	-0.0100512	0.659345
YKR048C	NAP1	1.40944	1.43094	2.29655	0.0218414	0.704344							YIR009W	MSL1	0.238282	0.255964	0.229945	0.103274	-0.0513767								YAR002W	NUP60	0.869706	0.863775	1.296	-0.00987127	0.57547
YPL006W	NCR1	0.871857	0.806169	1.42047	-0.113009	0.704204							YBL030C	PET9	2.9003	2.75503	2.79958	-0.0741321	-0.0509917								YML080W	DUS1	0.853905	0.848151	1.37919	-0.00975481	0.691675
YHR006W	STP2	0.459832	0.445655	0.749011	-0.0451773	0.703882							YLR206W	ENT2	2.77114	2.11114	2.6753	-0.392457	-0.0507778								YPL028W	ERG10	1.66879	1.65757	2.63414	-0.00973124	0.65853
[truncated: 4,237 more rows]

## Sheet: 3D
List of 5 genes with specific increased translation in ul30aa					List of 54 genes with specific decreased translation in ul30aa									List of 2066 genes with specific increased translation in ul30bb									List of 449 genes with specific decreased translation in ul30bb
[truncated: 2,066 more rows]

[truncated: 3 more sheets: 3F, 3G, 3H]
