# Supplementary material for: Duplicated ribosomal protein paralogs promote alternative translation and drug resistance
Source: Nat Commun. 2022 Aug 23;13:4938. doi: 10.1038/s41467-022-32717-y (PMC9399092; doi:10.1038/s41467-022-32717-y)
Supplement: Supplementary file 10 — Source Data [file 41467_2022_32717_MOESM10_ESM.zip › Source Data/Malik 2022 raw data Fig4.xlsx]

## Sheet: 4A
Genes with maximum translation index differences to WT in ul30bb only (untreated)												Genes with maximum translation index differences to WT in ul30bb only (staurosporine)
gene_id	gene_name	ORF length	AA log2 diff	BB log2 diff								gene_id	gene_name	ORF length	log2 diff AA+stauro/WT+stauro	log2 diff BB+stauro/WT+stauro
YFL014W	HSP12	327	-0.128845	-3.44019								YKL152C	GPM1	741	-0.168274	-2.41579
YLR043C	TRX1	309	0.0137958	-2.9541								YER057C	HMF1	387	-0.179777	-2.37446
YKL152C	GPM1	741	-0.0437414	-2.93948								YCR028C-A	RIM1	408	0.0464926	-2.35943
YGR209C	TRX2	312	-0.0715854	-2.69041								YLR043C	TRX1	309	0.124555	-2.35559
YER057C	HMF1	387	0.144805	-2.57917								YPL037C	EGD1	471	-0.0692035	-2.33687
YCR028C-A	RIM1	408	-0.00702753	-2.49659								YLR327C	TMA10	258	-0.0844422	-2.29921
YDR155C	CPR1	486	-0.198923	-2.46154								YGR209C	TRX2	312	-0.0291789	-2.2646
YOL143C	RIB4	507	0.0925849	-2.44494								YJR104C	SOD1	462	-0.148499	-2.13027
YDR032C	PST2	594	-0.103765	-2.33704								YOL143C	RIB4	507	-0.173631	-2.11772
YDR382W	RPP2B	330	0.0662308	-2.32936								YBR189W	RPS9B	588	-0.0400836	-2.10768
YNL135C	FPR1	342	0.0826859	-2.32722								YJR048W	CYC1	327	0.0656306	-2.09685
YPL037C	EGD1	471	0.15795	-2.32618								YOL127W	RPL25	429	-0.0158871	-2.06849
YDL081C	RPP1A	318	0.048065	-2.24048								YLR061W	RPL22A	363	-0.0789238	-2.05454
YML058W-A	HUG1	204	-0.185537	-2.22824								YPL249C-A	RPL36B	303	-0.0732833	-2.03249
YOR020C	HSP10	318	-0.0371945	-2.22194								YJL136C	RPS21B	261	0.1542	-1.93386
YOR383C	FIT3	612	0.0743688	-2.2186								YPL059W	GRX5	450	0.205399	-1.9113
YLL050C	COF1	432	0.0748001	-2.1911								YLR038C	COX12	249	0.0226697	-1.90376
YBR189W	RPS9B	588	0.190775	-2.16664								YNL178W	RPS3	720	-0.0343019	-1.88518
YML024W	RPS17A	408	0.0783401	-2.14691								YLR367W	RPS22B	393	-0.100883	-1.87972
YLR061W	RPL22A	363	0.108488	-2.12388								YOL039W	RPP2A	318	0.0448738	-1.87103
YGL234W	ADE5,7	2406	0.0692284	1.46371								YEL069C	HXT13	1692	-0.0572919	1.54045
YDR341C	YDR341C	1821	0.098654	1.46835								YJL225C	YJL225C	5274	-0.24181	1.54829
YNL279W	PRM1	1983	0.162438	1.47547								YMR232W	FUS2	2031	0.41094	1.55189
YKL210W	UBA1	3072	0.0196106	1.48371								YOR128C	ADE2	1713	0.350829	1.55641
YGL120C	PRP43	2301	0.121388	1.49466								YLR046C	YLR046C	810	0.341356	1.56471
YGL026C	TRP5	2121	0.138384	1.50158								YLL017W	YLL017W	312	-0.0348675	1.56613
Q0045	COX1	1605	0.194209	1.50842								YBR045C	GIP1	1917	0.101042	1.57614
YJL012C	VTC4	2163	0.211078	1.54072								YKL103C	APE1	1542	0.00584025	1.61994
YBL076C	ILS1	3216	0.104598	1.5464								YPL189W	GUP2	1827	0.240508	1.63159
YDR496C	PUF6	1968	0.158154	1.54939								YCR089W	FIG2	4827	-0.301309	1.63313
YLR249W	YEF3	3132	0.153493	1.57228								YMR250W	GAD1	1755	0.12103	1.65537
YOR361C	PRT1	2289	0.180987	1.57567								YMR120C	ADE17	1776	0.466125	1.65664
YER110C	KAP123	3339	0.00364164	1.58596								YLL005C	SPO75	2604	0.166676	1.66315
YDR091C	RLI1	1824	-0.0321997	1.59007								YMR316C-A	YMR316C-A	309	0.154396	1.68543
YPL171C	OYE3	1200	-0.280183	1.6567								YPR160W	GPH1	2706	0.0268009	1.70577
YER014C-A	BUD25	462	0.437691	1.67556								YMR105C	PGM2	1707	-9.34559e-05	1.72765
YNL112W	DBP2	1641	0.0417137	1.77964								YLR385C	SWC7	396	0.100045	1.74088
YBR093C	PHO5	1401	0.205596	1.78678								YOR242C	SSP2	1113	0.361628	1.75489
YOR242C	SSP2	1113	-0.134589	1.83006								YPL130W	SPO19	669	0.37373	1.77404
YLL005C	SPO75	2604	-0.253244	2.09934								YLR258W	GSY2	2115	0.0862247	1.80397
												YDR461W	MFA1	108	0.480905	3.18354	mating factor peptide

## Sheet: 4B
						ORF length of genes																		ORF length of genes
gene_id	gene_name	ORF length	AA log2 diff	BB log2 diff		Up in AA only	Down in AA only	Up in BB only	Down in BB only			All genes (5252)	Up in AA only (5)	Down in AA only (54)	Up in BB only (2066)	Down in BB only (449)		gene_id	gene_name	ORF length	log2 diff AA+stauro/WT+stauro	log2 diff BB+stauro/WT+stauro		Up in AA stauro only	down in AA stauro only	up in BB stauro only	down in BB stauro only			All genes (5252)	Up in AA stauro only (26)	down in AA stauro only (17)	up in BB stauro only (2577)	down in BB stauro only (491)
YOR302W	YOR302W	75	-0.102042	0.464844		672	1146	1968	648		n	5252	5	54	2066	449		YIL057C	RGI2	492	-0.797028	-2.36358		588	1311	165	1077		n	5252	26	17	2577	491
YDL184C	RPL41A	75	0.094684	0.613389		711	1269	924	294		avg	1520.23	805.8	2236.56	1970.65	499.383		YHR055C	CUP1-2	183	-0.556894	-1.54414		564	579	1137	597		avg	1520.23	789.346	1388.29	2117.28	498.538
YDL133C-A	RPL41B	75	0.327411	0.647098		360	4647	1800	333		std	1106.58	458.802	1941.11	1077.07	208.321		YKL060C	FBA1	1077	-0.324649	-1.47005		237	732	5043	1110		std	1106.58	413.368	1387.01	1162.83	197.384
YJL077W-A	YJL077W-A	84	-0.373694	0.0982382		1584	3483	630	279		min	75	360	96	75	153		YNL208W	YNL208W	597	-0.305353	-0.918803		729	1254	498	996		min	75	144	165	75	153
YPL152W-A	YPL152W-A	96	-0.626831	0.676876		702	1983	1893	630		0.25	768	672	910.5	1278.75	354		YPR035W	GLN1	1110	-0.297419	-0.820867		144	300	4647	1020		0.25	768	433.5	579	1377	360
YDR461W	MFA1	108	-0.104939	0.185284			378	6435	594		med	1272	702	1378.5	1741.5	462		YGR192C	TDH3	996	-0.283878	-1.19095		894	1620	282	339		med	1272	727.5	1107	1848	465
YDL232W	OST4	108	0.0655104	0.3755			3123	342	252		0.75	1929	711	3199.5	2444.25	600		YJR156C	THI11	1020	-0.281692	-0.507417		699	1107	1107	996		0.75	1929	1053.75	1410	2577	595.5
YER053C-A	YER053C-A	111	-0.470756	-0.0659126			906	1203	444		max	14730	1584	8874	14730	1725		YEL039C	CYC7	339	-0.269712	-0.754922		234	1044	672	471		max	14730	1605	5043	12276	1437
YNL145W	MFA2	114	-0.320293	0.0458908			3096	96	927									YJR009C	TDH2	996	-0.268469	-1.53005		1062	4647	1044	699
YCR024C-A	PMP1	120	-0.0955273	0.279201			501	495	657		low	693	312	814.5	1203.75	201		YJR047C	ANB1	471	-0.250956	-0.693495		327	672	1410	414		low	693	289.5	414	1302	207
YEL017C-A	PMP2	129	-0.0484987	0.485272			747	999	381		1st	768	672	910.5	1278.75	354		YOR332W	VMA4	699	-0.246185	-0.539538		903	5043	1800	669		1st	768	433.5	579	1377	360
YNL130C-A	DGR1	144	0.316204	0.249573			1020	1026	585		2nd	504	30	468	462.75	108		YBL049W	MOH1	414	-0.238926	-0.728151		1239	498	378	732		2nd	504	294	528	471	105
YOR161C-C	YOR161C-C	144	0.735147	0.90004			5247	1065	819		3rd	657	9	1821	702.75	138		YHL031C	GOS1	669	-0.230096	-0.548995		390	1410	1383	900		3rd	657	326.25	303	729	130.5
YPR133W-A	TOM5	150	0.0519059	-0.0412513			4461	1083	207		high	12801	873	5674.5	12285.8	1125		YLR301W	HRI1	732	-0.22466	-0.983989		906	1137	387	405		high	12801	551.25	3633	9699	841.5
YDR034W-B	YDR034W-B	153	0.0428516	0.114551			633	984	405									YDL198C	GGC1	900	-0.223499	-0.958089		360	1800	2094	597
YJL189W	RPL39	153	0.117027	-1.02216			5043	5274	378									YBR230C	OM14	405	-0.222801	-1.08883		1605	282	642	1299
YJL205C	NCE101	162	-0.164417	-0.154787			2451	1389	183									YNL079C	TPM1	597	-0.210739	-1.2899		1128	165	1806	504
YAR020C	PAU7	165	-0.0846012	0.345984			798	4101	441									YGR285C	ZUO1	1299	-0.210654	-0.674825		1434		2643	732
YOR394C-A	YOR394C-A	165	-0.143978	0.42419			1254	4146	459									YCL033C	MXR2	504	-0.206152	-0.857659		1446		1545	423
YDR276C	PMP3	165	-0.100764	-0.484112			3225	2214	360									YGL076C	RPL7A	732	-0.201578	-1.38776		369		351	567
YLR388W	RPS29A	168	0.186268	-1.20097			5859	3444	483									YPR063C	YPR063C	423	-0.196075	-0.886592		1029		2175	390
YDL061C	RPS29B	168	0.140822	-0.84473			3750	4992	588									YBL027W	RPL19B	567	-0.195697	-1.40149		894		4827	789
YHR050W-A	YHR050W-A	168	-0.0745073	-1.66872			2175	1743	699									YBL092W	RPL32	390	-0.193713	-1.74841		1368		2406	204
YHR072W-A	NOP10	174	-0.0111648	-0.0920091			5244	4281	252									YIR036C	IRC24	789	-0.192297	-1.23448		594		4647	744
YMR251W-A	HOR7	177	-0.0835959	-1.56025			966	2766	765									YML058W-A	HUG1	204	-0.189372	-1.47422		726		3918	696
YFR032C-A	RPL29	177	0.166039	-1.30809			606	4398	327									YDR050C	TPI1	744	-0.185421	-0.935275		654		1308	387
YML081C-A	ATP18	177	-0.0582434	-0.29451			2643	4791	177									YBR261C	TAE1	696	-0.184452	-0.72545				4146	405
YDL067C	COX9	177	-0.211841	-0.737017			318	3942	1023									YER057C	HMF1	387	-0.179777	-2.37446				807	507
YNL070W	TOM7	180	0.100667	-0.119667			1473	4047	486									YER074W	RPS24A	405	-0.175493	-1.63838				3678	468
YMR256C	COX7	180	-0.108333	-0.562219			2379	2097	183									YOL143C	RIB4	507	-0.173631	-2.11772				1083	741
YOR045W	TOM6	183	-0.126441	-0.991752			3507	3654	597		Mann-Withney							YDR025W	RPS11A	468	-0.170661	-1.18413				1500	225		Mann-Withney
YHR055C	CUP1-2	183	-0.277719	-1.51935			387	4983	282		to all genes		0.0694	0.0512	<1E-15	<1E-15		YKL152C	GPM1	741	-0.168274	-2.41579				4143	594		to all genes		1.82E-5	0.1866	<1E-15	<1E-15
YOL052C-A	DDR2	183	-0.18971	-1.07547			1284	2334	1140				exact	exact	approx	approx		YNL015W	PBI2	225	-0.160824	-0.87182				1251	531				exact	exact	approx	approx
YPL271W	ATP15	186	-0.182526	-0.50306			5406	5370	204									YDR032C	PST2	594	-0.160281	-1.31243				5505	633
YLR287C-A	RPS30A	189	0.123834	-0.864961			2262	5784	1077									YJR025C	BNA1	531	-0.159296	-0.753186				2262	615
YOR182C	RPS30B	189	0.238542	-0.719498			360	6501	186									YFL010C	WWM1	633	-0.158693	-0.528872				2445	399
YLR262C-A	TMA7	192	0.117005	-0.67686			8874	2529	741									YER094C	PUP3	615	-0.155438	-0.623104				1026	330
YBR162W-A	YSY6	195	-0.171783	0.27952			1653	300	561									YJL151C	SNA3	399	-0.151164	-1.82068				5274	588
YBR056W-A	YBR056W-A	198	0.129216	0.0694105			1893	1722	642									YCL035C	GRX1	330	-0.150728	-1.34639				1689	414
YOR032W-A	YOR032W-A	198	-0.189742	0.249592			1026	5187	564									YML028W	TSA1	588	-0.150288	-1.60238				3669	489
YDR119W-A	COX26	198	0.127966	-0.385466			5274	2094	399									YCR031C	RPS14A	414	-0.15016	-1.74819				765	462
YGR183C	QCR9	198	-0.139424	-0.0171064			984	2337	330									YIR037W	HYR1	489	-0.149533	-0.565515				1710	342
YOR167C	RPS28A	201	0.176662	-1.0874			924	1686	264									YJR104C	SOD1	462	-0.148499	-2.13027				1929	819
YLR264W	RPS28B	201	0.184045	-0.820277			495	4254	1437									YHR039C-A	VMA10	342	-0.144694	-1.39383				5661	621
YPR036W-A	SPO24	201	-0.340176	-0.363819			96	975	447									YLR150W	STM1	819	-0.141536	-0.53318				2682	765
YPL189C-A	COA2	204	-0.151023	0.465865			342	2697	255									YAL003W	EFB1	621	-0.138854	-1.58586				1692	252
YMR174C	PAI3	204	-0.254477	-0.274433			1203	1302	351									YIL018W	RPL2B	765	-0.138633	-0.594482				1716	528
YPL096C-A	ERI1	204	-0.177757	-0.0111315			1083	4296	444									YGR008C	STF2	252	-0.137022	-1.31327				285	450
YML058W-A	HUG1	204	-0.185537	-2.22824			1065	7479	1215									YML073C	RPL6A	528	-0.136267	-1.11335				3672	483
YOL077W-A	ATP19	204	0.0454293	-0.515014			630	4221	426									YMR298W	LIP1	450	-0.13511	-1.16912				1095	528
YLL009C	COX17	207	0.185761	0.0223023			999	4827	555									YPL079W	RPL21B	483	-0.133654	-1.74474				429	594
YKL138C-A	HSK3	207	-0.308502	-0.768135			1968	7128	894									YLR109W	AHP1	528	-0.132955	-1.09482				3549	522
YML129C	COX14	210	0.0743413	0.545176			1800	771	429									YJL217W	REE1	594	-0.130462	-0.656463				1260	537
YML009C	MRPL39	210	0.080558	-0.0711774			6435	4380	417									YHR193C	EGD2	522	-0.130364	-1.58235				2526	477
YHR143W-A	RPC10	210	0.0138684	0.226091				1125	327									YEL066W	HPA3	537	-0.124546	-0.570698				2955	324
YOR210W	RPB10	210	0.0422972	-0.420154				4959	234									YDL125C	HNT1	477	-0.123033	-0.860546				1302	699
YDR079C-A	TFB5	216	-0.0374261	-0.235423				981	183									YJR034W	PET191	324	-0.121441	-1.31235				2691	555
YNL024C-A	KSH1	216	-0.0361165	-0.220689				4221	246									YHR008C	SOD2	699	-0.121133	-0.801078				2808	963
YDR320C-A	DAD4	216	-0.0979131	0.207418				4512	783									YOR215C	AIM41	555	-0.118063	-1.22432				1383	768
YNL259C	ATX1	219	-0.0908227	-0.553697				1308	306									YLR257W	YLR257W	963	-0.117659	-0.689768				1689	447
YNR032C-A	HUB1	219	-0.122523	-0.429066				1191	429									YHL033C	RPL8A	768	-0.117292	-1.25752				4713	693
YAR029W	YAR029W	222	0.00213244	0.625013				4485	648									YBR082C	UBC4	447	-0.115883	-1.07042				1917	570
YMR194C-B	CMC4	222	0.226953	0.217608				3669	225									YBR111C	YSA1	693	-0.113349	-0.60621				4398	411
YHR199C-A	NBL1	222	-0.0268512	0.425003				2496	528									YOR096W	RPS7A	570	-0.11293	-1.14835				981	612
YEL059C-A	SOM1	222	-0.159925	0.291092				6666	996									YHR010W	RPL27A	411	-0.112016	-1.85298				3240	780
YCL005W-A	VMA9	222	0.0485861	-0.604808				1797	180									YKL024C	URA6	612	-0.111422	-1.44132				3762	486
YCR075W-A	YCR075W-A	225	0.139739	-0.0711801				1179	543									YGR253C	PUP2	780	-0.109767	-0.55847				2451	294
YNL015W	PBI2	225	-0.113528	-1.69451				5094	453									YDR155C	CPR1	486	-0.108797	-1.64637				4023	957
YDR210W	YDR210W	225	-0.0267711	-0.922394				3426	474									YNR034W-A	YNR034W-A	294	-0.108481	-0.551129				321	624
YOR304C-A	BIL1	228	0.0808993	0.313858				1755	465									YMR116C	ASC1	957	-0.107729	-0.723396				1470	1215
YFL017W-A	SMX2	231	0.11673	-0.182216				471	372									YDR487C	RIB3	624	-0.107186	-0.601691				3558	366
YGR105W	VMA21	231	0.0130921	-0.892177				5037	885									YPL154C	PEP4	1215	-0.10664	-0.752022				1179	411
YHR001W-A	QCR10	231	-0.276086	-0.436082				873	594									YER056C-A	RPL34A	366	-0.10545	-1.80717				3132	546
YCR020W-B	HTL1	234	0.121401	0.177713				12276	345									YBL087C	RPL23A	411	-0.102582	-1.1653				4968	393
YLR325C	RPL38	234	-0.0246855	-1.02067				6585	1050									YML078W	CPR3	546	-0.101748	-1.33681				4977	333
YLR395C	COX8	234	-0.126686	-0.975811				3399	753									YLR367W	RPS22B	393	-0.100883	-1.87972				1668	510
YDR139C	RUB1	234	0.0456143	-0.161674				4077	399									YHR087W	RTC3	333	-0.098881	-0.640211				2166	582
YDR379C-A	SDH6	237	-0.299563	-0.0119108				657	360									YJR017C	ESS1	510	-0.09879	-0.888962				2925	450
YMR175W	SIP18	237	-0.015947	0.0219705				5307	255									YDR328C	SKP1	582	-0.0986625	-1.04556				3180	438
YDR525W-A	SNA2	237	-0.222601	-0.18955				8361	843									YGL103W	RPL28	450	-0.0974056	-1.48908				3228	426
YDL160C-A	MHF2	240	0.268697	0.12342				1920	219									YGR118W	RPS23A	438	-0.0967799	-1.29851				2427	561
YBR058C-A	TSC3	240	-0.0786519	-0.702152				750	528									YOL040C	RPS15	426	-0.0964494	-1.55582				4035	627
YDR086C	SSS1	240	0.0341786	-1.44496				4635	417									YOL120C	RPL18A	561	-0.0963578	-1.78444				1899	1098
YER087C-B	SBH1	246	-0.125001	-0.503503				3549	177									YJR133W	XPT1	627	-0.0960275	-1.09331				1281	774
YKL156W	RPS27A	246	0.0899226	-0.748964				7239	276									YBR221C	PDB1	1098	-0.095625	-0.582298				3255	375
YHR021C	RPS27B	246	-0.0161201	-1.70356				1920	468									YPL127C	HHO1	774	-0.0948331	-0.515713				1011	483
YBL071W-A	KTI11	246	0.20774	0.418021				4686	588									YKL192C	ACP1	375	-0.0927871	-1.38766				1728	462
YLR038C	COX12	249	0.06039	-1.44929				3936	594									YBR191W	RPL21A	483	-0.0925149	-1.69603				5310	435
YGR008C	STF2	252	-0.37847	-1.56128				1359	240									YIL062C	ARC15	462	-0.0916069	-0.998995				3273	492
YMR122W-A	YMR122W-A	252	-0.220044	-0.714836				4449	168									YOL121C	RPS19A	435	-0.0901512	-1.61379				2526	567
YNL138W-A	YSF3	255	0.0447287	-0.355131				2037	312									YML094W	GIM5	492	-0.0894155	-1.10361				3519	318
YJL062W-A	COA3	255	0.0789596	-0.469866				4305	360									YBR084C-A	RPL19A	567	-0.0891772	-1.23931				972	672
YER180C-A	SLO1	255	0.032305	0.530098				2406	258									YDL130W	RPP1B	318	-0.0864778	-1.32274				3540	444
YBR085C-A	YBR085C-A	255	-0.0928301	-1.21446				900	588									YKL087C	CYT2	672	-0.0861191	-0.59065				2505	636
YLR363W-A	YLR363W-A	255	0.150993	0.105379				1662	297									YBR173C	UMP1	444	-0.0853713	-0.586933				2271	651
YDL181W	INH1	255	-0.151582	-1.52752				3510	459									YDR298C	ATP5	636	-0.0849978	-1.55914				3942	927
YPR182W	SMX3	258	0.294068	-0.0656756				3861	861									YPL220W	RPL1A	651	-0.0847005	-0.901143				1947	258
YER074W-A	YOS1	258	0.0783659	-0.375416				4944	453									YOR065W	CYT1	927	-0.0845936	-0.54463				3195	552
YDR378C	LSM6	258	0.0442362	-0.14294				9804	627									YLR327C	TMA10	258	-0.0844422	-2.29921				4194	495
YKL053C-A	MDM35	258	0.168994	-0.122811				3198	366									YKL180W	RPL17A	552	-0.0827236	-1.1392				567	471
YMR286W	MRPL33	258	0.0784003	0.181593				1827	450									YDR418W	RPL12B	495	-0.082672	-1.51039				3822	363
YDL130W-A	STF1	258	-0.0674322	-1.38884				3762	387									YMR236W	TAF9	471	-0.0821946	-0.513002				1767	714
YLR327C	TMA10	258	-0.627961	-1.05895				1200	636									YLR061W	RPL22A	363	-0.0789238	-2.05454				4752	792
YNL211C	YNL211C	258	0.381743	0.621084				6642	519									YJL121C	RPE1	714	-0.0784356	-1.52525				4542	453
YGL226C-A	OST5	258	-0.113451	-0.489098				2922	387									YKR006C	MRPL13	792	-0.0768692	-0.591814				2472	918
YGR037C	ACB1	261	0.0480567	-1.59723				1896	447									YDR064W	RPS13	453	-0.0763345	-1.72756				3321	330
YGL032C	AGA2	261	-0.198511	-0.312371				864	489									YKL183W	LOT5	918	-0.0754297	-0.544868				3828	339
YEL020W-A	TIM9	261	0.172207	-0.382499				3225	714									YAL044W-A	YAL044W-A	330	-0.075176	-0.918922				1125	303
YJR135W-A	TIM8	261	0.328789	-0.852623				4341	774									YDL075W	RPL31A	339	-0.074887	-1.773				3666	684
YLR099W-A	MIM2	261	0.0821526	-0.648372				2301	741									YPL249C-A	RPL36B	303	-0.0732833	-2.03249				1062	765
YKR057W	RPS21A	261	0.267573	-0.98661				1242	444									YOR232W	MGE1	684	-0.0708766	-1.0964				2010	399
YJL136C	RPS21B	261	0.247856	-1.96107				4545	486									YML063W	RPS1B	765	-0.0698454	-1.12966				3819	471
YCR020C-A	MAK31	264	0.278642	-0.380709				2736	579									YLR110C	CCW12	399	-0.0696537	-1.20392				4776	324
YER019C-A	SBH2	264	-0.159952	-0.505553				1815	318									YPL037C	EGD1	471	-0.0692035	-2.33687				1443	267
YDR363W-A	SEM1	267	0.00815304	-0.56846				2160	660									YGR027C	RPS25A	324	-0.0674974	-1.48815				2691	717
YKR095W-A	PCC1	267	0.000612423	0.370315				2430	1725									YLR185W	RPL37A	267	-0.0663827	-1.62666				1200	675
YDR374W-A	WIP1	267	-0.0787622	-0.0981025				1557	315									YGR247W	CPD1	717	-0.0662628	-0.536283				2490	573
YLR438C-A	LSM3	267	-0.060676	-0.184363				2778	669									YJR123W	RPS5	675	-0.066179	-0.833531				1446	483
YLR185W	RPL37A	267	0.406023	-1.28832				3279	225									YPL218W	SAR1	573	-0.0660569	-1.00377				2817	516
YDR500C	RPL37B	267	0.180339	-1.71319				3330	594									YOR276W	CAF20	483	-0.0659474	-0.648941				1839	465
YOL086W-A	MHF1	270	0.136945	-0.0219078				3882	234									YMR242C	RPL20A	516	-0.0654067	-1.32727				1272	891
YOL159C-A	YOL159C-A	270	0.0740025	0.260787				2055	504									YGL187C	COX4	465	-0.0651307	-1.55988				3903	516
YNR037C	RSM19	273	-0.0369173	-0.169909				2058	630									YPL131W	RPL5	891	-0.0639513	-0.502158				3267	588
YKL096W-A	CWP2	276	-0.0820854	-1.78888				420	528									YOR312C	RPL20B	516	-0.0623611	-1.54807				1338	564
YDR424C	DYN2	276	0.0818126	-0.760748				7422	279									YDR121W	DPB4	588	-0.0621524	-1.02891				750	573
YGR169C-A	LSO2	276	-0.284177	-0.247814				4260	483									YBR106W	PHO88	564	-0.0610262	-0.565558				3042	438
YPR043W	RPL43A	276	0.123264	-1.00744				2085	519									YGL147C	RPL9A	573	-0.0609075	-0.546879				4440	600
YJR094W-A	RPL43B	276	0.0654861	-0.898098				4074	699									YPR132W	RPS23B	438	-0.060509	-1.0594				2724	366
YHR005C-A	TIM10	279	0.00512459	-0.102666				4362	438									YMR142C	RPL13B	600	-0.0604131	-1.30658				2628	414
YPR052C	NHP6A	279	0.0921602	-1.06666				6042	246									YIL052C	RPL34B	366	-0.0598745	-1.71643				1560	528
YER146W	LSM5	279	0.0512147	-0.159271				2604	861									YHL001W	RPL14B	414	-0.0593439	-1.45769				3360	474
YPL183W-A	RTC6	279	-0.0219348	-0.538193				2946	1098									YLR448W	RPL6B	528	-0.0589512	-1.19535				2766	657
YDR070C	FMP16	279	-0.408433	-0.622641				2199	591									YPR062W	FCY1	474	-0.0587267	-0.952373				1980	600
YOR159C	SME1	282	-0.07124	-0.139149				4539	600									YLR293C	GSP1	657	-0.0572206	-0.664112				6027	255
YER048W-A	ISD11	282	-0.0593092	0.00992888				3393	381									YIL133C	RPL16A	600	-0.0569699	-0.836545				3081	561
YDR016C	DAD1	282	-0.0320652	0.0408407				5292	540									YJL062W-A	COA3	255	-0.0546751	-0.6668				1032	411
YBR233W-A	DAD3	282	-0.0818569	0.178821				1941	324									YNL301C	RPL18B	561	-0.0530144	-1.19657				4983	762
YBL029C-A	YBL029C-A	282	-0.186808	-0.612011				3657	369									YER117W	RPL23B	411	-0.0523207	-1.30879				1926	153
YFL010W-A	AUA1	282	-0.0667332	0.744348				3816	996									YGL123W	RPS2	762	-0.0488667	-0.743016				1338	522
YJL166W	QCR8	282	-0.310769	-0.2373				3870	1191									YJL189W	RPL39	153	-0.0478168	-1.35302				3114	408
YJR010C-A	SPC1	282	0.188145	-0.548426				1062	537									YPR102C	RPL11A	522	-0.0471834	-1.0901				3861	459
YBL026W	LSM2	285	0.0778382	-0.714254				3054	327									YBR010W	HHT1	408	-0.0457571	-0.517291				1347	384
YDL045W-A	MRP10	285	-0.0917084	-0.00544001				3120	408									YDR092W	UBC13	459	-0.0454924	-1.13062				1599	468
YGR236C	SPG1	285	0.30538	0.12287				1653	420									YGR034W	RPL26B	384	-0.0449085	-1.4784				2388	768
YDR322C-A	TIM11	288	0.00225178	-0.415994				1821	459									YBR048W	RPS11B	468	-0.0448447	-1.16135				2211	612
YBR111W-A	SUS1	291	0.0783718	-0.0575434				2742	390									YLL045C	RPL8B	768	-0.0447311	-0.826579				2301	783
YCL057C-A	MIC10	291	0.057131	-1.15643				3471	732									YMR121C	RPL15B	612	-0.0443423	-0.934911				2274	291
YKL006C-A	SFT1	291	0.0524139	0.187952				3534	1002									YBL064C	PRX1	783	-0.0436973	-0.727313				3495	936
YNR034W-A	YNR034W-A	294	-0.431072	-1.67421				2595	303									YCL057C-A	MIC10	291	-0.0431724	-1.09302				1191	522
YLL018C-A	COX19	294	-0.0108008	0.283039				1104	489									YLR340W	RPP0	936	-0.0429988	-0.731917				2991	765
YPL046C	ELC1	297	-0.0825964	-0.426007				1485	354									YDL120W	YFH1	522	-0.0415949	-0.846654				3549	411
YBR089C-A	NHP6B	297	0.0622022	-0.710587				3147	555									YFR031C-A	RPL2A	765	-0.0408378	-0.500812				1128	588
YPL047W	SGF11	297	-0.160052	0.385824				14730	303									YDR471W	RPL27B	411	-0.0407761	-1.40263				2004	1113
YMR225C	MRPL44	297	-0.0356228	0.0355929				2619	324									YBR189W	RPS9B	588	-0.0400836	-2.10768				2214	522
YIL008W	URM1	297	-0.0652982	-0.554168				1260	462									YIL094C	LYS12	1113	-0.0388934	-1.0799				3312	678
YPR096C	YPR096C	300	-0.386258	0.521061				1542	267									YGR085C	RPL11B	522	-0.0374356	-0.998127				3735	597
YLR147C	SMD3	303	0.288022	0.267832				2256	315									YML106W	URA5	678	-0.0367393	-0.688918				4836	471
YGR206W	MVB12	303	-0.205085	0.0483522				3762	576									YNL069C	RPL16B	597	-0.0364396	-1.00834				2205	252
YLR346C	YLR346C	303	-0.209268	0.109104				2499	537									YEL034W	HYP2	471	-0.0360538	-1.33223				3753	600
YGL204C	YGL204C	303	0.00265206	-0.75847				4908	480									YMR122W-A	YMR122W-A	252	-0.0347177	-1.30166				1146	573
YMR194W	RPL36A	303	0.256528	-0.773425				1575	231									YBL072C	RPS8A	600	-0.0345928	-1.07492				9432	720
YPL249C-A	RPL36B	303	0.154064	-2.00837				6429	309									YLR229C	CDC42	573	-0.0345415	-0.970512				1371	267
YDR377W	ATP17	303	-0.00281792	-1.18182				1866	324									YNL178W	RPS3	720	-0.0343019	-1.88518				4671	360
YDR510W	SMT3	303	0.0489158	-1.01779				6699	471									YDR500C	RPL37B	267	-0.0340147	-1.55377				2643	333
YNL300W	TOS6	306	-0.350955	-0.248746				4125	891									YOL005C	RPB11	360	-0.0328111	-1.11003				3609	933
YGR063C	SPT4	306	0.180662	0.176376				3801	384									YLR204W	QRI5	333	-0.0313403	-1.14908				4506	312
YNL086W	SNN1	306	-0.121194	-0.506282				2610	399									YBR039W	ATP3	933	-0.0302054	-0.638861				2988	435
YLR043C	TRX1	309	0.0137958	-2.9541				1824	471									YGR209C	TRX2	312	-0.0291789	-2.2646				1872	570
YGL193C	YGL193C	309	-0.0938254	0.255991				1740	789									YNL302C	RPS19B	435	-0.0290189	-1.70868				3534	564
YNL030W	HHF2	309	0.212318	0.160793				3402	435									YCR086W	CSM1	570	-0.0289166	-0.600029				2370	321
YBR009C	HHF1	309	0.131428	0.452081				2883	381									YOR163W	DDP1	564	-0.0278339	-1.02543				3714	738
YMR316C-A	YMR316C-A	309	-0.0401294	0.805861				8016	435									YNL162W	RPL42A	321	-0.026474	-1.61144				2739	582
YJL144W	YJL144W	312	-0.391672	0.0466422				2868	606									YOL032W	OPI10	738	-0.0262267	-0.500208				3699	468
YGR209C	TRX2	312	-0.0715854	-2.69041				4377	915									YGL068W	MNP1	582	-0.0261766	-1.15909				1485	474
YBL001C	ECM15	312	0.13974	-1.91166				2904	330									YMR002W	MIX17	468	-0.0247543	-1.55754				5628	417
YMR244C-A	COA6	312	0.0127478	-0.160912				2031	339									YJL143W	TIM17	474	-0.0224338	-0.548229				2850	384
YDR281C	PHM6	312	0.106357	0.539852				1434	762									YJL191W	RPS14B	417	-0.0221847	-1.60416				1968	1020
YML058W	SML1	312	-0.139917	0.0411569				1335	537									YLR344W	RPL26A	384	-0.0221793	-1.06802				2079	756
YLL017W	YLL017W	312	0.0286348	0.912199				3453	552									YDL244W	THI13	1020	-0.0211614	-0.501795				3393	1032
YGR181W	TIM13	315	-0.0283018	-1.43487				2910	621									YJL066C	MPM1	756	-0.0208826	-0.695445				1734	453
YBR268W	MRPL37	315	0.0573247	-0.337613				471	594									YBR054W	YRO2	1032	-0.0204128	-0.56277				3186	441
YJR085C	YJR085C	315	0.00943495	-1.4005				3219	240									YHR116W	COX23	453	-0.0196285	-0.554244				4125	603
YML108W	YML108W	315	0.133972	0.107054				1218	459									YBR109C	CMD1	441	-0.0195128	-1.03863				3720	429
YDR115W	YDR115W	315	0.158043	-0.187169				3438	546									YDR002W	YRB1	603	-0.0189527	-0.581952				4737	747
YGL030W	RPL30	315	0.100684	-1.8589				2883	318									YDL083C	RPS16B	429	-0.0186772	-1.2964				1362	429
YBR262C	MIC12	318	0.0444822	0.328041				2505	411									YMR038C	CCS1	747	-0.0176183	-0.523196				1500	543
YOR020C	HSP10	318	-0.0371945	-2.22194				4233	702									YOL127W	RPL25	429	-0.0158871	-2.06849				2874	414
YOR293W	RPS10A	318	0.0364165	-1.39882				2391	579									YDL192W	ARF1	543	-0.0135786	-1.02381				2670	444
YMR230W	RPS10B	318	0.0480808	-1.51036				4290	492									YGL087C	MMS2	414	-0.0134214	-0.833004				3921	393
YOR265W	RBL2	318	0.0656756	-1.44122				3042	573									YER044C	ERG28	444	-0.0129409	-1.76468				1836	303
YBL028C	YBL028C	318	0.0499553	-0.0797272				4611	516									YMR112C	MED11	393	-0.012807	-0.557249				2934	405
YKL044W	YKL044W	318	-0.530388	0.305517				1362	600									YDR510W	SMT3	303	-0.0126066	-0.990766				1050	1017
YDL130W	RPP1B	318	0.166849	-1.43464				1782	483									YNR046W	TRM112	405	-0.0123737	-0.671216				3138	342
YOL039W	RPP2A	318	0.164552	-1.79115				2655	561									YGR086C	PIL1	1017	-0.0121189	-0.708147				4380	435
YDL081C	RPP1A	318	0.048065	-2.24048				4008	204									YHR138C	YHR138C	342	-0.011765	-0.795175				1395	429
YPR094W	RDS3	321	0.0175582	-0.0081889				3090	333									YER035W	EDC2	435	-0.0116756	-0.931497				3105	318
YDL009C	YDL009C	321	-0.065282	1.28654				1272	261									YMR143W	RPS16A	429	-0.0110709	-1.0906				3534	501
YER058W	PET117	321	-0.230912	-0.315776				2118	318									YMR230W	RPS10B	318	-0.0110594	-1.60164				3672	639
YNL162W	RPL42A	321	0.224464	-1.64894				2523	318									YKL056C	TMA19	501	-0.0108546	-1.00777				1521	342
YHR141C	RPL42B	321	0.318773	-1.46604				3492	222									YOL139C	CDC33	639	-0.0105511	-0.843507				4431	822
YDL012C	YDL012C	321	0.0330689	-0.115578				2940	678									YNL135C	FPR1	342	-0.0102761	-1.69357				2121	600
YLL014W	EMC6	324	0.0929162	-0.420916				2895	303									YBR213W	MET8	822	-0.00830117	-0.70413				3603	255
YGR027C	RPS25A	324	0.167981	-1.70856				663	477									YDL082W	RPL13A	600	-0.00773723	-1.18974				2196	591
YLR333C	RPS25B	324	0.0760118	-0.694201				3609	996									YDL181W	INH1	255	-0.00738859	-0.621821				1596	324
YNL184C	YNL184C	324	-0.0102299	-0.606733				3675	651									YKR065C	PAM17	591	-0.00677463	-1.16193				2115	432
YOR105W	YOR105W	324	0.311727	0.886977				2817	567									YLR333C	RPS25B	324	-0.0066464	-0.743363				1671	594
YJR034W	PET191	324	0.00316168	-0.852458				7104	435									YLL050C	COF1	432	-0.00649919	-1.45574				330	441
YPL143W	RPL33A	324	0.127346	-1.59595				3246	360									YKL141W	SDH3	594	-0.00581014	-1.33604				1743	324
YOR234C	RPL33B	324	0.013909	-0.55429				4071	291									YDR450W	RPS18A	441	-0.0051721	-1.04319				741	645
YNL244C	SUI1	324	0.117532	-0.792411				2829	627									YOR234C	RPL33B	324	-0.00472239	-0.839405				1446	441
YJR048W	CYC1	327	-0.212068	-0.513052				1827	375									YEL024W	RIP1	645	-0.00422322	-0.728397				2130	663
YBR091C	TIM12	327	0.194996	0.228366				2769	423									YBR252W	DUT1	441	-0.00333875	-1.12301				4047	408
YLR364W	GRX8	327	0.160188	-0.609175				2679	570									YLR075W	RPL10	663	-0.00247577	-0.94433				2898	327
YJR022W	LSM8	327	-0.0976443	0.843386				1437	249									YML024W	RPS17A	408	-0.00214629	-1.66884				4380	588
YFL014W	HSP12	327	-0.128845	-3.44019				2199	555									YJL179W	PFD1	327	-0.000823766	-0.866476				1215	714
YGR018C	YGR018C	327	0.349035	0.580578				2697	729									YDR453C	TSA2	588	-0.000767501	-0.828998				1602	750
YJL179W	PFD1	327	-0.0070409	-0.569204				3345	393									YBR256C	RIB5	714	0.00129357	-0.596145				4137	345
YJR086W	STE18	330	-0.103296	0.0484813				3360	297									YIL053W	GPP1	750	0.00180905	-0.881424				2388	501
YCL035C	GRX1	330	-0.161329	-1.85463				3114	330									YNL147W	LSM7	345	0.00203752	-0.967359				1950	573
YAL044W-A	YAL044W-A	330	0.062485	-0.868056				3174	627									YIR022W	SEC11	501	0.00250184	-0.5018				1098	765
YGR215W	RSM27	330	-0.293341	-0.0342377				3138	597									YDR071C	PAA1	573	0.00281181	-0.961222				2433	750
YBL059C-A	CMC2	330	0.066632	-0.439495				2880	819									YLR441C	RPS1A	765	0.00282412	-0.735648				3030	855
YEL068C	YEL068C	330	-0.0390641	-0.152715				3051	513									YER062C	GPP2	750	0.00397097	-0.629997				1473	555
YGL168W	HUR1	330	-0.137653	0.424867				2304	549									YDR098C	GRX3	855	0.00437567	-0.605974				1185	327
YLR154C	RNH203	330	0.0156993	-0.193744				3528	276									YHR100C	GEP4	555	0.00524568	-0.710111				3219	441
YDR382W	RPP2B	330	0.0662308	-2.32936				2691	654									YLR364W	GRX8	327	0.00604206	-0.97353				3411	480
YDR045C	RPC11	330	0.0270787	-1.04275				1290	318									YDR462W	MRPL28	441	0.00622349	-1.26239				3162	984
YDR079W	PET100	333	-0.396546	-0.390453				3303	339									YDL004W	ATP16	480	0.00693028	-1.38031				3444	417
YCR060W	TAH1	333	0.0474497	-0.566457				1536	330									YDR044W	HEM13	984	0.00796692	-0.604932				1296	465
YKL137W	CMC1	333	0.134669	-0.533599				2076	390									YOR285W	RDL1	417	0.00852819	-0.628642				3831	315
YLR275W	SMD2	333	0.0973422	0.606364				1602	663									YIL098C	FMC1	465	0.00893737	-0.865189				2655	633
YLR204W	QRI5	333	0.0208102	-0.413525				2262	645									YJR085C	YJR085C	315	0.00965202	-0.781514				2616	459
YHR087W	RTC3	333	-0.510753	-1.93078				2589	342									YBR201W	DER1	633	0.0110433	-0.530508				3816	702
YJL028W	YJL028W	333	-0.427173	-1.06476				1713	696									YMR260C	TIF11	459	0.0131809	-0.906644				1500	351
YIR009W	MSL1	333	0.103274	-0.0513767				3288	609									YMR314W	PRE5	702	0.0132772	-1.16803				1155	387
YHR173C	YHR173C	336	0.102931	0.809665				3363	804									YML101C	CUE4	351	0.0134268	-0.956434				4764	570
YLR390W	ECM19	336	0.194973	0.286775				3996	579									YGL191W	COX13	387	0.0138098	-1.67008				1470	687
YEL003W	GIM4	336	0.0107933	-0.483156				4284	399									YGL231C	EMC4	570	0.0147311	-0.678351				3657	459
YEL039C	CYC7	339	-0.655955	-1.08343				1599	612									YDR486C	VPS60	687	0.0160269	-0.888482				2904	357
YOL026C	MIM1	339	0.0363782	-0.156552				3243	432									YKL067W	YNK1	459	0.0163061	-1.01771				1791	612
YOL109W	ZEO1	339	-0.0829432	-0.0572823				2475	441									YGL189C	RPS26A	357	0.0171895	-1.36137				2520	318
YDL075W	RPL31A	339	0.027958	-1.91535				1089	324									YLR029C	RPL15A	612	0.0173677	-1.70795				1839	324
YLR406C	RPL31B	339	0.0658368	-0.988823				2574	585									YOR293W	RPS10A	318	0.0181301	-1.24131				2430	540
YKL061W	BLI1	339	-0.0770701	0.441704				2076	645									YPL143W	RPL33A	324	0.018286	-1.10169				852	747
YJR082C	EAF6	339	-0.0912768	-0.302183				3507	666									YPR028W	YOP1	540	0.0183892	-0.914928				1113	177
YPL098C	MGR2	339	0.197226	-1.09561				2526	285									YDL202W	MRPL11	747	0.0190609	-0.535067				1362	441
YCL058W-A	ADF1	339	-0.165827	0.197868				2151	408									YFR032C-A	RPL29	177	0.0203273	-1.27314				2127	435
YNL135C	FPR1	342	0.0826859	-2.32722				3399	564									YML026C	RPS18B	441	0.0208512	-1.18324				1725	249
YOR068C	VAM10	342	-0.64939	0.721352				1197	447									YIL051C	MMF1	435	0.0213635	-1.81082				3198	405
YHR138C	YHR138C	342	0.0690885	-0.93686				3435	492									YLR038C	COX12	249	0.0226697	-1.90376				3351	534
YHR039C-A	VMA10	342	0.149441	-1.59884				2280	348									YIL069C	RPS24B	405	0.0227024	-0.772708				3087	387
YLR200W	YKE2	342	0.124219	-0.416252				2175	522									YLR370C	ARC18	534	0.0240682	-1.04127				1059	528
YNL147W	LSM7	345	0.104012	-0.658868				1428	276									YKR094C	RPL40B	387	0.0245002	-1.64647				4737	489
YNL122C	YNL122C	345	0.065325	0.32898				2073	744									YOR253W	NAT5	528	0.0246385	-1.31552				1926	666
YPR166C	MRP2	345	0.186719	-0.289523				4209	261									YPR188C	MLC2	489	0.024759	-0.80328				2838	324
YDR381C-A	YDR381C-A	345	0.0875066	0.503822				3603	342									YMR202W	ERG2	666	0.025256	-0.634044				3162	594
YMR107W	SPG4	345	-0.308371	-0.319728				3438	597									YNL184C	YNL184C	324	0.0272572	-1.17652				1329	1437
YPR020W	ATP20	345	-0.102497	-0.758712				2193	714									YPL081W	RPS9A	594	0.0276261	-0.661363				6153	321
YOR327C	SNC2	345	-0.0664793	-0.292878				1467	510									YGR255C	COQ6	1437	0.0280596	-0.53858				3711	276
YOR189W	IES4	348	0.0808945	-0.533835				639	600									YHR141C	RPL42B	321	0.028375	-1.37681				4413	525
YJR120W	YJR120W	348	0.132673	-0.0920049				2115	1236									YKL096W-A	CWP2	276	0.0302575	-1.37429				4008	303
YKL084W	HOT13	348	0.196026	-0.591264				2058	435									YLR193C	UPS1	525	0.030585	-1.03032				4992	318
YBL078C	ATG8	351	0.0362192	-0.104262				2688	246									YMR194W	RPL36A	303	0.0318978	-1.15213				717	510
YJR146W	YJR146W	351	-0.390816	0.324336				1986	666									YOR020C	HSP10	318	0.0331584	-1.86034				1182	414
YML101C	CUE4	351	0.0954549	-0.813839				2979	954									YFR011C	MIC19	510	0.0333327	-0.625076				1362	327
YIL163C	YIL163C	351	1.63454	1.12664				2628	279									YKL006W	RPL14A	414	0.0352547	-1.44355				6585	465
YAL030W	SNC1	351	-0.143915	-0.891646				1629	507									YFL014W	HSP12	327	0.0365498	-1.65498				5850	552
YJL003W	COX16	354	-0.0562631	0.0014505				3831	414									YGL031C	RPL24A	465	0.0371577	-1.37655				4083	405
YAL046C	AIM1	354	-0.00172959	-0.576752				666	927									YKR007W	MEH1	552	0.0379201	-0.509751				1776	519
YGR050C	YGR050C	354	-0.194303	-0.304718				1518	456									YDR519W	FPR2	405	0.0385708	-0.853483				750	738
YKL037W	AIM26	354	0.699314	1.84654				2703	444									YHR152W	SPO12	519	0.0400188	-0.727282				2433	297
YGR020C	VMA7	354	0.225548	-1.7239				2364	351									YHR043C	DOG2	738	0.0402155	-1.4049				3483	315
YGL189C	RPS26A	357	0.271764	-1.47195				1560	501									YBR089C-A	NHP6B	297	0.0415074	-0.524092				3726	204
YER131W	RPS26B	357	0.198944	-0.96558				4071	597									YGL030W	RPL30	315	0.0415917	-1.6151				1689	429
YBR301W	PAU24	360	-0.793892	-0.865215				2400	756									YOL077W-A	ATP19	204	0.0422027	-0.787408				1368	360
YNL111C	CYB5	360	-0.265742	-0.625965				2097	471									YDR100W	TVP15	429	0.0426279	-0.549227				3174	486
YGL220W	FRA2	360	-0.0958686	-0.574448				4224	633									YDL191W	RPL35A	360	0.0433807	-1.60294				1533	318
YEL049W	PAU2	360	0.0158031	0.190575				1635	414									YOR357C	SNX3	486	0.0440906	-0.70154				3732	381
YLR461W	PAU4	360	-0.329857	0.218648				1566	609									YOL039W	RPP2A	318	0.0448738	-1.87103				1581	453
YNR076W	PAU6	360	-0.571803	0.474516				1947	543									YOR122C	PFY1	381	0.0451512	-1.00124				2238	387
YGL029W	CGR1	360	-0.162909	0.0939185				1989	654									YOR298C-A	MBF1	453	0.0456013	-0.584792				3219	408
YHL046C	PAU13	360	-0.857245	-1.08118				2706	315									YIL148W	RPL40A	387	0.04579	-1.5878				3330	495
YGR294W	PAU12	360	0.142121	0.317866				1239	345									YCR028C-A	RIM1	408	0.0464926	-2.35943				1389	348
YDR542W	PAU10	360	0.557896	0.207525				3450	483									YEL054C	RPL12A	495	0.0467437	-1.40973				4068	651
YHL018W	YHL018W	360	-0.308833	0.384352				2703	807									YOR189W	IES4	348	0.0470589	-0.558117				3192	408
YDL191W	RPL35A	360	-0.0705382	-1.67412				3540	693									YGL135W	RPL1B	651	0.0471817	-1.1391				5601	390
YDL136W	RPL35B	360	0.0560238	-1.11254				2640	363									YDR447C	RPS17B	408	0.0475489	-1.48778				1857	606
YOL005C	RPB11	360	0.175586	-0.728898				2928	624									YJL190C	RPS22A	390	0.0487926	-1.56718				1290	510
YDR031W	MIX14	363	0.105637	-0.199235				1878	582									YGL047W	ALG13	606	0.0491925	-0.750207				2586	465
YPL013C	MRPS16	363	-0.0349771	0.229269				1476	447									YAL044C	GCV3	510	0.0496222	-1.08625				2859	276
YHL015W	RPS20	363	0.131801	-1.81019				1794	531									YIL065C	FIS1	465	0.0512055	-0.515658				1905	318
YIR013C	GAT4	363	-0.290909	0.0952463				438	606									YJR094W-A	RPL43B	276	0.0513895	-1.17637				1284	429
YLR061W	RPL22A	363	0.108488	-2.12388				3162	750									YOR265W	RBL2	318	0.0522597	-1.33323				2940	378
YOL133W	HRT1	363	0.138388	-0.641229				1926	534									YOR369C	RPS12	429	0.0530838	-1.70436				1638	804
YBR253W	SRB6	363	0.0574685	-0.0209914				1188	456									YGL121C	GPG1	378	0.053626	-1.28198				3354	279
YFL020C	PAU5	366	-0.14524	-0.06999				3198	192									YOR115C	TRS33	804	0.0540413	-0.687322				3849	540
YFL034C-A	RPL22B	366	0.0608784	0.374344				3345	153									YPL183W-A	RTC6	279	0.0541714	-1.29926				1503	246
YER056C-A	RPL34A	366	0.165568	-1.52427				726	324									YKL069W	YKL069W	540	0.0546047	-1.23384				456	444
YIL052C	RPL34B	366	0.142853	-1.73692				2643	468									YHR021C	RPS27B	246	0.0552041	-1.22347				4023	459
YGL070C	RPB9	366	0.109707	0.298651				3102	552									YHR051W	COX6	444	0.0562074	-1.5653				3567	654
YJL173C	RFA3	366	-0.0526533	-0.96967				999	540									YNL255C	GIS2	459	0.0562524	-1.2162				3213	465
YLR408C	BLS1	366	-0.0583648	0.362495				2241	561									YJR074W	MOG1	654	0.0572432	-1.38532				1302	456
YDR357C	CNL1	366	-0.0546132	-0.451858				855	459									YMR158W	MRPS8	465	0.0589425	-0.821352				3249	435
YKL058W	TOA2	366	0.120468	-0.0794719				2553	276									YNL131W	TOM22	456	0.0597046	-1.73627				1263	363
YMR123W	PKR1	366	0.149962	-1.04711				4353	189									YMR074C	YMR074C	435	0.060919	-1.34741				1518	444
YJL184W	GON7	369	-0.010446	-0.167767				2490	528									YDR031W	MIX14	363	0.0617906	-0.995696				1743	522
YGL226W	MTC3	369	0.0119904	-0.100011				1638	324									YGR203W	YCH1	444	0.0620558	-0.902511				1431	552
YJR108W	ABM1	369	-0.344471	0.3832				1647	582									YKL016C	ATP7	522	0.0635255	-1.10853				3402	327
YBR194W	AIM4	369	0.0342475	-0.310262				3720	591									YJL177W	RPL17B	552	0.0650504	-1.58926				3453	399
YDR493W	MZM1	369	0.0491944	-0.462017				2310	363									YJR048W	CYC1	327	0.0656306	-2.09685				4404	561
YFR049W	YMR31	369	-0.00981489	-1.33997				2892	687									YLR437C	DIF1	399	0.0664423	-0.775008				3099	483
YLR037C	PAU23	372	-0.11726	0.189243				2436	333									YGR049W	SCM4	561	0.0696257	-0.796199				1089	438
YCR104W	PAU3	372	-0.451952	-0.108327				2562	420									YIL138C	TPM2	483	0.070626	-0.652656				1449	954
YLL025W	PAU17	372	0.0787846	0.0131936				1032	573									YOR224C	RPB8	438	0.0710591	-0.81804				3831	192
YLR295C	ATP14	372	-0.105726	-0.787591				3867	411									YNL315C	ATP11	954	0.07476	-0.764336				3438	414
YFR036W	CDC26	372	0.139391	0.630713				1743	363									YLR262C-A	TMA7	192	0.0748411	-0.563227				1158	426
YKL192C	ACP1	375	0.0589394	-1.1688				3951	312									YBR269C	SDH8	414	0.0748951	-0.919275				2778	450
YER092W	IES5	375	0.166621	-0.360835				2784	405									YNL113W	RPC19	426	0.0753664	-0.98217				996	168
YER009W	NTF2	375	0.158119	-2.07242				2661	603									YOR052C	TMC1	450	0.0758853	-0.914439				1602	624
YJR063W	RPA12	375	0.259908	0.0272915				3306	168									YDL061C	RPS29B	168	0.0760949	-0.948382				2913	378
YAL064W-B	YAL064W-B	378	-0.507643	0.0141191				3411	702									YPL178W	CBC2	624	0.0765692	-0.573433				3348	210
YER038W-A	YER038W-A	378	-0.0900938	0.353249				3291	366									YEL026W	SNU13	378	0.0765706	-1.45688				1431	471
YGL121C	GPG1	378	-0.278661	-1.79543				3051	387									YML129C	COX14	210	0.0789023	-0.756316				3366	531
YER071C	TDA2	378	0.0498229	-0.428713				4722	468									YIL087C	AIM19	471	0.0795959	-0.565068				1374	459
YEL026W	SNU13	378	0.278811	-1.47712				1539	573									YBR022W	POA1	531	0.081162	-0.520366				2787	690
YCR083W	TRX3	381	-0.0122394	-0.978887				2112	621									YNL052W	COX5A	459	0.0816295	-0.646456				1140	381
YOR122C	PFY1	381	0.0224437	-1.34384				3831	342									YHR038W	RRF1	690	0.0821037	-0.833952				1581	177
YMR195W	ICY1	381	-0.147037	-0.329122				3393	366									YDR529C	QCR7	381	0.0823739	-1.59103				3096	438
YDR504C	SPG3	381	-0.0137984	0.448742				726	894									YDL067C	COX9	177	0.0831333	-0.566347				3495	297
YDR529C	QCR7	381	-0.32362	-1.685				3447	441									YPL225W	YPL225W	438	0.0833149	-0.583655				3522	516
YGL127C	SOH1	381	-0.154678	0.352063				4074	657									YMR225C	MRPL44	297	0.0837229	-0.622422				2754	579
YKL086W	SRX1	381	0.0750397	0.234219				3300	303									YJL124C	LSM1	516	0.0848338	-0.882018				2181	549
YCR082W	AHC2	384	-0.145556	-0.154603				4587	612									YDR248C	YDR248C	579	0.0849725	-0.659269				2667	207
YER084W	YER084W	384	-0.174014	0.0675716				1506	516									YGR082W	TOM20	549	0.0861836	-1.12414				318	456
YLR344W	RPL26A	384	0.15747	-0.697221				567	384									YLL009C	COX17	207	0.0881071	-1.26111				3243	657
YGR034W	RPL26B	384	0.165582	-1.90019				2634	471									YLR167W	RPS31	456	0.0899031	-1.23882				1692	354
YMR059W	SEN15	384	-0.0296979	0.201704				1155	375									YDR302W	GPI11	657	0.0911339	-0.538498				4584	375
YBR016W	YBR016W	384	0.0181602	-0.64466				1695	453									YAL046C	AIM1	354	0.0913247	-0.518602				2022	561
YNL149C	PGA2	387	-0.0525137	-0.450997				1920	630									YJR063W	RPA12	375	0.0923478	-0.640271				1806	468
YHR162W	MPC2	387	-0.0502382	-1.43678				3957	327									YDR454C	GUK1	561	0.0933318	-0.876948				2379	549
YER057C	HMF1	387	0.144805	-2.57917				1590	429									YDL208W	NHP2	468	0.0939975	-0.798861				831	468
YLR297W	YLR297W	387	-0.064509	0.550058				2079	543									YBR164C	ARL1	549	0.0968804	-0.778117				837	600
YOR183W	FYV12	387	-0.863447	0.408739				2499	471									YOR226C	ISU2	468	0.0973098	-0.735119				1218	570
YER072W	VTC1	387	0.33562	-0.634347				3732	516									YER102W	RPS8B	600	0.0984486	-1.03914				2574	330
YNL153C	GIM3	387	-0.0156504	-0.0202124				2430	318									YGR029W	ERV1	570	0.0985062	-0.59614				372	567
YGL191W	COX13	387	-0.0482113	-1.67289				2376	405									YBL059C-A	CMC2	330	0.0991218	-1.17094				3249	447
YIL148W	RPL40A	387	0.299613	-1.43274				2169	438									YDR339C	FCF1	567	0.101251	-0.612411				1647	312
YKR094C	RPL40B	387	0.260733	-1.36383				1146	366									YJL104W	PAM16	447	0.102973	-0.558712				3951	570
YPR200C	ARR2	390	-0.0565678	0.655966				3204	384									YBL001C	ECM15	312	0.103115	-1.19606				1110	360
YOR103C	OST2	390	-0.0045366	-0.783518				4308	177									YNL096C	RPS7B	570	0.103278	-0.994306				3441	708
YGL080W	MPC1	390	-0.0262332	-0.493348				951	459									YDL136W	RPL35B	360	0.104138	-1.24732				4353	255
YJL190C	RPS22A	390	0.201124	-1.79137				1203	318									YKL009W	MRT4	708	0.10478	-0.561072				6078	594
YNL143C	YNL143C	390	0.0908448	-0.316874				1371	324									YBR085C-A	YBR085C-A	255	0.107416	-1.09141				2640	429
YHR059W	FYV4	390	0.0209979	-0.284021				2364	552									YMR184W	ADD37	594	0.108076	-0.711993				1728	363
YBL092W	RPL32	390	0.0676914	-1.99612				3363	441									YDR513W	GRX2	429	0.108147	-1.26929				2241	183
YBL002W	HTB2	393	-0.1204	0.0249622				3735	411									YHL015W	RPS20	363	0.111515	-1.69698				1458	609
YDR224C	HTB1	393	-0.0525809	0.260242				1119	453									YOR045W	TOM6	183	0.111804	-1.0953				1926	1095
YKL138C	MRPL31	393	0.104549	-0.12834				3147	462									YKL214C	YRA2	609	0.111963	-1.09066				2061	372
YKL003C	MRP17	393	0.211627	0.277647				3105	651									YLR056W	ERG3	1095	0.112955	-0.523428				2892	306
YLR367W	RPS22B	393	0.0612336	-1.56419				3105	360									YLR295C	ATP14	372	0.11298	-1.44701				1953	258
YNL269W	BSC4	393	0.500519	0.767061				2007	201									YNL086W	SNN1	306	0.113061	-0.523684				2040	471
YHR132W-A	IGO2	393	0.145203	0.15764				1680	699									YKL053C-A	MDM35	258	0.113407	-0.554671				1830	612
YJL077C	ICS3	393	-0.0368077	0.201427				2862	447									YGR275W	RTT102	471	0.11376	-0.557382				3993	555
YMR112C	MED11	393	-0.0544779	-0.263607				1008	267									YIL158W	AIM20	612	0.113786	-0.531042				3588	579
YBL003C	HTA2	396	0.278853	-0.636437				1539	438									YER034W	YER034W	555	0.114843	-0.518735				3927	645
YDR225W	HTA1	396	0.124322	0.102713				2292	603									YLR292C	SEC72	579	0.115348	-0.792334				1887	189
YLR385C	SWC7	396	0.239582	0.401123				2046	567									YIL010W	DOT5	645	0.115812	-1.12375				2457	561
YLR110C	CCW12	399	0.0202463	-2.10873				1071	414									YOR182C	RPS30B	189	0.11671	-0.881202				1065	480
YKR083C	DAD2	399	-0.0728666	0.0563799				2409	201									YML022W	APT1	561	0.118266	-0.519481				1098	261
YDR511W	SDH7	399	-8.74988e-05	0.0381295				2754	168									YEL027W	VMA3	480	0.118914	-0.872967				3705	333
YJL151C	SNA3	399	-0.162195	-1.70906				2301	600									YKR057W	RPS21A	261	0.119158	-1.03626				2187	459
YPL192C	PRM3	399	0.0742508	-0.540243				2691	549									YIR009W	MSL1	333	0.119903	-0.509378				3291	516
YLR437C	DIF1	399	-0.0986291	-0.539462				2592	282									YNL281W	HCH1	459	0.120229	-0.823523				1881	519
YKR049C	FMP46	399	0.17588	-0.37728				3441	561									YGL058W	RAD6	516	0.121505	-0.649888				1551	189
YHR191C	CTF8	399	-0.00455694	-0.0496751				2370	588									YDL046W	NPC2	519	0.121722	-0.500523				1614	387
YOL012C	HTZ1	402	0.041242	-0.368982				3042	702									YLR287C-A	RPS30A	189	0.1221	-1.07511				1314	396
YBL018C	POP8	402	0.138007	-0.157225				1545	546									YHR162W	MPC2	387	0.122372	-1.10515				1698	642
YDR519W	FPR2	405	0.165196	-0.988305				3312	936									YBL003C	HTA2	396	0.123578	-0.507859				3129	567
YBR230C	OM14	405	-0.293401	-0.905055				1671	696									YHR147C	MRPL6	642	0.12392	-0.923797				3528	309
YER074W	RPS24A	405	0.139775	-1.73664				3690	588									YPL010W	RET3	567	0.124214	-0.504877				1308	702
YIL069C	RPS24B	405	0.174967	-0.425253				2430	450									YLR043C	TRX1	309	0.124555	-2.35559				1674	369
YNR046W	TRM112	405	0.188867	-0.0659389				1707	441									YJL192C	SOP4	702	0.124837	-0.545034				1137	375
YDR482C	CWC21	405	-0.158914	-0.219851				3528	936									YDR493W	MZM1	369	0.125763	-1.39992				1440	543
YCL012C	YCL012C	405	0.190022	0.386034				996	414									YER009W	NTF2	375	0.126091	-1.56351				3132	855
YNL031C	HHT2	408	0.251044	-0.306676				2583	732									YHR060W	VMA22	543	0.126484	-0.51835				2715	522
YBR010W	HHT1	408	0.0939756	0.301333				1758	639									YDR116C	MRPL1	855	0.127113	-0.729423				3792	654
YPL250C	ICY2	408	0.0308624	-0.261714				3267	348									YNL310C	ZIM17	522	0.127115	-0.56879				2364	546
YML024W	RPS17A	408	0.0783401	-2.14691				2097	339									YER063W	THO1	654	0.127723	-0.711496				2832	339
YDR447C	RPS17B	408	0.198864	-1.35863				2502	408									YER007C-A	TMA20	546	0.127879	-0.992049				2247	585
YCR028C-A	RIM1	408	-0.00702753	-2.49659				2058	357									YPL098C	MGR2	339	0.128556	-1.64395				1233	366
YKL167C	MRP49	411	0.0550052	-0.426812				1413	768									YKR085C	MRPL20	585	0.129522	-0.797447				3471	246
YGR230W	BNS1	411	0.0383752	-0.839701				1359	852									YMR123W	PKR1	366	0.129984	-1.12253				3363	576
YBL087C	RPL23A	411	0.173627	-1.30135				3495	390									YKL156W	RPS27A	246	0.132605	-0.671775				2124	360
YER117W	RPL23B	411	0.136849	-1.34951				1536	600									YNL090W	RHO2	576	0.133586	-0.689077				3858	303
YHR010W	RPL27A	411	0.215098	-1.83206				1413	465									YNL111C	CYB5	360	0.133842	-1.17547				3075	471
YDR471W	RPL27B	411	0.248219	-0.943454				3387	768									YDR377W	ATP17	303	0.139473	-1.48816				2421	330
YDR156W	RPA14	411	0.0280529	0.390461				3522	765									YGR076C	MRPL25	471	0.140443	-0.555921				1731	555
YGL054C	ERV14	414	0.0986903	-1.54096				1899	765									YDR382W	RPP2B	330	0.141364	-1.79271				2868	168
YKL170W	MRPL38	414	-0.0474087	0.191925				1647	480									YDL053C	PBP4	555	0.142769	-0.541249				1152	345
YER050C	RSM18	414	0.0975013	-0.392565				3063	921									YLR388W	RPS29A	168	0.144769	-1.16978				1176	465
YIL040W	APQ12	414	0.0928421	0.323227				2055	465									YNL122C	YNL122C	345	0.145131	-1.32901				1281	381
YCR031C	RPS14A	414	0.194741	-1.9325				783	675									YKR074W	AIM29	465	0.146066	-0.845696				2526	342
YBL049W	MOH1	414	0.215473	-0.613968				801	411									YCR083W	TRX3	381	0.146354	-0.583322				6699	297
YER093C-A	AIM11	414	0.0797219	0.347519				2619	465									YLR200W	YKE2	342	0.146502	-1.02196				4101	921
YBR269C	SDH8	414	-0.0761866	-0.377753				1935	414									YIL008W	URM1	297	0.149373	-0.753853				2736	414
YKL006W	RPL14A	414	0.250766	-1.68261				2187	495									YML110C	COQ5	921	0.149405	-0.523121				1146	402
YHL001W	RPL14B	414	0.0926694	-0.774658				2841	567									YER050C	RSM18	414	0.149812	-1.05141				3684	699
YGL087C	MMS2	414	0.183263	-0.653011				1467	522									YOL012C	HTZ1	402	0.14987	-0.65124				1245	231
YMR292W	GOT1	417	0.162662	0.0884593				2394	642									YOR125C	CAT5	699	0.152345	-0.587267				2703	261
YNR022C	MRPL50	417	-0.0154074	-0.274418				4182	552									YHR001W-A	QCR10	231	0.152441	-1.25259				312	465
YJL191W	RPS14B	417	0.26582	-0.221485				4479	321									YJL136C	RPS21B	261	0.1542	-1.93386				1584	630
YEL033W	MTC7	417	-0.0897057	-0.856752				6693	354									YGR148C	RPL24B	465	0.155373	-1.37035				3444	318
YOR285W	RDL1	417	-0.131176	-1.45597				1113	450									YDL212W	SHR3	630	0.156879	-0.885809				4074	657
YJR044C	VPS55	420	-0.00701912	-0.508914				2253	819									YDL081C	RPP1A	318	0.157651	-1.52387				4479	261
YBR188C	NTC20	420	0.13645	-0.529197				1926	738									YAR002C-A	ERP1	657	0.157811	-0.940839				3198	357
YPR100W	MRPL51	420	-0.0590328	-0.214912				2445	429									YGR037C	ACB1	261	0.158825	-1.55752				3105	447
YGL108C	YGL108C	420	-0.068531	-0.00470827				3024	618									YER131W	RPS26B	357	0.159039	-1.17556				2835	876
YDL123W	SNA4	420	-0.194643	0.269427				2205	495									YOR286W	RDL2	447	0.160071	-1.48416				2355	354
YDR437W	GPI19	420	-0.262125	0.621058				4173	429									YDR237W	MRPL7	876	0.164878	-0.746383				3339	285
YBR167C	POP7	420	0.124612	-0.361815				3534	189									YGR020C	VMA7	354	0.165997	-1.67972				1371	348
YDR308C	SRB7	420	0.0947587	-0.0861053				1689	528									YBL026W	LSM2	285	0.166211	-1.09725				1524	387
YPR063C	YPR063C	423	0.0601195	-0.771298				3219	453									YKL084W	HOT13	348	0.167152	-0.793227				1866	339
YIL027C	EMC5	423	0.11406	0.0036903				2694	261									YER072W	VTC1	387	0.168964	-0.878159				3120	408
YPR153W	YPR153W	423	-0.212646	0.368999				1581	411									YLR406C	RPL31B	339	0.169681	-0.99348				1500	768
YJR067C	YAE1	423	0.00398864	0.383787				1737	414									YNL031C	HHT2	408	0.173858	-0.78813				2979	390
YLR245C	CDD1	426	0.0030091	0.344438				2577	612									YKL040C	NFU1	768	0.175379	-0.609639				3099	609
YOL040C	RPS15	426	0.276924	-1.39185				2259	483									YHR059W	FYV4	390	0.17662	-0.629749				2277	750
YBR210W	ERV15	426	0.0218937	-0.207241				2058	303									YJR118C	ILM1	609	0.17948	-0.673151				2199	261
YNL113W	RPC19	426	0.0817505	-0.0871896				2106	387									YPR143W	RRP15	750	0.180779	-0.616911				978	258
YER159C	BUR6	426	-0.142109	-0.762993				3993	510									YEL020W-A	TIM9	261	0.181997	-1.38506				891	282
YBR258C	SHG1	426	0.0440085	0.118338				1731	429									YDL130W-A	STF1	258	0.184078	-0.992071				8874	519
YPR082C	DIB1	429	-0.0370447	-0.065506				2913	261									YBL029C-A	YBL029C-A	282	0.184263	-0.62704				4467	201
YDR513W	GRX2	429	-0.120906	-1.9627				2025	357									YPR149W	NCE102	519	0.188565	-0.869597				1644	489
YPR017C	DSS4	429	0.082664	-0.197288				2832	426									YOR167C	RPS28A	201	0.188595	-0.772072				2631	483
YDR100W	TVP15	429	-0.134763	-0.840237				1656	378									YOR150W	MRPL23	489	0.188674	-0.574377				4377	597
YER046W	SPO73	429	0.135835	-0.211304				2475	396									YPR073C	LTP1	483	0.195897	-0.803716				1428	438
YOR369C	RPS12	429	0.231567	-1.82828				1758	624									YDR084C	TVP23	597	0.19735	-0.914269				1770	798
YMR143W	RPS16A	429	0.160681	-1.09241				3000	570									YDL092W	SRP14	438	0.198126	-0.505397				3042	312
YDL083C	RPS16B	429	0.237335	-1.30043				2808	720									YIL070C	MAM33	798	0.19952	-0.819299				4071	621
YOL165C	AAD15	429	0.424817	-0.0460096				2262	438									YMR244C-A	COA6	312	0.199689	-0.511741				1401	345
YNL081C	SWS2	429	-0.049431	0.209141				1149	588									YOL008W	COQ10	621	0.20025	-0.707343				1812	474
YOL127W	RPL25	429	0.265089	-2.10719				1998	387									YPR166C	MRP2	345	0.20037	-0.735933				2946	453
YIL004C	BET1	429	0.0150634	0.170999				918	321									YNL185C	MRPL19	474	0.200854	-0.516945				1590	504
YLL050C	COF1	432	0.0748001	-2.1911				2163	261									YDL219W	DTD1	453	0.201174	-0.860772				2118	450
YCL056C	PEX34	432	-0.0324826	0.175598				2055	387									YLR008C	PAM18	504	0.203431	-0.532759				753	867
YIR015W	RPR2	432	-0.278179	0.277052				912	663									YPL059W	GRX5	450	0.205399	-1.9113				1635	513
YBL021C	HAP3	432	-0.0218659	0.257699				3594	660									YGL232W	TAN1	867	0.206249	-0.50824				849	549
YIL051C	MMF1	435	0.0890334	-1.94773				1188	267									YOL159C	YOL159C	513	0.20659	-0.834456				3003	177
YOL121C	RPS19A	435	0.0232677	-1.53005				741	675									YMR072W	ABF2	549	0.208524	-0.765729				1740	240
YNL302C	RPS19B	435	0.0557526	-1.8225				2586										YMR251W-A	HOR7	177	0.211151	-0.987533				2034	552
YBL025W	RRN10	435	0.120932	0.234608				1689										YDR086C	SSS1	240	0.212026	-1.16345				777	366
YMR074C	YMR074C	435	0.0221028	-1.55448				1893										YLR066W	SPC3	552	0.214925	-1.24524				2556	345
YER035W	EDC2	435	-0.284659	-0.178289				2469										YJL173C	RFA3	366	0.218971	-0.85284				3024	180
YKL160W	ELF1	435	-0.167524	-0.153509				1770										YPR020W	ATP20	345	0.218993	-1.26262				3012	282
YNL328C	MDJ2	438	-0.169428	0.696411				1755										YMR256C	COX7	180	0.22419	-0.926531				5355	315
YGR074W	SMD1	438	0.350837	-0.0720514				882										YJL166W	QCR8	282	0.226266	-1.03891				2373	645
YGR243W	MPC3	438	-0.323037	-0.471794				2913										YGR181W	TIM13	315	0.228238	-1.23684				1662	339
YCR071C	IMG2	438	0.129936	0.300849				2118										YBR154C	RPB5	645	0.230628	-0.545371				1392	501
YBR282W	MRPL27	438	-0.0879033	-0.0838001				1305										YOL109W	ZEO1	339	0.232692	-1.36635				2292	639
YPL225W	YPL225W	438	-0.0180632	-0.950346				1575										YJL065C	DLS1	501	0.234817	-0.577304				2871	666
YNR004W	SWM2	438	0.265153	0.438129				3186										YHR026W	VMA16	639	0.240973	-1.10616				1584	333
YGR118W	RPS23A	438	0.165421	-1.19603				2850										YGR038W	ORM1	666	0.243811	-0.559677				2361	828
YPR132W	RPS23B	438	0.287661	-1.13632				2337										YKL137W	CMC1	333	0.244002	-0.728005				2829	621
YOR224C	RPB8	438	0.181358	-0.608396				1221										YER026C	CHO1	828	0.247002	-0.669141				1353	210
YDL092W	SRP14	438	0.200245	-0.284371				1041										YOR016C	ERP4	621	0.253639	-0.515112				1266	279
YBR109C	CMD1	441	0.193684	-1.40179				1023										YML009C	MRPL39	210	0.257014	-0.686581				3012	231
YBR252W	DUT1	441	0.0755025	-1.00152				1290										YPR052C	NHP6A	279	0.25922	-0.874812				3528	408
YDR462W	MRPL28	441	0.0679801	-0.140511				2775										YGR105W	VMA21	231	0.259527	-0.611608				2910	225
YDR450W	RPS18A	441	0.15272	-1.50634				2475										YPL250C	ICY2	408	0.261755	-0.674313				5796	201
YML026C	RPS18B	441	0.168339	-1.3007				1887										YDR210W	YDR210W	225	0.272013	-0.709891				1476	486
YJR058C	APS2	441	0.114338	-0.0843778				2469										YLR264W	RPS28B	201	0.27466	-0.774003				3252	483
YFR033C	QCR6	441	-0.272419	-0.698702				1056										YBR120C	CBP6	486	0.282364	-0.87613				1224	261
YDR397C	NCB2	441	0.136623	0.0144307				1575										YJL096W	MRPL49	483	0.282784	-0.823223				1407	420
YBR173C	UMP1	444	-0.038921	-0.440564				1815										YJR135W-A	TIM8	261	0.28523	-1.22736				3006	411
YPL144W	POC4	444	0.205339	-0.0183939				3252										YBR188C	NTC20	420	0.290915	-0.621331				1359	390
YIR005W	IST3	444	-0.0574015	0.393164				3558										YKL167C	MRP49	411	0.294291	-0.719215				2463	198
YER044C	ERG28	444	-0.0431644	-1.64069				3114										YGL080W	MPC1	390	0.297574	-0.970924				4068	330
YER150W	SPI1	444	-0.353394	-1.46718				2181										YGR183C	QCR9	198	0.306874	-0.844547				1521	420
YGR203W	YCH1	444	0.0947005	-0.604654				1476										YDR045C	RPC11	330	0.313942	-0.958479				3645	234
YMR148W	OSW5	444	-0.0843988	-0.066386				1131										YBR167C	POP7	420	0.316305	-0.715357				1161	333
YHR136C	SPL2	444	0.0685188	0.517707				2145										YLR395C	COX8	234	0.325737	-1.20977				2625	696
YHR051W	COX6	444	-0.14313	-1.56829				2625										YDR079W	PET100	333	0.334244	-0.827044				1680	186
YGL106W	MLC1	447	0.08028	-0.559876				1890										YBL038W	MRPL16	696	0.336708	-0.600563				2862	180
YDR252W	BTT1	447	0.117904	0.0157137				1926										YPL271W	ATP15	186	0.337565	-0.511414				1920	390
YDR063W	AIM7	447	0.179975	-0.647624				3549										YNL070W	TOM7	180	0.345421	-0.645361				5685	447
YOR286W	RDL2	447	0.113186	-1.04718				1980										YOR103C	OST2	390	0.357425	-0.663704				864	198
YJL104W	PAM16	447	-0.155288	-0.664855				1737										YDR252W	BTT1	447	0.384538	-0.53319				2508	594
YNR010W	CSE2	447	0.149739	0.507127				3510										YDR119W-A	COX26	198	0.396578	-0.743165				2247	168
YBR082C	UBC4	447	-0.0472816	-1.68906				2832										YMR003W	AIM34	594	0.401554	-0.520284				1311	414
YDR059C	UBC5	447	0.00205241	-0.00208973				2202										YHR050W-A	YHR050W-A	168	0.417121	-1.51088				4416	588
YLL052C	AQY2	447	0.11407	0.93353				1698										YGL054C	ERV14	414	0.486953	-1.19301				2817	564
YOR052C	TMC1	450	0.0257969	0.117607				2067										YJL218W	YJL218W	588	0.559855	-1.29125				2838
YDL110C	TMA17	450	-0.199872	-0.284718				3396										YLR445W	GMC2	564	1.197	-0.665881				4635
YMR298W	LIP1	450	0.226666	-0.869744				1878										YHR072W-A	NOP10	174	0.332383	-0.499742				1500
YHL006C	SHU1	450	0.21617	-0.0753663				2511										YCL005W-A	VMA9	222	0.0392734	-0.496387				1713
YMR159C	ATG16	450	-0.0369254	0.0229375				2577										YOR094W	ARF3	549	0.132092	-0.496099				2154
YBR135W	CKS1	450	-0.188125	-0.158473				2604										YGL106W	MLC1	447	-0.0538292	-0.494703				12276
YPL059W	GRX5	450	-0.0504459	-1.65286				2664										YER030W	CHZ1	459	-0.0530717	-0.494595				2499
YHL042W	YHL042W	450	0.0634636	0.361397				1869										YEL033W	MTC7	417	0.11703	-0.493236				1638
YGL103W	RPL28	450	0.19359	-1.4135				837										YGR074W	SMD1	438	0.23056	-0.492216				1920
YLR218C	COA4	450	-0.257909	-0.335062				2640										YJL158C	CIS3	681	0.029428	-0.487824				1470
YDL219W	DTD1	453	0.158135	-1.11286				3099										YER012W	PRE1	594	0.0412765	-0.485663				984
YLR068W	FYV7	453	-0.166448	0.165298				3213										YNR022C	MRPL50	417	0.164686	-0.485618				2892
YDR064W	RPS13	453	0.244931	-1.40363				1881										YDL064W	UBC9	474	0.0325132	-0.48536				1659
YHR116W	COX23	453	-0.106183	-0.502401				2871										YDR525W-A	SNA2	237	0.549871	-0.482079				2895
YOL108C	INO4	453	-0.204976	0.28557				1212										YNR017W	TIM23	666	0.00654957	-0.48109				3399
YOR298C-A	MBF1	453	0.174111	-1.03511				1995										YJR113C	RSM7	741	0.0118199	-0.480681				4608
YIL111W	COX5B	453	-0.0602721	-1.18995				2445										YDL165W	CDC36	573	0.0182688	-0.477594				1686
YNL131W	TOM22	456	0.0937467	-1.51919				1590										YEL051W	VMA8	768	-0.114512	-0.476073				1644
YEL048C	TCA17	456	0.0770319	0.369467				1392										YBR135W	CKS1	450	-0.0562648	-0.475989				1311
YLR167W	RPS31	456	0.116479	-1.69035				954										YGR146C	ECL1	633	0.164398	-0.475828				2901
YPL170W	DAP1	456	-0.380654	0.0783868				2832										YDL110C	TMA17	450	-0.231932	-0.473689				2877
YCL058C	FYV5	456	0.284994	-0.138364				1458										YDR059C	UBC5	447	-0.0723298	-0.472404				1332
YLL053C	YLL053C	456	0.241191	1.05196				855										YGR214W	RPS0A	756	-0.144936	-0.470735				1305
YLR315W	NKP2	459	-0.0575392	0.173531				1971										YJL063C	MRPL8	714	-0.0984451	-0.469112				936
YDR092W	UBC13	459	0.166803	-0.95953				2712										YDL166C	FAP7	591	-0.0219558	-0.468687				2883
YNL281W	HCH1	459	0.034756	-0.998679				3075										YDL086W	YDL086W	819	-0.118416	-0.466404				975
YER030W	CHZ1	459	-0.0619234	-1.08332				2907										YBR146W	MRPS9	834	0.200612	-0.464467				2661
YOR382W	FIT2	459	-0.270497	-2.00551				1923										YNL138W-A	YSF3	255	0.123666	-0.464102				2304
YNR036C	MRPS12	459	0.169022	-0.422842				2793										YDR063W	AIM7	447	-0.000215841	-0.460589				2037
YKL067W	YNK1	459	-0.0049543	-1.48108				3354										YFL017W-A	SMX2	231	0.25006	-0.457862				3354
YNL052W	COX5A	459	0.0307413	-0.145837				1053										YER112W	LSM4	561	0.0730845	-0.45588				2877
YMR260C	TIF11	459	0.122887	-1.16362				4023										YFL038C	YPT1	618	-0.19054	-0.45564				2610
YNL255C	GIS2	459	0.428809	-0.303046				3624										YNL244C	SUI1	324	0.188608	-0.455254				1464
YJR104C	SOD1	462	0.174132	-1.79011				1590										YLR154C	RNH203	330	0.190895	-0.454951				1032
YER014C-A	BUD25	462	0.437691	1.67556				2565										YPR133W-A	TOM5	150	0.482103	-0.454473				2838
YMR181C	YMR181C	462	-0.152194	0.127328				3255										YNR037C	RSM19	273	0.0568952	-0.452159				2073
YIL062C	ARC15	462	0.00421177	-0.894255				1965										YLR009W	RLP24	597	0.0697461	-0.451993				3090
YIL098C	FMC1	465	-0.116609	-0.225106				3006										YIL157C	COA1	591	0.0582271	-0.449063				6324
YMR158W	MRPS8	465	-0.0132242	0.101839				1728										YEL003W	GIM4	336	0.261777	-0.448633				1662
YIL065C	FIS1	465	0.106711	-0.410241				1479										YOR158W	PET123	954	0.197504	-0.44591				5259
YKR074W	AIM29	465	0.215364	-0.802287				2061										YER071C	TDA2	378	0.270553	-0.445602				2550
YFR003C	YPI1	465	-0.0915629	-0.204605				2451										YHL046C	PAU13	360	-0.3144	-0.445379				2634
YGL031C	RPL24A	465	0.202147	-1.48423				3666										YML036W	CGI121	543	0.145181	-0.444747				894
YGR148C	RPL24B	465	0.210335	-1.60892				1872										YDL045W-A	MRP10	285	0.269877	-0.442093				3351
YGL187C	COX4	465	-0.105766	-1.01521				1761										YDR115W	YDR115W	315	0.112639	-0.442054				3216
YMR002W	MIX17	468	-0.0818913	-1.2444				2061										YJR121W	ATP2	1533	-0.120297	-0.438539				2076
YOR226C	ISU2	468	0.0352233	-0.130853				1935										YLR325C	RPL38	234	0.128842	-0.438482				1578
YDR025W	RPS11A	468	0.145863	-1.01634				6369										YDR424C	DYN2	276	-0.0592815	-0.437507				1446
YBR048W	RPS11B	468	0.117567	-1.55068				2226										YIL043C	CBR1	852	-0.087289	-0.437287				1152
YDL208W	NHP2	468	0.245404	-0.456248				2268										YIL050W	PCL7	855	0.202219	-0.436292				1680
YPR187W	RPO26	468	0.012717	-0.0953619				2256										YOR164C	GET4	936	0.233624	-0.436144				2907
YLR170C	APS1	468	-0.0780322	0.0911006				2838										YNL081C	SWS2	429	0.195386	-0.434786				3426
YLR421C	RPN13	468	-0.0440134	-0.305691				2283										YDR276C	PMP3	165	0.147087	-0.43201				1338
YPR193C	HPA2	468	-0.180611	0.479036				1650										YDR322C-A	TIM11	288	0.0801665	-0.431599				1428
YOR339C	UBC11	468	0.541381	1.34141				1452										YPL239W	YAR1	600	0.120338	-0.431211				3660
YGR275W	RTT102	471	0.0212562	-0.863726				2838										YOL147C	PEX11	708	0.10314	-0.430835				1815
YCR063W	BUD31	471	-0.221416	0.612737				1560										YBR058C-A	TSC3	240	0.219545	-0.430659				2874
YGR076C	MRPL25	471	-0.133651	0.107352				2070										YPR140W	TAZ1	1143	0.102518	-0.427183				3438
YOR044W	IRC23	471	-0.00496438	0.069603				1308										YGL200C	EMP24	609	-0.0542939	-0.426962				4677
YIL087C	AIM19	471	0.0164058	-1.08032				3366										YLR048W	RPS0B	756	-0.145668	-0.4262				2805
YMR236W	TAF9	471	0.156042	-0.288982				327										YGR195W	SKI6	738	0.100798	-0.425172				3738
YPL037C	EGD1	471	0.15795	-2.32618				1359										YFR047C	BNA6	885	-0.139768	-0.424232				6429
YPR168W	NUT2	471	-0.323901	0.564745				648										YBR014C	GRX7	609	0.0184564	-0.424208				843
YJR047C	ANB1	471	0.161944	-0.710061				1044										YOL146W	PSF3	582	0.085025	-0.423791				2169
YEL034W	HYP2	471	0.0969365	-0.840333				1077										YLR356W	ATG33	591	-0.0168369	-0.423605				3219
YPR062W	FCY1	474	-0.106151	-0.926042				2274										YOR157C	PUP1	783	0.0219928	-0.422841				1905
YJL143W	TIM17	474	0.108299	-0.339754				2004										YAL039C	CYC3	807	-0.283843	-0.422639				2220
YNL185C	MRPL19	474	0.0635769	-0.0350017				2307										YJR086W	STE18	330	0.136235	-0.422185				2133
YGR030C	POP6	474	0.249421	0.755587				2988										YNL288W	CAF40	1119	0.212886	-0.420406				1080
YDL064W	UBC9	474	-0.0130221	-0.376428				1239										YNL312W	RFA2	822	0.042196	-0.418764				4944
YDL125C	HNT1	477	0.04965	-0.801149				2607										YGL174W	BUD13	798	0.138284	-0.418387				4290
YML077W	BET5	477	0.112671	0.0611295				2076										YAL033W	POP5	519	0.10788	-0.417976				3594
YML030W	RCF1	477	-0.091283	-0.198602				2091										YDR468C	TLG1	672	-0.016009	-0.417786				1707
YFL017C	GNA1	477	-0.082192	-0.396167				1482										YGR277C	CAB4	915	-0.0193055	-0.417231				2799
YHR126C	ANS1	477	1.43965	0.522039				1896										YLR350W	ORM2	648	-0.21806	-0.416898				5616
YIL016W	SNL1	477	0.162217	-0.139233				2778										YIR005W	IST3	444	0.199806	-0.416157				2442
YDL004W	ATP16	480	0.0123049	-1.24665				2184										YDR408C	ADE8	642	0.00954997	-0.415867				2724
YMR040W	YET2	480	-0.190636	0.20387				3444										YDR405W	MRP20	789	0.178009	-0.414282				2211
YLR010C	TEN1	480	0.285434	0.287536				1149										YKL086W	SRX1	381	-0.0437653	-0.414183				2967
YEL027W	VMA3	480	0.206537	-1.18636				3660										YLR126C	YLR126C	753	0.0977107	-0.413835				2451
YOR257W	CDC31	483	-0.226812	-0.0256751				849										YDR156W	RPA14	411	0.186408	-0.413757				1323
YLR042C	YLR042C	483	-0.188068	-0.243468				1719										YBR016W	YBR016W	384	0.00288843	-0.413445				1023
YIL138C	TPM2	483	-0.0202886	-0.553792				2511										YKL109W	HAP4	1662	0.092309	-0.407398				1344
YJL096W	MRPL49	483	0.223081	-0.166878				1179										YKL144C	RPC25	636	0.337782	-0.404758				1821
YOR276W	CAF20	483	0.247008	-0.273728				1674										YFR017C	IGD1	585	-0.273618	-0.403491				2235
YER067W	RGI1	483	-0.262309	-0.875816				2640										YJR101W	RSM26	798	0.0715863	-0.402932				1380
YPR073C	LTP1	483	0.0419674	-1.2595				2373										YPL177C	CUP9	918	0.21256	-0.402912				5037
YBR191W	RPL21A	483	0.255279	-1.74716				2094										YER074W-A	YOS1	258	0.187829	-0.402882				1329
YPL079W	RPL21B	483	0.104564	-1.76945				2358										YBR268W	MRPL37	315	0.155664	-0.401829				1014
YJL011C	RPC17	483	0.0887516	0.279107				1488										YIL027C	EMC5	423	0.187986	-0.401589				3510
YBR077C	SLM4	486	0.208168	0.0145591				3168										YEL050C	RML2	1179	0.10532	-0.400378				1515
YDR155C	CPR1	486	-0.198923	-2.46154				2754										YIL111W	COX5B	453	-0.0797364	-0.400274				4554
YDR014W-A	HED1	486	0.214248	-0.106829				3567										YCR075W-A	YCR075W-A	225	0.0185435	-0.398919				1839
YBR120C	CBP6	486	-0.137407	0.295106				2712										YJR145C	RPS4A	786	-0.208599	-0.39814				1941
YBR244W	GPX2	486	0.0583652	-0.340482				2655										YGR193C	PDX1	1230	0.108962	-0.398064				6834
YPR098C	YPR098C	486	0.0378734	-0.311661				1407										YDL055C	PSA1	1083	0.265607	-0.396912				2742
YOL071W	SDH5	486	-0.081773	-0.154984				1698										YPL090C	RPS6A	708	-0.202863	-0.396824				1083
YOR357C	SNX3	486	-0.0428468	-0.503088				2187										YKL003C	MRP17	393	0.193527	-0.394311				3678
YDR179C	CSN9	486	-0.0431426	0.41861				3534										YNL335W	DDI3	675	0.386112	-0.394104				1542
YOR150W	MRPL23	489	0.275964	0.366845				1989										YCR003W	MRPL32	549	0.095637	-0.392322				2568
YGR031C-A	NAG1	489	1.89016	1.19145				2508										YGL204C	YGL204C	303	0.425918	-0.391999				1752
YPR188C	MLC2	489	-0.00214042	-0.636084				1338										YBL057C	PTH2	624	-0.0644639	-0.389985				1671
YIR037W	HYR1	489	-0.0462724	-1.57793				3648										YIL093C	RSM25	792	0.121421	-0.389406				3507
YKR020W	VPS51	492	0.120086	-0.240673				3534										YBR137W	YBR137W	537	0.197302	-0.389072				1296
YJR055W	HIT1	492	0.145551	0.559352				1107										YMR060C	SAM37	981	0.20693	-0.388791				2145
YIL057C	RGI2	492	0.314278	1.1224				2754										YDL052C	SLC1	909	0.0595258	-0.388352				2832
YML094W	GIM5	492	0.0397626	-0.665444				1767										YJL024C	APS3	585	0.185147	-0.386865				2838
YPL234C	VMA11	492	0.0806512	-0.565498				3027										YCR046C	IMG1	507	-0.195209	-0.385268				1086
YDL008W	APC11	495	0.118406	-0.232426				1644										YNL067W	RPL9B	573	-0.157603	-0.383992				3447
YPL135W	ISU1	495	-0.15609	0.170478				1845										YDR353W	TRR1	957	-0.0323418	-0.3837				1332
YDR201W	SPC19	495	-0.0183105	-0.201875				2625										YBR181C	RPS6B	708	-0.103913	-0.382886				2475
YPL187W	MF(ALPHA)1	495	0.306709	1.0125				969										YDR304C	CPR5	675	-0.136638	-0.381538				4233
YGL259W	YPS5	495	-0.624806	0.653127				1098										YCR027C	RHB1	627	0.230684	-0.381404				1506
YEL054C	RPL12A	495	0.23713	-0.961556				1347										YOL133W	HRT1	363	0.291717	-0.379768				1866
YDR418W	RPL12B	495	0.218961	-1.31114				2349										YGR095C	RRP46	669	0.153743	-0.377656				9276
YMR022W	UBC7	495	0.025866	0.347405				1290										YJR010C-A	SPC1	282	0.273073	-0.37375				1230
YLR074C	BUD20	498	0.131572	0.438323				2034										YFL005W	SEC4	645	-0.0822553	-0.373133				3303
YEL044W	IES6	498	-0.0435268	-0.181656				1308										YDR178W	SDH4	543	0.0801135	-0.372053				3051
YEL035C	UTR5	498	0.701807	1.09104				1707										YBR066C	NRG2	660	0.179285	-0.370232				1983
YIR022W	SEC11	501	0.254871	-0.208155				2142										YNR018W	RCF2	672	-0.101991	-0.369686				2400
YLL042C	ATG10	501	0.147741	0.39688				2430										YCL026C-A	FRM2	579	-0.0395859	-0.368956				2124
YMR071C	TVP18	501	0.0735159	0.0693453				1932										YHR128W	FUR1	648	0.051111	-0.368744				4305
YDL235C	YPD1	501	-0.178431	0.147016				2481										YPR043W	RPL43A	276	0.00712768	-0.367229				3564
YKL026C	GPX1	501	-0.546379	0.0504049				1284										YER092W	IES5	375	0.172441	-0.365644				1557
YKL056C	TMA19	501	0.0956289	-1.17756				2226										YKL122C	SRP21	501	0.188281	-0.365304				3534
YJL065C	DLS1	501	0.215798	-0.280525				2232										YMR099C	YMR099C	891	0.00500829	-0.365112				2337
YKL122C	SRP21	501	0.0847362	-0.183654				897										YDR224C	HTB1	393	-0.0207668	-0.362676				1026
YML098W	TAF13	501	-0.0905215	0.0794547				1092										YPL211W	NIP7	543	0.160175	-0.361431				2742
YPL108W	YPL108W	504	0.0692873	0.449011				2874										YNL300W	TOS6	306	0.137071	-0.360692				3189
YPL223C	GRE1	504	-0.0577557	-0.405396				852										YDR284C	DPP1	867	-0.0296378	-0.35669				2007
YCL033C	MXR2	504	-0.0243589	-1.28206				1737										YGR136W	LSB1	723	0.0572208	-0.356515				1920
YNL157W	IGO1	504	0.111391	0.0954504				2013										YKL138C	MRPL31	393	0.191485	-0.354363				2574
YLR164W	SHH4	504	0.0520337	0.468204				2562										YGR132C	PHB1	861	-0.0283005	-0.34964				1551
YLR008C	PAM18	504	0.0544013	-0.401817				2340										YFR042W	KEG1	600	0.366989	-0.345247				1356
YOL143C	RIB4	507	0.0925849	-2.44494				3231										YIR032C	DAL3	585	-0.218989	-0.344806				2079
YCR046C	IMG1	507	0.0874287	-0.33763				1938										YGR078C	PAC10	597	-0.0123869	-0.344298				1479
YFR026C	ULI1	507	0.105598	0.463522				1920										YGR254W	ENO1	1311	-0.40946	-0.342696				1782
YDR073W	SNF11	507	-0.0740633	0.226372				2232										YDL072C	YET3	609	-0.0165907	-0.337018				1971
YFR011C	MIC19	510	0.0419617	-0.0740905				1626										YLL041C	SDH2	798	0.0130783	-0.334765				3168
YAL044C	GCV3	510	0.264327	-1.33917				735										YMR263W	SAP30	603	-0.183354	-0.333492				1221
YGR174C	CBP4	510	-0.461966	-0.286549				2550										YNL098C	RAS2	966	-0.0472661	-0.33309				3375
YJR017C	ESS1	510	0.0868219	-1.33768				3645										YHR203C	RPS4B	786	-0.253207	-0.33304				5037
YDR260C	SWM1	510	0.0164535	0.124326				2142										YJR056C	YJR056C	708	0.267344	-0.332411				3018
YOL159C	YOL159C	513	0.232116	-0.4874				2694										YDR347W	MRP1	963	0.129623	-0.332346				2769
YDR404C	RPB7	513	-0.0332708	-0.467542				2415										YGR235C	MIC26	699	0.0536161	-0.331007				1551
YKL013C	ARC19	513	0.0640649	-0.565574				1602										YPR131C	NAT3	585	0.16349	-0.328108				2340
YPL252C	YAH1	516	0.115918	0.251255				3168										YOR382W	FIT2	459	0.0082001	-0.323947				2553
YJL124C	LSM1	516	0.0410294	-1.18289				642										YML081C-A	ATP18	177	0.274019	-0.323505				1290
YJR097W	JJJ3	516	-0.0794065	0.33727				1761										YPR051W	MAK3	528	0.0145346	-0.322778				3300
YGL058W	RAD6	516	-0.0198906	0.0690876				2130										YCL001W	RER1	564	0.167198	-0.32191				5109
YMR242C	RPL20A	516	0.162383	-1.09955				3231										YMR025W	CSI1	885	0.283063	-0.321114				309
YOR312C	RPL20B	516	0.157023	-1.31374				1107										YHR174W	ENO2	1311	-0.248946	-0.320408				5187
YHR152W	SPO12	519	-0.0482137	-0.616119				831										YDR226W	ADK1	666	0.00871028	-0.320151				3294
YPL148C	PPT2	519	-0.0712923	0.253496				1947										YGR234W	YHB1	1197	0.248683	-0.319706				2106
YPR149W	NCE102	519	-0.0187687	-0.938937				1401										YKL186C	MTR2	552	-0.029462	-0.318746				3384
YNL133C	FYV6	519	-0.107917	0.140533				2004										YBR251W	MRPS5	921	0.106215	-0.317474				882
YDL046W	NPC2	519	0.0747269	-0.468659				2667										YMR323W	ERR3	1311	-0.962231	-0.316766				2364
YAL033W	POP5	519	0.150713	-0.073227				1302										YPR182W	SMX3	258	-0.0647305	-0.316649				987
YHR193C	EGD2	522	0.221799	-1.35468				2052										YJL184W	GON7	369	0.00276875	-0.316462				2682
YDL120W	YFH1	522	-0.369807	-0.408678				2742										YLR172C	DPH5	900	-0.0653062	-0.314335				2529
YNL310C	ZIM17	522	0.0455844	0.011195				906										YJL011C	RPC17	483	0.328736	-0.314111				1644
YGL010W	MPO1	522	-0.102549	0.167213				714										YDR322W	MRPL35	1101	0.129006	-0.313092				3393
YGR131W	FHN1	522	0.276018	0.499116				1971										YBR282W	MRPL27	438	0.0633799	-0.311511				1656
YPR102C	RPL11A	522	0.0810467	-1.19337				1335										YDL217C	TIM22	621	0.128067	-0.311343				2358
YGR085C	RPL11B	522	0.0910135	-0.468337				1242										YJL140W	RPB4	663	0.141511	-0.309893				2034
YKL016C	ATP7	522	0.234648	-0.324961				3684										YCR060W	TAH1	333	0.118073	-0.30891				1470
YBR254C	TRS20	525	0.288417	0.013558				2205										YPL144W	POC4	444	0.322242	-0.30815				2697
YPR101W	SNT309	525	0.17405	0.281465				1182										YLR455W	PDP3	912	0.311847	-0.307475				4077
YDR163W	CWC15	525	-0.190986	-0.151719				1950										YNL259C	ATX1	219	0.417243	-0.306351				1413
YLR193C	UPS1	525	-0.121986	-0.277584				1581										YGL226C-A	OST5	258	0.201027	-0.304388				1131
YGL222C	EDC1	525	-0.124996	0.167329				2934										YLR268W	SEC22	642	0.0119466	-0.303537				2451
YJL122W	ALB1	525	0.0705395	0.435714				2625										YOR284W	HUA2	729	0.545844	-0.30157				2880
YDR469W	SDC1	525	4.80757e-05	-0.0603721				5355										YOR320C	GNT1	1473	0.246849	-0.301258				2877
YKL190W	CNB1	528	-0.0905097	-0.555723				1449										YPR004C	AIM45	1032	-0.0175317	-0.30102				3867
YPR051W	MAK3	528	0.0771096	-0.143812				2706										YHL006C	SHU1	450	0.236496	-0.299818				4503
YBL091C-A	SCS22	528	-0.0458442	-0.350132				2481										YMR035W	IMP2	531	0.0794369	-0.297528				2583
YNL044W	YIP3	528	-0.0197755	-0.0889373				2742										YOL086C	ADH1	1044	-0.362691	-0.296961				5700
YML073C	RPL6A	528	0.242477	-0.978547				1935										YFR003C	YPI1	465	-0.0609313	-0.296409				792
YLR448W	RPL6B	528	0.127259	-0.870289				1896										YPL241C	CIN2	807	-0.0838269	-0.294622				993
YOR253W	NAT5	528	-0.0225025	-1.9691				2124										YCR020C-A	MAK31	264	0.276625	-0.294403				4260
YLR109W	AHP1	528	-0.113212	-1.59595				1833										YDL051W	LHP1	825	0.0873406	-0.294262				2784
YJR025C	BNA1	531	0.113441	-1.47765				2001										YKR068C	BET3	579	0.296662	-0.293986				1077
YMR035W	IMP2	531	0.155585	-0.193631				1110										YLR078C	BOS1	732	0.0926316	-0.293792				2562
YBR122C	MRPL36	531	0.118051	-0.0807933				2490										YGR215W	RSM27	330	0.114341	-0.293134				2688
YBL090W	MRP21	531	0.185467	0.0696762				1890										YBR091C	TIM12	327	0.0509752	-0.292786				3210
YBR022W	POA1	531	-0.0728158	0.244401				2388										YLR186W	EMG1	756	0.0689567	-0.292643				891
YML011C	RAD33	531	0.145891	0.138406				2193										YCL026C-B	HBN1	579	-0.508065	-0.290827				1818
YOL067C	RTG1	531	-0.303454	0.486162				804										YHR025W	THR1	1071	-0.161072	-0.290175				2595
YMR042W	ARG80	531	0.110885	0.32108				753										YER089C	PTC2	1392	0.00973609	-0.288096				2427
YPL038W	MET31	531	-0.0149288	0.197953				1500										YHR142W	CHS7	948	0.261335	-0.287464				165
YER134C	YER134C	534	0.248242	-0.186067				963										YCR059C	YIH1	774	-0.123637	-0.285468				2679
YOR252W	TMA16	534	0.130441	0.834605				1542										YGL018C	JAC1	552	0.1292	-0.285098				3426
YML055W	SPC2	534	0.0968189	0.41962				1182										YJL045W	YJL045W	1902	0.00693734	-0.284059				4692
YLR370C	ARC18	534	0.116035	-0.860954				3150										YHL011C	PRS3	960	0.171254	-0.282482				2652
YMR009W	ADI1	537	0.0113645	-0.858931				1323										YPL206C	PGC1	963	0.248487	-0.28172				3492
YLR021W	IRC25	537	0.158172	0.0942291				1920										YLR099W-A	MIM2	261	0.0272352	-0.281605				1698
YLL049W	LDB18	537	0.0565788	0.0301692				1572										YPR107C	YTH1	624	0.191449	-0.281464				2706
YEL066W	HPA3	537	0.0296829	-1.22379				3003										YGL253W	HXK2	1458	0.0364677	-0.281348				1281
YDR185C	UPS3	537	0.0552171	0.507487				1860										YJL097W	PHS1	651	0.0986513	-0.280739				954
YDR540C	IRC4	537	-0.138927	-0.159815				891										YNL037C	IDH1	1080	-0.0726783	-0.279105				2079
YBR137W	YBR137W	537	-0.00898237	-0.558584				1506										YDL008W	APC11	495	0.124898	-0.279027				1062
YAR023C	YAR023C	537	0.0391952	0.750331				1911										YER183C	FAU1	633	0.00299449	-0.277276				7479
YNL245C	CWC25	537	-0.0798797	0.265676				2952										YBR111W-A	SUS1	291	0.194787	-0.277063				2253
YBL006C	LDB7	540	0.0654274	-0.071991				282										YOR136W	IDH2	1107	0.0361477	-0.276783				2637
YKL069W	YKL069W	540	0.119854	-1.25007				2877										YER163C	GCG1	696	-0.0618188	-0.276353				2754
YAL055W	PEX22	540	-0.165781	-0.375299				2442										YPL135W	ISU1	495	0.152283	-0.275924				1710
YPR028W	YOP1	540	-0.0116346	-1.37012				2433										YGR120C	COG2	786	0.271655	-0.27535				2469
YDL137W	ARF2	543	-0.107281	-1.2064				1830										YBR183W	YPC1	948	-0.000770775	-0.274943				1767
YDL192W	ARF1	543	0.161342	-0.890086				1005										YPR037C	ERV2	588	-0.216436	-0.27377				897
YPR046W	MCM16	543	0.146627	0.843722				1554										YKL001C	MET14	606	0.248884	-0.273488				2013
YML036W	CGI121	543	0.11302	-0.0336619				321										YEL038W	UTR4	681	-0.039338	-0.273328				3249
YIL009C-A	EST3	543	0.219972	0.106674				2961										YNR036C	MRPS12	459	-0.114272	-0.273252				1011
YDR178W	SDH4	543	-0.322583	-0.276104				387										YOR319W	HSH49	639	0.288744	-0.27225				2064
YPL211W	NIP7	543	0.316736	0.208978				2973										YDR246W	TRS23	657	0.0610102	-0.271995				1056
YDR441C	APT2	543	0.0828894	0.240921				2394										YDR296W	MHR1	678	-0.172142	-0.271506				2577
YLR065C	ENV10	543	-0.0240335	-0.449502				3021										YML001W	YPT7	624	0.0542397	-0.271095				1929
YBR062C	YBR062C	543	-0.147099	-0.117277				2136										YDR397C	NCB2	441	0.0301241	-0.270025				2037
YGL242C	YGL242C	543	-0.0841135	-0.452885				3006										YFR033C	QCR6	441	-0.275274	-0.269811				2913
YHR060W	VMA22	543	0.0993573	-0.72123				1731										YPL198W	RPL7B	732	-0.844385	-0.267716				1497
YPL099C	INA17	546	0.123903	-0.104136				2928										YCR004C	YCP4	741	-0.110578	-0.267516				1830
YML078W	CPR3	546	0.0354964	-1.83259				1692										YGR135W	PRE9	774	-0.0331191	-0.267218				3072
YHR157W	REC104	546	-0.102464	0.271541				2415										YPR069C	SPE3	879	-0.00268674	-0.267024				1638
YER007C-A	TMA20	546	0.19133	-1.06691				3141										YBR037C	SCO1	885	0.0959783	-0.266807				2712
YHR148W	IMP3	549	0.107276	0.229677				1029										YGR220C	MRPL9	807	0.109731	-0.263894				1971
YGR082W	TOM20	549	0.125351	-0.274916				2682										YDR035W	ARO3	1110	-0.00185248	-0.262976				1545
YOR094W	ARF3	549	-0.0703182	-0.359592				3249										YCL058C	FYV5	456	0.0527306	-0.262611				2664
YMR072W	ABF2	549	0.0653372	-0.681675				2667										YPR036W-A	SPO24	201	0.288022	-0.262454				2856
YCR003W	MRPL32	549	-0.0447214	0.350419				1626										YOR210W	RPB10	210	0.265874	-0.261948				2433
YGR133W	PEX4	549	0.332794	0.07533				1989										YFR007W	YFH7	1059	0.0388176	-0.260834				1059
YBR164C	ARL1	549	0.18786	-0.579376				1197										YOR061W	CKA2	1017	0.18598	-0.260507				1950
YGR102C	GTF1	549	0.0986489	0.483714				1467										YKR035W-A	DID2	612	0.00609721	-0.258812				2175
YKR007W	MEH1	552	0.0418393	0.0169834				2049										YGR161C	RTS3	789	-0.251795	-0.258586				2268
YER042W	MXR1	552	-0.13942	0.176295				1926										YFR043C	IRC6	711	0.26307	-0.256998				2922
YKL186C	MTR2	552	-0.0581726	0.36217				2553										YPR103W	PRE2	861	-0.169267	-0.255778				3270
YHR081W	LRP1	552	0.212777	0.449693				3360										YPR165W	RHO1	627	-0.150308	-0.255578				4434
YKL180W	RPL17A	552	0.168133	-1.13842				2631										YGL115W	SNF4	966	0.0711517	-0.254887				2376
YJL177W	RPL17B	552	0.223439	-1.48244				3684										YKL110C	KTI12	939	0.142198	-0.254302				2454
YGL018C	JAC1	552	0.169781	0.117322				1539										YNR061C	YNR061C	657	0.123098	-0.252257				1389
YLR066W	SPC3	552	0.118967	-1.22819				1626										YCR012W	PGK1	1248	-0.292006	-0.25213				2973
YOL129W	VPS68	552	0.0300709	-0.663246				2172										YGL221C	NIF3	864	-0.0350833	-0.250848				1326
YOR148C	SPP2	555	-0.102182	0.184028				1755										YIR024C	INA22	648	0.0208182	-0.250771				1842
YHR100C	GEP4	555	0.0604422	-0.551573				4095										YDR511W	SDH7	399	0.063098	-0.24998				1575
YDL053C	PBP4	555	-0.137842	-0.631242				1884										YGL010W	MPO1	522	0.375117	-0.24989				1662
YER034W	YER034W	555	0.126388	0.116861				2259										YBR258C	SHG1	426	0.203123	-0.249746				1359
YOR215C	AIM41	555	-0.00151777	-0.841621				2034										YKL107W	YKL107W	927	-0.250809	-0.249737				2394
YPR067W	ISA2	555	-0.029887	0.168779				3375										YHR198C	AIM18	963	0.41999	-0.249032				2703
YNR024W	MPP6	558	-0.0820426	0.316775				1161										YER046W	SPO73	429	0.165768	-0.246163				1761
YBR217W	ATG12	558	-0.12701	0.154984				2307										YAR028W	YAR028W	702	-0.0397998	-0.245848				2082
YML022W	APT1	561	0.138432	-0.0324988				612										YJL180C	ATP12	975	0.173065	-0.244326				1749
YIR017C	MET28	561	-0.018049	0.0635234				927										YDR022C	ATG31	588	0.136566	-0.242115				393
YDR454C	GUK1	561	0.122434	-1.23841				747										YPR058W	YMC1	921	-0.0429685	-0.24187				1911
YER112W	LSM4	561	-0.17434	-0.564089				1365										YJR073C	OPI3	618	-0.0244877	-0.24118				2625
YGR049W	SCM4	561	-0.312659	-0.0292008				2511										YPR036W	VMA13	1434	-0.182773	-0.241143				1605
YDR512C	EMI1	561	-0.221343	-0.482658				2346										YAR031W	PRM9	894	-0.0126954	-0.240354				1797
YHR121W	LSM12	561	0.15552	-0.423658				390										YFR049W	YMR31	369	-0.0114904	-0.23959				4449
YOL120C	RPL18A	561	0.188156	-1.60888				1143										YDR033W	MRH1	960	0.252163	-0.239382				1026
YNL301C	RPL18B	561	0.0441091	-0.67436				2076										YLR118C	YLR118C	681	-0.0310859	-0.238517				1578
YMR255W	GFD1	564	-0.0525419	-0.0804175				2106										YGL166W	CUP2	675	-0.116535	-0.237193				2499
YDL200C	MGT1	564	-0.0599039	-0.179574				1629										YLR390W	ECM19	336	0.152998	-0.233748				1539
YLR306W	UBC12	564	0.204037	0.440362				774										YKL207W	EMC3	759	0.00466321	-0.233047				1680
YOR163W	DDP1	564	-0.163194	-1.03965				2094										YOR039W	CKB2	774	0.14017	-0.233025				1320
YLR445W	GMC2	564	-1.51889	-1.33764				3714										YPL196W	OXR1	819	-0.08652	-0.231099				1434
YCL001W	RER1	564	-0.0158559	-0.267903				2763										YPR124W	CTR1	1218	0.157151	-0.230961				2490
YBR106W	PHO88	564	0.0785459	-0.635398				2334										YBL006C	LDB7	540	0.0305295	-0.230549				2499
YOR179C	SYC1	564	0.0688901	0.156419				1542										YJL174W	KRE9	828	0.105325	-0.230418				2577
YLR254C	NDL1	567	-0.156871	0.561066				693										YBL090W	MRP21	531	0.200104	-0.230379				1377
YHR175W	CTR2	567	0.0502845	-0.053687				1074										YDR308C	SRB7	420	0.191236	-0.229707				912
YNL140C	YNL140C	567	0.0925669	-0.00801629				1467										YGR133W	PEX4	549	0.189233	-0.229279				2265
YDR339C	FCF1	567	0.215973	0.093851				2220										YML025C	YML6	858	0.0274796	-0.226477				2628
YPL010W	RET3	567	0.0546719	-0.82737				3219										YDR523C	SPS1	1470	-0.351584	-0.22632				1599
YBR084C-A	RPL19A	567	0.183059	-1.00772				2682										YDR429C	TIF35	822	0.0985161	-0.225414				3762
YBL027W	RPL19B	567	0.221079	-1.27592				1002										YDL137W	ARF2	543	-0.0858452	-0.223554				1641
YMR150C	IMP1	570	0.232119	-0.0867584				1155										YGR081C	SLX9	630	0.241724	-0.223412				1146
YGR029W	ERV1	570	0.0906552	-0.430543				3051										YBR187W	GDT1	840	0.0457495	-0.223035				2667
YGL231C	EMC4	570	0.042013	-0.309222				1680										YJR007W	SUI2	912	0.156478	-0.221652				1365
YDR373W	FRQ1	570	0.0700582	-0.199035				2694										YJR014W	TMA22	594	-0.00507855	-0.221424				933
YCR086W	CSM1	570	0.159461	0.370764				834										YMR197C	VTI1	651	0.135667	-0.219534				1143
YHR189W	PTH1	570	-0.243657	0.497037				3210										YDR162C	NBP2	708	-0.0969403	-0.219147				4314
YOR096W	RPS7A	570	0.0603841	-1.05099				996										YBR244W	GPX2	486	0.124657	-0.218813				1617
YNL096C	RPS7B	570	0.281659	-0.665174				1515										YNL160W	YGP1	1062	0.167731	-0.21758				2337
YPL218W	SAR1	573	0.146223	-0.923358				1368										YOL059W	GPD2	1320	0.157256	-0.217417				1800
YDL165W	CDC36	573	0.300403	-0.131068				2280										YGR106C	VOA1	795	0.202899	-0.21709				2919
YLR011W	LOT6	573	0.109099	0.0914863				1884										YMR079W	SEC14	912	0.184727	-0.216101				1425
YMR138W	CIN4	573	-0.0269338	0.0620668				849										YLR420W	URA4	1092	-0.0456536	-0.215921				1185
YDR071C	PAA1	573	0.136535	-0.807892				1014										YJR112W	NNF1	603	0.0603317	-0.215371				1041
YER115C	SPR6	573	0.0272723	0.382866				1401										YNL222W	SSU72	618	0.181723	-0.214875				1236
YGL147C	RPL9A	573	0.189371	-0.492287				1653										YOL026C	MIM1	339	-0.144979	-0.213255				1764
YNL067W	RPL9B	573	0.187429	0.431962				1491										YPL004C	LSP1	1023	0.0743088	-0.211912				1302
YLR229C	CDC42	573	0.0406842	-0.619431				3588										YKL154W	SRP102	732	0.244926	-0.211122				1161
YDR253C	MET32	573	-0.144473	0.0375901				1830										YGR165W	MRPS35	1035	0.213096	-0.210863				3801
YOR297C	TIM18	576	0.20865	0.134823				2649										YGL037C	PNC1	648	-0.19861	-0.210856				1761
YNL090W	RHO2	576	0.0110077	-0.615293				1698										YPR006C	ICL2	1725	0.0898289	-0.2106				1860
YKR068C	BET3	579	0.16692	0.0545264				3276										YGR267C	FOL2	729	0.00228944	-0.210227				2178
YLR292C	SEC72	579	0.0391363	-0.55921				1506										YNL129W	NRK1	720	0.303099	-0.209531				1758
YCL026C-B	HBN1	579	0.0738677	-0.87194				2490										YPL159C	PET20	759	0.125598	-0.209416				2142
YDR248C	YDR248C	579	-0.0389531	-0.955324				972										YJR044C	VPS55	420	0.260018	-0.208745				1476
YCL026C-A	FRM2	579	0.353876	-0.0144638				1875										YKL138C-A	HSK3	207	0.0798771	-0.208511				4308
YDL098C	SNU23	582	0.166563	0.246054				1371										YMR039C	SUB1	876	-0.112305	-0.208354				1569
YDR328C	SKP1	582	0.113002	-1.33728				3012										YMR183C	SSO2	885	0.203249	-0.206415				2274
YGL068W	MNP1	582	0.128596	-0.733487				1176										YOR131C	YOR131C	654	0.127844	-0.205928				5901
YOL146W	PSF3	582	0.166383	0.123595				2655										YMR255W	GFD1	564	0.219063	-0.204917				2319
YPR131C	NAT3	585	0.296375	0.0685576				2364										YER018C	SPC25	663	-0.102262	-0.204868				3660
YFR017C	IGD1	585	-0.323296	-0.943847				2079										YJL001W	PRE3	648	-0.0403085	-0.204605				1308
YKR085C	MRPL20	585	0.191249	-0.258097				2160										YLR011W	LOT6	573	0.144989	-0.204019				2160
YJL024C	APS3	585	0.214352	-0.0884234				1500										YFR025C	HIS2	1005	0.1145	-0.202031				2364
YNL282W	POP3	585	0.00285032	0.740853				2658										YDR236C	FMN1	654	0.139146	-0.201926				1755
YIR032C	DAL3	585	0.0765172	-1.60095				1758										YIL007C	NAS2	660	0.0122258	-0.20107				2301
YDR022C	ATG31	588	0.192856	-0.539027				2910										YBL028C	YBL028C	318	0.352538	-0.201057				1209
YJL030W	MAD2	588	0.0454614	0.00548949				2895										YER031C	YPT31	669	-0.0145471	-0.20104				1569
YER029C	SMB1	588	-0.0551971	0.00677254				2937										YDR410C	STE14	717	0.217649	-0.201023				2067
YPR037C	ERV2	588	-0.0656966	-0.611214				4083										YBR092C	PHO3	1401	0.000566638	-0.200874				2484
YBL107C	MIX23	588	-0.114294	0.00142421				1365										YCR071C	IMG2	438	0.243878	-0.199298				1794
YBR189W	RPS9B	588	0.190775	-2.16664				903										YHR133C	NSG1	873	0.23851	-0.199044				2826
YDR066C	RTR2	588	0.104819	0.0146276				1908										YOR279C	RFM1	930	0.13752	-0.195147				372
YJL218W	YJL218W	588	0.288823	-1.49334				1032										YKL119C	VPH2	645	0.208914	-0.19506				1404
YMR118C	SHH3	588	0.51662	1.20311				2427										YBL078C	ATG8	351	0.182927	-0.193925				1122
YGR251W	NOP19	588	0.17355	0.765645				1584										YGL019W	CKB1	834	-0.109817	-0.193789				3822
YDR453C	TSA2	588	-0.245492	-1.21927				1623										YDL135C	RDI1	606	0.102164	-0.193709				4506
YDR121W	DPB4	588	0.0796101	-0.385178				1101										YLR168C	UPS2	690	0.232871	-0.19363				1209
YML028W	TSA1	588	-0.0811388	-1.48772				912										YDR367W	KEI1	663	0.212251	-0.193545				2001
YKR065C	PAM17	591	0.129431	-1.03606				846										YBL018C	POP8	402	-0.097838	-0.193433				1848
YDL166C	FAP7	591	0.235486	0.0113888				1110										YKL058W	TOA2	366	0.297994	-0.193307				1998
YGL247W	BRR6	591	0.118322	0.474302				1560										YIL122W	POG1	1053	-0.173446	-0.19276				1014
YIL157C	COA1	591	0.000232233	-0.433381				1155										YPL065W	VPS28	726	0.278765	-0.191631				3288
YLR356W	ATG33	591	-0.0129003	-0.686779				927										YGR232W	NAS6	684	0.0678949	-0.191481				1344
YJR069C	HAM1	591	0.0811011	-0.0297866				2385										YKL117W	SBA1	648	-0.138552	-0.19145				1590
YMR295C	YMR295C	591	-0.10159	-0.0498951				2097										YPL111W	CAR1	999	-0.328169	-0.190707				1314
YNL056W	OCA2	591	0.137236	-0.0600036				1383										YFL034C-A	RPL22B	366	0.132124	-0.190477				2310
YLR251W	SYM1	591	-0.158831	0.189943				1233										YER128W	VFA1	609	0.0807469	-0.188111				1569
YPL051W	ARL3	594	0.0812118	0.233237				2178										YPL087W	YDC1	951	0.0844757	-0.188018				2004
YER012W	PRE1	594	-0.0258977	-0.883347				2991										YKR020W	VPS51	492	0.0870301	-0.187177				2694
YGR268C	HUA1	594	0.0223351	0.0590387				1014										YNL260C	LTO1	594	0.3229	-0.186919				1521
YJL217W	REE1	594	0.0327526	-1.05787				1320										YFR036W	CDC26	372	0.0257229	-0.185967				2055
YNL158W	PGA1	594	0.115587	0.15179				2760										YHR200W	RPN10	804	-0.0775217	-0.184959				2283
YNL260C	LTO1	594	0.185973	-0.0866404				4065										YLR323C	CWC24	777	0.18529	-0.183445				1344
YAL008W	FUN14	594	-0.0789701	-0.521101				1671										YNL110C	NOP15	660	0.184742	-0.183242				2199
YHR153C	SPO16	594	0.0122804	-0.140884				1686										YHR122W	CIA2	693	0.152088	-0.182823				2874
YPL081W	RPS9A	594	0.0422589	0.341477				1518										YNL291C	MID1	1644	0.180443	-0.182621				2430
YJR014W	TMA22	594	0.140652	0.00183618				2913										YKL142W	MRP8	657	0.000643826	-0.182063				3360
YMR003W	AIM34	594	0.101271	0.167366				1758										YDR404C	RPB7	513	0.173398	-0.181453				1410
YMR184W	ADD37	594	-0.0717348	-0.282535				804										YOL080C	REX4	867	0.205307	-0.181288				912
YDR032C	PST2	594	-0.103765	-2.33704				945										YAR027W	UIP3	705	0.0721813	-0.181214				2055
YDR478W	SNM1	594	0.161911	0.444764				2679										YNL289W	PCL1	837	-0.0786111	-0.18079				1677
YKL141W	SDH3	594	-0.393873	-0.611766				1332										YOR294W	RRS1	609	0.123952	-0.180028				1404
YLR009W	RLP24	597	-0.0198118	0.16289				1569										YPL078C	ATP4	732	0.139126	-0.179865				1878
YDR084C	TVP23	597	0.0962938	-0.994562				309										YGR167W	CLC1	699	-0.106161	-0.179484				2007
YNL079C	TPM1	597	-0.18729	-2.02134				1503										YKL150W	MCR1	906	0.103677	-0.178915				3510
YNL214W	PEX17	597	0.14734	0.647416				2787										YLR208W	SEC13	891	0.0303302	-0.177703				1926
YIL164C	NIT1	597	0.112686	0.353514				831										YDR373W	FRQ1	570	0.230532	-0.177343				4611
YGR078C	PAC10	597	0.242513	-0.117327				1578										YML030W	RCF1	477	0.00110265	-0.17659				2472
YNL208W	YNL208W	597	0.0629552	-1.39994				2310										YOL135C	MED7	666	0.0749291	-0.17604				2172
YBR264C	YPT10	597	-0.141921	-0.20385				1845										YIL016W	SNL1	477	0.0312736	-0.175262				1584
YNL069C	RPL16B	597	0.08312	-1.01615				1524										YOR021C	SFM1	639	0.0710247	-0.175233				2679
YPL239W	YAR1	600	-0.0124162	-0.519328				1899										YGR230W	BNS1	411	0.290757	-0.175199				1275
YOR367W	SCP1	600	0.0964612	-0.176018				2277										YBR253W	SRB6	363	0.228141	-0.174119				1788
YFR042W	KEG1	600	0.179779	0.221475				1947										YHR148W	IMP3	549	0.177681	-0.172763				1482
YBL072C	RPS8A	600	0.0415825	-1.50859				1716										YHR121W	LSM12	561	0.0182177	-0.172699				843
YER102W	RPS8B	600	0.0877963	-1.05202				1296										YJR068W	RFC2	1059	0.155785	-0.172617				1104
YPR172W	YPR172W	600	0.109988	-0.404138				1653										YOR383C	FIT3	612	0.158708	-0.172278				2256
YLR073C	RFU1	600	-0.164231	0.419219				1182										YBL032W	HEK2	1143	0.068425	-0.17166				2037
YDL082W	RPL13A	600	0.187635	-0.707503				3273										YHR184W	SSP1	1713	0.295168	-0.171613				2841
YMR142C	RPL13B	600	0.20115	-1.2528				3534										YNL130C-A	DGR1	144	1.05226	-0.170935				3231
YIL133C	RPL16A	600	0.240765	-0.480335				2799										YDR352W	YPQ2	951	0.257962	-0.170118				2565
YKL196C	YKT6	600	-0.0279839	-0.207045				942										YMR077C	VPS20	663	0.25649	-0.169609				1671
YMR263W	SAP30	603	-0.044032	0.153396				1812										YML058W	SML1	312	0.0446616	-0.169386				9804
YJR112W	NNF1	603	0.0675034	0.214345				2118										YAL027W	SAW1	783	0.330103	-0.167174				1524
YML079W	YML079W	603	0.139896	-0.650668				783										YER150W	SPI1	444	0.111789	-0.165709				2061
YLR179C	YLR179C	603	0.181365	-0.652385				2463										YBR067C	TIP1	630	0.061313	-0.165553				3690
YMR073C	IRC21	603	0.076048	0.112195				1818										YJR096W	YJR096W	846	-0.125782	-0.165054				1788
YDR002W	YRB1	603	0.0696508	-0.438615				3270										YIL009C-A	EST3	543	0.358266	-0.162862				1845
YLR145W	RMP1	603	0.0254399	0.233945				1161										YDR079C-A	TFB5	216	0.256942	-0.161534				2139
YBR278W	DPB3	603	0.0509207	0.163171				1662										YJL208C	NUC1	987	0.250549	-0.160854				1629
YKL001C	MET14	606	0.0636639	0.234109				1200										YBR011C	IPP1	861	-0.162929	-0.159493				1416
YGL047W	ALG13	606	0.114757	-0.871362				2370										YMR095C	SNO1	672	0.316007	-0.159139				1143
YJR102C	VPS25	606	0.194213	0.0802565				2526										YDR225W	HTA1	396	0.0734655	-0.15866				2397
YFR012W	DCV1	606	-0.74061	0.276305				2361										YAL007C	ERP2	645	0.0845616	-0.158489				1770
YOL114C	YOL114C	606	0.126384	0.366005				2607										YGR208W	SER2	927	0.125825	-0.157697				2829
YDL135C	RDI1	606	0.0234923	-0.565883				2022										YCR094W	CDC50	1173	0.207822	-0.157606				84
YBR014C	GRX7	609	0.0418401	-0.120566				1239										YOL083W	ATG34	1236	0.230922	-0.156485				4545
YGL200C	EMP24	609	0.0734044	-0.739151				1686										YJR069C	HAM1	591	0.0396207	-0.15515				2586
YOR294W	RRS1	609	0.231846	0.843576				2367										YNL044W	YIP3	528	0.0519071	-0.155127				2451
YJL004C	SYS1	609	0.057246	-0.100085				3321										YBR052C	RFS1	630	-0.106222	-0.153443				1560
YKL214C	YRA2	609	0.0987344	-1.03428				3111										YJR058C	APS2	441	0.195852	-0.152072				1848
YDR041W	RSM10	609	0.181336	0.0162163				876										YER087C-B	SBH1	246	0.208586	-0.151135				1110
YDL002C	NHP10	609	-0.0951491	0.25901				1878										YNL007C	SIS1	1056	-0.128727	-0.150779				2895
YJR118C	ILM1	609	0.163226	-0.28373				2850										YOL003C	PFA4	1134	0.21098	-0.150722				1782
YDL072C	YET3	609	0.0751729	-0.394653				1707										YMR295C	YMR295C	591	-0.0494194	-0.150185				1347
YER128W	VFA1	609	0.192098	0.384499				666										YLL027W	ISA1	750	-0.00828171	-0.149519				3141
YLR036C	YLR036C	609	0.0174849	0.189591				1824										YDR214W	AHA1	1050	-0.0948222	-0.149477				7422
YMR264W	CUE1	609	0.0686934	-0.191742				2361										YKL085W	MDH1	1002	-0.014235	-0.149449				1050
YKR035W-A	DID2	612	-0.00456874	-0.0649942				1179										YGL108C	YGL108C	420	0.168641	-0.147212				3240
YNL190W	YNL190W	612	-0.118329	0.413314				2643										YOR251C	TUM1	912	0.0213228	-0.14679				3105
YOR383C	FIT3	612	0.0743688	-2.2186				1740										YGL020C	GET1	705	0.118946	-0.146501				1656
YFR001W	LOC1	612	0.210866	0.0130814				2967										YER148W	SPT15	720	0.143847	-0.146348				1560
YMR052W	FAR3	612	-0.0571885	0.609359				1743										YDR158W	HOM2	1095	-0.130988	-0.145351				3816
YIL158W	AIM20	612	0.0282171	0.296799				2064										YER053C	PIC2	900	-0.0585487	-0.144856				6369
YLR456W	YLR456W	612	-0.0295219	0.588832				2769										YLR312W-A	MRPL15	759	0.0713221	-0.144559				1377
YLR029C	RPL15A	612	0.252074	-1.57247				2004										YLR239C	LIP2	984	0.206772	-0.144544				3276
YMR121C	RPL15B	612	0.171293	-0.389334				1302										YGR174C	CBP4	510	-0.232287	-0.144228				1326
YLR016C	PML1	612	0.290373	0.240418				2652										YJR080C	AIM24	1182	0.00309348	-0.143292				1695
YKL024C	URA6	612	0.15512	-1.41439				960										YNL141W	AAH1	1041	0.145304	-0.142976				3093
YER094C	PUP3	615	-0.0328686	-0.435158				1749										YML079W	YML079W	603	0.034674	-0.142856				3111
YDR231C	COX20	615	-0.0503307	-0.0386732				1137										YLR190W	MMR1	1473	0.334158	-0.142194				927
YHR057C	CPR2	615	0.130056	-0.059919				1179										YBR031W	RPL4A	1086	-0.205073	-0.142193				2991
YHR089C	GAR1	615	0.180518	0.345319				2193										YMR193W	MRPL24	774	0.213043	-0.141909				2277
YIL089W	YIL089W	615	0.0630252	0.272643				1209										YLR100W	ERG27	1041	0.0130485	-0.141057				2127
YLR435W	TSR2	615	-0.178867	0.210099				1758										YLR070C	XYL2	1068	0.0824257	-0.140275				1623
YKL065C	YET1	618	0.038785	-0.206173				612										YGR093W	DRN1	1521	0.271448	-0.139103				1410
YJR073C	OPI3	618	0.232988	-0.778859				1602										YBR145W	ADH5	1053	0.101662	-0.139076				2454
YBR171W	SEC66	618	0.151879	0.123436				2589										YML052W	SUR7	906	0.235526	-0.138399				1632
YNL222W	SSU72	618	0.0195191	0.131808				2292										YDR099W	BMH2	819	-0.121871	-0.13758				1071
YGL258W	VEL1	618	-0.443277	0.00773449				1698										YER120W	SCS2	732	-0.109772	-0.137325				2406
YPR151C	SUE1	618	-0.00105249	0.372312				1413										YPL099C	INA17	546	0.21362	-0.136301				2436
YFL038C	YPT1	618	0.0433146	-0.362279				1854										YFR001W	LOC1	612	0.311654	-0.136292				1683
YDR167W	TAF10	618	0.0300588	-0.0379493				1917										YMR146C	TIF34	1041	-0.10072	-0.136197				2631
YOL008W	COQ10	621	0.147577	-0.721722				630										YLR439W	MRPL4	957	0.026865	-0.135004				2784
YDL217C	TIM22	621	-0.0760679	0.0610508				3816										YOL052C-A	DDR2	183	0.436216	-0.134275				2907
YJR012C	YJR012C	621	0.139599	0.172804				1473										YLR221C	RSA3	660	0.288509	-0.134084				711
YOR016C	ERP4	621	0.14084	-0.119802				2751										YDL235C	YPD1	501	0.107342	-0.133279				2040
YPL041C	YPL041C	621	0.0257453	0.362144				885										YGR207C	CIR1	783	0.166511	-0.133024				4065
YFL046W	FMP32	621	-0.101231	0.379046				693										YJR077C	MIR1	933	-0.0308769	-0.130846				3957
YAL003W	EFB1	621	0.0315579	-1.53917				1497										YKL170W	MRPL38	414	0.124174	-0.1301				4341
YDR487C	RIB3	624	0.111637	-0.791153				1752										YKL065C	YET1	618	0.080648	-0.129996				1518
YPR107C	YTH1	624	0.152081	0.186182				900										YHR013C	ARD1	714	-0.0374212	-0.129207				1323
YBL057C	PTH2	624	0.0853631	-0.0970131				693										YDL029W	ARP2	1176	0.0320454	-0.128028				2118
YMR132C	JLP2	624	0.0613203	0.347922				1404										YML125C	PGA3	936	-0.0502219	-0.127668				2355
YER104W	RTT105	624	0.203587	0.57327				2652										YML112W	CTK3	888	0.0652581	-0.127177				1584
YML001W	YPT7	624	0.0867621	-0.317365				1377										YDR041W	RSM10	609	0.125277	-0.125807				4608
YPL178W	CBC2	624	0.279765	-0.579016				1497										YMR009W	ADI1	537	0.0576938	-0.124792				3228
YDR013W	PSF1	624	0.156331	0.514509				1089										YGR180C	RNR4	1035	-0.239789	-0.12442				4341
YPR165W	RHO1	627	-0.0574809	-0.745802				1086										YPL203W	TPK2	1140	0.0217999	-0.123149				4668
YJL170C	ASG7	627	0.141453	0.652313				2247										YER159C	BUR6	426	0.199654	-0.120821				1107
YPL267W	ACM1	627	0.079916	1.01379				1218										YLR363W-A	YLR363W-A	255	0.253172	-0.120259				1746
YCR027C	RHB1	627	0.121465	-0.120103				1473										YBL041W	PRE7	723	0.0040556	-0.119478				2361
YIL113W	SDP1	627	0.062911	-0.516794				1680										YOR327C	SNC2	345	-0.00925103	-0.119355				1323
YJR133W	XPT1	627	0.0587818	-0.572523				2082										YKR014C	YPT52	702	-0.105541	-0.119149				3213
YDL212W	SHR3	630	0.158206	-0.879862				2481										YHR160C	PEX18	849	0.324387	-0.118804				1077
YOR089C	VPS21	630	-0.213851	-0.0409577				1251										YDL213C	NOP6	675	0.105835	-0.11846				2025
YCR039C	MATALPHA2	630	-0.87051	0.883593				2922										YNR015W	SMM1	1152	0.0764891	-0.118241				1773
YNR049C	MSO1	630	0.0603646	0.356854				1488										YDR498C	SEC20	1149	0.0100304	-0.118003				2202
YBR067C	TIP1	630	0.0336258	0.034053				1149										YOR297C	TIM18	576	0.357687	-0.117075				2091
YOR247W	SRL1	630	-0.400787	-0.813614				1557										YDR140W	MTQ2	663	0.26157	-0.116866				3111
YBR052C	RFS1	630	-0.0230279	-1.25805				1614										YLR018C	POM34	897	-0.0407643	-0.116827				1587
YGR081C	SLX9	630	0.217682	0.340326				1128										YJL052W	TDH1	996	-0.474612	-0.115061				867
YML095C	RAD10	630	-0.028024	0.626915				1266										YPL234C	VMA11	492	0.131614	-0.113356				4965
YDR003W	RCR2	630	0.0341533	0.0851918				1767										YMR286W	MRPL33	258	0.197638	-0.11331				2706
YER183C	FAU1	633	0.216442	-0.016011				4011										YBL021C	HAP3	432	0.0394928	-0.112915				2238
YOR236W	DFR1	633	0.171131	0.183043				873										YPR046W	MCM16	543	0.321546	-0.112204				1359
YBR201W	DER1	633	-0.00781202	-0.234202				1050										YLR102C	APC9	795	0.00298173	-0.111481				2046
YML012W	ERV25	633	0.0481436	-0.136343				2874										YDR185C	UPS3	537	0.0364318	-0.110958				1728
YMR269W	TMA23	633	-0.0327928	0.189837				1002										YDR412W	RRP17	705	0.0457616	-0.110869				2499
YKL159C	RCN1	633	0.138908	0.00268309				2388										YGR131W	FHN1	522	0.229822	-0.110744				1413
YBR071W	YBR071W	633	-0.178592	0.323033				1662										YDL045C	FAD1	918	-0.0382065	-0.110475				468
YGR146C	ECL1	633	-0.118629	0.308244				1503										YDR451C	YHP1	1059	0.232837	-0.110357				1365
YPR071W	YPR071W	633	-0.0127955	0.22347				636										YIR035C	YIR035C	762	-0.147741	-0.109535				1245
YMR182C	RGM1	633	-0.613107	0.133145				1023										YNL030W	HHF2	309	0.144916	-0.109485				1653
YHR041C	SRB2	633	0.133124	-0.308704				1986										YMR311C	GLC8	687	0.0122835	-0.108982				1755
YFL010C	WWM1	633	0.0982421	-0.795965				2988										YOR057W	SGT1	1185	0.156093	-0.108536				1869
YAL059W	ECM1	636	0.255061	0.486364				3339										YNL263C	YIF1	942	0.19243	-0.108036				6693
YOL111C	MDY2	636	-0.0606824	-0.16171				852										YBR194W	AIM4	369	0.196235	-0.107878				4890
YHR110W	ERP5	636	0.160105	-0.0931846				2826										YBR035C	PDX3	684	-0.150185	-0.105896				2667
YFL056C	AAD6	636	-0.022077	0.567193				1725										YNL149C	PGA2	387	0.0252471	-0.105402				2256
YKL144C	RPC25	636	0.0603974	0.213264				1410										YIL022W	TIM44	1293	0.0113532	-0.105141				2547
YDR298C	ATP5	636	-0.0494528	-1.27407				2286										YKL018W	SWD2	987	0.181591	-0.104825				3342
YPL166W	ATG29	639	-0.112561	0.445432				2154										YOR145C	PNO1	822	0.116451	-0.104717				2082
YIL132C	CSM2	639	-0.121182	0.376628				1263										YKL195W	MIA40	1209	0.0537869	-0.104257				1812
YLR119W	SRN2	639	0.0516191	0.0837562				3195										YER146W	LSM5	279	0.0406253	-0.104024				1140
YMR117C	SPC24	639	-0.181944	0.670838				2238										YDR148C	KGD2	1389	0.210854	-0.103691				1446
YOL139C	CDC33	639	0.123979	-0.445593				2769										YPR167C	MET16	783	0.135198	-0.103499				3114
YBR005W	RCR1	639	0.0592048	0.230783				1617										YGL079W	KXD1	654	0.230383	-0.102754				1209
YOR021C	SFM1	639	0.277589	0.492819				1566										YLR026C	SED5	1020	0.0638944	-0.102264				2496
YHR026W	VMA16	639	0.195312	-1.16363				897										YNL137C	NAM9	1458	0.200161	-0.102019				5292
YJL072C	PSF2	639	0.0969564	0.464664				2664										YDR192C	NUP42	1290	0.37352	-0.101907				1662
YOR319W	HSH49	639	0.139361	-0.0328081				3075										YLL014W	EMC6	324	0.268787	-0.10177				1530
YOR078W	BUD21	642	-0.0977154	0.447367				1299										YNL191W	DUG3	1071	0.109705	-0.101422				2010
YHR105W	YPT35	642	-0.0760223	0.557573				1749										YOR044W	IRC23	471	0.171944	-0.10118				2049
YHR147C	MRPL6	642	0.187106	-0.316103				2313										YOR174W	MED4	852	0.126478	-0.100714				1704
YDR408C	ADE8	642	0.22259	-0.505752				3006										YGR169C-A	LSO2	276	0.230224	-0.0988594				2076
YNL213C	RRG9	642	-0.0918025	0.309661				1410										YGR030C	POP6	474	0.249757	-0.0986118				2013
YLR268W	SEC22	642	0.141633	0.0882654				1968										YOR344C	TYE7	873	0.148613	-0.0971904				2619
YBR072W	HSP26	642	-0.164438	-0.789649				1863										YDR515W	SLF1	1341	0.0412341	-0.0965602				1569
YKL119C	VPH2	645	0.225937	-0.121654				807										YCL047C	POF1	774	0.256488	-0.0963643				2205
YGR129W	SYF2	645	-0.0563272	0.475862				3105										YLR074C	BUD20	498	-0.01843	-0.0960484				1008
YAL007C	ERP2	645	0.0680198	-0.547608				2007										YMR071C	TVP18	501	0.123467	-0.0956196				2733
YPR154W	PIN3	645	-0.0954099	-0.194174				1944										YHR044C	DOG1	738	0.0220882	-0.0954641				1671
YIL010W	DOT5	645	0.0765769	-1.49867				1269										YBR193C	MED8	669	0.260411	-0.095056				1359
YCR020C	PET18	645	0.146779	0.018489				1449										YGR243W	MPC3	438	0.467638	-0.0946475				1230
YGL101W	YGL101W	645	-0.0048977	0.377699				1209										YLR065C	ENV10	543	0.260249	-0.0943279				1554
YFL005W	SEC4	645	0.00792441	-0.304632				711										YJR099W	YUH1	708	0.172916	-0.0941618				1821
YLR262C	YPT6	645	0.074667	0.467224				687										YPR187W	RPO26	468	0.0947839	-0.0941189				1368
YBR154C	RPB5	645	-0.0287828	-0.266147				3438										YPL170W	DAP1	456	0.0524671	-0.0931492				4296
YBL102W	SFT2	645	0.0208266	-0.285406				1806										YBR056W-A	YBR056W-A	198	0.111476	-0.0925918				1308
YEL024W	RIP1	645	-0.354742	0.0365615				1809										YAR033W	MST28	702	-0.0137577	-0.0925149				3063
YDR177W	UBC1	645	0.0178613	0.120644				1680										YFR053C	HXK1	1455	-0.252082	-0.0923491				1533
YJL001W	PRE3	648	0.00390527	-0.00550522				2166										YEL044W	IES6	498	-0.0380345	-0.0921306				3087
YKL117W	SBA1	648	-0.116527	-0.926287				2751										YMR059W	SEN15	384	0.261948	-0.0919592				2088
YPL233W	NSL1	648	-0.0969699	0.508929				2355										YGR104C	SRB5	921	0.201041	-0.0912207				1506
YIR024C	INA22	648	-0.132826	-0.0335183				1377										YMR083W	ADH3	1125	-0.0817276	-0.0910401				2115
YGL002W	ERP6	648	-0.113968	0.14033				3102										YLR146C	SPE4	900	0.106532	-0.0909442				4908
YGL037C	PNC1	648	-0.475908	-1.34277				1575										YBR077C	SLM4	486	0.333176	-0.0893699				2346
YLR350W	ORM2	648	0.0595594	0.26729				867										YOR391C	HSP33	711	-0.0997133	-0.0891413				3033
YJR057W	CDC8	648	0.140975	0.230207				1092										YDL205C	HEM3	981	0.143975	-0.0884315				1773
YHR128W	FUR1	648	-0.0871822	0.135606				1716										YPR017C	DSS4	429	0.257113	-0.0883187				2838
YDR305C	HNT2	651	0.0612985	0.584945				3999										YPR183W	DPM1	801	-0.236195	-0.0879941				2664
YOR258W	HNT3	651	0.183688	0.775164				1509										YMR191W	SPG5	1119	0.189509	-0.0879046				2415
YJL097W	PHS1	651	0.135935	0.372507				912										YJL178C	ATG27	813	0.0695668	-0.087844				3027
YNL306W	MRPS18	651	-0.0120135	-0.347708				1587										YJL003W	COX16	354	0.400164	-0.0859202				1173
YLR051C	FCF2	651	0.0253405	0.475071				1344										YJR022W	LSM8	327	0.147557	-0.0858927				1029
YMR197C	VTI1	651	0.0527289	0.0534947				1779										YGL170C	SPO74	1239	0.0720692	-0.0846995				8244
YBR197C	YBR197C	651	0.0365818	0.113029				2712										YOR095C	RKI1	774	0.193277	-0.0844779				5307
YPL220W	RPL1A	651	0.174556	-1.10472				2244										YBR122C	MRPL36	531	0.205006	-0.0840309				2034
YGL135W	RPL1B	651	0.0529729	-1.17408				2328										YMR305C	SCW10	1167	-0.0605006	-0.0830943				2136
YJR074W	MOG1	654	0.0654959	-0.983539				2136										YMR024W	MRPL3	1170	0.14643	-0.0819803				2361
YER063W	THO1	654	0.100031	-0.937256				2361										YBR050C	REG2	1014	0.117339	-0.0817009				3150
YLR363C	NMD4	654	0.179386	0.472119				1275										YMR271C	URA10	681	0.064045	-0.0816479				2397
YOR131C	YOR131C	654	0.086493	0.255905				1689										YKR100C	SKG1	1065	0.109963	-0.0813001				3996
YDR236C	FMN1	654	0.177422	-0.389206				2256										YGL224C	SDT1	840	0.299254	-0.0790641				1845
YGL079W	KXD1	654	-0.0321056	-0.0138015				1434										YML105C	SEC65	819	0.0605685	-0.078907				2259
YDR246W	TRS23	657	0.016456	0.0908175				1329										YBL068W	PRS4	978	0.117287	-0.0787306				1377
YDR302W	GPI11	657	0.0571531	-0.174093				945										YHR015W	MIP6	1977	0.166105	-0.0782172				900
YLR178C	TFS1	657	-0.326849	-0.879141				1743										YGR024C	THG1	711	0.409911	-0.0771988				1776
YGL033W	HOP2	657	-0.114038	-0.203854				1617										YHL004W	MRP4	1182	0.141563	-0.0770884				2016
YAR002C-A	ERP1	657	0.153466	-1.21				1269										YDR043C	NRG1	693	0.3063	-0.0770691				1932
YJL038C	LOH1	657	-0.133265	0.448728				1194										YKL013C	ARC19	513	0.0428614	-0.076988				1611
YJL118W	YJL118W	657	-0.0198876	0.167207				1059										YOR228C	MCP1	906	-0.00269078	-0.0765754				2265
YNR061C	YNR061C	657	0.146033	-0.0156602				2859										YLR147C	SMD3	303	-0.0478623	-0.0751178				705
YKL142W	MRP8	657	-0.0300629	-0.284918				2928										YGL043W	DST1	927	0.153281	-0.0746391				999
YGL183C	MND1	657	-0.312573	0.713109				1440										YER083C	GET2	855	-0.0355029	-0.0742356				3039
YLR293C	GSP1	657	0.246333	-0.355302				2055										YLR042C	YLR042C	483	0.0643799	-0.0737998				1737
YOR064C	YNG1	657	0.0326273	0.337327				1404										YMR264W	CUE1	609	0.113405	-0.0735973				2589
YEL012W	UBC8	657	-0.00747722	-0.360058				3111										YIL061C	SNP1	900	0.104082	-0.0720993				1335
YNL110C	NOP15	660	0.104772	0.469935				2172										YER010C	YER010C	702	0.0623732	-0.0719556				1182
YIL007C	NAS2	660	0.0343726	0.345837				1491										YMR174C	PAI3	204	-0.0802544	-0.0712444				1920
YOR185C	GSP2	660	-0.034241	-1.05006				2094										YMR194C-B	CMC4	222	0.475744	-0.0708715				3021
YBL040C	ERD2	660	0.232775	0.218982				2664										YJL137C	GLG2	1140	-0.106051	-0.0706662				2916
YPR113W	PIS1	660	0.141791	-0.00501455				1503										YIL011W	TIR3	807	-0.0342296	-0.0704116				1431
YLR221C	RSA3	660	0.159502	0.118807				1860										YJR082C	EAF6	339	0.320385	-0.0702121				5406
YNL093W	YPT53	660	0.340298	-0.92329				1269										YCR021C	HSP30	996	-0.229674	-0.0700498				2301
YBL093C	ROX3	660	0.0302457	-0.0231847				1395										YER139C	RTR1	678	0.390158	-0.0694777				2061
YBR066C	NRG2	660	-0.136147	0.447685				1746										YDR378C	LSM6	258	0.288073	-0.0694411				2502
YNL036W	NCE103	663	-0.020097	0.346086				864										YOR159C	SME1	282	0.0446175	-0.0692414				3648
YDR367W	KEI1	663	0.178737	-0.0386924				1968										YBR246W	RRT2	1161	0.0845702	-0.0691952				1047
YER018C	SPC25	663	0.0565935	-0.150779				1656										YMR267W	PPA2	930	0.10348	-0.0674718				2640
YDR399W	HPT1	663	0.224746	0.729104				1428										YLR372W	ELO3	1035	0.296289	-0.0670104				3507
YMR077C	VPS20	663	0.0836699	-0.188825				1404										YHR143W-A	RPC10	210	0.302069	-0.0654076				2136
YFR008W	FAR7	663	0.0647234	0.397536				1314										YNL322C	KRE1	939	-0.0701134	-0.0653131				4182
YCR018C	SRD1	663	-0.0382138	0.231246				2115										YLR435W	TSR2	615	0.0315919	-0.0650099				1854
YPR174C	YPR174C	663	-0.20692	0.549701				894										YGR060W	ERG25	927	0.0453646	-0.0648762				1410
YLR075W	RPL10	663	0.338907	-0.575442				1320										YJL122W	ALB1	525	0.139257	-0.0644002				1377
YJL140W	RPB4	663	0.06787	-0.868664				975										YNL108C	YNL108C	810	0.0115255	-0.0639977				762
YDR140W	MTQ2	663	0.0905567	-0.0742363				1509										YOR220W	RCN2	795	0.0678363	-0.0634024				1830
YDR226W	ADK1	666	0.244062	-0.435175				876										YLR119W	SRN2	639	0.124818	-0.0624291				5049
YMR202W	ERG2	666	0.140888	-0.306631				1749										YMR281W	GPI12	912	0.146069	-0.0620407				2079
YNR017W	TIM23	666	0.0901633	-0.533182				1149										YLR059C	REX2	807	-0.0115817	-0.0620056				1569
YFL060C	SNO3	666	-0.213601	0.364998				1965										YHR124W	NDT80	1881	0.259001	-0.0613808				3465
YNL334C	SNO2	666	-0.177512	0.599049				3471										YBR185C	MBA1	834	0.238509	-0.059507				3246
YGR038W	ORM1	666	0.0776073	-0.513661				1278										YEL029C	BUD16	936	0.226525	-0.0592134				1887
YGL210W	YPT32	666	-0.0322728	0.984633				2499										YOR261C	RPN8	1014	0.116618	-0.0590877				1290
YOL135C	MED7	666	-0.0956395	0.243213				1020										YDR337W	MRPS28	858	0.0669882	-0.0588895				1617
YDR078C	SHU2	669	0.0843546	0.229516				1413										YDR219C	MFB1	1395	0.255456	-0.0587705				1860
YGR095C	RRP46	669	0.0785616	-0.109061				2856										YGL011C	SCL1	756	-0.00477833	-0.0583452				2076
YPL130W	SPO19	669	0.542884	1.49506				1002										YNR035C	ARC35	1026	0.0262859	-0.0572192				3243
YDL139C	SCM3	669	0.112826	0.599745				3096										YMR312W	ELP6	819	0.0971155	-0.0559057				3123
YDL169C	UGX2	669	-0.17037	-0.463017				933										YJR016C	ILV3	1755	0.0108691	-0.0547782				1950
YMR222C	FSH2	669	0.0924124	0.485718				1710										YDL078C	MDH3	1029	-0.117388	-0.0541031				2769
YER031C	YPT31	669	-0.0274161	-0.720904				1599										YCL055W	KAR4	1005	0.191067	-0.0540885				2232
YBR193C	MED8	669	0.0696947	0.360767				2466										YNL151C	RPC31	753	-0.00582521	-0.0537738				3339
YHL031C	GOS1	669	0.145068	-0.120812				2262										YKR060W	UTP30	822	0.256751	-0.0536804				1773
YMR161W	HLJ1	672	-0.152806	0.202171				2838										YDR201W	SPC19	495	0.170405	-0.0526712				5625
YNR018W	RCF2	672	0.229214	0.176272				1782										YIL118W	RHO3	693	0.0890996	-0.051367				810
YKL087C	CYT2	672	-0.141462	0.0153376				1044										YPR094W	RDS3	321	0.28841	-0.0507675				1128
YDR067C	OCA6	672	0.0416707	0.282542				1818										YLR343W	GAS2	1665	-0.162369	-0.0504121				2520
YDR468C	TLG1	672	-0.0529447	-0.472391				2388										YGL129C	RSM23	1350	0.189556	-0.0502				1701
YLR040C	AFB1	672	-0.187725	0.141491				1593										YHR052W	CIC1	1128	0.147355	-0.0483503				2658
YKL041W	VPS24	672	0.0171051	-0.170785				1710										YLR414C	PUN1	789	-0.00231332	-0.0482029				3522
YDR007W	TRP1	672	-0.0647081	-0.130296				2985										YPR016C	TIF6	735	0.0912256	-0.0475509				4686
YJL037W	IRC18	672	-0.195262	0.280464				2472										YLR093C	NYV1	762	0.104059	-0.0465379				2556
YMR095C	SNO1	672	0.825142	-0.349682				1353										YNL036W	NCE103	663	0.0392687	-0.0459671				396
YGL166W	CUP2	675	0.0924144	0.2222				1926										YNL155W	CUZ1	822	0.189526	-0.0457715				8016
YFL061W	DDI2	675	0.808743	0.522277				1011										YJR019C	TES1	1047	-0.163378	-0.0453972				2007
YNL335W	DDI3	675	0.461417	-0.514878				1932										YDR152W	GIR2	795	-0.0136533	-0.0448871				1719
YER170W	ADK2	675	0.127795	0.313332				1653										YDL193W	NUS1	1125	0.229037	-0.0446758				1197
YDR304C	CPR5	675	0.164642	-0.252203				1836										YHR049W	FSH1	729	-0.048859	-0.0430742				3246
YJR123W	RPS5	675	0.210474	-0.85638				936										YDR361C	BCP1	849	0.16821	-0.0429995				1179
YEL001C	IRC22	675	0.0153644	-0.0175184				2832										YDR469W	SDC1	525	0.14651	-0.0422556				1698
YDL018C	ERP3	675	0.172754	0.101436				1752										YBR060C	ORC2	1860	0.153302	-0.0420386				1917
YDL213C	NOP6	675	0.0873067	0.342982				1401										YOL114C	YOL114C	606	0.454599	-0.0411602				2070
YER139C	RTR1	678	0.13022	0.0995754				1581										YDL160C-A	MHF2	240	-0.00514238	-0.0406345				3066
YLR211C	ATG38	678	-0.10193	0.071471				2160										YDR175C	RSM24	957	0.317308	-0.0400527				2322
YML106W	URA5	678	0.0487342	-1.01433				1302										YER174C	GRX4	732	0.0222207	-0.0391448				2346
YDR296W	MHR1	678	0.00322207	-0.190851				1344										YDR012W	RPL4B	1086	-0.132394	-0.0387099				3168
YMR233W	TRI1	678	0.0311568	0.417091				2052										YLR390W-A	CCW14	714	-0.0543163	-0.0377161				2262
YDR381W	YRA1	678	-0.145724	-0.359969				1443										YDL012C	YDL012C	321	-0.0166442	-0.0375121				2643
YNL107W	YAF9	678	0.168339	0.456964				1221										YNL099C	OCA1	714	0.255427	-0.0373027				2214
YLR118C	YLR118C	681	0.0459031	-0.383425				1221										YMR149W	SWP1	858	0.103308	-0.0364689				1650
YJL158C	CIS3	681	0.0896846	-0.36505				3030										YBL091C-A	SCS22	528	-0.0901214	-0.0359418				4071
YMR271C	URA10	681	0.00118909	0.0910321				969										YKR043C	SHB17	813	-0.10194	-0.0359101				2490
YEL038W	UTR4	681	0.101745	-0.233844				1875										YPL252C	YAH1	516	0.0401872	-0.0347983				1833
YGR232W	NAS6	684	0.144188	-0.23094				2238										YER037W	PHM8	963	-0.0518563	-0.0345274				3453
YHR181W	SVP26	684	0.175811	0.425779				1284										YNL200C	YNL200C	738	0.00631632	-0.0341556				3204
YOR232W	MGE1	684	0.085635	-0.443646				2565										YLR306W	UBC12	564	0.0100997	-0.0340414				4326
YBR035C	PDX3	684	0.0967201	0.188512				1917										YOR142W	LSC1	987	-0.0365453	-0.0316657				1353
YOR295W	UAF30	684	0.0644901	0.353681				1587										YER019C-A	SBH2	264	-0.0205796	-0.0315705				1014
YHR071W	PCL5	687	0.133321	0.174934				2913										YGR205W	TDA10	870	0.0380748	-0.031532				2385
YKL049C	CSE4	687	-0.0151355	0.589823				1623										YKR003W	OSH6	1344	0.187354	-0.0308597				2400
YDL069C	CBS1	687	-0.0198261	0.251654				2517										YKL042W	SPC42	1089	0.401343	-0.029622				1953
YDR486C	VPS60	687	0.132845	-0.562387				1425										YJR150C	DAN1	894	0.918556	-0.0293678				1212
YNL038W	GPI15	687	0.159964	0.319972				1626										YMR166C	YMR166C	1104	0.0359807	-0.0291588				1866
YMR311C	GLC8	687	-0.0877881	0.0100001				1677										YNL075W	IMP4	870	0.101805	-0.0282412				1521
YLR168C	UPS2	690	0.250138	0.455999				1842										YPL173W	MRPL40	891	0.0363532	-0.0277087				1350
YHR038W	RRF1	690	0.2637	0.398079				1653										YIL034C	CAP2	861	-0.0612547	-0.0275698				1191
YOR283W	YOR283W	690	0.0121874	0.408457				1761										YBR024W	SCO2	903	0.18455	-0.0272164				2562
YLL033W	IRC19	690	0.184607	0.86816				222										YDL146W	LDB17	1473	0.368837	-0.027033				1800
YDR183W	PLP1	690	0.195027	0.0950217				2730										YJR122W	IBA57	1491	0.194803	-0.0267818				453
YOL102C	TPT1	690	0.0827677	0.208488				585										YGR001C	AML1	747	0.0744447	-0.026663				1722
YDL010W	GRX6	693	-0.0275756	0.526991				2028										YDR494W	RSM28	1083	0.181562	-0.0257383				963
YHR122W	CIA2	693	0.295689	0.490631				3213										YOL044W	PEX15	1149	0.38187	-0.0256183				1731
YLR298C	YHC1	693	-0.0268548	0.638395				3339										YEL009C	GCN4	843	0.164342	-0.0255127				1521
YER002W	NOP16	693	-0.0537453	0.546904				816										YEL057C	YEL057C	699	0.526322	-0.0241703				1104
YIL118W	RHO3	693	0.0661383	0.221507				741										YOL126C	MDH2	1131	0.144138	-0.0239921				2328
YBR111C	YSA1	693	0.10668	-0.94886				1983										YLR034C	SMF3	1419	0.306443	-0.0237776				5859
YER004W	FMP52	693	0.172856	-0.140675				1359										YOR106W	VAM3	849	0.0825925	-0.023584				1236
YEL072W	RMD6	693	-0.0421257	0.424966				987										YOR367W	SCP1	600	0.267487	-0.0234096				1554
YOL149W	DCP1	693	0.178253	0.516412				1746										YDL022W	GPD1	1173	0.0219716	-0.0209742				2415
YDR043C	NRG1	693	-0.0386996	-0.26548				1776										YGR063C	SPT4	306	0.0778911	-0.0204965				2676
YBR261C	TAE1	696	0.192361	-0.52095				3282										YNL051W	COG5	1209	0.288001	-0.020415				1275
YOR077W	RTS2	696	-0.247498	0.348059				1671										YBR211C	AME1	972	0.0978876	-0.0201988				783
YKL002W	DID4	696	0.201085	-0.0655218				1434										YMR026C	PEX12	1197	0.205739	-0.0200693				2559
YER163C	GCG1	696	0.0726585	-0.590888				2061										YPR060C	ARO7	768	0.235689	-0.019622				2481
YBL038W	MRPL16	696	0.0246924	-0.00609738				1647										YHR191C	CTF8	399	-0.0792147	-0.0195415				1470
YFR020W	YFR020W	696	0.212885	0.367761				1827										YGL242C	YGL242C	543	-0.12079	-0.0194874				3006
YGR167W	CLC1	699	-0.0185936	-0.503928				1488										YDR177W	UBC1	645	-0.0264748	-0.0193754				5604
YPL002C	SNF8	699	0.0602793	0.308996				1734										YPR127W	YPR127W	1035	0.119496	-0.0191103				1401
YGR235C	MIC26	699	0.139731	0.30035				1992										YGR096W	TPC1	942	0.200553	-0.0169892				1734
YGR271C-A	EFG1	699	0.212034	0.719518				1764										YNR049C	MSO1	630	-0.0439481	-0.0166129				2064
YLL060C	GTT2	699	0.0911534	0.304451				1131										YHR136C	SPL2	444	0.362113	-0.016546				4224
YHR008C	SOD2	699	-0.232467	-0.716611				1149										YPR113W	PIS1	660	0.0479595	-0.0164895				1998
YEL057C	YEL057C	699	0.222615	0.737599				1851										YBR159W	IFA38	1041	0.114241	-0.0162407				1830
YOR125C	CAT5	699	0.0905466	-0.331335				1638										YJL030W	MAD2	588	0.0100575	-0.015732				4305
YJL148W	RPA34	699	0.0503425	0.682007				3339										YGL190C	CDC55	1578	-0.0832451	-0.0154935				2619
YOR332W	VMA4	699	0.176946	-0.636378				1128										YJL185C	ATG36	879	0.0937845	-0.0151518				1509
YMR314W	PRE5	702	0.0390252	-1.24342				1530										YOR091W	TMA46	1035	0.00734831	-0.0148492				1815
YER010C	YER010C	702	0.0772446	-0.441095				2229										YDR003W	RCR2	630	0.188309	-0.0138718				2226
YNL100W	MIC27	702	0.0273674	0.598064				2577										YPR098C	YPR098C	486	-0.069055	-0.013851				2928
YKR014C	YPT52	702	-0.0880612	-0.459971				1128										YLR016C	PML1	612	0.175282	-0.0128475				2112
YIR038C	GTT1	702	0.142826	-0.522593				1773										YOL056W	GPM3	909	0.16547	-0.0106771				2070
YJL192C	SOP4	702	0.191003	-0.549293				2550										YDR292C	SRP101	1863	0.0392108	-0.0105902				2922
YLR250W	SSP120	702	0.123921	0.245198				921										YPL273W	SAM4	975	0.265807	-0.00896211				3075
YAR033W	MST28	702	0.229824	0.482793				2127										YER134C	YER134C	534	0.138735	-0.00702848				3090
YGL051W	MST27	702	0.553604	0.436012				1869										YHL022C	SPO11	1194	0.289795	-0.00655391				2583
YAR028W	YAR028W	702	0.201942	0.396722				1887										YOR271C	FSF1	981	-0.102748	-0.00388555				1380
YDR412W	RRP17	705	0.0267101	0.218602				882										YHR179W	OYE2	1200	0.127099	-0.00361018				4209
Q0160	SCEI	705	0.503154	1.07499				765										YMR204C	INP1	1260	0.151785	-0.00316387				1761
YJR050W	ISY1	705	-0.16347	0.314619				2133										YMR175W	SIP18	237	-0.425852	-0.00249454				1104
YDR275W	BSC2	705	-0.0870725	0.437303				1386										YML077W	BET5	477	0.189523	-0.00234393				693
YGL198W	YIP4	705	0.158294	0.0388414				864										YBR176W	ECM31	936	0.14644	-0.00185455				8361
YAR027W	UIP3	705	0.0576658	-0.0415584				1752										YBR005W	RCR1	639	-0.0552273	-0.00183534				1497
YHL044W	YHL044W	705	-0.114202	0.354616				1659										YPL046C	ELC1	297	0.353867	-0.00153192				3633
YGL020C	GET1	705	0.148458	0.153533				1575										YJR144W	MGM101	807	0.0377193	-0.00108551				2985
YOL147C	PEX11	708	0.127839	0.407273				1335										YDR266C	HEL2	1917	0.0664298	8.01279e-05				4587
YPL090C	RPS6A	708	0.100527	-0.101654				4362										YGR044C	RME1	900	-0.0348038	0.00150316				1896
YBR181C	RPS6B	708	0.239754	0.0337416				1578										YDR066C	RTR2	588	0.109922	0.00225014				2118
YKL009W	MRT4	708	0.31038	-0.110106				1407										YHR050W	SMF2	1647	-0.116016	0.00285974				2358
YDR162C	NBP2	708	-0.249534	-0.0994978				1854										YOL053W	AIM39	1185	0.166537	0.00387406				3396
YJR056C	YJR056C	708	-0.0020221	0.19457				1962										YHR208W	BAT1	1179	-0.0793185	0.00420354				432
YOR214C	SPR2	708	-0.362574	0.236544				2862										YBL031W	SHE1	1014	0.162336	0.00421592				1572
YJR099W	YUH1	708	0.0182505	-0.414106				1281										YLL025W	PAU17	372	0.129327	0.00461874				1293
YFR043C	IRC6	711	0.0255994	0.197239				1860										YML083C	YML083C	1254	-0.742529	0.005044				969
YBR070C	ALG14	711	0.112296	0.186297				1941										YIL076W	SEC28	888	0.0945222	0.00521117				5370
YNR057C	BIO4	711	0.115722	0.191139				1563										YBR125C	PTC4	1179	0.116138	0.00540839				1233
YDR533C	HSP31	711	0.189514	-0.027231				3147										YJL205C	NCE101	162	0.329796	0.00678965				2226
YMR188C	MRPS17	711	-0.0936595	0.159156				1680										YNL252C	MRPL17	843	0.144444	0.00835539				4362
YOL110W	SHR5	711	0.226633	0.127993				2892										YCL009C	ILV6	927	-0.22052	0.00887625				3255
YGL053W	PRM8	711	-0.0572933	0.282966				1104										YJR153W	PGU1	1083	0.169779	0.0106473				1179
YOR391C	HSP33	711	0.309944	0.213374				1692										YPR191W	QCR2	1104	0.10446	0.0107315				1086
YPL280W	HSP32	711	1.03591	-0.1877				2316										YER011W	TIR1	762	0.0642731	0.0108527				1695
YMR134W	ERG29	711	-0.0151915	0.697638				2805										YCL058W-A	ADF1	339	-0.0425754	0.0111798				2511
YHR185C	PFS1	711	0.647258	1.48105				789										YIR021W	MRS1	1089	0.231027	0.0115631				2643
YGR024C	THG1	711	0.126512	-0.138716				2004										YDL018C	ERP3	675	0.0614028	0.0115738				3483
YDR383C	NKP1	714	0.0161368	0.645712				2535										YOR089C	VPS21	630	-0.117425	0.0117323				1752
YPL213W	LEA1	714	0.0493383	0.493936				1026										YMR222C	FSH2	669	0.0835641	0.0120566				1089
YLR390W-A	CCW14	714	-0.279655	-0.379038				936										YKR088C	TVP38	1011	0.153588	0.0127252				1578
YMR156C	TPP1	714	-0.0730997	0.510776				1080										YGR084C	MRP13	1017	0.198424	0.0128234				2397
YJL121C	RPE1	714	-0.0459812	-1.53462				1653										YPR158W	CUR1	756	0.165439	0.0142052				1428
YOR126C	IAH1	714	0.147372	0.575086				3018										YHR046C	INM1	885	0.182694	0.0142372				2859
YJL063C	MRPL8	714	0.124864	-0.232388				2730										YDR381W	YRA1	678	-0.0288659	0.0145885				6117
YDL059C	RAD59	714	-0.0985935	0.00616066				1488										YOR214C	SPR2	708	0.0632879	0.0148242				2199
YNL099C	OCA1	714	0.139197	0.212279				1584										YDL182W	LYS20	1284	-0.0392133	0.0161441				2913
YBR256C	RIB5	714	0.0861083	-0.676539				1008										YBR210W	ERV15	426	0.331058	0.016547				2979
YHR013C	ARD1	714	0.039085	-0.0468365				1359										YDR363W-A	SEM1	267	0.218671	0.0166817				2712
YFL031W	HAC1	717	0.163908	0.682992				1977										YDR384C	ATO3	825	0.310132	0.0179432				3414
YKL096W	CWP1	717	-0.188914	0.204775				714										YIR017C	MET28	561	-0.144544	0.0181373				666
YGR247W	CPD1	717	0.239887	-0.272624				2070										YHR192W	LNP1	834	0.193479	0.0183061				2151
YGR036C	CAX4	717	-0.0663479	0.262588				2451										YOL064C	MET22	1071	0.00187637	0.0184018				1158
YDR410C	STE14	717	0.216171	0.230364				1428										YNR009W	NRM1	747	0.174718	0.0185411				2028
YGR033C	TIM21	717	0.068025	0.323363				2265										YNL157W	IGO1	504	0.102456	0.0185568				1035
YJR135C	MCM22	717	0.155882	0.320111				1068										YER133W	GLC7	936	0.114262	0.0186664				4173
YMR063W	RIM9	717	0.116014	0.858188				1155										YDR503C	LPP1	822	0.211392	0.0190978				1005
YHR140W	YHR140W	717	-0.0636206	0.272331				1722										YLR201C	COQ9	780	0.058946	0.0191023				1305
YCR007C	YCR007C	717	0.240178	0.478034				1389										YLR054C	OSW2	2175	0.139265	0.019591				2301
YOL142W	RRP40	720	0.187324	0.556793				2688										YBR231C	SWC5	909	0.0107541	0.0197393				1614
YNL129W	NRK1	720	0.215513	-0.0466755				2496										YNR003C	RPC34	951	0.0531206	0.0204523				1359
YLR025W	SNF7	720	-0.0677073	-0.36109				1728										YHR135C	YCK1	1614	-0.0254355	0.0213609				1320
YNL178W	RPS3	720	0.286902	-1.42514				1356										YPL129W	TAF14	732	0.0791681	0.0216171				990
YER148W	SPT15	720	-0.0991303	-0.46471				3381										YMR034C	YMR034C	1302	0.292005	0.0225411				1251
YBL041W	PRE7	723	0.17641	0.142214				2169										YKL094W	YJU3	939	0.116816	0.0226349				3312
YLR411W	CTR3	723	-0.247112	-0.0801531				1008										YCR020W-B	HTL1	234	0.742798	0.023355				3051
YGR136W	LSB1	723	-0.115643	-0.299779				1719										YGL198W	YIP4	705	0.0259187	0.0234046				843
YGL250W	RMR1	723	0.0515422	0.276584				1326										YDR153C	ENT5	1233	0.161149	0.0237767				2226
YDR196C	CAB5	723	-0.122614	0.225216				966										YJR148W	BAT2	1128	-0.157226	0.0239747				1419
YPL024W	RMI1	723	0.143253	0.133256				3135										YMR276W	DSK2	1119	-0.164526	0.0241051				2769
YLR376C	PSY3	726	-0.218474	0.0487507				1308										YIR027C	DAL1	1380	-0.0446961	0.0242968				4533
YPL065W	VPS28	726	0.0288233	0.0635723				3072										YKL099C	UTP11	750	0.0646314	0.0260458				1755
YDR538W	PAD1	726	0.0504095	0.118533				2277										YPR154W	PIN3	645	0.0642108	0.0267124				897
YOR305W	RRG7	726	-0.159945	0.525715				1662										YNL148C	ALF1	762	-0.14999	0.0280586				1488
YOR358W	HAP5	726	0.0416831	0.0622737				2514										YPL117C	IDI1	864	0.0955932	0.0286245				4221
YGR057C	LST7	726	-0.217	0.0272117				1875										YDL021W	GPM2	933	-0.0450874	0.0287488				1308
YGR075C	PRP38	726	-0.167389	0.539666				1788										YHL009C	YAP3	990	0.107369	0.0294026				1503
YOR284W	HUA2	729	0.0139096	-0.336645				3066										YOL132W	GAS4	1413	0.0814082	0.0303329				813
YGR267C	FOL2	729	0.0605967	-0.61737				1230										YHR110W	ERP5	636	0.0677367	0.0308113				1890
YHR127W	YHR127W	729	0.00699561	0.25912				3240										YJL164C	TPK1	1191	0.0775605	0.0310588				2688
YHR049W	FSH1	729	0.120396	-0.0138662				2277										YLR438C-A	LSM3	267	-0.027592	0.0314683				2832
YJR024C	MDE1	732	0.14181	-0.101431				1191										YMR022W	UBC7	495	0.0892688	0.0323575				4260
YBR153W	RIB7	732	0.115938	0.610595				1188										YBR130C	SHE3	1275	0.0178673	0.032374				1638
YER174C	GRX4	732	-0.10419	0.263967				1407										YKR049C	FMP46	399	-0.0493499	0.0325335				3279
YER120W	SCS2	732	0.0508638	-0.168836				1110										YDR070C	FMP16	279	-0.136957	0.0327403				1581
YLR301W	HRI1	732	-0.00430804	-1.0737				3096										YER055C	HIS1	891	0.00457115	0.0331901				3051
YIR030C	DCG1	732	0.124206	0.310137				1542										YPR172W	YPR172W	600	0.108911	0.0345623				2466
YGL076C	RPL7A	732	0.195147	-1.21568				1047										YER058W	PET117	321	0.152657	0.0347013				6489
YPL198W	RPL7B	732	1.47021	0.664815				1602										YBL082C	ALG3	1374	0.0855364	0.0348501				978
YKL154W	SRP102	732	0.118063	0.302469				1251										YEL049W	PAU2	360	0.163307	0.0354979				4908
YPL078C	ATP4	732	0.0332776	-0.216114				933										YPR082C	DIB1	429	0.219813	0.037439				1551
YPL129W	TAF14	732	0.127839	0.177029				1251										YFR052W	RPN12	822	-0.0331375	0.0374452				9237
YLR078C	BOS1	732	0.0747489	0.0183696				2178										YIL041W	GVP36	978	-0.179384	0.0377738				2055
YIL139C	REV7	735	0.158294	0.237914				1386										YGR059W	SPR3	1536	-0.0666296	0.0381311				1917
YIR018W	YAP5	735	-0.0346096	0.400993				1626										YGR179C	OKP1	1218	0.167041	0.038263				3306
YPR016C	TIF6	735	0.27334	0.241898				1467										YHR076W	PTC7	1032	0.054965	0.0396566				924
YGL098W	USE1	735	0.0036244	0.149599				2343										YHR140W	YHR140W	717	-0.042077	0.0400034				2097
YML064C	TEM1	735	-0.0166073	0.361804				1014										YDR272W	GLO2	822	-0.017824	0.040403				6642
YBR107C	IML3	735	-0.0117241	0.314749				2280										YJR083C	ACF4	927	0.191117	0.0408324				1497
YPL027W	SMA1	735	-0.0781656	0.550675				1254										YPL118W	MRP51	1032	0.0250637	0.0416129				1815
YOL028C	YAP7	735	-0.369852	0.294194				2028										YAL030W	SNC1	351	-0.000914068	0.0420248				1476
YHR043C	DOG2	738	0.231081	-1.8462				1701										YGL039W	YGL039W	1044	0.124383	0.0422627				3138
YHR044C	DOG1	738	0.107035	-0.225429				1107										YLR332W	MID2	1128	-0.173358	0.0423622				2514
YDR174W	HMO1	738	0.121291	0.715387				2499										YKL091C	YKL091C	930	0.0214264	0.042429				4362
YAL049C	AIM2	738	-0.0307114	0.0565013				3522										YLR275W	SMD2	333	0.0766866	0.0432612				1449
YGR195W	SKI6	738	0.14704	0.181648				1755										YER093C-A	AIM11	414	0.0277545	0.0433956				1458
YKR091W	SRL3	738	0.0590422	0.271425				2586										YCR019W	MAK32	1089	0.124108	0.0435995				4011
YNL200C	YNL200C	738	-0.15628	-0.350934				2085										YIL124W	AYR1	891	-0.0524513	0.0448756				3339
YOL032W	OPI10	738	-0.252922	-0.0241388				1038										YER078C	ICP55	1533	0.139399	0.0449647				1881
YNL024C	YNL024C	738	0.228631	0.605077				1332										YJR070C	LIA1	975	0.0760371	0.0454149				2286
YKL130C	SHE2	738	0.170161	0.876034				861										YMR073C	IRC21	603	0.378646	0.0462668				2535
YGL061C	DUO1	741	0.00413439	0.643981				1332										YCL012C	YCL012C	405	0.148512	0.0464772				2151
YJR113C	RSM7	741	0.115527	0.0813702				1185										YMR178W	YMR178W	822	0.0466528	0.0467061				1602
YLL038C	ENT4	741	-0.125419	0.795389				1389										YOL071W	SDH5	486	0.151075	0.0469653				1656
YCR004C	YCP4	741	-0.17654	-1.01218				2319										YMR258C	ROY1	1659	0.254782	0.0476979				1647
YPR015C	YPR015C	741	0.0556728	0.905584				1728										YBR062C	YBR062C	543	-0.11332	0.0479583				1752
YKL152C	GPM1	741	-0.0437414	-2.93948				2316										YDR167W	TAF10	618	-9.88157e-05	0.0482179				2292
YML113W	DAT1	744	-0.198834	0.135884				1227										YPL041C	YPL041C	621	0.41442	0.0491858				2100
YGR172C	YIP1	744	0.0868472	0.424301				2547										YLR262C	YPT6	645	0.406391	0.049406				1395
YOR213C	SAS5	744	0.0338225	0.164158				2529										YHR062C	RPP1	879	0.0180452	0.0494564				1578
YDR050C	TPI1	744	0.0818805	-0.939506				2520										YER179W	DMC1	1002	0.0698258	0.049545				1836
YHR163W	SOL3	747	0.0873708	-0.45178				2520										YNL164C	IBD2	1053	0.15325	0.0502159				2334
YMR038C	CCS1	747	0.0228406	-0.349967				702										YOL031C	SIL1	1263	0.233987	0.0532477				1938
YDL202W	MRPL11	747	0.103833	0.0698487				1527										YKL093W	MBR1	1017	0.183806	0.0532534				2607
YER039C	HVG1	747	-0.0378216	0.339269				1758										YER100W	UBC6	750	0.130146	0.0532575				3381
YOL154W	ZPS1	747	0.167319	0.342306				3564										YMR200W	ROT1	768	0.163411	0.054757				1452
YLL046C	RNP1	747	-0.995197	0.0520424				3087										YDR179C	CSN9	486	0.331897	0.0559484				1560
YGR001C	AML1	747	0.159453	-0.0290978				1596										YNL156C	NSG2	897	0.22242	0.0569885				1626
YNR009W	NRM1	747	-0.0571486	0.683715				2976										YER118C	SHO1	1101	0.0162427	0.0571156				1356
YML092C	PRE8	750	0.112789	0.775231				2436										YNL153C	GIM3	387	-0.00148627	0.0575993				6501
YIL053W	GPP1	750	0.00644964	-0.0688628				1797										YOR049C	RSB1	1062	0.658708	0.0584576				2157
YIR001C	SGN1	750	0.102206	-0.0862078				3246										YPL189C-A	COA2	204	0.06051	0.0586724				1497
YER062C	GPP2	750	0.115626	-0.779445				1236										YKL095W	YJU2	834	0.446886	0.0588968				1311
YGR158C	MTR3	750	0.10248	0.405881				312										YDL047W	SIT4	933	0.205174	0.0596641				2640
YLR022C	SDO1	750	0.227678	0.428536				2103										YLR194C	YLR194C	762	-0.150088	0.0598136				2274
YPR143W	RRP15	750	0.136657	-0.223577				915										YLR028C	ADE16	1773	-0.112242	0.060345				1434
YGL240W	DOC1	750	-0.0102957	0.346992				2061										YGR156W	PTI1	1275	0.111132	0.0606948				1848
YCR076C	FUB1	750	-0.153694	0.226471				2271										YHR036W	BRL1	1413	0.0582698	0.0612021				948
YKR041W	YKR041W	750	-0.306865	0.515017				2412										YFL059W	SNZ3	894	-0.0931269	0.0621186				2664
YLL027W	ISA1	750	-0.218012	0.192129				2337										YFL046W	FMP32	621	0.151051	0.0621729				1167
YLR052W	IES3	750	-0.0762809	0.42531				1023										YOL142W	RRP40	720	0.0878882	0.0626379				921
YJL035C	TAD2	750	-0.0436714	0.304896				2055										YLR052W	IES3	750	0.261173	0.0626661				1650
YKL099C	UTP11	750	0.102995	0.50889				2100										YHR163W	SOL3	747	0.0550074	0.0627111				2421
YER100W	UBC6	750	0.0929849	0.49296				1686										YNR041C	COQ2	1116	0.0052772	0.0630251				3345
YOR010C	TIR2	753	-0.320069	-0.0205483				1833										YBR254C	TRS20	525	0.29066	0.0630653				1671
YLR126C	YLR126C	753	-0.0988811	-0.881974				2877										YDR277C	MTH1	1299	0.00582714	0.0636721				2529
YNL151C	RPC31	753	-0.0446325	0.24812				1506										YML108W	YML108W	315	0.25764	0.0648133				2850
YGR006W	PRP18	753	-0.0686854	0.717217				1122										YBL093C	ROX3	660	-0.0601274	0.0654038				1671
YGL011C	SCL1	756	0.246103	-0.154437				1458										YIR004W	DJP1	1296	-0.00828834	0.0657937				5244
YLR186W	EMG1	756	0.233987	0.25354				2520										YJL183W	MNN11	1266	0.0866482	0.0658653				1389
YJL066C	MPM1	756	-0.171048	-0.276343				255										YOR236W	DFR1	633	0.143129	0.0662925				714
YLR048W	RPS0B	756	0.154768	-0.314399				951										YLR019W	PSR2	1191	-0.0155859	0.0665674				1503
YGR214W	RPS0A	756	0.0964788	-0.543699				1569										YHR144C	DCD1	936	0.113313	0.0666432				1071
YPR158W	CUR1	756	0.176623	-0.0363248				1587										YHR185C	PFS1	711	0.411981	0.0672158				1386
YPL124W	SPC29	759	-0.0141835	0.441829				2277										YJR050W	ISY1	705	0.184545	0.0678688				2193
YKL207W	EMC3	759	0.284474	0.133075				1557										YDR441C	APT2	543	0.128735	0.0683826				1410
YPL159C	PET20	759	-0.146498	0.383881				1758										YPL191C	YPL191C	1080	0.236098	0.0684107				2481
YLR312W-A	MRPL15	759	0.0633263	0.366446				1920										YOR187W	TUF1	1311	-0.0389312	0.0689122				1581
YIL049W	DFG10	759	0.0243413	0.413935				1290										YOL009C	MDM12	813	0.1267	0.0689424				4566
YOL038W	PRE6	762	-0.0142832	0.326694				1764										YBR147W	RTC2	888	0.475601	0.0689603				4305
YNL148C	ALF1	762	-0.125356	-0.282164				1329										YKL159C	RCN1	633	0.0614295	0.0689625				1086
YER011W	TIR1	762	0.312136	-0.320258				1653										YDR374W-A	WIP1	267	0.449767	0.0708888				2448
YOR004W	UTP23	762	0.185205	0.855939				1068										YOR230W	WTM1	1311	-0.25715	0.0711551				858
YER153C	PET122	762	-0.277824	0.458567				1128										YDL210W	UGA4	1713	0.0467564	0.0714199				309
YFL045C	SEC53	762	0.0335511	0.103081				2241										YJR067C	YAE1	423	0.103416	0.0717376				1119
YGL123W	RPS2	762	0.0294582	-0.908584				2451										YER023W	PRO3	858	-0.22688	0.0721357				1467
YLR165C	PUS5	762	0.00169007	0.299224				3333										YDL111C	RRP42	795	0.155897	0.073082				1617
YIR035C	YIR035C	762	0.0333177	-0.0032576				1437										YGL029W	CGR1	360	0.15298	0.0731373				954
YLR194C	YLR194C	762	-0.0507421	0.476772				1476										YEL037C	RAD23	1194	-0.104541	0.0736132				2163
YLR093C	NYV1	762	0.0174616	0.149734				1503										YMR291W	TDA1	1758	0.028658	0.0737771				1758
YGR248W	SOL4	765	-0.219482	-0.584404				1770										YPR125W	YLH47	1362	0.0482437	0.0741243				1332
YAL014C	SYN8	765	-0.0314836	0.0248996				2139										YBR290W	BSD2	963	0.0990129	0.0761261				1119
YNL314W	DAL82	765	0.0126842	0.0613961				3144										YGR282C	BGL2	939	0.0536725	0.0761582				1071
YMR157C	AIM36	765	0.127412	0.230209				3312										YMR195W	ICY1	381	0.366558	0.0763014				2160
YBR157C	ICS2	765	0.0106359	0.51041				1548										YNL072W	RNH201	921	0.0934611	0.0764344				5049
YFR031C-A	RPL2A	765	0.251535	-0.292281				1284										YER067W	RGI1	483	0.191588	0.0765774				1656
YIL018W	RPL2B	765	0.172601	-0.408689				1299										YPL057C	SUR1	1146	0.167343	0.0769393				1947
YLR441C	RPS1A	765	0.206335	-0.527163				2100										YMR145C	NDE1	1680	0.131433	0.0781173				2367
YML063W	RPS1B	765	0.205732	-1.01753				1386										YOR278W	HEM4	825	0.168912	0.0783607				2547
YOR152C	YOR152C	768	-0.30931	0.113376				2160										YBL040C	ERD2	660	0.242807	0.0786377				2583
YPR060C	ARO7	768	0.251603	0.719622				1569										YGR018C	YGR018C	327	1.67	0.0796099				4722
YMR200W	ROT1	768	-0.0363137	0.369692				1998										YJL057C	IKS1	2001	0.235205	0.0797143				2340
YKL040C	NFU1	768	-0.130766	-0.0489387				1989										YGR112W	SHY1	1167	0.184001	0.0800339				1527
YCL005W	LDB16	768	0.0467444	0.454598				1470										YPL132W	COX11	900	0.316723	0.0812227				1155
YHL033C	RPL8A	768	0.187295	-0.479561				1302										YMR188C	MRPS17	711	0.182303	0.0817282				1554
YLL045C	RPL8B	768	0.205221	-0.696323				2127										YPL076W	GPI2	840	0.344475	0.0818				1227
YEL051W	VMA8	768	0.198962	-0.621986				1251										YJR135C	MCM22	717	0.123627	0.0818564				2646
YIL064W	EFM4	771	0.164849	0.798674				1293										YOR355W	GDS1	1566	0.342241	0.0818894				2928
YBL043W	ECM13	771	-0.402394	-0.0739441				1275										YGL143C	MRF1	1239	0.121594	0.0820324				1236
YOR060C	SLD7	771	-0.3618	0.6442				960										YHR181W	SVP26	684	0.18812	0.0823072				1152
YBL036C	YBL036C	771	0.0255373	0.272614				537										YNL056W	OCA2	591	0.226497	0.08257				1575
YGR135W	PRE9	774	0.130329	-0.141765				2559										YPL266W	DIM1	954	0.153949	0.0829341				738
YOR039W	CKB2	774	-0.0440354	-0.612247				2289										YKR013W	PRY2	987	-0.0120509	0.0830288				2337
YPL127C	HHO1	774	-0.123966	-0.413954				1881										YBR119W	MUD1	897	0.162855	0.0837311				2796
YMR193W	MRPL24	774	-0.0826106	0.350714				1206										YEL001C	IRC22	675	0.0186144	0.0843521				1920
YCR059C	YIH1	774	0.139566	-0.42436				1269										YAL055W	PEX22	540	-0.0631008	0.085213				2043
YCL047C	POF1	774	0.259419	0.457854				1095										YMR226C	YMR226C	801	-0.258579	0.0853222				2784
YBR088C	POL30	774	-0.0560414	0.620454				1236										YNL264C	PDR17	1050	0.189414	0.0856212				1866
YOR095C	RKI1	774	0.163875	0.332268				957										YER170W	ADK2	675	0.18424	0.0860838				2742
YCL010C	SGF29	777	-0.282323	0.385577				2139										YLR220W	CCC1	966	0.0438871	0.0862045				1401
YLR323C	CWC24	777	0.0710893	-0.130403				1122										YGL209W	MIG2	1146	-0.161683	0.0871512				1986
YAL009W	SPO7	777	-0.0973681	0.248797				2859										YHL042W	YHL042W	450	0.344877	0.0871933				1200
YGR253C	PUP2	780	-0.00720652	-0.400778				2880										YGR268C	HUA1	594	0.0149704	0.0873607				3387
YPL163C	SVS1	780	-0.106895	0.125912				1599										YGR206W	MVB12	303	0.234228	0.0879935				3096
YCR075C	ERS1	780	0.165503	-0.14423				1080										YCR076C	FUB1	750	0.100723	0.0883935				1329
YLR201C	COQ9	780	-0.065019	0.0656712				1569										YOR179C	SYC1	564	0.107662	0.091559				2508
YPR167C	MET16	783	0.0633002	0.090621				1329										YGL210W	YPT32	666	0.0540196	0.092461				1812
YAL027W	SAW1	783	-0.037663	0.0249157				2172										YLR099C	ICT1	1182	-0.0196437	0.0928033				1179
YOR157C	PUP1	783	0.0158655	-0.495522				1569										YNL158W	PGA1	594	0.252576	0.0936821				2070
YIL020C	HIS6	783	0.0796545	0.671607				1332										YLR017W	MEU1	1011	0.0447578	0.0937249				1515
YDL087C	LUC7	783	-0.138505	0.61011				1641										YDL020C	RPN4	1593	0.0592352	0.0937838				1707
YDR428C	BNA7	783	0.0915944	0.450336				1515										YER104W	RTT105	624	0.134402	0.0950944				2625
YBL064C	PRX1	783	-0.123659	-1.1958				1614										YNL180C	RHO5	993	0.0339178	0.0955082				1545
YGR207C	CIR1	783	0.0410706	0.391144				1536										YGR271C-A	EFG1	699	0.470296	0.0958012				873
YER126C	NSA2	783	0.256754	0.866896				924										YAL049C	AIM2	738	-0.141348	0.0961787				2298
YGR262C	BUD32	783	0.182201	0.652837				1305										YIR001C	SGN1	750	0.0994675	0.0963537				1554
YNL195C	YNL195C	783	-0.315894	-0.191536				2007										YNL064C	YDJ1	1227	-0.145022	0.0972259				2433
YLR285W	NNT1	783	0.108075	0.230189				2088										YLR203C	MSS51	1308	0.0232931	0.097753				2160
YHR167W	THP2	783	-0.0358347	0.621117				1731										YJL013C	MAD3	1545	0.24161	0.098081				2247
YGR120C	COG2	786	0.0432244	-0.13718				3111										YJL116C	NCA3	1011	0.248449	0.0985852				1518
YPL246C	RBD2	786	0.0544066	0.419371				1761										YGR031W	IMO32	1026	0.0496966	0.0987684				4539
YHR203C	RPS4B	786	0.198826	0.077972				2916										YNL093W	YPT53	660	0.103934	0.0990536				1407
YJR145C	RPS4A	786	0.198994	-0.189483				1140										YPL083C	SEN54	1401	0.282234	0.0993922				1293
YDR405W	MRP20	789	0.00525382	0.16544				1377										YNL307C	MCK1	1125	0.384241	0.100405				966
YLR414C	PUN1	789	0.0142891	0.521293				1419										YDR357C	CNL1	366	0.260077	0.100409				195
YIR036C	IRC24	789	0.0218954	-1.5075				1554										YBR150C	TBS1	3282	0.140509	0.100882				1929
YGR161C	RTS3	789	-0.178642	-0.127761				1356										YDR058C	TGL2	978	0.163076	0.101905				1566
YKR006C	MRPL13	792	0.0739752	-0.0441287				2637										YOR216C	RUD3	1452	0.112608	0.102622				2007
YIL093C	RSM25	792	-0.0155226	0.19648				1575										YAL012W	CYS3	1182	-0.125696	0.102807				1674
YLR329W	REC102	792	0.19425	0.582568				1062										YPL172C	COX10	1386	0.356566	0.102866				1773
YCR009C	RVS161	795	0.257449	0.805193				1437										YBL107C	MIX23	588	0.246035	0.102928				738
YLR192C	HCR1	795	0.101597	-0.153991				1290										YNL336W	COS1	1143	0.0294867	0.103809				906
YGR106C	VOA1	795	0.199824	0.0170491				2454										YKR066C	CCP1	1083	-0.132541	0.104171				2193
YDL111C	RRP42	795	0.353514	0.290022				2073										YML019W	OST6	996	0.414877	0.104493				2427
YDR152W	GIR2	795	0.0253843	0.0593394				2073										YIL019W	FAF1	1038	0.0516919	0.106877				1530
YNL246W	VPS75	795	-0.0792848	0.195135				1632										YJL004C	SYS1	609	0.413077	0.106986				2496
YOR220W	RCN2	795	-0.0023342	0.279629				1812										YHR012W	VPS29	846	0.0936482	0.107541				2013
YLR102C	APC9	795	-0.0531063	-0.00262322				1269										YBR197C	YBR197C	651	0.339851	0.107575				1935
YGL237C	HAP2	795	-0.0318848	0.302026				1497										YDR051C	DET1	1002	0.0786778	0.108025				3690
YFR050C	PRE4	798	-0.0542615	0.300488				930										YPL156C	PRM4	852	0.278835	0.10858				3300
YLL041C	SDH2	798	-0.70297	0.139362				1446										YMR269W	TMA23	633	-0.0470527	0.109166				1266
YJR101W	RSM26	798	0.175571	-0.0710393				2049										YDR375C	BCS1	1368	0.137762	0.109808				129
YOR280C	FSH3	798	0.0282722	0.388045				1185										YDR345C	HXT3	1701	-0.198969	0.109931				1350
YIL070C	MAM33	798	-0.0117832	-0.0344353				1095										YCR082W	AHC2	384	0.0371421	0.110236				1836
YGL174W	BUD13	798	0.0403934	-0.0832321				1326										YGR147C	NAT2	864	0.144985	0.110292				1353
YDL043C	PRP11	798	0.0336514	0.464059				1989										YMR272C	SCS7	1152	0.113849	0.110333				2640
YER177W	BMH1	801	-0.183907	-0.289945				2157										YDR300C	PRO1	1284	0.192937	0.111223				1686
YPR183W	DPM1	801	0.0711193	0.19433				1032										YDR354W	TRP4	1140	-0.0457753	0.111449				2430
YEL019C	MMS21	801	-0.138036	0.648296				1473										YJR100C	AIM25	981	0.173141	0.111475				2076
YMR226C	YMR226C	801	-0.0285953	-0.162691				2757										YGL057C	GEP7	861	0.327952	0.113001				2667
YKL206C	ADD66	801	0.0927946	0.454548				2274										YDL014W	NOP1	981	-0.0166576	0.113195				1308
YER180C	ISC10	801	0.122203	0.483352				2646										YNL012W	SPO1	1893	0.428211	0.113489				2409
YKL007W	CAP1	804	0.129832	0.078756				2100										YMR132C	JLP2	624	0.304992	0.114065				468
YOR115C	TRS33	804	0.0735221	-1.08936				3081										YFR039C	OSW7	1530	0.157339	0.114348				1101
YHR200W	RPN10	804	0.0416785	0.16807				699										YML055W	SPC2	534	0.182122	0.115517				1605
YPR134W	MSS18	804	0.078822	0.314098				2367										YPL108W	YPL108W	504	0.0656314	0.115722				7104
YOR062C	YOR062C	804	-0.0686908	0.732683				1779										YLR218C	COA4	450	-0.196275	0.115933				1407
YDL049C	KNH1	804	-0.0804231	0.331813				1722										YBL025W	RRN10	435	0.203035	0.11691				2379
YPR009W	SUT2	804	-0.0408641	0.517374				3243										YLR068W	FYV7	453	0.0834101	0.117279				1947
YLR059C	REX2	807	0.0564763	0.0646522				1497										YGL128C	CWC23	849	-0.00714239	0.118364				1446
YIL011W	TIR3	807	0.166451	-0.0883707				3039										YFR023W	PES4	1833	0.0467283	0.119074				1962
YAL039C	CYC3	807	-0.0232653	-0.243178				1023										YER178W	PDA1	1260	-0.1184	0.119193				1365
YPL241C	CIN2	807	0.105088	-0.574496				1011										YKL006C-A	SFT1	291	0.00325196	0.120315				2034
YGR220C	MRPL9	807	0.0284529	0.0550318				3687										YHR041C	SRB2	633	-0.139079	0.120682				1875
YKR034W	DAL80	807	-0.350785	-0.199532				1929										YML012W	ERV25	633	-0.0430689	0.121313				2202
YJR144W	MGM101	807	0.0134677	0.188302				1638										YPL193W	RSA1	1143	0.351688	0.1218				2058
YLR128W	DCN1	807	0.112396	0.201438				1680										YGL050W	TYW3	819	0.129289	0.121907				825
YHR134W	WSS1	807	-0.0173202	0.525798				1035										YKL128C	PMU1	885	0.0173522	0.122475				3147
YNL108C	YNL108C	810	0.318471	0.532727				2925										YIL096C	BMT5	1008	0.148686	0.122787				3471
YBL095W	YBL095W	810	0.23352	1.11857				2004										YJR057W	CDC8	648	0.0484143	0.12344				2106
YLR046C	YLR046C	810	-0.0289589	0.444832				2046										YLR285W	NNT1	783	0.16207	0.123611				2112
YNR020C	ATP23	810	-0.151461	0.140028				1896										YJL126W	NIT2	921	0.151076	0.12395				2208
YGR280C	PXR1	813	0.314498	0.88851				2118										YFL044C	OTU1	903	0.0304928	0.124402				2604
YOL009C	MDM12	813	0.0751265	0.266116				1161										YDR472W	TRS31	849	0.319554	0.125714				1470
YOR180C	DCI1	813	-0.13602	0.274385				1143										YHR017W	YSC83	1155	0.175879	0.126593				3147
YKL208W	CBT1	813	0.069907	0.326104				2103										YGR108W	CLB1	1413	0.359266	0.126737				2277
YGR042W	YGR042W	813	-0.00987422	0.34395				1560										YMR241W	YHM2	942	-0.0969766	0.126898				2604
YJL210W	PEX2	813	-0.050753	0.113951				2388										YMR005W	TAF4	1164	0.157605	0.1274				1899
YKR043C	SHB17	813	0.114221	0.111364				1185										YDR007W	TRP1	672	0.0119657	0.128114				2514
YJL178C	ATG27	813	0.0598855	0.185779				537										YOR213C	SAS5	744	0.358454	0.128186				1686
YGR152C	RSR1	816	0.00377243	0.654575				1965										YHR175W	CTR2	567	0.122732	0.128288				1821
YGL154C	LYS5	816	0.163341	-0.0289076				1917										YCR073W-A	SOL2	945	-0.222338	0.128852				2004
YLR243W	GPN3	816	0.193579	0.920507				1125										YBL045C	COR1	1371	0.115134	0.128865				1515
YDR099W	BMH2	819	-0.320702	-0.763014				1344										YGR295C	COS6	1143	0.162573	0.129136				2007
YKR030W	GMH1	819	0.0488469	0.288023				1281										YDR478W	SNM1	594	0.128686	0.129187				1539
YPL196W	OXR1	819	0.0448988	0.00577018				1509										YLR132C	USB1	870	0.100249	0.129218				2862
YLR150W	STM1	819	0.0630812	-0.821935				741										YPR147C	YPR147C	912	0.131004	0.130021				309
YLR064W	PER33	819	0.158946	0.557926				2310										YKL059C	MPE1	1323	0.194955	0.130481				2283
YDL086W	YDL086W	819	0.230682	-0.601684				1188										YNL332W	THI12	1020	-0.0567034	0.130791				2682
YMR312W	ELP6	819	0.181824	-0.112318				984										YLR250W	SSP120	702	0.0954343	0.130939				1440
YML105C	SEC65	819	0.150129	0.154973				1971										YHL048W	COS8	1143	0.309674	0.131189				1503
YGL050W	TYW3	819	0.204484	0.0549404				1761										YPL051W	ARL3	594	0.0108821	0.131254				1278
YBR213W	MET8	822	0.141554	-0.187628				915										YOL033W	MSE1	1608	0.0780644	0.13204				852
YDR272W	GLO2	822	-0.0845432	-0.0143626				1521										YPR139C	LOA1	900	0.04393	0.132226				1716
YDR429C	TIF35	822	0.162756	0.318906				1470										YLR360W	VPS38	1317	0.264964	0.13231				1107
YOR145C	PNO1	822	0.120911	0.409548				1545										YNL009W	IDP3	1260	0.162362	0.132558				2292
YPL094C	SEC62	822	0.155392	0.145697				1026										YIL145C	PAN6	927	0.250588	0.133422				3534
YDR503C	LPP1	822	0.335538	0.261823				1005										YLR265C	NEJ1	1026	0.26613	0.133712				1290
YLR412W	BER1	822	0.0440691	0.284991				1311										YOR257W	CDC31	483	0.00564401	0.13404				1002
YMR178W	YMR178W	822	0.228312	0.0660519				1359										YOR134W	BAG7	1227	-0.331764	0.134859				2703
YDR319C	YFT2	822	0.0237438	0.316555				2151										YLR290C	YLR290C	831	0.0137973	0.134982				2127
YNL155W	CUZ1	822	-0.0146581	-0.381936				1290										YPL038W	MET31	531	0.183535	0.135086				2064
YKR060W	UTP30	822	0.249715	0.183884				1245										YLR178C	TFS1	657	-0.163011	0.135213				1023
YNL312W	RFA2	822	0.131372	-0.495808				1548										YJR120W	YJR120W	348	0.479074	0.135314				2127
YER116C	SLX8	822	-0.224084	0.00209739				1767										YFL017C	GNA1	477	0.179026	0.135943				2781
YFR052W	RPN12	822	0.023452	0.265405				1665										YCL049C	YCL049C	936	-0.0708677	0.136145				1368
YCR047C	BUD23	825	-0.226356	0.22515				2397										YOR008C	SLG1	1134	-0.0483741	0.136207				3225
YDR384C	ATO3	825	0.212468	0.474349				1314										YIR030C	DCG1	732	0.0699203	0.136229				1914
YDL051W	LHP1	825	0.203116	0.606618				1782										YNL100W	MIC27	702	0.0549861	0.136318				1935
YAR008W	SEN34	825	-0.0468793	0.217209				2346										YLR351C	NIT3	873	-0.0483707	0.136319				1260
YOR278W	HEM4	825	-0.0507662	0.496428				1266										YDL043C	PRP11	798	0.241944	0.136515				2694
YJL174W	KRE9	828	0.0290282	0.332262				2010										YBL030C	PET9	954	-0.118084	0.137167				852
YGL096W	TOS8	828	-0.237385	0.302971				1386										YNL055C	POR1	849	-0.200115	0.137289				2607
YER026C	CHO1	828	0.243268	-0.317778				1071										YNL080C	EOS1	1098	0.0975219	0.137861				2262
YLR199C	PBA1	828	-0.0582961	0.438351				1179										YPL094C	SEC62	822	0.0645291	0.138205				1452
YOL088C	MPD2	831	0.168787	0.665204				942										YGL097W	SRM1	1446	0.021391	0.13824				2292
YPR116W	RRG8	831	-0.0750347	0.54077				1644										YCR008W	SAT4	1809	0.0052762	0.138421				1704
YLR290C	YLR290C	831	-0.039556	0.529835				1518										YLR022C	SDO1	750	0.268642	0.138464				1929
YBR165W	UBS1	831	0.0738042	0.478481				2283										YKR095W-A	PCC1	267	0.0677142	0.139025				1311
YGL019W	CKB1	834	0.115474	0.146143				651										YMR274C	RCE1	945	0.370899	0.139226				2172
YDR087C	RRP1	834	0.110232	1.15765				1470										YPL215W	CBP3	1005	0.227327	0.142627				1401
YKL095W	YJU2	834	-0.385801	0.337419				1476										YNL306W	MRPS18	651	0.00506345	0.142662				1848
YHR192W	LNP1	834	-0.000737126	0.307616				1452										YNL215W	IES2	960	-0.245803	0.142784				936
YBR185C	MBA1	834	0.142929	0.258109				1668										YER126C	NSA2	783	0.21219	0.143159				1890
YKL055C	OAR1	834	-0.0517107	0.600408				1851										YLR303W	MET17	1332	0.0425423	0.143248				2577
YBR146W	MRPS9	834	0.163503	-0.228512				1407										YER107C	GLE2	1095	0.107016	0.143346				2190
YLR393W	ATP10	837	-0.110851	0.670536				2859										YHR057C	CPR2	615	-0.13326	0.143505				2775
YGL005C	COG7	837	-0.0930466	0.484128				1818										YLR254C	NDL1	567	0.118122	0.143544				1719
YNL289W	PCL1	837	-0.146847	0.117077				2283										YPL050C	MNN9	1185	0.136538	0.143697				885
YEL018W	EAF5	837	-0.00914577	0.36164				2328										YOR104W	PIN2	846	0.123071	0.145555				1071
YJL115W	ASF1	837	-0.187049	0.0459671				1554										YLR307W	CDA1	903	0.525063	0.145741				2466
YBR257W	POP4	837	0.0752756	1.04926				2262										YCR024C	SLM5	1476	0.32053	0.145981				2262
YLL023C	POM33	837	0.0245738	0.425545				2664										YHR132W-A	IGO2	393	0.250427	0.145999				1728
YML014W	TRM9	837	-0.0124573	0.412502				1290										YAL032C	PRP45	1137	0.10158	0.146508				1146
YBR187W	GDT1	840	-0.0722899	-0.2613				2430										YML092C	PRE8	750	0.0270563	0.146619				2421
YHR067W	HTD2	840	0.265562	0.347088				1629										YKL004W	AUR1	1203	0.246184	0.146789				1491
YML041C	VPS71	840	0.178284	0.759319				1320										YJL023C	PET130	1041	0.183985	0.147486				1149
YLR284C	ECI1	840	-0.0387708	0.0246432				1212										YPR109W	YPR109W	882	0.268636	0.147836				1059
YPL076W	GPI2	840	-0.0907745	0.0447056				2061										YOR083W	WHI5	885	-0.0371757	0.148878				3213
YGL224C	SDT1	840	0.160791	0.0224999				990										YIL134W	FLX1	933	0.199648	0.148988				1761
YJL203W	PRP21	840	0.0527898	0.339269				2406										YKL190W	CNB1	528	-0.0570184	0.150306				1728
YFR027W	ECO1	843	-0.187358	0.227015				1317										YOR130C	ORT1	876	0.152718	0.150459				1413
YEL009C	GCN4	843	-0.0164789	-0.0309878				2889										YOR283W	YOR283W	690	0.158411	0.150753				1038
YDR315C	IPK1	843	-0.156994	0.16362				1356										YOR356W	CIR2	1893	-0.237053	0.150911				1275
YNL252C	MRPL17	843	0.0758713	0.428901				2400										YAL059W	ECM1	636	0.19905	0.151323				3438
YPL033C	SRL4	843	-0.0924181	-0.660577				1848										YGL067W	NPY1	1152	0.00615866	0.151408				1716
YIL114C	POR2	843	0.269532	0.258696				2265										YOL028C	YAP7	735	0.105626	0.151621				2175
YDL006W	PTC1	843	-0.0911484	0.0908697				1599										YKR025W	RPC37	846	0.0249543	0.152273				1341
YNL032W	SIW14	843	-0.0100853	0.0459183				1890										YPR061C	JID1	903	0.30178	0.152305				1917
YOR104W	PIN2	846	0.114384	0.486769				1005										YPR047W	MSF1	1407	0.137225	0.152651				1797
YNR002C	ATO2	846	0.150368	0.273109				1035										YGR091W	PRP31	1482	0.147077	0.152652				1647
YKR025W	RPC37	846	-0.0265423	0.161498				1128										YNL053W	MSG5	1467	0.170621	0.15329				4095
YHR090C	YNG2	846	-0.0448356	0.699535				1638										YML015C	TAF11	1038	0.224875	0.153654				972
YEL005C	VAB2	846	-0.133651	0.372408				2427										YJR111C	YJR111C	849	0.164055	0.153811				699
YHR012W	VPS29	846	0.0556736	-0.0150003				1515										YLR456W	YLR456W	612	0.315917	0.153974				1269
YJR096W	YJR096W	846	0.0653139	-0.427161				1410										YDL119C	YDL119C	921	0.0544923	0.154009				1947
YCR010C	ADY2	849	-0.0919145	0.506558				2337										YFR008W	FAR7	663	0.354917	0.154374				981
YDL142C	CRD1	849	0.0699476	0.394022				1398										YLR021W	IRC25	537	0.173668	0.154568				4959
YGL128C	CWC23	849	-0.0806806	0.151895				2625										YDL139C	SCM3	669	0.0196587	0.154747				2337
YDR472W	TRS31	849	0.120209	0.506448				2103										YNR054C	ESF2	948	-0.00652811	0.154786				1647
YDR361C	BCP1	849	0.11825	0.533173				1644										YNR010W	CSE2	447	0.375295	0.155234				2505
YNL055C	POR1	849	-0.0560121	-0.185062				444										YLR403W	SFP1	2049	-0.128745	0.155743				984
YHR160C	PEX18	849	-0.220883	-0.31403				1425										YIL004C	BET1	429	0.102618	0.15595				4857
YJR111C	YJR111C	849	0.153649	0.427785				1719										YGR250C	YGR250C	2343	-0.336815	0.156305				1851
YKR046C	PET10	849	-0.0498996	0.575968				1989										YHR081W	LRP1	552	0.236193	0.156396				1380
YOR106W	VAM3	849	-0.0461116	0.164316				1734										YEL068C	YEL068C	330	0.144029	0.157391				2247
YDR106W	ARP10	852	0.528291	0.847521				2406										YJL144W	YJL144W	312	-0.114885	0.158278				2604
YLR079W	SIC1	852	-0.0204564	0.537536				2484										YHR029C	YHI9	882	-0.145472	0.158558				2682
YIL043C	CBR1	852	0.199894	-0.941104				2304										YFR004W	RPN11	918	-0.0761774	0.158729				504
YPL156C	PRM4	852	-0.101842	0.429421				2343										YMR097C	MTG1	1101	0.290932	0.159131				930
YMR087W	YMR087W	852	-0.0811329	0.876001				1437										YLR064W	PER33	819	0.198399	0.159243				2274
YNL003C	PET8	852	0.10833	-0.15475				3090										YHL021C	AIM17	1395	0.290604	0.159478				1971
YOR174W	MED4	852	0.155771	0.243621				1212										YOL129W	VPS68	552	0.0384794	0.160027				1473
YPL237W	SUI3	855	0.215046	0.123543				1848										YOR092W	ECM3	1839	-0.0221781	0.160313				1815
YDR098C	GRX3	855	0.166389	-0.215601				1725										YKR083C	DAD2	399	0.308969	0.16081				1335
YOR040W	GLO4	855	0.037449	0.184788				1038										YJR117W	STE24	1359	0.110765	0.161381				1269
YDR116C	MRPL1	855	0.00722685	-0.0945743				1005										YOL136C	PFK27	1191	0.0557202	0.161633				1380
YLR136C	TIS11	855	-0.107265	0.99012				1854										YGL001C	ERG26	1047	0.0354113	0.16227				2019
YMR069W	NAT4	855	-0.166247	0.647934				1461										YDR077W	SED1	1014	0.0210272	0.162944				5094
YIL050W	PCL7	855	-0.109457	0.399214				2232										YOL088C	MPD2	831	0.1298	0.163403				1731
YNL286W	CUS2	855	0.0948642	0.086532				1035										YBL043W	ECM13	771	0.201675	0.163472				1872
YLR404W	FLD1	855	0.197878	0.647157				3033										YLR170C	APS1	468	0.176642	0.16354				2310
YER083C	GET2	855	0.0968853	0.234225				2382										YIL113W	SDP1	627	0.127464	0.163682				1989
YER023W	PRO3	858	0.126364	-0.21144				885										YGR023W	MTL1	1653	-0.325591	0.165194				2274
YMR149W	SWP1	858	0.183787	0.147319				1719										YER004W	FMP52	693	0.226008	0.165454				1356
YBR002C	RER2	858	0.00786138	0.46895				1539										YPR040W	TIP41	1068	0.0442978	0.16556				1509
YML025C	YML6	858	-0.117709	-0.0169194				1866										YLR354C	TAL1	1005	0.0762178	0.165969				1353
YDR337W	MRPS28	858	0.0269745	0.202911				2349										YNL107W	YAF9	678	0.231107	0.166087				2049
YDL201W	TRM8	858	0.0774668	0.979895				1812										YDL098C	SNU23	582	0.163225	0.166263				4221
YOR281C	PLP2	858	-0.0481748	0.0890292				1182										YPL262W	FUM1	1464	-0.101511	0.166349				1575
YDR313C	PIB1	858	-0.138646	0.474224				1698										YIL106W	MOB1	945	0.19332	0.166562				777
YOR194C	TOA1	858	-0.187414	-0.0784257				1857										YOL159C-A	YOL159C-A	270	0.351828	0.167298				2370
YMR043W	MCM1	858	-0.174891	0.23829				2643										YEL007W	MIT1	1998	0.019209	0.168131				6501
YPR103W	PRE2	861	-0.0609281	-0.672684				1926										YGL169W	SUA5	1278	0.300124	0.168229				2259
YIL034C	CAP2	861	-0.0141846	-0.19632				1932										YGL184C	STR3	1395	0.189547	0.168365				1284
YBR011C	IPP1	861	-0.0133075	-0.563401				1581										YER042W	MXR1	552	0.0381983	0.168455				2730
YGL057C	GEP7	861	0.0252792	0.580508				210										YDR142C	PEX7	1125	0.222827	0.169076				1686
YGR132C	PHB1	861	0.113188	0.00055344				1710										YOR295W	UAF30	684	0.253149	0.169481				1449
YFL034C-B	MOB2	864	-0.276836	0.548173				1503										YAL042W	ERV46	1245	-0.177208	0.170148				2088
YOR362C	PRE10	864	0.0992236	0.23387				1521										YMR043W	MCM1	858	-0.000624271	0.170886				2523
YPL117C	IDI1	864	0.0109312	0.572617				837										YHR088W	RPF1	885	0.0982942	0.172652				2394
YGR239C	PEX21	864	0.153317	0.208439				1404										YKL130C	SHE2	738	0.302848	0.17298				2229
YGR147C	NAT2	864	0.104012	0.203233				2274										YBR168W	PEX32	1239	0.529236	0.173052				1269
YGL221C	NIF3	864	0.154163	0.0745234				1614										YKL208W	CBT1	813	0.098311	0.173359				4461
YJR155W	AAD10	864	-0.00796888	0.559069				1716										YIL114C	POR2	843	0.1034	0.173624				1584
YOR036W	PEP12	864	-0.0901856	0.253474				1962										YDR320C-A	DAD4	216	0.233394	0.173731				3102
YPR093C	ASR1	864	0.0536986	0.246927				2337										YOR252W	TMA16	534	0.134886	0.174364				927
YDR284C	DPP1	867	0.0785791	-0.295668				1905										YOR362C	PRE10	864	-0.00450246	0.17458				1278
YAL034W-A	MTW1	867	-0.0129458	0.607262				2838										YIL040W	APQ12	414	0.242551	0.17482				1434
YFL028C	CAF16	867	-0.0181818	0.28955				2286										YER048C	CAJ1	1173	-0.133947	0.175273				1404
YOL080C	REX4	867	0.188314	0.240923				2772										YPL209C	IPL1	1101	0.4676	0.175501				1653
YGL232W	TAN1	867	0.182141	-0.462565				858										YNR020C	ATP23	810	-0.158918	0.175613				2520
YNL159C	ASI2	867	0.263772	0.418195				1917										YNL317W	PFS2	1395	0.0747907	0.175699				1695
YGR205W	TDA10	870	0.0885648	-0.176588				1143										YIL064W	EFM4	771	0.045047	0.176101				930
YNL075W	IMP4	870	0.156905	0.525998				1908										YCR069W	CPR4	954	-0.100613	0.176117				2565
YOR311C	DGK1	870	0.119991	0.403641				1545										YMR315W	YMR315W	1047	-0.0908954	0.176719				2097
YNR064C	YNR064C	870	0.222126	0.389865				1251										YGL002W	ERP6	648	0.188116	0.176959				843
YBR101C	FES1	870	0.144517	0.701842				2832										YOL022C	TSR4	1224	0.170778	0.177345				2280
YPL232W	SSO1	870	0.1083	0.301686				1260										YMR316W	DIA1	1008	0.0798167	0.177504				1659
YLR132C	USB1	870	0.0350164	0.168756				1665										YDR144C	MKC7	1788	0.142963	0.177929				1749
YHR014W	SPO13	873	-0.182005	0.230825				897										YGR286C	BIO2	1125	0.00612891	0.178648				2841
YBR152W	SPP381	873	-0.318623	0.503446				2781										YDR279W	RNH202	1050	0.217386	0.180118				2082
YLR351C	NIT3	873	0.0928691	0.0315976				1551										YBR278W	DPB3	603	0.107905	0.18029				2058
YKR055W	RHO4	873	-0.0229894	0.64209				1602										YDR169C	STB3	1539	-0.051296	0.18031				1638
YOL077C	BRX1	873	0.157674	0.967582				1125										YLR179C	YLR179C	603	-0.123957	0.181128				3000
YHR133C	NSG1	873	0.0896014	-0.331701				3114										YDL015C	TSC13	930	0.307763	0.182115				1305
YDL129W	YDL129W	873	0.0352197	0.467139				1539										YPL072W	UBP16	1497	0.202969	0.182382				3114
YLR003C	CMS1	873	0.212585	0.717824				2289										YDR028C	REG1	3042	-0.201952	0.183124				1203
YHR209W	CRG1	873	-0.021031	0.224202				783										YBL033C	RIB1	1035	-0.0655265	0.183329				3054
YOR344C	TYE7	873	-0.118068	0.205014				2484										YGL219C	MDM34	1377	0.0308875	0.184416				1248
YDR130C	FIN1	873	0.142346	0.725305				627										YOR388C	FDH1	1128	0.364345	0.184664				1389
YBL050W	SEC17	876	0.0189057	0.356115				1248										YLR003C	CMS1	873	0.267798	0.185114				2526
YKL052C	ASK1	876	-0.0330649	0.564854				1086										YBR192W	RIM2	1131	0.106666	0.186525				2106
YNL232W	CSL4	876	0.057114	0.346627				1578										YJR045C	SSC1	1962	-0.0310628	0.187528				1530
YDR287W	INM2	876	0.0338658	-0.183254				2892										YDR289C	RTT103	1227	0.0388376	0.187573				1671
YJR088C	EMC2	876	0.025372	0.197513				1122										YPL237W	SUI3	855	0.138955	0.187897				2346
YDR237W	MRPL7	876	0.0752548	-0.289279				1143										YKR046C	PET10	849	-0.180711	0.188176				1761
YOR130C	ORT1	876	0.102337	0.312097				2835										YNR028W	CPR8	924	0.124979	0.188235				1281
YNL202W	SPS19	876	-0.254048	-0.204074				1056										YML091C	RPM2	3606	-0.12919	0.188398				2244
YPL052W	OAZ1	876	0.0608022	0.327525				1383										YFL045C	SEC53	762	0.0917262	0.188585				1428
YOR223W	DSC3	876	-0.00601256	0.504151				2250										YGR158C	MTR3	750	0.219097	0.189735				2289
YMR039C	SUB1	876	-0.0754603	0.0262703				1479										YPL187W	MF(ALPHA)1	495	0.132189	0.189977				1353
YOL001W	PHO80	879	0.110444	0.1653				2133										YOR143C	THI80	957	0.257202	0.190384				1089
YIL003W	CFD1	879	0.230367	0.636474				1740										YFL030W	AGX1	1155	0.0346471	0.191171				2547
YGR222W	PET54	879	0.109397	0.386788				1344										YHR127W	YHR127W	729	0.0826214	0.191649				480
YJL185C	ATG36	879	0.102932	-0.161659				1446										YOR351C	MEK1	1491	-0.446047	0.192812				1689
YPL068C	YPL068C	879	-0.0632106	0.475786				1530										YPL052W	OAZ1	876	0.445875	0.193225				2349
YLR091W	GEP5	879	-0.0339223	0.136107				1146										YKL049C	CSE4	687	-0.0262999	0.193597				726
YPR069C	SPE3	879	0.0674203	-0.345063				2052										YNL143C	YNL143C	390	0.703303	0.19387				1575
YHR062C	RPP1	879	0.214992	0.455801				1389										YOR280C	FSH3	798	-0.0165835	0.194124				447
YOL093W	TRM10	879	-0.00187544	0.378382				1278										YLR243W	GPN3	816	0.237976	0.19441				120
YDL076C	RXT3	882	-0.0296554	0.000653069				1350										YGR062C	COX18	948	0.148203	0.19493				4974
YPL149W	ATG5	882	0.122833	0.261539				2253										YOR177C	MPC54	1392	0.321129	0.195357				1488
YPR005C	HAL1	882	-0.182652	0.426549				2118										YGR280C	PXR1	813	0.12517	0.197353				2448
YJL145W	SFH5	882	0.00997871	0.604943				1167										YPL054W	LEE1	903	-0.00119536	0.197532				2004
YDR184C	ATC1	882	-0.124123	0.51058				2628										YER073W	ALD5	1560	0.118278	0.197855				1245
YPR109W	YPR109W	882	0.00546555	-0.0216984				1689										YOL013C	HRD1	1653	0.0707505	0.197889				1926
YHR029C	YHI9	882	0.0214297	0.358799				1137										YGL105W	ARC1	1128	-0.0742974	0.198133				2097
YHL034C	SBP1	882	-0.0367858	-0.347293				1683										YDR068W	DOS2	930	0.0743605	0.198483				2643
YDR489W	SLD5	882	0.266565	0.324909				2157										YNR055C	HOL1	1758	0.0893099	0.19904				2193
YPR199C	ARR1	882	-0.0820886	0.238616				2028										YKR062W	TFA2	984	0.104089	0.199366				1842
YOR028C	CIN5	885	-0.263938	0.0923762				1236										YAL013W	DEP1	1215	-0.0928274	0.199438				1419
YBR037C	SCO1	885	0.0757758	-0.0895148				1185										YJR013W	GPI14	1209	0.223177	0.199489				2607
YKR037C	SPC34	885	-0.0603142	0.413629				1458										YBR165W	UBS1	831	0.282094	0.199839				1866
YHR046C	INM1	885	-0.0143761	0.403188				1569										YNL177C	MRPL22	927	0.0258498	0.200017				2028
YMR183C	SSO2	885	0.0470629	0.184389				345										YNR052C	POP2	1299	0.0452616	0.200811				2706
YHR088W	RPF1	885	0.0719966	0.725999				2043										YPL256C	CLN2	1635	0.0396173	0.200816				1233
YDL173W	PAR32	885	0.0564962	-0.0694363				2505										YDR233C	RTN1	885	0.142213	0.200952				1728
YKL128C	PMU1	885	0.213399	0.432248				1998										YKL041W	VPS24	672	0.0728689	0.201273				1290
YFR047C	BNA6	885	-0.103851	-0.831651				1866										YCR047C	BUD23	825	-0.0692246	0.201526				1977
YOR083W	WHI5	885	-0.285192	0.0739431				2142										YKL002W	DID4	696	0.142141	0.201754				2859
YDR233C	RTN1	885	0.107651	0.356453				2244										YDR460W	TFB3	963	0.103629	0.201848				975
YMR025W	CSI1	885	-0.0282961	0.259172				1449										YBR262C	MIC12	318	0.070709	0.20216				2445
YHR058C	MED6	885	-0.0277358	0.814248				1545										YPR088C	SRP54	1623	-0.0932198	0.202757				1905
YFR041C	ERJ5	885	0.250915	0.577417				1293										YOR140W	SFL1	2298	0.11615	0.203135				1284
YDR054C	CDC34	885	0.0430211	0.331967				1899										YHR129C	ARP1	1152	0.189668	0.203318				2055
YER142C	MAG1	888	-0.0494224	-0.105924				1404										YJL059W	YHC3	1224	0.196537	0.203343				2910
YGL044C	RNA15	888	-0.170533	0.102634				1539										YBL071W-A	KTI11	246	0.296284	0.203584				2745
YIL076W	SEC28	888	0.102382	0.349306				2202										YLR253W	MCP2	1707	0.185562	0.203869				1917
YML112W	CTK3	888	0.0372384	0.161689				1380										YNL084C	END3	1047	0.192963	0.204154				1335
YBR147W	RTC2	888	-0.0339581	0.373282				1866										YDL100C	GET3	1062	-0.126869	0.204261				1581
YER055C	HIS1	891	0.218764	0.157049				1848										YJR090C	GRR1	3453	-0.194661	0.20432				1896
YIL124W	AYR1	891	-0.113475	-0.305142				1734										YCR068W	ATG15	1560	0.285759	0.204469				2016
YCL031C	RRP7	891	-0.0673008	0.515698				2415										YCR009C	RVS161	795	0.0938904	0.204521				1242
YMR099C	YMR099C	891	0.0177297	-0.72279				1557										YDR489W	SLD5	882	0.404646	0.204635				1473
YPL173W	MRPL40	891	-0.00764943	0.398245				2319										YDR280W	RRP45	915	0.114832	0.204911				1653
YNL305C	BXI1	891	-0.0128707	0.412588				2859										YIL020C	HIS6	783	0.112483	0.20555				2511
YMR096W	SNZ1	891	0.244142	0.432646				1020										YBR301W	PAU24	360	0.0679532	0.205666				1854
YPL131W	RPL5	891	0.16452	-0.220147				1353										YDR179W-A	YDR179W-A	1389	0.438907	0.206111				2490
YLR208W	SEC13	891	0.0713696	-0.30341				3300										YBL050W	SEC17	876	-0.139645	0.206264				1305
YIL044C	AGE2	894	0.105815	0.329324				2421										YPR134W	MSS18	804	0.0972831	0.207232				1239
YJR150C	DAN1	894	-0.13701	-0.759089				2301										YLR297W	YLR297W	387	0.297608	0.207342				1806
YBR160W	CDC28	894	0.0956087	0.702581				2547										YOL096C	COQ3	936	0.00804733	0.207831				969
YBR040W	FIG1	894	0.516045	0.899715				954										YKL194C	MST1	1386	0.182002	0.208126				2892
YFL059W	SNZ3	894	0.100734	-0.204018				1470										YPL124W	SPC29	759	0.285727	0.208559				1365
YNL333W	SNZ2	894	-0.0747826	0.124947				1797										YKR016W	MIC60	1620	0.17627	0.208621				714
YLR348C	DIC1	894	0.110951	-0.00893689				1716										YHR089C	GAR1	615	0.0823448	0.208855				3435
YAR031W	PRM9	894	0.152156	-0.510223				75										YBR155W	CNS1	1155	0.108843	0.209109				2169
YNL265C	IST1	894	-0.00664057	0.738029				1659										YDL069C	CBS1	687	0.389278	0.209125				1626
YNL196C	SLZ1	894	0.316259	0.373773				2112										YFR021W	ATG18	1500	-0.0450843	0.209526				6042
YJL068C	YJL068C	897	-0.0210238	-0.0608741				1677										YOL149W	DCP1	693	0.247864	0.210071				2301
YBR291C	CTP1	897	0.154053	0.572356				1704										YDL076C	RXT3	882	0.206838	0.210241				1128
YNL156C	NSG2	897	-0.117215	-0.098835				2517										YKR072C	SIS2	1686	0.0391366	0.210654				1428
YPR066W	UBA3	897	-0.0184724	0.579438				894										YGR239C	PEX21	864	0.0115622	0.211169				1140
YJL079C	PRY1	897	-0.081814	0.505624				1311										YDR073W	SNF11	507	0.414135	0.21118				1761
YLR018C	POM34	897	-0.255598	0.175537				1479										YGL044C	RNA15	888	-0.0838099	0.211295				2751
YER175C	TMT1	897	-0.0178995	0.457815				1335										YDR287W	INM2	876	0.00429643	0.211707				1380
YGL254W	FZF1	897	-0.0245336	0.361554				1668										YML098W	TAF13	501	-0.0119777	0.212781				2793
YBR119W	MUD1	897	0.0785183	0.535524				1011										YPR100W	MRPL51	420	0.0606693	0.212987				1851
YGL162W	SUT1	897	-0.0943208	0.32167				1224										YPR129W	SCD6	1047	-0.0492719	0.213563				1212
YOR287C	RRP36	900	-0.0270532	0.986597				333										YPL163C	SVS1	780	-0.106641	0.213636				1200
YIL061C	SNP1	900	0.0803521	0.408875				1212										YGR172C	YIP1	744	0.13465	0.213826				1638
YPR139C	LOA1	900	0.135684	0.430481				1821										YMR156C	TPP1	714	0.16848	0.21436				2337
YLR172C	DPH5	900	0.271702	0.239242				1638										YLR242C	ARV1	963	0.393049	0.214462				7239
YER053C	PIC2	900	-0.0397209	0.0541095				2136										YER053C-A	YER053C-A	111	0.311165	0.214473				3345
YDL198C	GGC1	900	0.206781	-0.49458				1521										YDR399W	HPT1	663	0.106594	0.214546				1266
YNL204C	SPS18	900	-0.289373	0.890294				1017										YJL072C	PSF2	639	0.269863	0.214586				1269
YPL132W	COX11	900	-0.135084	0.07386				2526										YOR358W	HAP5	726	-0.0705273	0.214616				627
YLR146C	SPE4	900	0.0963153	-0.0842281				1506										YGR046W	TAM41	1155	0.406228	0.21469				1446
YGR044C	RME1	900	0.0948509	-0.247537				1548										YHL034C	SBP1	882	-0.0586168	0.215002				2412
YLR307W	CDA1	903	-0.0462903	0.541781				1467										YKR037C	SPC34	885	0.130688	0.215605				2859
YPL064C	CWC27	903	0.0625327	0.0922927				1077										YIL153W	RRD1	1179	-0.0691881	0.216174				927
YFL044C	OTU1	903	-0.00540727	0.357651				984										YGL248W	PDE1	1107	0.12909	0.216933				2244
YNL194C	YNL194C	903	-0.320231	-0.0941609				1245										YHR206W	SKN7	1866	0.0219396	0.217345				2415
YPR061C	JID1	903	-0.111569	0.340733				2643										YMR233W	TRI1	678	0.206414	0.218341				804
YBR024W	SCO2	903	-0.0457891	-0.0986919				957										YKL218C	SRY1	978	-0.0464632	0.218379				1092
YPL054W	LEE1	903	0.343932	-0.0730352				1689										YCR075C	ERS1	780	0.172598	0.218502				1620
YDR446W	ECM11	906	-0.903433	0.0271508				2919										YLR128W	DCN1	807	0.0914405	0.218949				3279
YKL150W	MCR1	906	0.0594022	0.308177				1059										YDR374C	PHO92	918	-0.309769	0.219222				2751
YOR228C	MCP1	906	-0.136462	-0.354489				1347										YIL083C	CAB2	1095	0.0529491	0.220437				696
YER106W	MAM1	906	0.158137	0.287402				1830										YPL031C	PHO85	918	-0.179537	0.220566				1857
YML052W	SUR7	906	-0.0738099	0.540707				1203										YGL098W	USE1	735	0.297121	0.221122				1149
YDL052C	SLC1	909	0.133224	0.504298				1866										YDR297W	SUR2	1047	0.0854076	0.221177				1791
YDR288W	NSE3	909	-0.00573739	0.333572				1185										YPR151C	SUE1	618	0.367985	0.221538				1461
YBR231C	SWC5	909	-0.151037	0.0978163				1182										YNR032C-A	HUB1	219	0.256842	0.221719				1275
YOL056W	GPM3	909	0.146308	0.697219				336										YDL201W	TRM8	858	0.0866071	0.222201				2559
YER185W	PUG1	909	0.171657	0.681144				2082										YGL226W	MTC3	369	0.0684792	0.222503				1032
YNL006W	LST8	909	0.0327923	0.177483				1656										YDR067C	OCA6	672	0.234605	0.222857				1236
YJR007W	SUI2	912	0.155843	0.287657				750										YDL169C	UGX2	669	-0.170189	0.223058				2370
YLR455W	PDP3	912	-0.152458	-0.125811				2205										YIL089W	YIL089W	615	0.325399	0.223256				1251
YDL179W	PCL9	912	-0.0122626	0.534485				2196										YOL094C	RFC4	969	-0.0648703	0.223341				1149
YBR228W	SLX1	912	-0.0690983	0.297645				1905										YMR203W	TOM40	1161	0.13801	0.223431				3096
YMR281W	GPI12	912	-0.12595	0.659606				3216										YGL208W	SIP2	1245	-0.0379436	0.224				1479
YKR052C	MRS4	912	-0.0448796	0.575382				1431										YJL167W	ERG20	1056	-0.00591894	0.224285				975
YMR079W	SEC14	912	0.0290633	0.109509				1209										YJR021C	REC107	945	0.0681946	0.224802				1542
YPR147C	YPR147C	912	0.108276	0.103797				1368										YBL069W	AST1	1287	0.240602	0.224969				900
YPL186C	UIP4	912	-0.317057	0.231329				960										YPL092W	SSU1	1374	0.195758	0.22501				2388
YOR251C	TUM1	912	-0.00162421	-0.407799				1671										YLR025W	SNF7	720	-0.00817778	0.225113				3195
YOR074C	CDC21	912	-0.101009	0.432054				1401										YJR102C	VPS25	606	0.182839	0.225116				1899
YDR123C	INO2	912	-0.134004	0.348753				1815										YOR101W	RAS1	927	0.20375	0.225199				2475
YKR026C	GCN3	915	0.0564448	0.735923				1242										YJL046W	AIM22	1227	0.153778	0.225346				1518
YDR280W	RRP45	915	0.0288425	0.504976				1221										YML120C	NDI1	1539	0.021761	0.225356				1737
YPR192W	AQY1	915	0.140327	0.450855				2943										YBR148W	YSW1	1827	0.210751	0.22576				1386
YGR277C	CAB4	915	0.0249158	-0.500227				1956										YLR023C	IZH3	1629	0.100562	0.225961				2103
YPL031C	PHO85	918	0.129889	0.26646				1479										YOR110W	TFC7	1305	0.201955	0.22598				2511
YAL025C	MAK16	918	-0.117438	0.474824				312										YBR071W	YBR071W	633	0.0417545	0.226961				837
YDL045C	FAD1	918	0.0911776	0.409344				1530										YER141W	COX15	1458	0.214925	0.227508				807
YPL177C	CUP9	918	-0.0496939	0.120895				1425										YPL140C	MKK2	1518	0.151986	0.227671				2061
YFR004W	RPN11	918	-0.12637	0.528278				1389										YGR166W	TRS65	1680	0.130378	0.228032				1737
YMR055C	BUB2	918	-0.000283519	0.43442				2025										YML011C	RAD33	531	0.357678	0.228187				2457
YAR015W	ADE1	918	0.328129	0.622501				1575										YDR427W	RPN9	1179	0.164426	0.229106				4404
YDR374C	PHO92	918	-0.17335	-0.039207				1869										YMR111C	YMR111C	1386	0.149074	0.229212				360
YKL183W	LOT5	918	0.00131467	-0.357898				1290										YPR096C	YPR096C	300	-1.00981	0.229443				1155
YKR104W	YKR104W	918	-0.197243	0.321714				1032										YEL012W	UBC8	657	-0.265449	0.229676				1758
YML110C	COQ5	921	0.210035	-1.03875				2040										YER029C	SMB1	588	0.0972506	0.229722				1221
YDL119C	YDL119C	921	-0.032596	0.303559				1791										YDR173C	ARG82	1065	0.0435432	0.230165				2172
YBR085W	AAC3	921	-0.109884	0.478357				2223										YCL051W	LRE1	1749	-0.0116314	0.230344				2868
YOR222W	ODC2	921	0.168053	0.793212				1161										YLR291C	GCD7	1143	0.1421	0.231262				1200
YBR251W	MRPS5	921	0.0591326	0.174623				969										YGR144W	THI4	978	0.0662917	0.231312				2583
YJL126W	NIT2	921	0.237943	0.398444				1077										YNL245C	CWC25	537	0.392209	0.231408				1674
YHL013C	OTU2	921	0.00939237	0.614769				2346										YNL097C	PHO23	990	0.0192191	0.231631				1557
YKR075C	YKR075C	921	-0.398297	0.362347				1749										YGL012W	ERG4	1419	0.126288	0.231641				1962
YNL072W	RNH201	921	0.221929	0.456944				1899										YHR007C	ERG11	1590	-0.037346	0.232217				2064
YPR058W	YMC1	921	0.104104	-0.125317				834										YDL142C	CRD1	849	0.200065	0.23272				2262
YDL108W	KIN28	921	0.141575	0.909008				1296										YPR128C	ANT1	984	0.168232	0.233334				957
YGR104C	SRB5	921	0.0998416	0.357826				987										YLR443W	ECM7	1344	0.12504	0.233665				4512
YDR075W	PPH3	924	0.0245834	0.268269				1320										YHR009C	TDA3	1569	0.0890681	0.233759				2055
YDL127W	PCL2	924	-0.274662	0.489494				1080										YGL148W	ARO2	1128	-0.192583	0.236817				1884
YNR028W	CPR8	924	0.0890923	0.211724				1347										YOR028C	CIN5	885	0.465182	0.23733				2550
YDL114W	YDL114W	924	-0.963257	0.638127				1122										YKR071C	DRE2	1044	0.119304	0.23766				1590
YOL092W	YPQ1	924	0.0436555	1.03799				1917										YKL081W	TEF4	1239	0.0593902	0.238107				423
YGR060W	ERG25	927	-0.105727	0.369908				750										YPL024W	RMI1	723	0.284703	0.238474				2703
YOR065W	CYT1	927	-0.3403	-0.83329				669										YFL028C	CAF16	867	-0.085182	0.238797				1035
YGL043W	DST1	927	0.0670463	0.328538				1242										YER106W	MAM1	906	0.514533	0.238814				951
YOR101W	RAS1	927	0.178628	0.496158				1830										YDL230W	PTP1	1005	0.161573	0.238915				1473
YDL222C	FMP45	927	-0.101649	0.172491				2427										YHR083W	SAM35	987	0.198304	0.238953				1722
YMR056C	AAC1	927	-0.0571805	0.591967				1215										YMR017W	SPO20	1191	0.0377295	0.239384				1884
YNL177C	MRPL22	927	-0.0366313	-0.118971				447										YGL247W	BRR6	591	0.262012	0.239452				4791
YOR107W	RGS2	927	-0.0443924	0.59947				1923										YPL149W	ATG5	882	0.306381	0.240704				3684
YIL145C	PAN6	927	0.208393	0.366179				2457										YMR303C	ADH2	1044	-0.0987381	0.240876				1293
YGR208W	SER2	927	0.167587	0.464485				1419										YML014W	TRM9	837	-0.114921	0.241414				1602
YJR083C	ACF4	927	0.00511516	0.489885				1353										YNL286W	CUS2	855	0.186605	0.24184				1239
YFR045W	YFR045W	927	-0.0403495	0.479276				732										YPR145W	ASN1	1716	-0.128556	0.242165				3102
YKL107W	YKL107W	927	0.0930432	-0.966101				717										YCL017C	NFS1	1491	-0.0747346	0.242179				2481
YCL009C	ILV6	927	0.215352	-0.38031				1242										YDR372C	VPS74	1035	0.048456	0.242494				1812
YHR187W	IKI1	927	0.140842	0.964185				2514										YPL192C	PRM3	399	0.40667	0.242994				1332
YBR061C	TRM7	930	0.0468123	0.977721				2538										YMR238W	DFG5	1374	-0.0245056	0.24325				1935
YOR279C	RFM1	930	-0.0750597	0.174515				948										YOL097C	WRS1	1296	0.00500508	0.243518				2406
YNR007C	ATG3	930	-0.208251	0.47084				1731										YPL254W	HFI1	1464	0.132331	0.2436				2232
YJL196C	ELO1	930	0.110817	0.45991				1053										YKR030W	GMH1	819	0.351584	0.24382				2094
YDL015C	TSC13	930	0.194259	0.276667				1329										YDR368W	YPR1	936	0.071501	0.243886				1179
YPL134C	ODC1	930	-0.190206	0.140262				849										YBR302C	COS2	1137	0.193374	0.244248				1377
YMR267W	PPA2	930	0.126278	0.144611				2295										YLR408C	BLS1	366	0.341474	0.244383				1200
YGR284C	ERV29	930	0.0708287	0.40397				1500										YDR389W	SAC7	1962	0.105418	0.244484				1296
YDR068W	DOS2	930	0.119103	0.30962				2010										YGR185C	TYS1	1182	-0.000112252	0.244669				2064
YHR199C	AIM46	930	0.175223	0.567349				1149										YKL080W	VMA5	1176	0.181852	0.244791				1467
YGL161C	YIP5	930	0.0661571	0.142066				1377										YDR183W	PLP1	690	0.201409	0.244984				1569
YKL091C	YKL091C	930	-0.125171	0.0114121				2259										YJL110C	GZF3	1653	0.194579	0.245699				7410
YML121W	GTR1	930	0.10599	0.461186				2562										YIL131C	FKH1	1452	0.070262	0.246417				1830
YGR231C	PHB2	930	-0.0251785	0.247779				849										YDL236W	PHO13	936	0.0687666	0.246915				3450
YDL047W	SIT4	933	0.0193163	0.272211				1953										YOR237W	HES1	1302	0.174229	0.248381				1344
YJL117W	PHO86	933	-0.00441617	0.788674				1755										YPR056W	TFB4	1014	0.169568	0.248771				1017
YBR039W	ATP3	933	0.0167193	-0.129902				1284										YKR055W	RHO4	873	0.0807969	0.248937				3969
YDL021W	GPM2	933	-0.190548	-0.273721				1305										YBL016W	FUS3	1059	0.0789684	0.249427				1431
YIL134W	FLX1	933	0.210136	0.344275				960										YOR025W	HST3	1341	0.410342	0.249815				1179
YJR077C	MIR1	933	0.160003	0.390251				738										YMR052W	FAR3	612	0.136799	0.250036				1716
YML050W	AIM32	933	-0.0450773	0.391134				1044										YNR001C	CIT1	1437	0.132064	0.250084				1257
YLR209C	PNP1	933	0.0215692	0.780588				2301										YNL314W	DAL82	765	0.272654	0.25021				1428
YFR034C	PHO4	936	-0.289222	0.292856				2697										YDR439W	LRS4	1041	0.225781	0.250543				1677
YDL236W	PHO13	936	0.135302	0.725429				1926										YGR110W	CLD1	1335	0.259113	0.25135				2190
YLR340W	RPP0	936	0.192277	-0.957199				1926										YHR094C	HXT1	1710	0.235003	0.251605				2124
YHR144C	DCD1	936	0.094127	0.227545				2928										YDR016C	DAD1	282	0.207474	0.251729				1866
YMR299C	DYN3	936	0.0132584	0.286955				1686										YMR037C	MSN2	2112	-0.051475	0.252172				1011
YOR120W	GCY1	936	-0.00621254	0.319298				1980										YDR428C	BNA7	783	0.326708	0.252695				2052
YBR176W	ECM31	936	-0.0013011	0.671329				1953										YMR127C	SAS2	1014	0.336344	0.252818				2343
YOL101C	IZH4	936	0.0150017	0.806963				1899										YER048W-A	ISD11	282	0.301795	0.253386				1632
YDR368W	YPR1	936	-0.0659263	-0.0901352				1761										YDL140C	RPO21	5199	-0.214147	0.253449				1920
YDL124W	YDL124W	936	-0.157857	-0.193629				1464										YGR129W	SYF2	645	0.110926	0.253476				1587
YOL096C	COQ3	936	-0.0672208	0.26585				1128										YDR260C	SWM1	510	-0.0211128	0.253929				1110
YOR164C	GET4	936	0.194011	-0.542155				1551										YDR394W	RPT3	1284	-0.00568408	0.254065				1392
YML087C	AIM33	936	0.245528	0.580046				1161										YHL018W	YHL018W	360	0.789992	0.25481				1692
YCL049C	YCL049C	936	0.175165	0.693216				2400										YHR086W	NAM8	1569	0.150669	0.254871				1500
YML125C	PGA3	936	0.304676	0.703678				951										YDR174W	HMO1	738	0.0697656	0.255182				1908
YEL029C	BUD16	936	0.157962	0.149806				1266										YDR014W-A	HED1	486	0.0834721	0.256004				1077
YER133W	GLC7	936	-0.102039	-0.0584845				1830										YGR075C	PRP38	726	0.288659	0.256838				2118
YNL322C	KRE1	939	0.055126	0.400378				1569										YKL196C	YKT6	600	-0.0111698	0.257442				2373
YGR282C	BGL2	939	0.158782	0.437571				2520										YPL088W	YPL088W	1026	0.117052	0.257636				1653
YOR079C	ATX2	939	0.239329	1.04609				2850										YLR137W	RKM5	1101	-0.0217274	0.257857				2121
YKL094W	YJU3	939	0.0393567	0.19945				1020										YDR268W	MSW1	1137	0.219351	0.257957				1728
YMR262W	YMR262W	939	-0.0223119	-0.214699				1857										YNL077W	APJ1	1584	0.0948879	0.258753				1539
YOR006C	TSR3	939	-0.105159	0.422588				1755										YJR024C	MDE1	732	0.0282649	0.258812				1017
YKL110C	KTI12	939	0.334249	0.180771				996										YGR036C	CAX4	717	0.145264	0.259462				2307
YMR241W	YHM2	942	0.0243702	-0.123213				1308										YOR063W	RPL3	1161	-0.0691747	0.259642				2376
YKL216W	URA1	942	0.0610677	0.828771				1446										YMR199W	CLN1	1638	-0.0207905	0.259746				1176
YNL263C	YIF1	942	0.167156	0.684482				1176										YGR033C	TIM21	717	0.214417	0.259994				4485
YJL133W	MRS3	942	-0.137108	0.180986				1386										YBR175W	SWD3	945	0.154364	0.260303				2067
YGR096W	TPC1	942	-0.0904063	-0.0754808				1560										YOR126C	IAH1	714	0.100195	0.260308				1812
YHR061C	GIC1	942	-0.0363538	0.581274				1689										YHR011W	DIA4	1338	0.193594	0.26106				2889
YDR336W	YDR336W	942	0.11443	0.302952				534										YKL216W	URA1	942	0.00769918	0.261168				1926
YNL063W	MTQ1	942	0.0584539	0.149265				1320										YGL250W	RMR1	723	0.310819	0.261704				1365
YIL106W	MOB1	945	-0.0101815	0.610032				1041										YLR036C	YLR036C	609	0.374739	0.26188				666
YBR175W	SWD3	945	0.199814	0.112351				1380										YPR079W	MRL1	1143	0.133544	0.263005				1098
YJR021C	REC107	945	-0.072933	0.1581				1869										YNL323W	LEM3	1242	0.241783	0.263274				1404
YCR073W-A	SOL2	945	-0.040764	0.553365				909										YOR181W	LAS17	1899	-0.329793	0.263533				1533
YPL157W	TGS1	945	0.150219	0.59363				2526										YLL010C	PSR1	1281	0.165716	0.263533				1569
YMR274C	RCE1	945	0.192654	0.484355				1023										YOR209C	NPT1	1287	0.0308082	0.263678				1614
YBR183W	YPC1	948	0.25314	0.332892				1413										YGR256W	GND2	1476	-0.0943742	0.264586				2754
YKL019W	RAM2	948	0.0664548	-0.0537907				1275										YNR070W	PDR18	3999	0.15034	0.264668				2256
YNR054C	ESF2	948	0.117003	0.660262				1227										YOR267C	HRK1	2277	-0.291859	0.265142				2277
YDR492W	IZH1	948	-0.124903	0.144613				1572										YCR084C	TUP1	2139	-0.0265257	0.265506				1299
YCL059C	KRR1	948	0.14018	0.913102				936										YMR119W	ASI1	1872	0.388201	0.265832				7128
YHR142W	CHS7	948	0.147186	0.0153385				1533										YFL061W	DDI2	675	-0.133893	0.26682				1506
YBR151W	APD1	948	-0.145617	-0.398399				1290										YDR541C	YDR541C	1032	0.11743	0.267388				1875
YGR062C	COX18	948	0.169427	0.334385				1509										YGL061C	DUO1	741	0.285575	0.267442				1692
YGL212W	VAM7	948	-0.410688	0.358137				1296										YDR434W	GPI17	1602	0.103349	0.268134				2304
YPL087W	YDC1	951	0.102242	-0.0170594				2115										YDR480W	DIG2	969	0.215702	0.268526				1566
YLR205C	HMX1	951	-0.140282	0.300706				2064										YIL101C	XBP1	1941	-0.356901	0.269321				1710
YOL002C	IZH2	951	0.0323713	0.726521				1713										YLR051C	FCF2	651	0.167181	0.269495				3624
YGR213C	RTA1	951	-0.153188	0.877161				1245										YNL166C	BNI5	1344	0.212505	0.269914				1746
YCR015C	YCR015C	951	0.126221	0.59914				2121										YHL020C	OPI1	1212	-0.141358	0.26996				2493
YMR310C	YMR310C	951	0.0394167	0.415298				1428										YMR042W	ARG80	531	0.167012	0.270172				2274
YNR027W	BUD17	951	0.203415	0.369405				1281										YNL202W	SPS19	876	0.236379	0.270604				1449
YDR352W	YPQ2	951	0.0822237	0.168421				1602										YKL114C	APN1	1101	0.182229	0.2709				1626
YPR013C	CMR3	951	-0.294539	-0.0738856				372										YDL027C	YDL027C	1260	0.443154	0.270906				1989
YMR048W	CSM3	951	0.00235966	0.142764				1458										YCR018C	SRD1	663	0.219855	0.271388				1896
YNR003C	RPC34	951	0.154338	0.706601				1392										YER103W	SSA4	1926	0.0301707	0.271447				1359
YER099C	PRS2	954	-0.107525	0.941084				1053										YLR312C	YLR312C	1194	0.460224	0.271532				1491
YPL266W	DIM1	954	0.0341382	0.415064				948										YGL134W	PCL10	1299	0.0772178	0.271981				1563
YBL030C	PET9	954	-0.0741321	-0.0509917				1341										YHR024C	MAS2	1446	0.131546	0.272355				1863
YOR288C	MPD1	954	0.13696	0.495287				2124										YJL053W	PEP8	1137	0.131664	0.272893				1287
YOR158W	PET123	954	0.00950049	0.00590994				1899										YFL036W	RPO41	4053	-0.190874	0.273025				390
YNL315C	ATP11	954	0.0910004	-0.500667				1422										YFR055W	IRC7	1020	-0.0171141	0.273192				1161
YCR069W	CPR4	954	0.0363929	0.115635				2145										YLR421C	RPN13	468	0.172217	0.273243				1200
YIL117C	PRM5	954	0.251666	1.01236				927										YML041C	VPS71	840	0.26675	0.273434				1749
YIL021W	RPB3	954	0.094191	0.545374				1773										YLR192C	HCR1	795	0.15501	0.273629				2313
YDR353W	TRR1	957	0.0070685	-0.411569				2532										YLL042C	ATG10	501	0.470733	0.273909				1938
YMR116C	ASC1	957	0.172788	-0.364359				1320										YEL042W	GDA1	1554	0.232972	0.274016				753
YLR439W	MRPL4	957	-0.133035	0.0173011				1326										Q0045	COX1	1605	0.797335	0.274676				1758
YDR175C	RSM24	957	0.101133	0.524402				627										YKL206C	ADD66	801	0.00162775	0.27481				1557
YOR342C	YOR342C	957	-0.0507206	0.295432				921										YOL055C	THI20	1653	0.189343	0.274841				4074
YIR011C	STS1	957	0.0399965	0.572807				1038										YMR055C	BUB2	918	0.301997	0.275958				1656
YLR457C	NBP1	957	-0.123239	0.428151				873										YDR163W	CWC15	525	0.00698038	0.276259				1452
YOR143C	THI80	957	0.0988725	0.29923				1161										YNL066W	SUN4	1260	0.072816	0.276729				1251
YBR265W	TSC10	960	0.162638	0.37063				1845										YNL230C	ELA1	1137	0.168929	0.277285				2316
YHL011C	PRS3	960	0.0674142	0.0625662				1215										YLR121C	YPS3	1524	-0.163303	0.277599				501
YGL136C	MRM2	960	0.085306	0.306532				1842										YOR239W	ABP140	1884	0.15016	0.278244				2118
YKR080W	MTD1	960	-0.0301405	0.589839				978										YNL333W	SNZ2	894	0.0965579	0.278303				1068
YNL215W	IES2	960	-0.0887306	-0.160272				3087										YMR157C	AIM36	765	0.254403	0.278583				1812
YDR033W	MRH1	960	0.105061	0.597386				2583										YGL025C	PGD1	1191	0.0766231	0.278678				5748
YDL183C	YDL183C	960	0.0390714	0.60415				1359										YFL018C	LPD1	1497	-0.105462	0.279391				2463
YMR180C	CTL1	960	0.121289	0.502857				1548										YGR284C	ERV29	930	0.143133	0.279697				1128
YCL050C	APA1	963	0.0486174	0.45705				1656										YER116C	SLX8	822	0.0373139	0.279906				1920
YLR242C	ARV1	963	-0.0102386	0.244664				1362										YLR380W	CSR1	1224	0.0690454	0.280079				1518
YBR290W	BSD2	963	-0.196014	0.420851				870										YOR185C	GSP2	660	0.0305614	0.280225				3333
YER037W	PHM8	963	-0.226187	-0.136533				2325										YOL111C	MDY2	636	0.0189423	0.280827				1878
YDR347W	MRP1	963	0.00273346	0.131619				1170										YGR241C	YAP1802	1704	-0.0546533	0.28129				1140
YHR195W	NVJ1	963	-0.26713	-0.127639				492										YLR316C	TAD3	969	-0.222705	0.281691				1992
YPL206C	PGC1	963	-0.0131545	-0.493968				1101										YDL049C	KNH1	804	0.322999	0.281708				2976
YLR257W	YLR257W	963	-0.181226	-0.334591				1671										YNL284C	MRPL10	966	0.0555377	0.281758				1221
YHR198C	AIM18	963	-0.0842743	0.000747418				909										YLR404W	FLD1	855	0.436072	0.281926				2280
YNR034W	SOL1	963	-0.0681514	0.587894				2013										YPR108W	RPN7	1287	-0.0534857	0.282181				3075
YDR460W	TFB3	963	-0.156704	0.222116				1254										YIL107C	PFK26	2481	0.0667159	0.282299				2772
YGL115W	SNF4	966	0.0903172	0.0139606				543										YDR036C	EHD3	1500	0.16408	0.282821				1740
YCR002C	CDC10	966	0.202149	0.7832				2613										YMR223W	UBP8	1413	0.21583	0.282998				2112
YKR022C	NTR2	966	0.0032781	0.203541				1179										YOR315W	SFG1	1038	0.46674	0.283621				942
YNL098C	RAS2	966	-0.135842	-0.285061				597										YNR057C	BIO4	711	0.232756	0.283773				1722
YNL284C	MRPL10	966	0.0813576	0.0996261				714										YPL064C	CWC27	903	0.115874	0.283984				4284
YJR095W	SFC1	966	-0.509254	0.227173				2001										YBR129C	OPY1	984	0.321689	0.284171				1482
YOL073C	DSC2	966	0.235859	0.450769				1440										YLL067C	YLL067C	3618	0.209824	0.284188				1575
YNL002C	RLP7	966	0.0190184	0.711578				1233										YKR042W	UTH1	1095	0.084317	0.284453				1698
YLR220W	CCC1	966	-0.411476	0.00273145				1428										YCR045C	RRT12	1473	-0.115604	0.284633				1101
YJL006C	CTK2	969	0.109616	0.931282				447										YPL148C	PPT2	519	0.292767	0.286367				1713
YNL025C	SSN8	969	-0.0846844	0.595893				1335										YGL154C	LYS5	816	0.15607	0.286385				897
YGR007W	ECT1	969	0.12096	0.259392				1434										YBR212W	NGR1	2016	-0.104181	0.286578				1254
YDR480W	DIG2	969	-0.0180723	0.308374				945										YDR204W	COQ4	1005	0.00867497	0.286773				855
YOL094C	RFC4	969	2.8666e-05	0.859971				2121										YBR171W	SEC66	618	0.210037	0.287425				600
YLR316C	TAD3	969	-0.0744345	0.0702032				1278										YDR245W	MNN10	1179	0.090303	0.287456				1854
YBR211C	AME1	972	-0.00752839	0.107577				1872										YLR345W	YLR345W	1527	-0.00530586	0.288063				1416
YKL120W	OAC1	972	-0.0487763	0.524081				2199										YOL052C	SPE2	1188	0.191674	0.288163				1548
YLL062C	MHT1	972	-0.0140923	0.28372				975										YDR196C	CAB5	723	0.200607	0.288413				2559
YJL180C	ATP12	975	0.0806056	0.186455				1224										YKL189W	HYM1	1197	0.254285	0.288523				1167
YPR176C	BET2	975	0.152947	0.636734				1146										YDR512C	EMI1	561	0.179981	0.289395				261
YHR143W	DSE2	975	-0.218729	0.404861				1767										YKL007W	CAP1	804	0.0204329	0.289862				2937
YJR070C	LIA1	975	-0.00649133	1.03032				981										YDR540C	IRC4	537	0.373889	0.290036				2430
YDR530C	APA2	975	0.141633	0.443267				3132										YBL103C	RTG3	1458	0.166833	0.290118				1440
YDR151C	CTH1	975	-0.377791	0.663636				897										YJL026W	RNR2	1197	-0.228312	0.291399				1998
YKL163W	PIR3	975	-0.0995069	0.480934				951										YMR310C	YMR310C	951	0.221851	0.292297				1740
YAL018C	LDS1	975	1.05311	1.83701				1305										YLR423C	ATG17	1251	0.189748	0.292654				2712
YPL273W	SAM4	975	0.108039	0.088419				1551										YFL053W	DAK2	1773	-0.350433	0.292778				588
YKL218C	SRY1	978	0.0690406	-0.12728				1575										YLL023C	POM33	837	-0.0422865	0.293602				732
YBL068W	PRS4	978	0.212661	0.668813				624										YDR018C	YDR018C	1188	0.289321	0.293603				1752
YIL041W	GVP36	978	0.183584	0.963883				870										YKL181W	PRS1	1281	0.0842511	0.293785				1302
YPR011C	YPR011C	978	-0.153106	-0.0694556				1578										YCR002C	CDC10	966	0.12697	0.294631				2241
YML004C	GLO1	978	0.0111718	0.308464				873										YDL194W	SNF3	2652	-0.0971858	0.294874				1779
YHR139C	SPS100	978	-0.308926	0.405687				1509										YER084W	YER084W	384	0.261015	0.295253				1536
YOR340C	RPA43	978	0.143	1.22321				1968										YDL134C	PPH21	1107	-0.0116494	0.295256				2085
YGR144W	THI4	978	0.0199918	0.406235				819										YML008C	ERG6	1149	-0.0672759	0.295905				1641
YDR058C	TGL2	978	0.0666431	0.253073				1551										YHR090C	YNG2	846	0.16033	0.295916				1476
YHR104W	GRE3	981	-0.155881	-0.197201				1449										YKL145W	RPT1	1401	-0.0531053	0.296118				1395
YJL031C	BET4	981	0.00989357	0.391449				1176										YMR182C	RGM1	633	0.166928	0.296583				1734
YIL084C	SDS3	981	-0.35574	0.860707				1335										YDL232W	OST4	108	0.419853	0.296587				3831
YMR060C	SAM37	981	0.0862838	0.0453582				1509										YLR105C	SEN2	1131	0.452799	0.296759				1287
YDL014W	NOP1	981	-0.075426	0.36365				2403										YER177W	BMH1	801	-0.190537	0.296821				1779
YJR100C	AIM25	981	0.0836889	0.108502				1482										YOR370C	MRS6	1809	0.123882	0.297456				981
YOR100C	CRC1	981	0.121004	0.414938				1284										YDR046C	BAP3	1812	-0.0328115	0.297504				1377
YDL205C	HEM3	981	0.0303428	0.120168				1983										YLR315W	NKP2	459	0.232938	0.297621				1827
YIL063C	YRB2	981	-0.0815365	0.397509				717										YOR212W	STE4	1269	0.0950242	0.298082				3687
YNR062C	YNR062C	981	0.153121	0.611457				771										YLR097C	HRT3	1032	0.177179	0.298112				2592
YOR271C	FSF1	981	0.112703	0.16575				1179										YDL224C	WHI4	1947	0.16243	0.298384				2586
YJR093C	FIP1	981	-0.046869	0.354758				1773										YPL260W	YPL260W	1653	0.179642	0.300597				1320
YDR435C	PPM1	984	0.0402767	0.130951				1353										YDR231C	COX20	615	0.0742913	0.300707				2277
YDR044W	HEM13	984	0.0558661	0.577853				1737										YBR070C	ALG14	711	0.345355	0.301171				1686
YGL091C	NBP35	984	0.100776	0.687768				1221										YDR492W	IZH1	948	0.19424	0.301276				2880
YLR239C	LIP2	984	0.288574	-0.00697371				942										YPR072W	NOT5	1680	0.112033	0.301594				1824
YPR128C	ANT1	984	0.0899969	0.49093				1353										YML067C	ERV41	1059	0.0373118	0.302323				2325
YDL037C	BSC1	984	-0.515055	0.623425				921										YKL166C	TPK3	1194	0.25875	0.302468				1506
YBR129C	OPY1	984	0.0270787	0.169257				1596										YMR159C	ATG16	450	0.366656	0.30261				2073
YJR107W	YJR107W	984	-0.108971	0.22721				831										YDR517W	GRH1	1116	-0.15304	0.302627				672
YKR062W	TFA2	984	0.0195252	0.475099				1353										YER154W	OXA1	1206	-0.0378054	0.303306				1806
YOR142W	LSC1	987	0.0100745	-0.482079				1209										YDR143C	SAN1	1830	0.122321	0.303985				1350
YHR083W	SAM35	987	-0.0458532	-0.331369				1215										YMR150C	IMP1	570	0.0569198	0.304336				1035
YJL208C	NUC1	987	0.227839	0.350745				1701										YDR305C	HNT2	651	-0.0353568	0.304394				2067
YDL243C	AAD4	987	0.0834144	0.309615				738										YFR041C	ERJ5	885	0.142757	0.304456				2061
YBR104W	YMC2	987	0.00500821	0.532065				1158										YKR011C	YKR011C	1059	0.284623	0.304591				939
YKR013W	PRY2	987	0.110762	0.749503				1473										YMR030W	RSF1	1128	0.253508	0.305001				711
YKL018W	SWD2	987	-0.00405804	0.396939				1782										YDR346C	SVF1	1443	0.0533359	0.305032				1044
YHL009C	YAP3	990	0.0721592	0.201616				909										YJL171C	YJL171C	1188	0.354827	0.305863				909
YDR267C	CIA1	990	0.0644502	0.668177				2796										YBR003W	COQ1	1419	0.10596	0.306726				1827
YNL097C	PHO23	990	0.0639281	0.387093				1227										YML113W	DAT1	744	-0.0541197	0.306963				2289
YLR181C	VTA1	990	-0.0144456	0.191268				1554										YLL060C	GTT2	699	0.116515	0.308148				846
YOR246C	ENV9	990	0.0299572	-0.0085608				1662										YOR118W	RTC5	1701	0.0746935	0.309112				1422
YNL180C	RHO5	993	-0.0215935	-0.194671				588										YOR302W	YOR302W	75	0.358441	0.309287				1401
YJL213W	YJL213W	993	-0.257986	0.428934				2607										YNL003C	PET8	852	0.27499	0.309356				2178
YJL052W	TDH1	996	-0.0097628	-0.606015				1299										YER059W	PCL6	1260	0.00636372	0.309406				1467
YJR009C	TDH2	996	0.0498861	-1.19465				2568										YPR030W	CSR2	3363	-0.278974	0.309778				2778
YGR192C	TDH3	996	-0.109542	-2.08457				936										YOL007C	CSI2	1023	0.257282	0.310229				1665
YCR021C	HSP30	996	0.103751	0.469406				930										YER130C	COM2	1329	0.0567868	0.310397				1548
YPL055C	LGE1	996	-0.141559	0.503625				1548										YMR088C	VBA1	1686	0.115067	0.310617				2205
YML019W	OST6	996	0.228331	0.343296				1305										YGR152C	RSR1	816	0.0880653	0.310679				2244
YHL025W	SNF6	996	-0.051545	0.558538				1230										YHR195W	NVJ1	963	-0.0908941	0.311001				2382
YGR080W	TWF1	996	0.128601	0.855293				1233										YNL214W	PEX17	597	0.322005	0.311231				1023
YPL111W	CAR1	999	-0.166525	0.607631				1782										YEL059C-A	SOM1	222	-0.0429648	0.311244				1509
YER161C	SPT2	999	0.039611	0.195052				1419										YIL154C	IMP2	1038	-0.261638	0.311599				2484
YAL020C	ATS1	999	0.0475242	0.121095				693										YJL146W	IDS2	1407	0.298619	0.311742				420
YCR036W	RBK1	999	0.0243937	0.18837				840										YDR482C	CWC21	405	-0.136824	0.312144				1833
YGR043C	NQM1	999	-0.615842	0.953125				2289										YDR075W	PPH3	924	0.222075	0.312594				1221
YDR051C	DET1	1002	0.193563	0.364525				1632										YMR098C	ATP25	1836	0.233817	0.312863				1575
YHR085W	IPI1	1002	-0.00522854	0.903697				1287										YDR330W	UBX5	1500	0.0738029	0.313505				1530
YER179W	DMC1	1002	-0.217976	-0.309098				783										YOR352W	TFB6	1029	0.266226	0.313649				1539
YKL085W	MDH1	1002	-0.00365836	-0.572381				978										YFL021W	GAT1	1530	-0.231337	0.313916				1071
YBR046C	ZTA1	1002	-0.0524975	0.644549				651										YPR093C	ASR1	864	0.140215	0.314063				1746
YNL316C	PHA2	1002	-0.0226212	0.563141				1206										YBL036C	YBL036C	771	-0.015207	0.31422				936
YML107C	PML39	1002	0.0703139	0.474575				1104										YLR273C	PIG1	1944	0.240911	0.31461				537
YPL227C	ALG5	1002	-0.0878887	0.184389				1596										YOL157C	IMA2	1767	0.147455	0.31467				2100
YPL069C	BTS1	1005	0.0661559	0.577023				690										YFR045W	YFR045W	927	0.0808669	0.315186				1926
YFR025C	HIS2	1005	0.133137	-0.493656				1176										YJL079C	PRY1	897	0.0741005	0.315277				3675
YPL215W	CBP3	1005	-0.0659927	0.607528				762										YDR343C	HXT6	1710	-0.428356	0.315532				2469
YMR041C	ARA2	1005	0.0154423	0.262456				1725										YOR311C	DGK1	870	0.0155041	0.315691				2259
YGR058W	PEF1	1005	0.056821	0.781434				1287										YOL093W	TRM10	879	-0.00272819	0.315847				1881
YDL230W	PTP1	1005	-0.0325684	0.356925				720										YPL096C-A	ERI1	204	0.235847	0.315852				1548
YDR204W	COQ4	1005	-0.0349026	-0.0917893				1242										YER002W	NOP16	693	0.171065	0.316103				783
YEL006W	YEA6	1005	0.0109627	0.180899				1200										YMR148W	OSW5	444	-0.017433	0.316594				2130
YPR110C	RPC40	1005	0.0706586	0.938899				2031										YOR037W	CYC2	1098	0.150718	0.316706				2730
YLR354C	TAL1	1005	0.0179495	0.00199681				1692										YMR144W	YMR144W	1026	0.13814	0.316779				1584
YCL055W	KAR4	1005	-0.0718666	0.487424				1776										YNL152W	INN1	1227	0.135722	0.317216				1626
YLR007W	NSE1	1008	0.0116929	0.280598				1647										YDR139C	RUB1	234	0.170453	0.317349				2760
YHR101C	BIG1	1008	0.0185628	0.947843				1449										YJL203W	PRP21	840	0.0195991	0.318056				570
YIL096C	BMT5	1008	0.279973	0.544035				1806										YHR002W	LEU5	1071	0.380406	0.318275				1320
YNL326C	PFA3	1008	0.0159483	0.62068				1371										YJR095W	SFC1	966	-0.15093	0.318289				1182
YDR126W	SWF1	1008	-0.149892	0.540189				1443										YOR246C	ENV9	990	0.218911	0.3185				1980
YMR316W	DIA1	1008	0.341984	0.849753				2016										YML115C	VAN1	1605	0.169216	0.318726				1290
YGL225W	VRG4	1011	0.155796	0.433519				1299										YJR088C	EMC2	876	0.128554	0.318891				2553
YKR088C	TVP38	1011	0.131844	0.400677				2112										YBR205W	KTR3	1212	0.169576	0.318973				1758
YLR017W	MEU1	1011	0.0515713	0.570355				816										YOR193W	PEX27	1128	0.536077	0.319595				1656
YBR141C	BMT2	1011	0.0972257	0.91407				1605										YKR097W	PCK1	1647	0.138497	0.319818				2580
YDR265W	PEX10	1011	0.119073	0.469981				792										YKR052C	MRS4	912	0.207683	0.319969				4254
YJL116C	NCA3	1011	-0.00175727	0.640116				2427										YPL060W	MFM1	1239	0.140685	0.321082				1806
YEL017W	GTT3	1011	0.079597	0.392495				2292										YCR034W	ELO2	1041	0.166861	0.321218				381
YDR392W	SPT3	1011	-0.246979	0.103468				1290										YHR109W	CTM1	1755	0.204523	0.321318				1290
YKL151C	YKL151C	1011	0.0340445	0.0770168				1761										YMR296C	LCB1	1674	-0.0559217	0.322231				1521
YOR261C	RPN8	1014	0.101389	-0.0317074				855										YDR542W	PAU10	360	0.417695	0.322537				1983
YMR127C	SAS2	1014	-0.017165	-0.0568422				1785										YJL131C	AIM23	1068	0.351041	0.322595				1539
YDR077W	SED1	1014	-0.358055	0.473749				1473										YPL246C	RBD2	786	0.168787	0.322694				1434
YBL031W	SHE1	1014	-0.0168559	-0.0173205				1554										YFL039C	ACT1	1128	-0.310544	0.323364				1761
YJL088W	ARG3	1014	-0.0431995	0.908767				966										YDR088C	SLU7	1146	0.252844	0.323379				1467
YJR008W	MHO1	1014	-0.0144301	0.382512				825										YFL011W	HXT10	1638	-0.285441	0.324482				1077
YOR313C	SPS4	1014	-0.0498044	0.663804				624										YNL042W	BOP3	1188	0.246601	0.325067				2679
YBR050C	REG2	1014	-0.0816761	-0.162613				1023										YER149C	PEA2	1260	0.101422	0.325185				1923
YKL193C	SDS22	1014	0.0229232	0.584664				1539										YOL100W	PKH2	3243	-0.15076	0.325881				507
YMR081C	ISF1	1014	0.742986	0.817384				2559										YBR128C	ATG14	1032	0.169119	0.326161				2697
YPR056W	TFB4	1014	0.151682	0.475977				1233										YGR010W	NMA2	1185	0.11058	0.32639				1161
YOR061W	CKA2	1017	-0.0528977	-0.167121				1401										YNL024C-A	KSH1	216	0.200811	0.326458				1347
YGR086C	PIL1	1017	-0.017069	-0.471397				2007										YML064C	TEM1	735	0.233013	0.327388				2277
YDL209C	CWC2	1017	-0.142179	0.319188				1839										YKL198C	PTK1	1986	-0.219465	0.327504				2664
YGR084C	MRP13	1017	-0.0959006	0.282621				2079										YOR346W	REV1	2955	0.210269	0.327962				1305
YKL093W	MBR1	1017	-0.421319	-0.0412151				1374										YNL026W	SAM50	1452	0.189587	0.328113				1155
YPL244C	HUT1	1017	-0.0209691	0.435446				2163										YCL050C	APA1	963	-0.00675033	0.328305				912
YJR129C	EFM3	1017	0.0994383	0.705425				1407										YIL110W	HPM1	1131	0.126062	0.329057				966
YLR151C	PCD1	1020	0.00154471	0.398812				1536										YCR036W	RBK1	999	0.141081	0.3293				1365
YJR105W	ADO1	1020	0.127582	0.734943				1260										YDL150W	RPC53	1266	0.140322	0.329565				2262
YFR055W	IRC7	1020	0.088908	0.339416				699										YGL237C	HAP2	795	0.0546518	0.329982				2988
YLR026C	SED5	1020	-0.0112181	0.146543				1734										YDR009W	GAL3	1560	0.0366194	0.3308				1770
YHR156C	LIN1	1020	0.0922939	0.817671				1404										YDL200C	MGT1	564	0.309163	0.33099				1941
YJR156C	THI11	1020	0.0445335	-0.222307				873										YNL283C	WSC2	1509	-0.0777676	0.331271				1374
YNL332W	THI12	1020	-0.696582	0.0813357				978										YGR229C	SMI1	1515	0.068243	0.33148				1782
YDL244W	THI13	1020	-0.437074	-0.205382				1167										YLR163C	MAS1	1386	0.17663	0.331869				1509
YFL058W	THI5	1020	-0.0055848	0.678871				1326										YMR228W	MTF1	1023	0.139337	0.332607				1476
YNL290W	RFC3	1020	0.141437	0.491274				1365										YCL043C	PDI1	1566	-0.0840539	0.333146				1653
YDR400W	URH1	1020	-0.0555664	0.368941				1254										YLR181C	VTA1	990	0.120595	0.333307				1449
YGL153W	PEX14	1023	-0.0219474	0.553251				1605										YMR001C	CDC5	2115	0.283969	0.334256				1305
YDL099W	BUG1	1023	-0.150158	-0.122537				1323										YPL145C	KES1	1302	0.182966	0.334405				765
YPL004C	LSP1	1023	-0.208664	-0.650616				1500										YDR126W	SWF1	1008	0.380431	0.334724				1104
YDR411C	DFM1	1023	0.204683	0.676088				1683										YGL127C	SOH1	381	0.184912	0.334997				1578
YOR026W	BUB3	1023	0.0561441	0.488618				699										YER142C	MAG1	888	0.400443	0.335048				2763
YMR228W	MTF1	1023	0.0514476	0.596206				1941										YDR531W	CAB1	1101	0.246823	0.335449				3231
YKL164C	PIR1	1023	-0.12025	0.651423				663										YAL008W	FUN14	594	0.11362	0.336043				2655
[truncated: 3,254 more rows]

## Sheet: 4C
Gene Name	Protein IDs	BB_vs_wt_log2 fold change	BB_vs_wt_p,val	BB_vs_wt_p,adj	significant	ORF length	TI log2 FC in BB	Prot log2 FC Norm to Pgk1	Protein.names
PHO5	P00635	-5.08	0.000458	0.00323	TRUE	1401	1.78678	-0.45	Serine/threonine-protein phosphatase 2B catalytic subunit A1
RLI1	Q03195	-2.84	0.0117	0.0177	TRUE	1824	1.59007	1.79	Actin cytoskeleton-regulatory complex protein END3
PRT1	P06103	-3.63	0.0014	0.00483	TRUE	2289	1.57567	1	Protein PET10
YEF3	P16521	-2.86	0.00604	0.0108	TRUE	3132	1.57228	1.77	Nucleoporin NUP116/NSP116
PUF6	Q04373	-7.14	0.000318	0.00284	TRUE	1968	1.54939	-2.51	Mitochondrial inner membrane i-AAA protease supercomplex subunit YME1
ILS1	P09436	-3.7	0.0047	0.00917	TRUE	3216	1.5464	0.93	Essential for maintenance of the cell wall protein 1
VTC4	P47075	-3.2	0.00363	0.00785	TRUE	2163	1.54072	1.43	Ubiquitin carboxyl-terminal hydrolase RPN11
TRP5	P00931	-3.21	0.00393	0.00823	TRUE	2121	1.50158	1.42	Methylthioribose-1-phosphate isomerase
PRP43	P53131	-4.26	0.00133	0.00474	TRUE	2301	1.49466	0.37	UTP--glucose-1-phosphate uridylyltransferase
UBA1	P22515	-4.04	0.00284	0.00683	TRUE	3072	1.48371	0.59	Nucleoporin NSP1
ADE5,7	P07244	-3.78	0.0135	0.0196	TRUE	2406	1.46371	0.85	Rab GDP-dissociation inhibitor
SSE1	P32589	-3.84	0.00152	0.00495	TRUE	2079	1.44097	0.79	Membrane protein PTM1
NOP7	P53261	-5.77	0.0034	0.00755	TRUE	1815	1.43337	-1.14	Uroporphyrinogen decarboxylase
ADE17	P38009	-3.49	0.026	0.0336	TRUE	1776	1.4283	1.14	Vacuolar v-SNARE NYV1
ARO4	P32449	-4.53	0.00389	0.00817	TRUE	1110	1.42579	0.1	ATP-dependent RNA helicase SUB2
EFT1	P32324	-4.14	0.000779	0.00379	TRUE	2526	1.41881	0.49	26S proteasome regulatory subunit RPN9
KAP122	P32767	-4.58	0.00397	0.00827	TRUE	3243	1.40399	0.05	U3 small nucleolar RNA-associated protein 20
MIS1	P09440	-3.19	0.0192	0.026	TRUE	2925	1.40357	1.44	Amidophosphoribosyltransferase
DUG1	P43616	-3.75	0.00244	0.00633	TRUE	1443	1.40023	0.88	D-arabinono-1,4-lactone oxidase
SEC26	P41810	-3.99	0.00108	0.00436	TRUE	2919	1.39794	0.64	Cytochrome c peroxidase, mitochondrial
YHR020W	P38708	-4.05	0.00147	0.00493	TRUE	2064	1.39772	0.58	Vacuolar protein sorting-associated protein 64
DPS1	P04802	-4.67	0.00229	0.0061	TRUE	1671	1.38891	-0.04	Probable ATP-dependent kinase TDA10
NCL1	P38205	-3.11	0.0163	0.0227	TRUE	2052	1.38048	1.52	Nuclear migration protein NUM1
NOP58	Q12499	-3.18	0.00255	0.00644	TRUE	1533	1.37335	1.45	40S ribosomal protein S7-A
ENP2	P48234	-3.83	0.0211	0.0281	TRUE	2121	1.37194	0.8	Casein kinase I homolog 2
ERB1	Q04660	-4.04	0.00829	0.0137	TRUE	2421	1.36221	0.59	Aspartokinase
NUG1	P40010	-4.26	0.000688	0.00366	TRUE	1560	1.36176	0.37	Nicotinate-nucleotide pyrophosphorylase [carboxylating]
QRI1	P43123	-3.95	0.000929	0.00408	TRUE	1431	1.34802	0.68	Mannose-6-phosphate isomerase
ARO9	P38840	-4.61	0.000482	0.00324	TRUE	1539	1.33983	0.02	Orotate phosphoribosyltransferase 1
ALA1	P40825-2	-3.45	0.0032	0.00731	TRUE	2874	1.33255	1.18	Cell division control protein 48
KRS1	P15180	-3.73	0.00176	0.00537	TRUE	1773	1.3079	0.9	Oligomycin resistance ATP-dependent permease YOR1
MAK5	P38112	-3.52	0.00378	0.00803	TRUE	2319	1.30386	1.11	Protein kinase C-like 1
HAS1	Q03532	-3.23	0.0141	0.0203	TRUE	1515	1.30205	1.4	Glycine cleavage system H protein, mitochondrial
URA7	P28274	-4.14	0.00216	0.00594	TRUE	1737	1.29864	0.49	Signal recognition particle receptor subunit alpha homolog
GLN4	P13188	-4.29	0.00073	0.00372	TRUE	2427	1.29609	0.34	SED5-binding protein 3
CPS1	P27614	-5.58	0.000126	0.00216	TRUE	1728	1.27871	-0.95	Probable hydrolase NIT3
RRP3	P38712	-5.25	0.000494	0.00327	TRUE	1503	1.27773	-0.62	40S ribosomal protein S19-A
MES1	P00958	-3.07	0.00521	0.0099	TRUE	2253	1.27733	1.56	Low-affinity glucose transporter HXT1
VPS1	P21576	-3.66	0.0046	0.00907	TRUE	2112	1.27638	0.97	Sulfite reductase [NADPH] subunit beta
VAS1	P07806-2	-3.7	0.00588	0.0106	TRUE	3312	1.27164	0.93	Mevalonate kinase
VMA1	P17255	-3.97	0.00126	0.00469	TRUE	3213	1.25856	0.66	Eukaryotic translation initiation factor 5B
NOG1	Q02892	-4.32	0.00549	0.0102	TRUE	1941	1.25766	0.31	EH domain-containing and endocytosis protein 1
NOP56	Q12460	-3.76	0.000734	0.00373	TRUE	1512	1.25425	0.87	Nascent polypeptide-associated complex subunit alpha
YTM1	Q12024	-2.92	0.00541	0.0101	TRUE	1380	1.24898	1.71	Tyrosine--tRNA ligase, cytoplasmic
DAK1	P54838	-4.02	0.00454	0.00898	TRUE	1752	1.23919	0.61	37S ribosomal protein NAM9, mitochondrial
GUA1	P38625	-2.33	0.0273	0.0349	TRUE	1575	1.23597	2.3	Inorganic phosphate transport protein PHO88
SHM2	P37291	-2.26	0.0344	0.0424	TRUE	1407	1.23266	2.37	Anthranilate synthase component 1
GCD11	P32481	-3.71	0.00326	0.00736	TRUE	1581	1.23213	0.92	Malate dehydrogenase, mitochondrial
IMD3	P50095	-4.09	0.00176	0.00538	TRUE	1569	1.23108	0.54	ARS-binding factor 2, mitochondrial
CDC60	P26637	-4.4	0.00112	0.0044	TRUE	3270	1.22716	0.23	Dolichyl-phosphate-mannose--protein mannosyltransferase 1
CBF5	P33322	-3.89	0.0015	0.00495	TRUE	1449	1.21991	0.74	tRNA (guanine(26)-N(2))-dimethyltransferase, mitochondrial
TEF1	P02994	-3.29	0.00209	0.00586	TRUE	1374	1.21478	1.34	Homocitrate synthase, cytosolic isozyme
DBP10	Q12389	-3.28	0.00541	0.0101	TRUE	2985	1.21136	1.35	Pyruvate decarboxylase isozyme 1
ARO8	P53090	-3.85	0.00249	0.00639	TRUE	1500	1.21008	0.78	60S ribosomal protein L15-A
GRS1	P38088-2	-3.95	0.00229	0.0061	TRUE	2001	1.20695	0.68	V-type proton ATPase subunit C
NAT1	P12945	-4.83	0.000236	0.00261	TRUE	2562	1.20666	-0.2	DNA-directed RNA polymerase III subunit RPC6
NOP13	P53883	-3.87	0.00226	0.0061	TRUE	1209	1.20065	0.76	Dihydrolipoyllysine-residue acetyltransferase component of pyruvate dehydrogenase complex, mitochondrial
SSB1	P11484	-4.17	0.0277	0.0354	TRUE	1839	1.20048	0.46	Probable proteasome subunit alpha type-7
LEU1	P07264	-3.61	0.00246	0.00635	TRUE	2337	1.20019	1.02	La protein homolog
RRP6	Q12149	-3.84	0.00102	0.00423	TRUE	2199	1.19577	0.79	Protein URA2
ACS2	P52910	-4.16	0.000587	0.00351	TRUE	2049	1.1905	0.47	Probable glycosidase CRH1
NOC2	P39744	-2.51	0.0186	0.0254	TRUE	2130	1.18621	2.12	26S proteasome regulatory subunit RPN6
ALE1	Q08548	-3.18	0.0301	0.0378	TRUE	1857	1.17751	1.45	Histone H2B.1
TRM1	P15565-2	-4.52	0.00373	0.00795	TRUE	1710	1.17663	0.11	Proteasome subunit beta type-1
CDC12	P32468	-3.56	0.00249	0.00639	TRUE	1221	1.17254	1.07	5-3 exoribonuclease 1
THS1	P04801	-3.8	0.00156	0.00503	TRUE	2202	1.17189	0.83	[PIN+] prion protein RNQ1
KRE33	P53914	-4.12	0.00577	0.0105	TRUE	3168	1.16921	0.51	Acyl-CoA desaturase 1
TKL1	P23254	-5.13	0.00039	0.00307	TRUE	2040	1.16524	-0.5	Glucan 1,3-beta-glucosidase
TIF4631	P39935	-4.04	0.0189	0.0257	TRUE	2856	1.16271	0.59	Aconitate hydratase, mitochondrial
ARX1	Q03862	-4.05	0.00407	0.00841	TRUE	1779	1.15285	0.58	Actin
GLT1	Q12680	-3.12	0.0222	0.0294	TRUE	6435	1.15267	1.51	Cys-Gly metallodipeptidase DUG1
PHO12	P38693	-5.99	6.82e-05	0.00178	TRUE	1401	1.15163	-1.36	Ribose-phosphate pyrophosphokinase 5
ASP1	P38986	-3.4	0.00228	0.0061	TRUE	1143	1.14859	1.23	Integral membrane protein SED5
RBG2	P53295	-5.33	0.00321	0.00731	TRUE	1104	1.14429	-0.7	Putative reductase 1
ERG13	P54839	-3.44	0.00604	0.0108	TRUE	1473	1.14154	1.19	Protoplast secreted protein 2
LYS21	Q12122	-4.34	0.00489	0.00947	TRUE	1320	1.1398	0.29	rRNA biogenesis protein RRP5
SAC1	P32368	-5.37	0.00497	0.00958	TRUE	1869	1.13225	-0.74	Probable serine/threonine-protein kinase HSL1
ADE2	P21264	-3.54	0.00427	0.00868	TRUE	1713	1.13104	1.09	Translation machinery-associated protein 22
EHT1	P38295	-3.76	0.00114	0.00441	TRUE	1353	1.13069	0.87	Elongator complex protein 2
NMD3	P38861	-4.14	0.00172	0.0053	TRUE	1554	1.12965	0.49	40S ribosomal protein S2
EMP47	P43555	-6.3	1.76e-05	0.00143	TRUE	1335	1.12756	-1.67	Protein CMS1
MAK21	Q12176	-3.87	0.0177	0.0244	TRUE	3075	1.1254	0.76	Magnesium-activated aldehyde dehydrogenase, cytosolic
AIP1	P46680	-4.76	0.00042	0.00315	TRUE	1845	1.12496	-0.13	Protein SSP120
NOP12	Q08208	-4.28	0.00536	0.01	TRUE	1377	1.12309	0.35	Ribosome quality control complex subunit 1
PPT1	P53043	-4.41	0.0032	0.00731	TRUE	1539	1.11925	0.22	Cytochrome c oxidase subunit 4, mitochondrial
SCP160	P06105	-5.73	0.000296	0.00281	TRUE	3666	1.11886	-1.1	Ribosome biogenesis protein TSR1
NUP133	P36161	-3.08	0.0262	0.0338	TRUE	3471	1.11812	1.55	THO complex subunit HPR1
FRD1	P32614	-6.25	0.00614	0.0109	TRUE	1410	1.11233	-1.62	Phosphoribosylformylglycinamidine synthase
SQT1	P35184	-6.2	0.00149	0.00495	TRUE	1293	1.11129	-1.57	Ribosomal RNA-processing protein 9
NOP14	Q99207	-6.62	4.07e-05	0.00154	TRUE	2430	1.11029	-1.99	Phosphate system positive regulatory protein PHO81
MET6	P05694	-5.49	0.000398	0.0031	TRUE	2301	1.10654	-0.86	Elongation factor 1-gamma 1
SUP35	P05453	-4.51	0.00185	0.00549	TRUE	2055	1.10591	0.12	26S protease subunit RPT4
RAT1	Q02792	-3.26	0.0147	0.0211	TRUE	3018	1.10315	1.37	Methionine aminopeptidase 1
TCP1	P12612	-3.88	0.00163	0.00516	TRUE	1677	1.10303	0.75	H/ACA ribonucleoprotein complex subunit 3
NOP53	Q12080	-5.52	0.00464	0.00909	TRUE	1365	1.09826	-0.89	Protein SEY1
UTP4	Q06679	-2.46	0.0121	0.0181	TRUE	2328	1.09686	2.17	Low specificity L-threonine aldolase
FPR4	Q06205	-5.12	0.00245	0.00634	TRUE	1176	1.09541	-0.49	m7GpppX diphosphatase
ARG7	Q04728	-3.3	0.00914	0.0146	TRUE	1323	1.09375	1.33	Protein TOM71
APE2	P32454	-4.19	0.00133	0.00474	TRUE	2859	1.0934	0.44	Antiviral protein SKI8
ALO1	P54783	-4.32	0.00716	0.0122	TRUE	1578	1.09308	0.31	Protein FMP16, mitochondrial
TPD3	P31383	-6.23	0.00027	0.00274	TRUE	1905	1.09248	-1.6	Exopolyphosphatase
YDR161W	Q03771	-4.85	0.00854	0.0139	TRUE	1161	1.09198	-0.22	Phosphatidylinositol transfer protein PDR16
CCT8	P47079	-3.86	0.00153	0.00497	TRUE	1704	1.09072	0.77	Glutathione-independent glyoxalase HSP31
MNN2	P38069	-4.25	0.00112	0.0044	TRUE	1791	1.08813	0.38	Transcriptional repressor OPI1
VIP1	Q06685	-3.99	0.00245	0.00634	TRUE	3438	1.08538	0.64	Sphingoid long chain base kinase 4
PUS1	Q12211	-3.61	0.00242	0.00628	TRUE	1632	1.08522	1.02	V-type proton ATPase subunit H
RFC5	P38251	-3.99	0.0365	0.0446	TRUE	1062	1.0844	0.64	Histone H2A.Z
ADE3	P07245	-3.65	0.00709	0.0122	TRUE	2838	1.08282	0.98	tRNA (adenine(58)-N(1))-methyltransferase catalytic subunit TRM61
SPF1	P39986	-3.64	0.00172	0.00531	TRUE	3645	1.08277	0.99	26S proteasome regulatory subunit RPN2
GFA1	P14742	-3.6	0.00238	0.00625	TRUE	2151	1.08017	1.03	E3 ubiquitin-protein ligase TOM1
NPA3	P47122	-2.98	0.0245	0.032	TRUE	1155	1.07556	1.65	60S ribosome subunit biogenesis protein NIP7
TIF5	P38431	-4.95	0.0021	0.00586	TRUE	1215	1.0722	-0.32	Chromo domain-containing protein 1
FAA4	P47912	-3.06	0.00901	0.0145	TRUE	2082	1.07027	1.57	3-hydroxy-3-methylglutaryl-coenzyme A reductase 1
RPA49	Q01080	-3.91	0.000759	0.00375	TRUE	1245	1.06897	0.72	Trehalose synthase complex regulatory subunit TPS3
PGI1	P12709	-5.06	0.000335	0.00291	TRUE	1662	1.06756	-0.43	Mitochondrial outer membrane protein porin 1
GCN20	P43535	-3.27	0.00975	0.0155	TRUE	2256	1.06585	1.36	Protein EFR3
LHS1	P36016	-4.31	0.0408	0.0491	TRUE	2643	1.06142	0.32	Chorismate mutase
PMI40	P29952	-4.31	0.0118	0.0178	TRUE	1290	1.05814	0.32	Chromatin structure-remodeling complex subunit RSC4
SSZ1	P38788	-3.89	0.00151	0.00495	TRUE	1614	1.05715	0.74	6-phosphogluconolactonase 3
ARG8	P18544	-5.88	0.00195	0.00566	TRUE	1269	1.05386	-1.25	Diphosphomevalonate decarboxylase
BRO1	P48582	-4.45	0.0159	0.0224	TRUE	2532	1.05337	0.18	Glutamate--tRNA ligase, cytoplasmic
MNN1	P39106	-3.77	0.0108	0.0167	TRUE	2286	1.05047	0.86	Nucleoporin NUP60
TSR4	P25040	-3.59	0.0331	0.0411	TRUE	1224	1.04945	1.04	NADPH-dependent methylglyoxal reductase GRE2
RRP4	P38792	-3.96	0.0039	0.00817	TRUE	1077	1.04928	0.67	Putative pyridoxal reductase
VTC2	P43585	-4.41	0.000501	0.00327	TRUE	2484	1.04893	0.22	Cell wall mannoprotein HSP150
MDM20	Q12387	-4.62	0.00146	0.00491	TRUE	2388	1.04633	0.01	Phosphoribosylaminoimidazole-succinocarboxamide synthase
ECM16	Q04217	-4.23	0.00319	0.00731	TRUE	3801	1.04505	0.4	20S rRNA accumulation protein 4
ISW1	P38144	-3.65	0.00261	0.00652	TRUE	3387	1.04089	0.98	Nucleoporin NIC96
UBP6	P43593	-3.5	0.0157	0.0222	TRUE	1497	1.04017	1.13	60S ribosomal protein L21-B
NIP1	P32497	-3.64	0.00583	0.0106	TRUE	2436	1.0391	0.99	Superkiller protein 7
PWP1	P21304	-4.13	0.00347	0.00763	TRUE	1728	1.03869	0.5	26S protease regulatory subunit 7 homolog
TRM82	Q03774	-2.87	0.0408	0.0491	TRUE	1332	1.02955	1.76	Nucleolar protein 3
DCP2	P53550	-4.49	0.00692	0.012	TRUE	2910	1.02747	0.14	Prolyl 3,4-dihydroxylase TPA1
DED1	P06634	-3.12	0.0337	0.0416	TRUE	1812	1.0233	1.51	Monoglyceride lipase
NOP2	P40991	-4.01	0.00241	0.00627	TRUE	1854	1.0194	0.62	Putative aldehyde dehydrogenase-like protein YHR039C
PFK2	P16862	-4.23	0.0011	0.00437	TRUE	2877	1.01483	0.4	Coatomer subunit alpha
CTF4	Q01454	-4.7	0.00194	0.00566	TRUE	2781	1.01355	-0.07	U3 small nucleolar RNA-associated protein 15
VTC3	Q02725	-3.46	0.00196	0.00568	TRUE	2505	1.0121	1.17	RNA polymerase II-associated protein 1
MSH2	P25847	-1.95	0.0391	0.0475	TRUE	2892	1.0071	2.68	Mannosyl-oligosaccharide glucosidase
APL2	P36000	-4.51	0.00769	0.0129	TRUE	2178	1.00601	0.12	Protein BCP1
SAC6	P32599	-3.98	0.00167	0.00521	TRUE	1926	1.00497	0.65	Oxysterol-binding protein homolog 1
TSR1	Q07381	-3.93	0.00733	0.0125	TRUE	2364	1.00492	0.7	Eukaryotic translation initiation factor 4B
RPG1	P38249	-4.9	0.000946	0.00411	TRUE	2892	1.00342	-0.27	Pyruvate kinase 1
ARG5,6	Q01217	-5.31	0.0151	0.0215	TRUE	2589	1.00175	-0.68	FACT complex subunit SPT16
HSC82	P15108	-4.2	0.00131	0.00474	TRUE	2115	0.996545	0.43	Actin-related protein 2/3 complex subunit 1
RPN2	P32565	-4.09	0.00077	0.00378	TRUE	2835	0.99606	0.54	Translational activator GCN1
ELP3	Q02908	-5.8	0.00163	0.00516	TRUE	1671	0.994697	-1.17	60S ribosomal protein L4-A
FUN30	P31380	-3.66	0.00668	0.0117	TRUE	3393	0.994381	0.97	Heat shock protein SSB2
ADE6	P38972	-4.2	0.00223	0.00604	TRUE	4074	0.994101	0.43	Inositol hexakisphosphate and diphosphoinositol-pentakisphosphate kinase
DBP9	Q06218	-2.48	0.0223	0.0295	TRUE	1782	0.992544	2.15	26S proteasome regulatory subunit RPN10
HIS4	P00815	-5.27	0.00165	0.00518	TRUE	2397	0.992221	-0.64	Protein TBF1
ABP1	P15891	-7.52	0.00251	0.00641	TRUE	1776	0.992005	-2.89	Actin cytoskeleton-regulatory complex protein PAN1
CHA1	P25379	-2.55	0.0281	0.0358	TRUE	1080	0.990512	2.08	Ras-like protein 2
TRM11	Q12463	-4.34	0.00507	0.00969	TRUE	1299	0.986308	0.29	Heat shock protein STI1
PUS7	Q08647	-3.78	0.0182	0.025	TRUE	2028	0.985179	0.85	Putative ATP-dependent RNA helicase YLR419W
TRP2	P00899	-4.43	0.000907	0.00405	TRUE	1521	0.978473	0.2	Protein ERP1
TRM7	P38238	-2.2	0.0222	0.0294	TRUE	930	0.977721	2.43	Protein HBT1
NSA1	P53136	-3.68	0.00442	0.00885	TRUE	1389	0.976506	0.95	Glutamine-dependent NAD(+) synthetase
DRS1	P32892	-3.24	0.00372	0.00795	TRUE	2256	0.973353	1.39	Protein RMD9, mitochondrial
NEW1	Q08972	-4.28	0.00218	0.00596	TRUE	3588	0.972839	0.35	Catabolic L-serine/threonine dehydratase
SAM1	P10659	-4.28	0.00506	0.00967	TRUE	1146	0.972218	0.35	Chromatin structure-remodeling complex subunit RSC7
SRP68	P38687	-3.53	0.027	0.0346	TRUE	1797	0.971364	1.1	Protein SSD1
ARO10	Q06408	-3.36	0.0225	0.0297	TRUE	1905	0.969706	1.27	Proteasome subunit alpha type-4
MCM5	P29496	-5.42	0.000138	0.00216	TRUE	2325	0.96912	-0.79	Methylenetetrahydrofolate dehydrogenase [NAD(+)]
EMC1	P25574	-3.3	0.012	0.0181	TRUE	2280	0.968641	1.33	Chromatin structure-remodeling complex protein RSC58
BRX1	Q08235	-4.1	0.0018	0.00544	TRUE	873	0.967582	0.53	Uncharacterized protein YER152C
LSG1	P53145	-5.79	0.00042	0.00315	TRUE	1920	0.965931	-1.16	Nucleolar protein 6
GVP36	P40531	-3.53	0.00185	0.00549	TRUE	978	0.963883	1.1	Protein SCP160
TCB2	P48231	-4.16	0.00779	0.013	TRUE	3534	0.963492	0.47	ER membrane protein complex subunit 1
RBG1	P39729	-3.14	0.029	0.0368	TRUE	1107	0.96008	1.49	Protein PAR32
ADE13	Q05911	-4.1	0.00215	0.00593	TRUE	1446	0.956418	0.53	Actin-interacting protein 1
MCM3	P24279	-4.41	0.000464	0.00323	TRUE	2913	0.955748	0.22	Structural maintenance of chromosomes protein 1
HPR1	P17629	-2.73	0.00887	0.0143	TRUE	2256	0.954802	1.9	Transcription factor tau 95 kDa subunit
PYC2	P32327	-3.78	0.00336	0.00749	TRUE	3540	0.952148	0.85	Signal recognition particle subunit SRP68
PMA1	P05030	-2.47	0.0268	0.0344	TRUE	2754	0.946242	2.16	U3 small nucleolar ribonucleoprotein protein LCP5
UTP13	Q05946	-6.4	0.015	0.0215	TRUE	2451	0.945349	-1.77	Altered inheritance of mitochondria protein 6
CDC9	P04819-2	-8.26	0.00255	0.00644	TRUE	2265	0.944794	-3.63	Mannan polymerase complexes subunit MNN9
NPL4	P33755	-3.15	0.00508	0.00969	TRUE	1740	0.944473	1.48	Enolase 1
LCB4	Q12246	-4	0.000807	0.00383	TRUE	1872	0.943393	0.63	Bud neck protein 5
PRS2	P38620	-3.49	0.0036	0.00781	TRUE	954	0.941084	1.14	Mitochondrial import receptor subunit TOM70
TMA108	P40462	-5.35	0.00267	0.0066	TRUE	2838	0.939646	-0.72	tRNA pseudouridine synthase 4
RRB1	Q04225	-3.42	0.0147	0.0211	TRUE	1533	0.939421	1.21	40S ribosomal protein S8-B
CCT2	P39076	-4.14	0.00143	0.00485	TRUE	1581	0.939147	0.49	Casein kinase II subunit beta
RPC40	P07703	-4.86	0.0121	0.0181	TRUE	1005	0.938899	-0.23	Glutaredoxin-1
SSB2	P40150	-3.76	0.00181	0.00545	TRUE	1839	0.936498	0.87	Diphthine synthase
NIC96	P34077	-3.23	0.00402	0.00835	TRUE	2517	0.936329	1.4	Glutamate--cysteine ligase
UTP18	P40362	-5.2	0.000749	0.00373	TRUE	1782	0.934129	-0.57	DNA-directed RNA polymerase III subunit RPC5
MNN5	P46982	-6.78	0.00093	0.00408	TRUE	1758	0.933673	-2.15	Ribonucleoside-diphosphate reductase small chain 2
ERO1	Q03103	-3.89	0.0395	0.0479	TRUE	1689	0.932428	0.74	NifU-like protein, mitochondrial
ALD2	P47771	-3.78	0.00862	0.014	TRUE	1518	0.932404	0.85	60S ribosomal protein L7-A
DRS2	P39524	-4.6	0.00146	0.00491	TRUE	4065	0.929787	0.03	tRNA pseudouridine synthase 1
CNA1	P23287	-4.66	0.00272	0.00666	TRUE	1659	0.929706	-0.03	Endoplasmic reticulum transmembrane protein 1
PRS5	Q12265	-4.83	0.0126	0.0186	TRUE	1488	0.929289	-0.2	Glyceraldehyde-3-phosphate dehydrogenase 3
NCP1	P16603	-4.66	0.000311	0.00281	TRUE	2073	0.928899	-0.03	Xylulose kinase
KTR1	P27810	-4.27	0.000715	0.00368	TRUE	1179	0.922894	0.36	Ribonuclease H2 subunit B
CYS4	P32582	-4.78	0.000714	0.00368	TRUE	1521	0.919384	-0.15	Uncharacterized protein YBR085C-A
TUB1	P09733	-3.61	0.0028	0.00677	TRUE	1344	0.916803	1.02	DNA damage-inducible protein 1
DIS3	Q08162	-4.44	0.00059	0.00351	TRUE	3003	0.914758	0.19	Phosphoglucomutase 2
RNR1	P21524	-5.29	0.019	0.0258	TRUE	2664	0.914158	-0.66	Phosphoserine aminotransferase
KRR1	P25586	-3.65	0.0106	0.0165	TRUE	948	0.913102	0.98	Ribosome biogenesis protein NSA2
PRO2	P54885	-3.78	0.00923	0.0147	TRUE	1368	0.91279	0.85	Ferrochelatase, mitochondrial
CCT5	P40413	-3.87	0.00118	0.0045	TRUE	1686	0.911468	0.76	ADP,ATP carrier protein 2
SDA1	P53313	-6.09	5.09e-05	0.00163	TRUE	2301	0.909898	-1.46	D-lactate dehydrogenase [cytochrome] 3
ERG12	P07277	-2.43	0.0334	0.0413	TRUE	1329	0.90791	2.2	Saccharopine dehydrogenase [NAD(+), L-lysine-forming]
SYH1	Q02875	-3.33	0.0188	0.0256	TRUE	2547	0.907517	1.3	Plasma membrane-associated coenzyme Q6 reductase PGA3
NUP82	P40368	-4.43	0.0114	0.0173	TRUE	2139	0.907331	0.2	Superkiller protein 3
SEC27	P41811	-3.26	0.00384	0.00812	TRUE	2667	0.907116	1.37	Imidazole glycerol phosphate synthase hisHF
PAB1	P04147	-2.98	0.00831	0.0137	TRUE	1731	0.904911	1.65	Trafficking protein particle complex subunit BET3
ACH1	P32316	-4.89	0.000655	0.00363	TRUE	1578	0.904214	-0.26	Protein PBP4
PMT1	P33775	-3.41	0.00423	0.00866	TRUE	2451	0.902579	1.22	Vesicular-fusion protein SEC18
GCV2	P49095	-2.73	0.0197	0.0264	TRUE	3102	0.900215	1.9	Kelch repeat-containing protein 1
RPA135	P22138	-3.49	0.00285	0.00684	TRUE	3609	0.899164	1.14	ATP-dependent helicase FUN30
UTP20	P35194	-3.78	0.0048	0.0093	TRUE	7479	0.897608	0.85	Tryptophan synthase
IMD4	P50094	-4.97	0.0151	0.0215	TRUE	1575	0.892906	-0.34	V-type proton ATPase subunit E
QNS1	P38795	-4.71	0.015	0.0214	TRUE	2142	0.889596	-0.08	Protein BOB1
CCA1	P21269-3	-5.03	0.00133	0.00474	TRUE	1638	0.887798	-0.4	Protein PET117, mitochondrial
TOM70	P07213	-5.87	0.000103	0.00207	TRUE	1851	0.887511	-1.24	Protein STB3
CEX1	Q12453	-4.67	0.00851	0.0139	TRUE	2283	0.887127	-0.04	Probable GTPase-activating protein GYL1
RAP1	P11938	-2.66	0.0157	0.0222	TRUE	2481	0.886775	1.97	T-complex protein 1 subunit gamma
ZPR1	P53303	-5.14	0.0015	0.00495	TRUE	1458	0.881025	-0.51	Glutamine--tRNA ligase
SEC24	P40482	-2.41	0.013	0.0191	TRUE	2778	0.880646	2.22	Asparagine synthetase [glutamine-hydrolyzing] 1
RPN1	P38764	-2.91	0.00441	0.00884	TRUE	2979	0.878058	1.72	DNA topoisomerase 2
DPH6	Q12429	-3.42	0.00569	0.0104	TRUE	2055	0.87789	1.21	Serine/threonine-protein kinase SCH9
SSF1	P38789	-5.7	0.00031	0.00281	TRUE	1359	0.87696	-1.07	Protein SPP41
RIA1	P53893	-3.79	0.00269	0.00663	TRUE	3330	0.876144	0.84	Gamma-glutamyl phosphate reductase
EMW1	P42842	-3.98	0.00744	0.0126	TRUE	2712	0.876037	0.65	Phenylalanine--tRNA ligase beta subunit
PMT2	P31382	-5.69	0.000536	0.00337	TRUE	2277	0.874419	-1.06	Ornithine decarboxylase
FUN12	P39730	-3.5	0.00193	0.00566	TRUE	3006	0.874404	1.13	Serine--tRNA ligase, cytoplasmic
AFG2	P32794	-2.61	0.0137	0.0198	TRUE	2340	0.873617	2.02	Cell wall mannoprotein PST1
BMS1	Q08965	-3.4	0.017	0.0235	TRUE	3549	0.873102	1.23	ATP-dependent RNA helicase DRS1
OLE1	P21147	-3.76	0.0045	0.00894	TRUE	1530	0.870208	0.87	40S ribosomal protein S23-B
NAB2	P32505	-5.85	4.69e-05	0.0016	TRUE	1575	0.870022	-1.22	Uncharacterized protein YML079W
SHS1	Q07657	-4.47	0.00102	0.00423	TRUE	1653	0.869715	0.16	60S ribosomal protein L5
CPA2	P03965	-2.58	0.0193	0.0261	TRUE	3354	0.867051	2.05	Endoplasmic oxidoreductin-1
LYS4	P49367	-5.95	0.000344	0.00292	TRUE	2079	0.866957	-1.32	DNA-directed RNA polymerase III subunit RPC1
NSA2	P40078	-6.21	4.6e-05	0.0016	TRUE	783	0.866896	-1.58	DNA-directed RNA polymerases I, II, and III subunit RPABC4
SOF1	P33750	-5.35	7.34e-05	0.00183	TRUE	1467	0.86541	-0.72	Aspartate--tRNA ligase, cytoplasmic
PCM1	P38628	-3.02	0.0193	0.026	TRUE	1671	0.864212	1.61	Transcription elongation factor 1
HTS1	P07263-2	-4.06	0.0032	0.00731	TRUE	1638	0.86367	0.57	Protein BMH1
DUS3	Q06053	-4.34	0.0222	0.0294	TRUE	2004	0.862212	0.29	Imitation switch two complex protein 1
GIN4	Q12263	-5.44	0.000273	0.00274	TRUE	3426	0.861773	-0.81	Ribose-phosphate pyrophosphokinase 2
NUP116	Q02630	-3.63	0.00143	0.00485	TRUE	3339	0.859206	1	Tubulin alpha-1 chain
RPF2	P36160	-3.63	0.00117	0.00447	TRUE	1032	0.85899	1	2-methoxy-6-polyprenyl-1,4-benzoquinol methylase, mitochondrial
SST2	P11972	-4.51	0.012	0.0181	TRUE	2094	0.858653	0.12	DNA mismatch repair protein MSH6
REI1	P38344	-4.16	0.0198	0.0265	TRUE	1179	0.857331	0.47	Vacuolar protein sorting-associated protein 17
GDA1	P32621	-6.04	0.000476	0.00324	TRUE	1554	0.856623	-1.41	Small COPII coat GTPase SAR1
TYS1	P36421	-4.2	0.000613	0.00354	TRUE	1182	0.855168	0.43	Enoyl-[acyl-carrier protein] reductase [NADPH, B-specific], mitochondrial
TRM5	P38793	-3.85	0.00346	0.00763	TRUE	1497	0.854604	0.78	40S ribosomal protein S20
KEL1	P38853	-3.66	0.00239	0.00625	TRUE	3492	0.851997	0.97	Adenylosuccinate lyase
MDM38	Q08179	-2.95	0.00584	0.0106	TRUE	1719	0.851976	1.68	3-keto-steroid reductase
RET1	P22276	-2.67	0.029	0.0367	TRUE	3447	0.850626	1.96	Nuclear protein localization protein 4
NUP2	P32499	-4.25	0.0101	0.0158	TRUE	2160	0.850148	0.38	Aspartic proteinase MKC7
ALD6	P54115	-3.39	0.00302	0.00712	TRUE	1500	0.849138	1.24	Peroxiredoxin HYR1
NSP1	P14907	-3.85	0.000957	0.00411	TRUE	2469	0.846731	0.78	Protein phosphatase 2C homolog 3
KES1	P35844	-2.9	0.0308	0.0387	TRUE	1302	0.84559	1.73	Asparagine-rich protein
RQC1	Q05468	-4.31	0.000796	0.00382	TRUE	2169	0.843825	0.32	Uncharacterized protein YLR290C, mitochondrial
SRP72	P38688	-4.29	0.000744	0.00373	TRUE	1920	0.840763	0.34	H/ACA ribonucleoprotein complex subunit 1
SLY1	P22213	-5.76	0.000978	0.00415	TRUE	1998	0.839293	-1.13	Tubulin gamma chain
CRN1	Q06440	-5.34	0.000663	0.00363	TRUE	1953	0.839136	-0.71	Family of serine hydrolases 3
SRP1	Q02821	-3.85	0.00218	0.00596	TRUE	1626	0.838957	0.78	Guanine nucleotide-binding protein subunit beta-like protein
LYS20	P48570	-4.71	0.00761	0.0128	TRUE	1284	0.837077	-0.08	mRNA-capping enzyme subunit beta
LIP5	P32875	-4.44	0.00294	0.00699	TRUE	1242	0.836421	0.19	Heat shock protein 60, mitochondrial
SUP45	P12385	-3.67	0.00192	0.00564	TRUE	1311	0.834269	0.96	Vacuolar aminopeptidase 1
ALD5	P40047	-3.49	0.01	0.0158	TRUE	1560	0.833758	1.14	Hit family protein 1
MAP1	Q01662	-3.34	0.00984	0.0156	TRUE	1161	0.833646	1.29	ADP-ribose 1-phosphate phosphatase
EBP2	P36049	-7.43	7.38e-06	0.00128	TRUE	1281	0.830643	-2.8	Rotenone-insensitive NADH-ubiquinone oxidoreductase, mitochondrial
PEX30	Q06169	-5.83	0.00161	0.00514	TRUE	1569	0.829787	-1.2	DNA-directed RNA polymerase II subunit RPB11
SES1	P07284	-2.96	0.0245	0.0321	TRUE	1386	0.82913	1.67	Protein SST2
URA1	P28272	-4.93	0.0354	0.0435	TRUE	942	0.828771	-0.3	Protein SLY1
NSR1	P27476	-4.8	0.0255	0.0331	TRUE	1242	0.828528	-0.17	S-adenosylmethionine synthase 2
PGM2	P37012	-4.01	0.0153	0.0217	TRUE	1707	0.828118	0.62	Putative transcriptional activator MSA2
HEM15	P16622	-4.31	0.0131	0.0192	TRUE	1179	0.827672	0.32	Transcription factor SPT8
TAF1	P46677	-2.81	0.0144	0.0207	TRUE	3198	0.827583	1.82	ATPase family gene 2 protein
SAS10	Q12136	-4.77	0.00648	0.0114	TRUE	1830	0.826669	-0.14	CAAX prenyl protease 1
SEY1	Q99287	-4.2	0.00219	0.00597	TRUE	2328	0.826616	0.43	ADP-ribosylation factor GTPase-activating protein GLO3
PDC1	P06169	-2.66	0.0115	0.0175	TRUE	1689	0.825226	1.97	Casein kinase I homolog 1
RIX7	Q07844	-5.28	0.00108	0.00436	TRUE	2511	0.825139	-0.65	FACT complex subunit POB3
TOP2	P06786	-2.92	0.00449	0.00894	TRUE	4284	0.825117	1.71	Nucleoporin NUP133
ARG4	P04076	-3.36	0.00774	0.013	TRUE	1389	0.824156	1.27	CCA tRNA nucleotidyltransferase, mitochondrial
SMC3	P47037	-3.5	0.00183	0.00549	TRUE	3690	0.822497	1.13	ATP-dependent RNA helicase DED1
NMA111	P53920	-4.39	0.0078	0.0131	TRUE	2991	0.822144	0.24	Transcription initiation factor TFIID subunit 1
RUP1	Q12242	-3.22	0.0256	0.0332	TRUE	2013	0.82196	1.41	Probable alpha-1,6-mannosyltransferase MNN11
CLU1	Q03690	-4.38	0.000747	0.00373	TRUE	3831	0.820881	0.25	DNA-directed RNA polymerase I subunit RPA49
ADE4	P04046	-2.78	0.0151	0.0215	TRUE	1530	0.82062	1.85	Translationally-controlled tumor protein homolog
CCP1	P00431	-2.13	0.0263	0.0339	TRUE	1083	0.815848	2.5	Synaptobrevin homolog YKT6
THR4	P16120	-5.41	0.00068	0.00366	TRUE	1542	0.815012	-0.78	Thioredoxin-3, mitochondrial
CDC3	P32457	-3.8	0.00274	0.00667	TRUE	1560	0.814732	0.83	40S ribosomal protein S28-B
SMC1	P32908	-4.04	0.00841	0.0138	TRUE	3675	0.813776	0.59	DNA mismatch repair protein MSH2
TPA1	P40032	-3.14	0.00932	0.0148	TRUE	1932	0.810752	1.49	Alpha-soluble NSF attachment protein
TUB2	P02557	-5.03	0.003	0.00708	TRUE	1371	0.810567	-0.4	Dihydroorotate dehydrogenase (fumarate)
PRO1	P32264	-5.77	4.57e-05	0.0016	TRUE	1284	0.810084	-1.14	Mitochondrial import inner membrane translocase subunit TIM50
GDH2	P33327	-4.88	0.00337	0.00751	TRUE	3276	0.808466	-0.25	Coatomer subunit beta
ILV2	P07342	-3.5	0.00455	0.00898	TRUE	2061	0.80713	1.13	Putative ATP-dependent helicase IRC3
CWH41	P53008	-3.01	0.00762	0.0128	TRUE	2499	0.806845	1.62	Type 2A phosphatase activator TIP41
PUT2	P07275	-4.4	0.000601	0.00354	TRUE	1725	0.806366	0.23	Mitochondrial respiratory chain complexes assembly protein YTA12
SPP41	P38904	-5.07	0.000152	0.0023	TRUE	4305	0.805535	-0.44	Medium-chain fatty acid ethyl ester synthase/esterase 2
RVS161	P25343	-5.07	0.000424	0.00315	TRUE	795	0.805193	-0.44	Proteasome subunit beta type-7
ZRT3	P34240	-5.65	0.00168	0.00522	TRUE	1509	0.805055	-1.02	40S ribosomal protein S13
CDC19	P00549	-2.59	0.0182	0.0249	TRUE	1500	0.803465	2.04	60S ribosomal protein L33-A
CIC1	P38779	-4.31	0.000331	0.00291	TRUE	1128	0.803309	0.32	Damage response protein 1
PFK1	P16861	-3.26	0.00587	0.0106	TRUE	2961	0.802388	1.37	Argininosuccinate lyase
NET1	P47035	-5.24	0.0033	0.00743	TRUE	3567	0.802101	-0.61	Multisubstrate pseudouridine synthase 7
COP1	P53622	-3.13	0.0173	0.0239	TRUE	3603	0.801498	1.5	ATP-dependent RNA helicase DBP9
SLK19	Q08581	-2.61	0.0104	0.0162	TRUE	2463	0.801174	2.02	Chromatin structure-remodeling complex subunit RSC9
ARB1	P40024	-4.26	0.000587	0.00351	TRUE	1830	0.79923	0.37	Serine/threonine-protein kinase RCK2
CDC48	P25694	-3.57	0.00264	0.00656	TRUE	2505	0.798141	1.06	Threonine dehydratase, mitochondrial
VPS27	P40343	-5.52	0.00227	0.0061	TRUE	1866	0.797472	-0.89	Vacuolar protein sorting-associated protein 13
ELP2	P42935	-4.56	0.0122	0.0182	TRUE	2364	0.79667	0.07	OTU domain-containing protein 2
NUP145	P49687	-4.77	0.00594	0.0107	TRUE	3951	0.794207	-0.14	Manganese-transporting ATPase 1
SKI8	Q02793	-3.69	0.00444	0.00887	TRUE	1191	0.793155	0.94	Adenylyl cyclase-associated protein
RVB2	Q12464	-4.1	0.000401	0.00311	TRUE	1413	0.791613	0.53	Eukaryotic translation initiation factor 3 subunit A
CCR4	P31384	-6.79	1.89e-05	0.00143	TRUE	2511	0.790939	-2.16	Serine/threonine-protein kinase HRK1
SMY2	P32909	-8.15	0.00638	0.0113	TRUE	2220	0.789042	-3.52	Protein BOI2
ACO1	P19414	-2.37	0.0336	0.0416	TRUE	2334	0.788512	2.26	Myosin-3
TOP1	P04786	-4	0.0151	0.0215	TRUE	2307	0.787899	0.63	6-phosphogluconate dehydrogenase, decarboxylating 1
GCD14	P46959	-3.03	0.0204	0.0273	TRUE	1149	0.786481	1.6	Protein KTI12
SEC3	P33332	-5.04	0.00331	0.00743	TRUE	4008	0.784312	-0.41	C-1-tetrahydrofolate synthase, cytoplasmic
NOT3	P06102	-5.12	0.000297	0.00281	TRUE	2508	0.784277	-0.49	1-(5-phosphoribosyl)-5-[(5-phosphoribosylamino)methylideneamino] imidazole-4-carboxamide isomerase
INO1	P11986	-6.68	0.00906	0.0145	TRUE	1599	0.783759	-2.05	Glutathione S-transferase 1
CDC10	P25342	-4.54	0.000701	0.00367	TRUE	966	0.7832	0.09	Elongator complex protein 3
HBT1	Q07653	-5.24	0.00295	0.00699	TRUE	3138	0.783082	-0.61	Histidine--tRNA ligase, mitochondrial
PUS4	P48567	-4.02	0.00607	0.0109	TRUE	1209	0.78251	0.61	Methionine aminopeptidase 2
GCD6	P32501	-4.76	0.00254	0.00644	TRUE	2136	0.781673	-0.13	Exosome complex component RRP45
VCX1	Q99385	-3.42	0.00319	0.00731	TRUE	1233	0.781449	1.21	Protein APA1
GCN1	P33892	-3.15	0.00529	0.00998	TRUE	8016	0.780627	1.48	Vacuolar transporter chaperone 4
PNP1	Q05788	-3.1	0.0161	0.0226	TRUE	933	0.780588	1.53	Glucose-repressible alcohol dehydrogenase transcriptional effector
FOL1	P53848	-2.89	0.0382	0.0465	TRUE	2472	0.779948	1.74	Nucleolar protein 4
PRE8	P23639	-3.58	0.0285	0.0362	TRUE	750	0.775231	1.05	Mitochondrial protein import protein ZIM17
SRO9	P25567	-3.87	0.00239	0.00625	TRUE	1302	0.773833	0.76	Probable quinone oxidoreductase
RKR1	Q04781	-5.11	0.00082	0.00385	TRUE	4686	0.773654	-0.48	H/ACA ribonucleoprotein complex subunit 4
URA8	P38627	-6.37	0.00024	0.00261	TRUE	1734	0.772768	-1.74	Aminopeptidase Y
OSH7	P38755	-3.51	0.0128	0.0189	TRUE	1311	0.771689	1.12	Vacuolar protein 8
YPR097W	Q06839	-2.87	0.0153	0.0217	TRUE	3219	0.769208	1.76	Diphthine--ammonia ligase
DDI1	P40087	-4.36	0.00712	0.0122	TRUE	1284	0.767576	0.27	Metal resistance protein YCF1
INP53	Q12271	-5.54	5.25e-05	0.00163	TRUE	3321	0.767174	-0.91	T-complex protein 1 subunit epsilon
GLR1	P41921-2	-5.27	0.000312	0.00281	TRUE	1449	0.766523	-0.64	Transketolase 1
UBP3	Q01477	-4.24	0.000813	0.00383	TRUE	2736	0.766117	0.39	Protein BFR2
NAM7	P30771	-3.8	0.0163	0.0227	TRUE	2913	0.765664	0.83	Cell division control protein 3
PMT4	P46971	-4.14	0.00341	0.00756	TRUE	2286	0.765514	0.49	26S protease regulatory subunit 6B homolog
SDH1	Q00711	-6.14	3.01e-05	0.00154	TRUE	1920	0.762395	-1.51	MICOS complex subunit MIC60
UTP15	Q04305	-3.04	0.00971	0.0154	TRUE	1539	0.761985	1.59	Deoxyuridine 5-triphosphate nucleotidohydrolase
ASN1	P49089	-3.52	0.00307	0.00716	TRUE	1716	0.761689	1.11	Adenylate kinase isoenzyme 6 homolog FAP7
LCP5	P40079	-3.15	0.00792	0.0132	TRUE	1071	0.760762	1.48	Spermidine synthase
SIP5	P40210	-4.81	0.000628	0.00355	TRUE	1467	0.759742	-0.18	Elongation factor 2
DUG2	P38149	-2.4	0.0217	0.0288	TRUE	2634	0.759529	2.23	Peptidyl-prolyl cis-trans isomerase CYP7
SER3	P40054	-5.53	0.00138	0.0048	TRUE	1407	0.758969	-0.9	DNA replication licensing factor MCM3
DNM1	P54861	-4.87	0.00177	0.00538	TRUE	2271	0.757839	-0.24	T-complex protein 1 subunit eta
RNH70	P53331	-3.83	0.0219	0.0291	TRUE	1659	0.757477	0.8	Serine/threonine-protein phosphatase PP2A-2 catalytic subunit
BFR2	Q06631	-3.04	0.00309	0.00718	TRUE	1602	0.755129	1.59	Proteasome subunit beta type-2
NDE1	P40215	-1.82	0.0399	0.0482	TRUE	1680	0.753639	2.81	54S ribosomal protein L27, mitochondrial
MCA1	Q08601	-3.67	0.0113	0.0173	TRUE	1296	0.753375	0.96	cAMP-dependent protein kinase regulatory subunit
TED1	P40533	-6.07	0.000183	0.00251	TRUE	1419	0.752257	-1.44	DNA polymerase alpha-binding protein
FRS1	P15624	-3.08	0.032	0.0399	TRUE	1785	0.752023	1.55	Eukaryotic translation initiation factor 3 subunit I
DLD1	P32891	-6.48	0.000235	0.00261	TRUE	1761	0.751934	-1.85	Porphobilinogen deaminase
AAH1	P53909	-3.83	0.00129	0.00473	TRUE	1041	0.749005	0.8	Eukaryotic translation initiation factor eIF-1
NUP157	P40064	-4.29	0.00402	0.00835	TRUE	4173	0.748446	0.34	T-complex protein 1 subunit alpha
PUB1	P32588	-3.36	0.00493	0.0095	TRUE	1359	0.74804	1.27	NAD-specific glutamate dehydrogenase
NOG2	P53742	-3.16	0.026	0.0336	TRUE	1458	0.747387	1.47	Aromatic amino acid aminotransferase 2
RRP43	P25359	-4.59	0.0313	0.0392	TRUE	1182	0.74624	0.04	60S ribosomal protein L3
DAP2	P18962	-3.05	0.00469	0.00915	TRUE	2454	0.746052	1.58	Acetyl-CoA acetyltransferase
CTS1	P29029	-2.62	0.01	0.0158	TRUE	1686	0.741252	2.01	Suppressor of lethality of KEX2 GAS1 double null mutant protein 1
TAF5	P38129	-4.37	0.000335	0.00291	TRUE	2394	0.739028	0.26	T-complex protein 1 subunit zeta
HIS7	P33734	-3.56	0.00797	0.0133	TRUE	1656	0.736669	1.07	Pyrroline-5-carboxylate reductase
ERG5	P54781	-5.37	0.000248	0.00261	TRUE	1614	0.736033	-0.74	60S ribosomal protein L11-B
IST2	P38250	-5.34	0.00125	0.00469	TRUE	2838	0.735009	-0.71	Vacuolar calcium ion transporter
ADO1	P47143	-4.72	0.00361	0.00783	TRUE	1020	0.734943	-0.09	60S ribosomal protein L23-B
SER1	P33330	-3.2	0.00851	0.0139	TRUE	1185	0.73455	1.43	Histone chaperone RTT106
ERG1	P32476	-4.03	0.00194	0.00566	TRUE	1488	0.730354	0.6	40S ribosomal protein S21-B
HPT1	Q04178	-3.33	0.0102	0.0159	TRUE	663	0.729104	1.3	D-tyrosyl-tRNA(Tyr) deacylase
SSQ1	Q05931	-4.65	0.00109	0.00437	TRUE	1971	0.729084	-0.02	Protein disulfide-isomerase
CDC53	Q12018	-4.82	0.000806	0.00383	TRUE	2445	0.727377	-0.19	Dihydroxy-acid dehydratase, mitochondrial
RPF1	P38805	-4.99	0.000457	0.00323	TRUE	885	0.725999	-0.36	Repressible alkaline phosphatase
PHO13	P19881	-3.97	0.000525	0.00335	TRUE	936	0.725429	0.66	Threonine synthase
HMT1	P38074	-2.84	0.00595	0.0107	TRUE	1044	0.723741	1.79	60S ribosomal protein L13-A
CSE1	P33307	-6.01	0.000574	0.00348	TRUE	2880	0.723591	-1.38	ATP-dependent 6-phosphofructokinase subunit alpha
DBP8	P38719	-5.3	0.000711	0.00368	TRUE	1293	0.72169	-0.67	Alpha,alpha-trehalose-phosphate synthase [UDP-forming] 56 kDa subunit
ORC1	P54784	-5.29	0.000772	0.00378	TRUE	2742	0.720529	-0.66	Probable di- and tripeptidase DUG2
ARO7	P32178	-2.29	0.0278	0.0355	TRUE	768	0.719622	2.34	Dihydrofolate reductase
CPR7	P47103	-3.93	0.0105	0.0164	TRUE	1179	0.71869	0.7	Oxysterol-binding protein homolog 2
CMS1	Q07897	-4.23	0.0125	0.0185	TRUE	873	0.717824	0.4	Nucleolar protein 16
AST1	P35183	-5.41	0.000245	0.00261	TRUE	1287	0.715775	-0.78	D-3-phosphoglycerate dehydrogenase 2
AIM9	P40053	-3.58	0.0015	0.00495	TRUE	1881	0.715193	1.05	Down-regulator of invasive growth 1
CCT4	P39078	-3.67	0.0053	0.00999	TRUE	1584	0.71518	0.96	Inorganic pyrophosphatase
SPB1	P25582	-4.7	0.00126	0.00469	TRUE	2523	0.71499	-0.07	Serine/threonine-protein kinase HAL5
SPT16	P32558	-2.41	0.0112	0.0171	TRUE	3105	0.713761	2.22	tRNA (guanine(37)-N1)-methyltransferase
SHE10	P53075	-6.39	0.000107	0.00207	TRUE	1731	0.710435	-1.76	Guanine nucleotide-binding protein subunit beta
ESF1	Q06344	-3.87	0.0361	0.0444	TRUE	1884	0.709445	0.76	Eukaryotic translation initiation factor 2 subunit alpha
WRS1	Q12109	-2.71	0.014	0.0202	TRUE	1296	0.708445	1.92	78 kDa glucose-regulated protein homolog
NPL3	Q01560	-4.91	0.0362	0.0444	TRUE	1242	0.70835	-0.28	Putative uncharacterized oxidoreductase YGL039W
UGA1	P17649	-6.15	0.000455	0.00323	TRUE	1413	0.707018	-1.52	ATP-dependent molecular chaperone HSC82
PRP19	P32523	-3.24	0.00561	0.0104	TRUE	1509	0.706899	1.39	Protein YOP1
ABF1	P14164	-2.97	0.0309	0.0388	TRUE	2193	0.706658	1.66	Phosphomevalonate kinase
RPC34	P32910	-2.76	0.0187	0.0255	TRUE	951	0.706601	1.87	Homoaconitase, mitochondrial
RPT6	Q01939	-4.15	0.00564	0.0104	TRUE	1215	0.705645	0.48	COMPASS component SWD2
SEN1	Q00416	-5	0.00165	0.00518	TRUE	6693	0.7037	-0.37	Bifunctional purine biosynthetic protein ADE5,7
PGA3	Q12746	-2.26	0.0205	0.0274	TRUE	936	0.703678	2.37	Glutamate 5-kinase
CDC28	P00546	-4.42	0.000392	0.00307	TRUE	894	0.702581	0.21	RNA polymerase II degradation factor 1
ASN2	P49090	-3.1	0.0124	0.0184	TRUE	1716	0.700919	1.53	37S ribosomal protein PET123, mitochondrial
SAH1	P39954	-4.79	0.000183	0.00251	TRUE	1347	0.698945	-0.16	Translation initiation factor eIF-2B subunit epsilon
GPM3	Q12326	-5.62	0.00533	0.01	TRUE	909	0.697219	-0.99	Ubiquitin carboxyl-terminal hydrolase 1
GUS1	P46655	-3.85	0.00115	0.00441	TRUE	2124	0.696795	0.78	Uroporphyrinogen-III synthase
LYS1	P38998	-4.92	0.00304	0.00713	TRUE	1119	0.696785	-0.29	Small nuclear ribonucleoprotein-associated protein B
PHO84	P25297	-5.05	0.0011	0.00438	TRUE	1761	0.692114	-0.42	SWI5-dependent HO expression protein 3
RNR2	P09938	-3.61	0.00355	0.00772	TRUE	1197	0.692064	1.02	Uncharacterized isomerase YHI9
DUS1	P53759	-4.51	0.00233	0.00616	TRUE	1269	0.691675	0.12	ADP-ribosylation factor-binding protein GGA2
RPN9	Q04062	-3.89	0.027	0.0346	TRUE	1179	0.691661	0.74	5-oxoprolinase
TOM71	P38825	-4.63	0.00354	0.00772	TRUE	1917	0.691371	0	ATP-dependent RNA helicase eIF4A
RRP5	Q05022	-4.57	0.00209	0.00586	TRUE	5187	0.691341	0.06	Valine--tRNA ligase, mitochondrial
RSP5	P39940	-4.51	0.00894	0.0144	TRUE	2427	0.690695	0.12	1,3-beta-glucanosyltransferase GAS1
APE1	P14904	-4.81	0.00114	0.00441	TRUE	1542	0.690164	-0.18	60S acidic ribosomal protein P0
CBF1	P17106	-5.7	0.00205	0.00582	TRUE	1053	0.688338	-1.07	Succinyl-CoA ligase [ADP-forming] subunit alpha, mitochondrial
UBP1	P25037	-6.04	3.48e-05	0.00154	TRUE	2427	0.687957	-1.41	DNA-directed RNA polymerase I subunit RPA190
VAC8	P39968	-4.66	0.000248	0.00261	TRUE	1734	0.686761	-0.03	Mannose-1-phosphate guanyltransferase
HAL5	P38970	-3.07	0.0228	0.03	TRUE	2565	0.686137	1.56	ARS-binding factor 1
AFG3	P39925	-4.89	0.00743	0.0126	TRUE	2283	0.683748	-0.26	S-methyl-5-thioadenosine phosphorylase
SLA2	P33338	-5.79	0.000211	0.00257	TRUE	2904	0.683267	-1.16	Acetolactate synthase catalytic subunit, mitochondrial
MAE1	P36013	-5.76	0.000262	0.00267	TRUE	2007	0.682246	-1.13	54S ribosomal protein L17, mitochondrial
RPA34	P47006	-5.07	0.000237	0.00261	TRUE	699	0.682007	-0.44	Metal homeostasis factor ATX1
ACC1	Q00955	-3.13	0.0084	0.0138	TRUE	6699	0.681605	1.5	Ubiquitin-activating enzyme E1 1
PMT3	P47190	-6.63	2.16e-05	0.00147	TRUE	2259	0.681358	-2	Exosome complex component RRP40
GSH1	P32477	-3.94	0.000854	0.00393	TRUE	2034	0.678967	0.69	Valine/tyrosine/tryptophan amino-acid permease 1
POB3	Q04636	-3.74	0.00149	0.00495	TRUE	1656	0.67873	0.89	Isocitrate dehydrogenase [NAD] subunit 2, mitochondrial
HRK1	Q08732	-3.7	0.00112	0.0044	TRUE	2277	0.674826	0.93	Eukaryotic translation initiation factor 2A
USO1	P25386	-4.5	0.00472	0.00919	TRUE	5370	0.673939	0.13	ATP-dependent RNA helicase HAS1
RSC1	P53236	-5.64	0.000462	0.00323	TRUE	2784	0.671885	-1.01	ATP-dependent helicase NAM7
MTC1	P47018	-4.43	0.000509	0.00328	TRUE	1434	0.671794	0.2	Heat shock protein 70 homolog LHS1
HIS6	P40545	-3.52	0.00231	0.00614	TRUE	783	0.671607	1.11	Protein HRB1
PAF1	P38351	-3.72	0.00539	0.0101	TRUE	1335	0.670909	0.91	Ribosome production factor 1
ILV1	P00927	-3.26	0.0101	0.0158	TRUE	1728	0.670316	1.37	Mitochondrial outer membrane protein OM45
UTP9	P38882	-2.5	0.0109	0.0167	TRUE	1725	0.669259	2.13	DNA-directed RNA polymerase I subunit RPA12
TIP41	Q12199	-3.28	0.0168	0.0233	TRUE	1068	0.668969	1.35	RNA annealing protein YRA1
PRS4	P38063	-1.97	0.0415	0.0499	TRUE	978	0.668813	2.66	Fumarate reductase 1
HSP150	P32478	-4.11	0.00369	0.00791	TRUE	1239	0.667785	0.52	Protein MAK16
CCT3	P39077	-3.82	0.00112	0.0044	TRUE	1602	0.666332	0.81	Phosphoribosylglycinamide formyltransferase
MPD2	Q99316	-3.31	0.00352	0.00772	TRUE	831	0.665204	1.32	UBP3-associated protein BRE5
RPL7B	Q12213	-2.79	0.00598	0.0108	TRUE	732	0.664815	1.84	N-(5-phosphoribosyl)anthranilate isomerase
RNA14	P25298	-3.72	0.00183	0.00549	TRUE	2031	0.664421	0.91	Pentafunctional AROM polypeptide
NOP4	P37838	-3.42	0.0164	0.0228	TRUE	2055	0.664226	1.21	Translation machinery-associated protein 64
TCB1	Q12466	-4.9	0.000981	0.00415	TRUE	3558	0.662037	-0.27	Ribosome biogenesis protein NSA1
TRL1	P09880	-3.1	0.0184	0.0252	TRUE	2481	0.661304	1.53	Protein disulfide isomerase MPD2
PTC3	P34221	-3.53	0.0225	0.0297	TRUE	1404	0.660842	1.1	T-complex protein 1 subunit beta
ESF2	P53743	-6.14	3.75e-05	0.00154	TRUE	948	0.660262	-1.51	Protein SOF1
PSE1	P32337	-5.6	6.17e-05	0.00169	TRUE	3267	0.660225	-0.97	Glycine dehydrogenase (decarboxylating), mitochondrial
UTP7	P40055	-6.32	4.04e-05	0.00154	TRUE	1662	0.660113	-1.69	Elongation factor Tu, mitochondrial
RSC9	Q03124	-3.06	0.0264	0.034	TRUE	1743	0.659345	1.57	NGG1-interacting factor 3
ERG10	P41338	-3.96	0.00327	0.00736	TRUE	1194	0.65853	0.67	Reticulon-like protein 1
DEF1	P35732	-5.55	0.00347	0.00763	TRUE	2214	0.658511	-0.92	Carbamoyl-phosphate synthase arginine-specific small chain
ILV5	P06168	-3.26	0.00876	0.0141	TRUE	1185	0.658014	1.37	Autophagy-related protein 14
VMS1	Q04311	-4.43	0.00197	0.0057	TRUE	1896	0.657562	0.2	Heat shock protein SSA2
DRE2	P36152	-4.92	0.0044	0.00884	TRUE	1044	0.657539	-0.29	Glycerol-1-phosphate phosphohydrolase 2
SEC18	P18759	-3.83	0.00187	0.00554	TRUE	2274	0.657439	0.8	Dihydrolipoyl dehydrogenase, mitochondrial
GOR1	P53839	-3.34	0.0134	0.0194	TRUE	1050	0.657333	1.29	ATP synthase subunit epsilon, mitochondrial
AIM6	Q07716	-4.04	0.00274	0.00667	TRUE	1170	0.654961	0.59	Protein MLF3
NBA1	Q08229	-4.25	0.0117	0.0177	TRUE	1503	0.654748	0.38	60S ribosomal protein L24-A
RSR1	P13856	-3.73	0.0232	0.0304	TRUE	816	0.654575	0.9	Protein transport protein SEC7
ILV3	P39522	-3.61	0.00638	0.0113	TRUE	1755	0.653959	1.02	SEC14 cytosolic factor
STE23	Q06010	-6.75	1.51e-05	0.00143	TRUE	3081	0.652662	-2.12	DNA-directed RNA polymerase III subunit RPC2
RVS167	P39743	-5.12	0.00101	0.00419	TRUE	1446	0.652606	-0.49	Nucleolar protein 12
SEC21	P32074	-5.78	0.00211	0.00587	TRUE	2805	0.652285	-1.15	RNA-binding protein SRO9
SKI7	Q08491	-3.74	0.0211	0.0281	TRUE	2241	0.651959	0.89	Nucleoporin NUP159
SNF1	P06782	-4.67	0.00607	0.0109	TRUE	1899	0.649653	-0.04	Signal recognition particle receptor subunit beta
MGM1	P32266	-3.46	0.0127	0.0187	TRUE	2643	0.649518	1.17	Protein arginine N-methyltransferase 1
PHO81	P17442	-2.59	0.0101	0.0158	TRUE	3534	0.648352	2.04	Transaminated amino acid decarboxylase
NRP1	P32770	-4.71	0.000758	0.00375	TRUE	2157	0.646921	-0.08	U4/U6 small nuclear ribonucleoprotein PRP3
ERG11	P10614	-3.88	0.0064	0.0113	TRUE	1590	0.646921	0.75	Protein ERP2
SFB3	P38810	-4.05	0.000634	0.00356	TRUE	2787	0.644849	0.58	PX domain-containing protein YPR097W
ZTA1	P38230	-4.3	0.00842	0.0138	TRUE	1002	0.644549	0.33	60S ribosomal protein L36-B
MLP2	P40457	-4.29	0.000919	0.00408	TRUE	5037	0.643718	0.34	Nucleolar protein 56
GAS1	P22146	-3.67	0.00133	0.00474	TRUE	1677	0.643089	0.96	ATP synthase subunit beta, mitochondrial
ALD4	P46367	-4.77	0.00122	0.00461	TRUE	1557	0.642942	-0.14	Proteasome subunit beta type-4
UBA2	P52488	-4.97	0.00499	0.00958	TRUE	1908	0.64262	-0.34	Small glutamine-rich tetratricopeptide repeat-containing protein 2
RET2	P43621	-6.28	9.47e-05	0.00204	TRUE	1638	0.641911	-1.65	37S ribosomal protein S18, mitochondrial
PRD1	P25375	-5.5	0.00435	0.00877	TRUE	2136	0.641157	-0.87	Probable electron transfer flavoprotein-ubiquinone oxidoreductase, mitochondrial
NUP53	Q03790	-5.41	0.000409	0.00315	TRUE	1425	0.640935	-0.78	mRNA-decapping enzyme subunit 2
RGD1	P38339	-5.19	0.00335	0.00747	TRUE	1998	0.638914	-0.56	Rab proteins geranylgeranyltransferase component A
RPA190	P10964	-3.79	0.00703	0.0121	TRUE	4992	0.638049	0.84	Ribosome biogenesis protein YTM1
PAN5	P38787	-3.41	0.0224	0.0296	TRUE	1137	0.637448	1.22	37S ribosomal protein S35, mitochondrial
STI1	P15705	-4.36	0.000606	0.00354	TRUE	1767	0.633964	0.27	Required for respiratory growth protein 1, mitochondrial
HOM3	P10869	-3.44	0.0191	0.0259	TRUE	1581	0.633555	1.19	60S ribosomal protein L10
GDI1	P39958	-3.91	0.0255	0.0331	TRUE	1353	0.633366	0.72	Nucleoporin NUP145
GSF2	Q04697	-4.13	0.000999	0.00418	TRUE	1209	0.632874	0.5	Uridine nucleosidase
BAR1	P12630	-6.96	0.000132	0.00216	TRUE	1761	0.631922	-2.33	F-box protein HRT3
TBF1	Q02457	-3.29	0.00416	0.00854	TRUE	1686	0.630995	1.34	Heat shock protein SSA4
MCM6	P53091	-4.43	0.000697	0.00367	TRUE	3051	0.630978	0.2	Importin subunit alpha
CRZ1	P53968	-5.36	0.000105	0.00207	TRUE	2034	0.62944	-0.73	Protein SCD6
TCB3	Q03640	-4.41	0.00104	0.00428	TRUE	4635	0.627532	0.22	Aromatic/aminoadipate aminotransferase 1
BCY1	P07278	-4.71	0.00354	0.00772	TRUE	1248	0.626143	-0.08	Protein BZZ1
KAR2	P16474	-5.1	0.00103	0.00423	TRUE	2046	0.624943	-0.47	Tubulin alpha-3 chain
PIN4	P34217	-2.73	0.00731	0.0125	TRUE	2004	0.62352	1.9	Probable glycosidase CRH2
FAA3	P39002	-4.32	0.00857	0.0139	TRUE	2082	0.623416	0.31	Regulator of Ty1 transposition protein 103
CCT6	P39079	-3.78	0.00394	0.00823	TRUE	1638	0.622592	0.85	Protein transport protein SEC13
ADE1	P27616	-3.63	0.00479	0.0093	TRUE	918	0.622501	1	Importin alpha re-exporter
DBP5	P20449	-4.22	0.00229	0.0061	TRUE	1446	0.622199	0.41	Serine/threonine-protein phosphatase T
POL30	P15873	-2.67	0.0124	0.0184	TRUE	774	0.620454	1.96	Ribosomal RNA-processing protein 17
RRP9	Q06506	-4.31	0.00345	0.00763	TRUE	1719	0.620441	0.32	Trafficking protein particle complex subunit 20
UBP10	P53874	-3.7	0.0125	0.0186	TRUE	2376	0.618972	0.93	Ubiquitin carboxyl-terminal hydrolase 10
PHO8	P11491	-6.12	0.000104	0.00207	TRUE	1698	0.618216	-1.49	Adenine phosphoribosyltransferase 1
TPS1	Q00764	-4.36	0.0193	0.026	TRUE	1485	0.617434	0.27	40S ribosomal protein S9-B
RCL1	Q08096	-4.06	0.0135	0.0196	TRUE	1101	0.616895	0.57	Oxysterol-binding protein homolog 6
TIF3	P34167	-2.75	0.0188	0.0257	TRUE	1308	0.616765	1.88	Protein NBA1
OTU2	P38747	-3.8	0.00348	0.00763	TRUE	921	0.614769	0.83	Protein TED1
MYO1	P08964	-3.68	0.000964	0.00411	TRUE	5784	0.614008	0.95	Nucleolar protein 58
RSC4	Q02206	-5.1	0.0247	0.0322	TRUE	1875	0.613933	-0.47	Neutral trehalase
CHC1	P22137	-4.3	0.00491	0.0095	TRUE	4959	0.612253	0.33	GMP synthase [glutamine-hydrolyzing]
FRS2	P15625	-2.75	0.0362	0.0444	TRUE	1509	0.611673	1.88	ATPase-stabilizing factor 9 kDa, mitochondrial
SCJ1	P25303	-4.11	0.00136	0.00475	TRUE	1131	0.609202	0.52	Uncharacterized protein YLR363W-A
RVB1	Q03940	-4.49	0.00672	0.0117	TRUE	1389	0.60869	0.14	Cytoplasmic export protein 1
SIR4	P11978	-3.54	0.0045	0.00894	TRUE	4074	0.608548	1.09	T-complex protein 1 subunit theta
PST1	Q12355	-2.76	0.0272	0.0348	TRUE	1332	0.607824	1.87	26S protease regulatory subunit 8 homolog
CAR1	P00812	-7.05	0.000113	0.00215	TRUE	999	0.607631	-2.42	60S acidic ribosomal protein P2-beta
LHP1	P33399	-3.82	0.0112	0.0172	TRUE	825	0.606618	0.81	Calcium/calmodulin-dependent protein kinase II
SMD2	Q06217	-3.47	0.00203	0.0058	TRUE	333	0.606364	1.16	Protein SNQ2
MYO3	P36006	-4.05	0.00465	0.00909	TRUE	3816	0.605048	0.58	Alpha-1,3-mannosyltransferase MNN1
FUM1	P08417	-4.64	0.00202	0.0058	TRUE	1464	0.603168	-0.01	Nuclear GTP-binding protein NUG1
NPT1	P39683	-4.9	0.00141	0.00484	TRUE	1287	0.602148	-0.27	Bromodomain-containing factor 1
EIS1	Q05050	-4.59	0.00207	0.00584	TRUE	2529	0.598737	0.04	Ribonucleoside-diphosphate reductase small chain 1
MIC27	P50945	-6.7	1.23e-05	0.00128	TRUE	702	0.598064	-2.07	Histidinol-phosphatase
MRH1	Q12117	-5.69	0.000748	0.00373	TRUE	960	0.597386	-1.06	Alpha-1,2-mannosyltransferase MNN5
KRI1	P42846	-5.15	0.00024	0.00261	TRUE	1773	0.596547	-0.52	Uracil phosphoribosyltransferase
BDF1	P35817	-5.02	0.000585	0.00351	TRUE	2058	0.595354	-0.39	Putative Xaa-Pro aminopeptidase FRA1
SER33	P40510	-4.76	0.000156	0.0023	TRUE	1407	0.59368	-0.13	Tricalbin-2
GLY1	P37303	-3	0.0356	0.0438	TRUE	1161	0.592054	1.63	Proline dehydrogenase, mitochondrial
APL4	Q12028	-4.99	0.000532	0.00337	TRUE	2496	0.592018	-0.36	Ribose-phosphate pyrophosphokinase 4
GLO3	P38682	-3.65	0.00603	0.0108	TRUE	1479	0.591834	0.98	10 kDa heat shock protein, mitochondrial
CET1	O13297	-4.19	0.00315	0.00726	TRUE	1647	0.590011	0.44	DNA-directed RNA polymerases I, II, and III subunit RPABC1
MTD1	Q02046	-3.95	0.00516	0.00981	TRUE	960	0.589839	0.68	Protein TMA108
PKC1	P24583	-3.69	0.0038	0.00806	TRUE	3453	0.58916	0.94	Plasma membrane ATPase 1
SIS2	P36024	-5.38	9.67e-05	0.00204	TRUE	1686	0.588183	-0.75	Multifunctional methyltransferase subunit TRM112
ARP3	P47117	-3.43	0.00714	0.0122	TRUE	1347	0.587929	1.2	Cell division control protein 10
GND1	P38720	-4.03	0.00194	0.00566	TRUE	1467	0.587439	0.6	Phospho-2-dehydro-3-deoxyheptonate aldolase, tyrosine-inhibited
YCF1	P39109	-4.54	0.00192	0.00565	TRUE	4545	0.585159	0.09	3-isopropylmalate dehydratase
SDS22	P36047	-3.21	0.0338	0.0417	TRUE	1014	0.584664	1.42	60S ribosomal protein L24-B
UBX2	Q04228	-6.59	6.37e-05	0.00172	TRUE	1752	0.584588	-1.96	Homocysteine S-methyltransferase 2
UGP1	P32861	-3.51	0.0102	0.0159	TRUE	1497	0.584093	1.12	40S ribosomal protein S12
CAM1	P29547	-3.87	0.00219	0.00597	TRUE	1245	0.582501	0.76	Elongator complex protein 1
DLD3	P39976	-4.06	0.000649	0.00361	TRUE	1488	0.581246	0.57	N-terminal acetyltransferase A complex subunit NAT5
AAT2	P23542	-3.41	0.0287	0.0364	TRUE	1254	0.581046	1.22	Chromatin assembly factor 1 subunit p90
HEM13	P11353	-6.52	0.000166	0.00239	TRUE	984	0.577853	-1.89	Carboxypeptidase S
BPL1	P48445	-4.43	0.00291	0.00694	TRUE	2070	0.577662	0.2	Anthranilate phosphoribosyltransferase
GEF1	P37020	-5.61	0.0075	0.0127	TRUE	2337	0.577423	-0.98	Small nuclear ribonucleoprotein Sm D2
ERJ5	P43613	-5.26	0.00308	0.00716	TRUE	885	0.577417	-0.63	Phosphopantothenoylcysteine decarboxylase subunit SIS2
TIM50	Q02776	-4.94	0.000207	0.00257	TRUE	1428	0.577234	-0.31	Vacuolar transporter chaperone 2
PET10	P36139	-3.17	0.00625	0.0111	TRUE	849	0.575968	1.46	Actin-like protein ARP9
NUP60	P39705	-3.1	0.00522	0.0099	TRUE	1617	0.57547	1.53	GrpE protein homolog, mitochondrial
RPT3	P33298	-3.98	0.0191	0.0259	TRUE	1284	0.573903	0.65	AP-1 complex subunit gamma-1
LAP3	Q01532-2	-4.2	0.00904	0.0145	TRUE	1362	0.573776	0.43	Clustered mitochondria protein 1
CSR1	Q06705	-4.19	0.0242	0.0318	TRUE	1224	0.573602	0.44	Ferulic acid decarboxylase 1
COR1	P07256	-4.05	0.00114	0.00441	TRUE	1371	0.573268	0.58	Lipoyl synthase, mitochondrial
IDI1	P15496	-5.06	0.000792	0.00382	TRUE	864	0.572617	-0.43	Protein disulfide-isomerase MPD1
PMR1	P13586	-5.63	0.000159	0.00232	TRUE	2850	0.572614	-1	DNA topoisomerase 1
YPR148C	Q06523	-4.74	0.0119	0.018	TRUE	1305	0.571302	-0.11	Reduced viability upon starvation protein 167
GYL1	Q04322	-3.75	0.00134	0.00474	TRUE	2160	0.57113	0.88	Serine hydroxymethyltransferase, mitochondrial
MEU1	Q07938	-4.1	0.00534	0.01	TRUE	1011	0.570355	0.53	40S ribosomal protein S25-A
RSC58	Q07979	-4.08	0.00492	0.0095	TRUE	1506	0.569069	0.55	Thiosulfate sulfurtransferase RDL1, mitochondrial
YGR054W	P53235	-3.78	0.00181	0.00545	TRUE	1926	0.56499	0.85	Nucleoporin NUP57
SPE1	P08432	-3.41	0.0127	0.0188	TRUE	1398	0.564703	1.22	Cystathionine beta-synthase
NDI1	P32340	-4.57	0.00239	0.00625	TRUE	1539	0.564532	0.06	60S ribosomal protein L16-B
LPD1	P09624	-3.92	0.0042	0.0086	TRUE	1497	0.563121	0.71	60S ribosomal protein L30
CCT7	P42943	-3.27	0.0058	0.0106	TRUE	1650	0.562969	1.36	Pyruvate dehydrogenase E1 component subunit alpha, mitochondrial
SPN1	Q06505	-6.1	0.00186	0.00551	TRUE	1230	0.561104	-1.47	26S protease regulatory subunit 6A
SLA1	P32790	-5.73	0.000859	0.00394	TRUE	3732	0.56035	-1.1	Ubiquitin carboxyl-terminal hydrolase 6
PIM1	P36775	-4.46	0.000548	0.00341	TRUE	3399	0.55962	0.17	Ribosome assembly protein RRB1
SKI2	P35207	-4.64	0.00339	0.00755	TRUE	3861	0.559041	-0.01	Glutamine--fructose-6-phosphate aminotransferase [isomerizing]
YER152C	P10356	-5.54	5.14e-05	0.00163	TRUE	1329	0.558504	-0.91	Inorganic phosphate transporter PHO84
MNN9	P39107	-3.41	0.00425	0.00868	TRUE	1185	0.557789	1.22	ADP-ribosylation factor GTPase-activating protein effector protein 2
MEF1	P25039	-3.7	0.00816	0.0135	TRUE	2283	0.557703	0.93	Cytochrome b-c1 complex subunit 1, mitochondrial
MET7	Q08645	-5.85	0.00031	0.00281	TRUE	1644	0.557505	-1.22	Uncharacterized protein MRP8
RRP40	Q08285	-3.57	0.026	0.0336	TRUE	720	0.556793	1.06	Protein CAJ1
EFR3	Q03653	-3.2	0.00867	0.014	TRUE	2346	0.556365	1.43	Phenylalanine--tRNA ligase alpha subunit
CAR2	P07991	-4.15	0.00228	0.0061	TRUE	1272	0.553241	0.48	Ornithine aminotransferase
ERG6	P25087	-5.08	0.000786	0.00381	TRUE	1149	0.551456	-0.45	Peptide methionine sulfoxide reductase
SUA7	P29055	-4.7	0.000419	0.00315	TRUE	1035	0.551342	-0.07	Triosephosphate isomerase
RMD9	P53140	-3.46	0.01	0.0158	TRUE	1938	0.550039	1.17	tRNA threonylcarbamoyladenosine dehydratase 1
TFC1	P32367	-3.39	0.0234	0.0308	TRUE	1947	0.550021	1.24	rRNA 2-O-methyltransferase fibrillarin
GGA2	P38817	-4.43	0.00105	0.00429	TRUE	1755	0.54862	0.2	Fatty acid synthase subunit alpha
HXT1	P32465	-4.09	0.00331	0.00743	TRUE	1710	0.547081	0.54	Transcriptional regulatory protein RXT3
NOP16	P40007	-5.63	0.000285	0.00279	TRUE	693	0.546904	-1	Translation machinery-associated protein 7
MVD1	P32377	-4.95	0.00036	0.00297	TRUE	1188	0.546294	-0.32	Exosome complex component CSL4
SPT6	P23615	-4.31	0.0207	0.0276	TRUE	4353	0.545771	0.32	L-asparaginase 1
RPB3	P16370	-3	0.00544	0.0101	TRUE	954	0.545374	1.63	Zinc finger protein ZPR1
AOS1	Q06624	-3.31	0.0192	0.026	TRUE	1041	0.54508	1.32	Suppressor protein STM1
NUP159	P40477	-4.05	0.0027	0.00663	TRUE	4380	0.543504	0.58	Probable metalloprotease ARX1
SEC16	P48415	-3.32	0.0137	0.0199	TRUE	6585	0.543337	1.31	Bifunctional purine biosynthesis protein ADE17
IDH1	P28834	-4.75	0.00136	0.00475	TRUE	1080	0.543328	-0.12	Zinc finger protein GIS2
QCR2	P07257	-3.4	0.0044	0.00884	TRUE	1104	0.54141	1.23	AP-3 complex subunit sigma
BOI2	P39969	-4.01	0.00988	0.0156	TRUE	3120	0.541109	0.62	Ribosome biogenesis protein RPF2
ARO2	P28777	-4.57	0.0015	0.00495	TRUE	1128	0.540051	0.06	(R,R)-butanediol dehydrogenase
CPA1	P07258	-4.09	0.0197	0.0264	TRUE	1233	0.537261	0.54	Actin-related protein 4
RSC8	P43609	-3.33	0.00275	0.00667	TRUE	1671	0.536595	1.3	Ubiquitin-like protein MDY2
RNQ1	P25367	-3.16	0.0183	0.025	TRUE	1215	0.536413	1.47	Inositol monophosphatase 1
VMA2	P16140	-4.66	0.00212	0.00588	TRUE	1551	0.535341	-0.03	Co-chaperone protein SBA1
URA2	P07259	-3.34	0.00524	0.00992	TRUE	6642	0.535159	1.29	Heat shock protein homolog SSE1
ERG8	P24521	-3.52	0.00405	0.00841	TRUE	1353	0.533529	1.11	Exocyst complex component SEC3
BCP1	Q06338	-3.05	0.0302	0.0379	TRUE	849	0.533173	1.58	Exosome complex protein LRP1
GTB1	Q04924	-6.96	0.000701	0.00367	TRUE	2106	0.532524	-2.33	LAS seventeen-binding protein 3
EXG1	P23776	-2.85	0.011	0.0169	TRUE	1344	0.531793	1.78	Ubiquitin carboxyl-terminal hydrolase 3
PRS1	P32895	-3.36	0.00376	0.008	TRUE	1281	0.530235	1.27	Phosphatidylinositol transfer protein CSR1
YLR290C	Q05892	-3.7	0.00992	0.0157	TRUE	831	0.529835	0.93	Broad-specificity phosphatase YOR283W
STH1	P32597	-3.3	0.00366	0.00789	TRUE	4077	0.529298	1.33	Arginine biosynthesis bifunctional protein ArgJ, mitochondrial
MYO2	P19524	-5.38	0.000101	0.00206	TRUE	4722	0.528706	-0.75	Inosine-5-monophosphate dehydrogenase 3
BBC1	P47068	-5.72	0.00041	0.00315	TRUE	3471	0.528467	-1.09	Pyruvate carboxylase 2
RPN11	P43588	-3.29	0.00824	0.0136	TRUE	918	0.528278	1.34	ATP-dependent RNA helicase DBP8
UTP14	Q04500	-4.35	0.00167	0.00521	TRUE	2697	0.526961	0.28	Nuclear and cytoplasmic polyadenylated RNA-binding protein PUB1
RLF2	Q12495	-4.2	0.00123	0.00461	TRUE	1818	0.526802	0.43	Protein transport protein SEC61
IMP4	P53941	-3.92	0.0175	0.024	TRUE	870	0.525998	0.71	Myosin-2
SHM1	P37292	-4.1	0.00233	0.00616	TRUE	1470	0.525136	0.53	Repressible acid phosphatase
PBP1	P53297	-5.58	0.000192	0.00251	TRUE	2166	0.524215	-0.95	Nuclear protein STH1/NPS1
HEM2	P05373	-4.7	0.000485	0.00324	TRUE	1026	0.52378	-0.07	40S ribosomal protein S16-B
SEC23	P15303	-6.46	0.00047	0.00324	TRUE	2304	0.522397	-1.83	Protein phosphatase 1 regulatory subunit SDS22
MKC7	P53379	-3.59	0.0243	0.0318	TRUE	1788	0.52076	1.04	Phenylalanine--tRNA ligase, mitochondrial
PRP3	Q03338	-3.63	0.00828	0.0137	TRUE	1407	0.519982	1	[NU+] prion formation protein 1
TOM1	Q03280	-3.13	0.00645	0.0114	TRUE	9804	0.519298	1.5	Eukaryotic translation initiation factor 3 subunit B
ANP1	P32629	-3.61	0.00201	0.00579	TRUE	1500	0.517141	1.02	Peroxiredoxin type-2
DCP1	Q12517	-4.49	0.0103	0.016	TRUE	693	0.516412	0.14	GTP cyclohydrolase 1
RRP7	P25368	-4.45	0.00142	0.00485	TRUE	891	0.515698	0.18	Saccharolysin
BZZ1	P38822	-4.92	0.000575	0.00348	TRUE	1899	0.515044	-0.29	Casein kinase I homolog 3
BOI1	P38041	-3.64	0.0152	0.0216	TRUE	2940	0.514229	0.99	Structural maintenance of chromosomes protein 3
SKI3	P17883	-2.99	0.0148	0.0213	TRUE	4296	0.513434	1.64	Ribosome biogenesis protein MAK21
YPK3	P38070	-4.29	0.000737	0.00373	TRUE	1575	0.512896	0.34	Sphingolipid long chain base-responsive protein LSP1
RNY1	Q02933	-3.44	0.00259	0.00651	TRUE	1302	0.512226	1.19	Protein MLP2
MAS1	P10507	-5.14	0.00275	0.00667	TRUE	1386	0.512107	-0.51	Cytoplasmic 60S subunit biogenesis factor REI1
FMP25	Q08023	-3.86	0.00157	0.00505	TRUE	1749	0.510352	0.77	40S ribosomal protein S4-B
UTP11	P34247	-6.54	0.00284	0.00683	TRUE	750	0.50889	-1.91	Hydroxyacylglutathione hydrolase, cytoplasmic isozyme
TPS3	P38426	-4.29	0.004	0.00833	TRUE	3162	0.506917	0.34	Phosphoacetylglucosamine mutase
PBS2	P08018	-5.79	5.62e-05	0.00168	TRUE	2004	0.50654	-1.16	ER-derived vesicles protein ERV46
SPA2	P23201	-7.11	2.8e-05	0.00154	TRUE	4398	0.506234	-2.48	Eukaryotic initiation factor 4F subunit p150
RRP45	Q05636	-3.67	0.00324	0.00736	TRUE	915	0.504976	0.96	Outer spore wall assembly protein SHE10
IKI3	Q06706	-4.71	0.00198	0.0057	TRUE	4047	0.50368	-0.08	Replication factor C subunit 5
CIR2	Q08822	-3.02	0.00665	0.0116	TRUE	1893	0.503408	1.61	Exosome complex component RRP42
ETT1	Q08421	-4.88	0.00784	0.0131	TRUE	1236	0.503057	-0.25	Nucleoporin NUP1
DYS1	P38791	-4.29	0.00438	0.00881	TRUE	1161	0.501287	0.34	Intermediate cleaving peptidase 55
RPN6	Q12377	-2.62	0.0401	0.0484	TRUE	1302	0.499223	2.01	Potassium-activated aldehyde dehydrogenase, mitochondrial
HSP60	P19882	-5.07	0.000495	0.00327	TRUE	1716	0.49698	-0.44	Protein CCC1
SAM2	P19358	-4.55	0.000444	0.00323	TRUE	1152	0.49675	0.08	DNA-(apurinic or apyrimidinic site) lyase 1
UBX4	P54730	-3.08	0.0133	0.0194	TRUE	1248	0.496611	1.55	Ribosomal RNA-processing protein 7
HEM4	P06174	-3.13	0.00528	0.00998	TRUE	825	0.496428	1.5	54S ribosomal protein L40, mitochondrial
YGL039W	P53183	-4.82	0.00355	0.00772	TRUE	1044	0.495996	-0.19	3,4-dihydroxy-2-butanone 4-phosphate synthase
MPD1	Q12404	-6.21	4.69e-05	0.0016	TRUE	954	0.495287	-1.58	Nuclear polyadenylated RNA-binding protein NAB2
MRI1	Q06489	-2.66	0.0168	0.0233	TRUE	1233	0.493369	1.97	U3 small nucleolar RNA-associated protein 22
SSC1	P0CS90	-5.37	0.000517	0.00331	TRUE	1962	0.491296	-0.74	Protein SDS23
MET13	P53128	-4.69	0.00641	0.0113	TRUE	1800	0.489446	-0.06	Mitochondrial genome maintenance protein MGM101
MLP1	Q02455	-5.82	0.00046	0.00323	TRUE	5625	0.488952	-1.19	UDP-N-acetylglucosamine pyrophosphorylase
YCK2	P23292	-4.06	0.00808	0.0134	TRUE	1638	0.486438	0.57	Ras-related protein SEC4
FSH2	Q05015	-3.34	0.00263	0.00653	TRUE	669	0.485718	1.29	RNA annealing protein YRA2
ARC40	P38328	-2.82	0.0206	0.0274	TRUE	1152	0.484436	1.81	Very-long-chain 3-oxoacyl-CoA reductase
TEF4	P36008	-3.7	0.0014	0.00483	TRUE	1239	0.484084	0.93	Cysteine desulfurase, mitochondrial
MET5	P47169	-3.8	0.0131	0.0191	TRUE	4326	0.483607	0.83	Hydroxymethylglutaryl-CoA synthase
LSB3	P43603	-2.95	0.0367	0.0449	TRUE	1380	0.482263	1.68	Nucleoporin NUP2
VPS4	P52917	-5.2	0.00026	0.00267	TRUE	1311	0.481348	-0.57	Protein VMS1
ADH6	Q04894	-5.69	0.00132	0.00474	TRUE	1080	0.480862	-1.06	Probable electron transfer flavoprotein subunit alpha, mitochondrial
YLF2	P38746	-2.96	0.00673	0.0117	TRUE	1215	0.479047	1.67	Ran-specific GTPase-activating protein 2
RTF1	P53064	-5.53	0.00103	0.00423	TRUE	1674	0.477752	-0.9	Bifunctional purine biosynthesis protein ADE16
BAT1	P38891	-3.41	0.00704	0.0121	TRUE	1179	0.47766	1.22	Translation machinery-associated protein 46
TFA2	P36145	-5.55	7.32e-05	0.00183	TRUE	984	0.475099	-0.92	ATP-dependent rRNA helicase RRP3
MAK16	P10962	-4.41	0.00388	0.00817	TRUE	918	0.474824	0.22	Origin recognition complex subunit 1
MSH6	Q03834	-3.38	0.013	0.0191	TRUE	3726	0.474366	1.25	Eukaryotic translation initiation factor 3 subunit C
HMG1	P12683	-3.84	0.00195	0.00566	TRUE	3162	0.473308	0.79	Carbamoyl-phosphate synthase arginine-specific large chain
RTT103	Q05543	-3.76	0.0397	0.0481	TRUE	1227	0.471851	0.87	Protein transport protein SEC31
PTM1	P32857	-3.99	0.0286	0.0363	TRUE	1569	0.471186	0.64	GTP-binding protein YPT31/YPT8
NOP15	P53927	-2.87	0.038	0.0463	TRUE	660	0.469935	1.76	Guanylate kinase
NFS1	P25374	-4.9	0.000359	0.00297	TRUE	1491	0.469099	-0.27	Protein MMF1, mitochondrial
RPO31	P04051	-3.39	0.00916	0.0146	TRUE	4380	0.468109	1.24	Glutamate synthase [NADH]
CDS1	P38221	-5.98	0.04	0.0483	TRUE	1371	0.467451	-1.35	Nuclear localization sequence-binding protein
NUP1	P20676	-4.68	0.000936	0.00409	TRUE	3228	0.46544	-0.05	26S proteasome regulatory subunit RPN1
XKS1	P42826	-3.73	0.00606	0.0109	TRUE	1800	0.464905	0.9	Probable ribokinase
SER2	P42941	-5.59	0.000501	0.00327	TRUE	927	0.464485	-0.96	Glutathione reductase
TRP4	P07285	-3.57	0.00426	0.00868	TRUE	1140	0.462997	1.06	RNA polymerase II subunit A C-terminal domain phosphatase SSU72
KTR3	P38130	-2.79	0.0143	0.0206	TRUE	1212	0.461966	1.84	Sterol-4-alpha-carboxylate 3-dehydrogenase, decarboxylating
ARP9	Q05123	-5.22	0.000135	0.00216	TRUE	1401	0.460476	-0.59	NADPH--cytochrome P450 reductase
VPS64	Q03944	-3.98	0.00216	0.00594	TRUE	1812	0.460358	0.65	ER membrane protein complex subunit 2
IRC3	Q06683	-2.79	0.0129	0.0191	TRUE	2067	0.459501	1.84	Probable mannosyltransferase KTR3
TMT1	P32643	-4.75	0.0147	0.0211	TRUE	897	0.457815	-0.12	Importin subunit beta-3
APA1	P16550	-4.84	0.000962	0.00411	TRUE	963	0.45705	-0.21	Large subunit GTPase 1
FRA1	Q07825	-3.26	0.0124	0.0185	TRUE	2247	0.452455	1.37	DNA damage tolerance protein RHC31
ARP4	P80428	-4.96	0.00428	0.00869	TRUE	1467	0.451793	-0.33	Importin beta-like protein KAP122
UTP22	P53254	-4.81	0.00752	0.0127	TRUE	3711	0.449877	-0.18	tRNA (guanine-N(7)-)-methyltransferase non-catalytic subunit TRM82
LRP1	P38801	-6.27	0.000101	0.00206	TRUE	552	0.449693	-1.64	Proteasome subunit alpha type-5
SCH9	P11792	-3.16	0.0115	0.0175	TRUE	2472	0.449597	1.47	tRNA ligase
TMA64	Q04600	-3.34	0.016	0.0224	TRUE	1695	0.449218	1.29	Maltose permease MAL31
RPT4	P53549	-2.97	0.00727	0.0124	TRUE	1311	0.446928	1.66	Mitochondrial respiratory chain complexes assembly protein AFG3
OLA1	P38219	-4.43	0.000246	0.00261	TRUE	1182	0.445604	0.2	54S ribosomal protein L3, mitochondrial
UFD1	P53044	-5.48	0.000534	0.00337	TRUE	1083	0.444838	-0.85	Succinyl-CoA ligase [ADP-forming] subunit beta, mitochondrial
RPT5	P33297	-4.22	0.000853	0.00393	TRUE	1302	0.444186	0.41	Ubiquitin-activating enzyme E1-like
NUM1	Q00402	-3.11	0.0216	0.0287	TRUE	8244	0.442232	1.52	Isoleucine--tRNA ligase, cytoplasmic
PTA1	Q01329	-5.42	8.56e-05	0.00193	TRUE	2355	0.440482	-0.79	Myosin-1
CRH1	P53301	-3.28	0.0132	0.0193	TRUE	1521	0.440245	1.35	40S ribosomal protein S29-A
TUB3	P09734	-3.18	0.0123	0.0183	TRUE	1338	0.439237	1.45	Transcription initiation factor TFIID subunit 5
GAS5	Q08193	-4.94	0.00229	0.0061	TRUE	1452	0.43819	-0.31	Heat shock protein SSB1
BGL2	P15703	-2.36	0.0314	0.0393	TRUE	939	0.437571	2.27	rRNA-processing protein EBP2
TAT1	P38085	-4	0.00326	0.00736	TRUE	1857	0.437413	0.63	Ethanolamine-phosphate cytidylyltransferase
SEC31	P38968	-4.57	0.000467	0.00324	TRUE	3819	0.436593	0.06	Ribosome-associated complex subunit SSZ1
SCD6	P45978	-3.31	0.0231	0.0304	TRUE	1047	0.43632	1.32	Rho GDP-dissociation inhibitor
ALB1	P47019	-6.55	0.00015	0.0023	TRUE	525	0.435714	-1.92	Citrate synthase, mitochondrial
ARO1	P08566	-2.8	0.012	0.018	TRUE	4764	0.434359	1.83	Serine hydroxymethyltransferase, cytosolic
YLR419W	Q06698	-2.98	0.0155	0.0219	TRUE	4305	0.433749	1.65	Phosphoribosylaminoimidazole carboxylase
PMU1	P36069	-4.79	0.00168	0.00522	TRUE	885	0.432248	-0.16	Arginase
MNN11	P46985	-3.57	0.0274	0.0349	TRUE	1266	0.432199	1.06	Transcription elongation factor SPT6
RPL9B	P51401	-6.02	0.00864	0.014	TRUE	573	0.431962	-1.39	Mitochondrial import receptor subunit TOM22
GRE2	Q12068	-5.03	0.00163	0.00516	TRUE	1026	0.430817	-0.4	Suppressor of kinetochore protein 1
LOA1	Q06508	-3.42	0.00717	0.0123	TRUE	900	0.430481	1.21	Dolichyl-phosphate-mannose--protein mannosyltransferase 3
SFA1	P32771	-6.35	0.000201	0.00257	TRUE	1158	0.429526	-1.72	Ubiquitin carboxyl-terminal hydrolase 15
MRPL17	P36528	-2.72	0.0173	0.0239	TRUE	843	0.428901	1.91	S-(hydroxymethyl)glutathione dehydrogenase
UTR2	P32623	-3.9	0.00213	0.00589	TRUE	1401	0.425424	0.73	DNA-directed RNA polymerases I and III subunit RPAC1
PCS60	P38137	-6.44	0.000559	0.00344	TRUE	1629	0.424973	-1.81	Ribonucleases P/MRP protein subunit POP7
FDC1	Q03034	-4.67	0.00088	0.00398	TRUE	1509	0.420822	-0.04	40S ribosomal protein S15
GUT2	P32191	-4.24	0.016	0.0225	TRUE	1947	0.419816	0.39	Single-strand telomeric DNA-binding protein GBP2
XRN1	P22147	-4.62	0.000664	0.00363	TRUE	4584	0.41883	0.01	Glycine--tRNA ligase 1, mitochondrial
SAP190	P36123	-5.76	0.000359	0.00297	TRUE	3099	0.417862	-1.13	Mitochondrial distribution and morphology protein 38
PSP2	P50109	-6.25	6.08e-05	0.00169	TRUE	1782	0.415693	-1.62	Alcohol dehydrogenase 1
BRE5	P53741	-6.86	4.13e-05	0.00154	TRUE	1545	0.412699	-2.23	Hsp90 co-chaperone AHA1
ITC1	P53125	-2.6	0.0108	0.0167	TRUE	3792	0.411761	2.03	Exosome complex component RRP4
ERV46	P39727	-2.74	0.032	0.0398	TRUE	1245	0.411025	1.89	Enhancer of translation termination 1
FAS1	P07149	-2.89	0.0117	0.0178	TRUE	6153	0.409943	1.74	Putative proline--tRNA ligase YHR020W
VMA5	P31412	-3.56	0.0164	0.0228	TRUE	1176	0.409633	1.07	ATP-dependent molecular chaperone HSP82
TUB4	P53378	-2.88	0.0292	0.037	TRUE	1419	0.409155	1.75	ATP-dependent 6-phosphofructokinase subunit beta
ISN1	Q99312	-4.44	0.015	0.0214	TRUE	1350	0.408685	0.19	General negative regulator of transcription subunit 3
YOR283W	Q12040	-6.33	0.000176	0.00248	TRUE	690	0.408457	-1.7	Eukaryotic translation initiation factor 5A-2
MRS6	P32864	-4.06	0.00561	0.0104	TRUE	1809	0.406041	0.57	Protein TMA23
RPB2	P08518	-3.56	0.00242	0.00628	TRUE	3672	0.404739	1.07	Fimbrin
UGA2	P38067	-2.46	0.0121	0.0182	TRUE	1491	0.404016	2.17	40S ribosomal protein S14-A
INM1	P38710	-4.76	0.00645	0.0114	TRUE	885	0.403188	-0.13	MICOS complex subunit MIC27
CMK2	P22517	-6.17	0.000272	0.00274	TRUE	1341	0.40105	-1.54	Dynamin-related protein DNM1
PDI1	P17967	-3.62	0.00153	0.00497	TRUE	1566	0.400795	1.01	60S ribosomal protein L14-B
YME1	P32795	-4.05	0.013	0.0191	TRUE	2241	0.398868	0.58	COPII coat assembly protein SEC16
MRPL40	P36534	-5.28	0.0062	0.011	TRUE	891	0.398245	-0.65	Nucleoporin NUP53
RRF1	P38771	-5.69	5.82e-05	0.00168	TRUE	690	0.398079	-1.06	Non-histone chromosomal protein 6B
YRB2	P40517	-4.21	0.00922	0.0147	TRUE	981	0.397509	0.42	Phosphoinositide phosphatase SAC1
CHD1	P32657	-4.23	0.00606	0.0109	TRUE	4404	0.397254	0.4	UPF0202 protein KRE33
SWD2	P36104	-4.39	0.00276	0.00667	TRUE	987	0.396939	0.24	Pumilio homology domain family member 6
PEP1	P32319	-5.07	0.000286	0.00279	TRUE	4737	0.395228	-0.44	Eukaryotic translation initiation factor 2 subunit gamma
ERG26	P53199	-4.53	0.000673	0.00366	TRUE	1047	0.393042	0.1	40S ribosomal protein S25-B
PUF4	P25339	-5.59	0.00081	0.00383	TRUE	2664	0.390554	-0.96	Squalene monooxygenase
NUP100	Q02629	-5.47	0.00019	0.00251	TRUE	2877	0.389882	-0.84	Kinetochore protein SLK19
SDS23	P53172	-2.88	0.0132	0.0193	TRUE	1581	0.38892	1.75	6-phosphogluconolactonase 4
HOM6	P31116	-4.36	0.00143	0.00485	TRUE	1077	0.388636	0.27	ATP synthase subunit d, mitochondrial
ENT3	P47160	-5.13	0.000805	0.00383	TRUE	1224	0.38836	-0.5	Glycerol-3-phosphate dehydrogenase, mitochondrial
FSH3	Q99369	-3.65	0.00409	0.00844	TRUE	798	0.388045	0.98	Mitochondrial import inner membrane translocase subunit TIM21
RPC53	P25441	-5.23	0.00179	0.00542	TRUE	1266	0.385845	-0.6	Isocitrate dehydrogenase [NAD] subunit 1, mitochondrial
LAT1	P12695	-4.94	0.00267	0.0066	TRUE	1446	0.384668	-0.31	Eukaryotic peptide chain release factor GTP-binding subunit
OYE2	Q03558	-7.07	0.000887	0.004	TRUE	1200	0.384149	-2.44	tRNA-aminoacylation cofactor ARC1
MAP2	P38174	-4.7	0.00289	0.00692	TRUE	1263	0.384008	-0.07	Chorismate synthase
IOC4	Q04213	-3.96	0.00324	0.00736	TRUE	1425	0.374033	0.67	Periodic tryptophan protein 1
URH1	Q04179	-4.53	0.0122	0.0182	TRUE	1020	0.368941	0.1	40S ribosomal protein S17-B
ERG20	P08524	-5.58	6.02e-05	0.00169	TRUE	1056	0.366655	-0.95	40S ribosomal protein S24-B
ARI1	P53111	-4.32	0.00499	0.00958	TRUE	1041	0.365643	0.31	40S ribosomal protein S29-B
NOP1	P15646	-3.76	0.00111	0.0044	TRUE	981	0.36365	0.87	Acid phosphatase PHO12
GBP2	P25555	-3.13	0.00234	0.00616	TRUE	1281	0.363106	1.5	Isopentenyl-diphosphate Delta-isomerase
NOT5	Q12514	-6.31	0.000156	0.0023	TRUE	1680	0.361325	-1.68	Prenylated Rab acceptor 1
ARC1	P46672	-4.53	0.000704	0.00367	TRUE	1128	0.361025	0.1	Ribose-phosphate pyrophosphokinase 3
FPR3	P38911	-4.55	0.00099	0.00415	TRUE	1233	0.359755	0.08	Obg-like ATPase 1
YHI9	P38765	-4.22	0.000855	0.00393	TRUE	882	0.358799	0.41	Oxygen-dependent coproporphyrinogen-III oxidase
EDE1	P34216	-3.63	0.00133	0.00474	TRUE	4143	0.357975	1	U3 small nucleolar RNA-associated protein 4
TCD1	P38756	-3.46	0.0264	0.0339	TRUE	1287	0.357423	1.17	Nicotinate phosphoribosyltransferase
DSD1	P53095	-5.08	0.00111	0.00439	TRUE	1284	0.357114	-0.45	Biotin--protein ligase
RTN1	Q04947	-4.27	0.00131	0.00474	TRUE	885	0.356453	0.36	Protein MRH1
LCB1	P25045	-4.15	0.00212	0.00588	TRUE	1674	0.356171	0.48	Actin-related protein 2/3 complex subunit 2
SEC17	P32602	-3.09	0.0253	0.033	TRUE	876	0.356115	1.54	Calcium-transporting ATPase 1
SRV2	P17555	-4.41	0.000542	0.0034	TRUE	1578	0.355399	0.22	Vacuolar transporter chaperone 1
RAI1	P53063	-5.84	0.000423	0.00315	TRUE	1161	0.355148	-1.21	Protein N-methyltransferase NNT1
MCX1	P38323	-9.74	0.0258	0.0333	TRUE	1560	0.352986	-5.11	40S ribosomal protein S5
YPS1	P32329	-3.06	0.0311	0.0389	TRUE	1707	0.35223	1.57	Cell division control protein 31
SWH1	P35845	-2.59	0.039	0.0474	TRUE	3564	0.352104	2.04	tRNA (cytidine(32)/guanosine(34)-2-O)-methyltransferase
SEC7	P11075	-6.1	0.000503	0.00327	TRUE	6027	0.35198	-1.47	Multisite-specific tRNA:(cytosine-C(5))-methyltransferase
NUP57	P48837	-3.71	0.0132	0.0193	TRUE	1623	0.350582	0.92	60S ribosomal protein L2-B
IMH1	Q06704	-6.18	0.000389	0.00307	TRUE	2733	0.349508	-1.55	External NADH-ubiquinone oxidoreductase 1, mitochondrial
SEC28	P40509	-3.27	0.00985	0.0156	TRUE	888	0.349306	1.36	Barrierpepsin
UBC7	Q02159	-4.7	0.000384	0.00305	TRUE	495	0.347405	-0.07	Chitin biosynthesis protein CHS5
CSL4	P53859	-4.69	0.0075	0.0127	TRUE	876	0.346627	-0.06	Actin cytoskeleton-regulatory complex protein SLA1
NCE103	P53615	-3.19	0.0121	0.0181	TRUE	663	0.346086	1.44	60S ribosomal protein L11-A
GAR1	P28007	-2.9	0.00852	0.0139	TRUE	615	0.345319	1.73	DNA polymerase V
PTK2	P47116	-4.14	0.00261	0.00652	TRUE	2454	0.343309	0.49	Ketol-acid reductoisomerase, mitochondrial
NOP6	Q07623	-3.99	0.000867	0.00396	TRUE	675	0.342982	0.64	ADP-ribosylation factor 1
ZPS1	Q12512	-5.29	0.00479	0.0093	TRUE	747	0.342306	-0.66	NADH pyrophosphatase
RTT106	P40161	-4.86	0.00056	0.00344	TRUE	1365	0.340965	-0.23	Something about silencing protein 10
SLX9	P53251	-6.23	0.000246	0.00261	TRUE	630	0.340326	-1.6	60S ribosomal protein L22-A
PRP21	P32524	-5.17	0.000118	0.00216	TRUE	840	0.339269	-0.54	Peroxisomal-coenzyme A synthetase
MIC60	P36112	-3.88	0.00163	0.00516	TRUE	1620	0.338931	0.75	Mitochondrial FAD-linked sulfhydryl oxidase ERV1
FKS1	P38631	-3.7	0.00431	0.00873	TRUE	5628	0.337067	0.93	Ribosome biogenesis protein ERB1
ATG14	P38270	-4.31	0.00887	0.0143	TRUE	1032	0.335514	0.32	60S ribosomal protein L17-A
TIF1	P10081	-3	0.00704	0.0121	TRUE	1185	0.33254	1.63	Heat shock protein homolog SSE2
RKI1	Q12189	-3.64	0.00713	0.0122	TRUE	774	0.332268	0.99	Saccharopine dehydrogenase [NADP(+), L-glutamate-forming]
AGE2	P40529	-4.68	0.00334	0.00747	TRUE	894	0.329324	-0.05	A-factor-processing enzyme
DST1	P07273	-5.83	0.000502	0.00327	TRUE	927	0.328538	-1.2	Succinate dehydrogenase [ubiquinone] flavoprotein subunit, mitochondrial
ALG11	P53954	-3.26	0.00598	0.0108	TRUE	1644	0.326893	1.37	Cap-associated protein CAF20
SGT2	Q12118	-2.25	0.0177	0.0243	TRUE	1038	0.326702	2.38	60S ribosomal protein L43-B
PRE6	P40303	-3.64	0.00825	0.0136	TRUE	762	0.326694	0.99	Translocation protein SEC62
SSE2	P32590	-4.15	0.0317	0.0396	TRUE	2079	0.325615	0.48	Ribosome biogenesis protein 15
TIM21	P53220	-5.89	0.000612	0.00354	TRUE	717	0.323363	-1.26	Uncharacterized protein YLR257W
URA4	P20051	-6.63	5.18e-05	0.00163	TRUE	1092	0.322848	-2	Eukaryotic translation initiation factor 3 subunit J
GCY1	P14065	-4.99	0.00381	0.00806	TRUE	936	0.319298	-0.36	Nucleolar protein NET1
HXK2	P04807	-5.38	0.000385	0.00305	TRUE	1458	0.31904	-0.75	Nucleolar GTP-binding protein 1
ETR1	P38071	-5.05	0.00694	0.012	TRUE	1140	0.31669	-0.42	Translocation protein SEC66
RPL3	P14126	-4.14	0.000626	0.00355	TRUE	1161	0.316012	0.49	Uncharacterized peptidase YFR006W
MRPL3	P36516	-4.34	0.0088	0.0142	TRUE	1170	0.315196	0.29	Adrenodoxin homolog, mitochondrial
OSH2	Q12451	-4.14	0.000702	0.00367	TRUE	3849	0.31435	0.49	Long-chain-fatty-acid--CoA ligase 4
OXP1	P28273	-4.23	0.022	0.0292	TRUE	3858	0.313886	0.4	GPN-loop GTPase 1
TMA46	Q12000	-4.17	0.0297	0.0374	TRUE	1035	0.30927	0.46	Nuclear import protein MOG1
PRB1	P09232	-3.45	0.00465	0.00909	TRUE	1905	0.309013	1.18	Cerevisin
GLO1	P50107	-5.66	0.00319	0.00731	TRUE	978	0.308464	-1.03	Nucleolar complex protein 14
PPX1	P38698	-3.58	0.0193	0.026	TRUE	1191	0.303893	1.05	Ubiquitin-conjugating enzyme E2 7
SRP102	P36057	-3.83	0.0267	0.0343	TRUE	732	0.302469	0.8	Phosphate metabolism protein 8
PRE4	P30657	-6.28	0.00205	0.00582	TRUE	798	0.300488	-1.65	Dihydroorotase
HEL2	Q05580	-4.38	0.00829	0.0137	TRUE	1917	0.299059	0.25	Ribose-5-phosphate isomerase
PCT1	P13259	-5.35	0.00127	0.0047	TRUE	1272	0.297532	-0.72	Sterol 24-C-methyltransferase
YCK3	P39962	-3.06	0.00426	0.00868	TRUE	1572	0.294178	1.57	Prefoldin subunit 5
RNH202	Q05635	-4.44	0.00025	0.00262	TRUE	1050	0.29399	0.19	40S ribosomal protein S1-A
LEO1	P38439	-6.18	0.000566	0.00345	TRUE	1392	0.293231	-1.55	Inosine-5-monophosphate dehydrogenase 4
SSA2	P10592	-3.87	0.00135	0.00475	TRUE	1917	0.292088	0.76	1,3-beta-glucan synthase component FKS1
ATP1	P07251	-2.76	0.00809	0.0134	TRUE	1635	0.290547	1.87	Vacuolar-sorting protein SNF7
RRP42	Q12277	-3.86	0.00497	0.00958	TRUE	795	0.290022	0.77	Lactoylglutathione lyase
VPS17	P32913	-4.18	0.0106	0.0165	TRUE	1653	0.289288	0.45	Protein phosphatase 2C homolog 2
SUI2	P20459	-2.52	0.0126	0.0187	TRUE	912	0.287657	2.11	4-aminobutyrate aminotransferase
ALG1	P16661	-5.46	8.47e-05	0.00193	TRUE	1347	0.287424	-0.83	E3 ubiquitin-protein ligase listerin
SRP54	P20424	-3.47	0.00446	0.00889	TRUE	1623	0.287129	1.16	Histone H1
DIG1	Q03063	-3.83	0.00303	0.00713	TRUE	1356	0.283796	0.8	Proteasome-interacting protein CIC1
SPT8	P38915	-4.92	0.000137	0.00216	TRUE	1806	0.278601	-0.29	Pyridoxamine 5-phosphate oxidase
SRM1	P21827	-6.75	0.00023	0.00261	TRUE	1446	0.277912	-2.12	FK506-binding protein 4
HSP82	P02829	-4.7	0.00499	0.00958	TRUE	2127	0.277163	-0.07	UBX domain-containing protein 4
DCS1	Q06151	-4.63	0.000618	0.00354	TRUE	1050	0.274436	0	Ubiquitin-related modifier 1
NTH1	P32356	-2.75	0.0337	0.0416	TRUE	2253	0.274204	1.88	DNA-directed RNA polymerase II subunit RPB3
MAM3	Q12296	-4.52	0.00138	0.0048	TRUE	2118	0.273717	0.11	Family of serine hydrolases 2
BNI5	P53890	-3.06	0.0132	0.0193	TRUE	1344	0.272617	1.57	Dolichyl-phosphate-mannose--protein mannosyltransferase 4
INO80	P53115	-5.81	0.000127	0.00216	TRUE	4467	0.266842	-1.18	Lysophospholipid acyltransferase
PHO85	P17157	-4.8	0.00304	0.00714	TRUE	918	0.26646	-0.17	Protein AST1
HSL1	P34244	-3.51	0.0198	0.0265	TRUE	4554	0.266309	1.12	Nucleolar protein 13
VPS13	Q07878	-4.03	0.0181	0.0249	TRUE	9432	0.265481	0.6	Elongation factor 3A
RPN12	P32496	-3.19	0.00227	0.0061	TRUE	822	0.265405	1.44	Ribosome-recycling factor, mitochondrial
BNA3	P47039	-4.25	0.0125	0.0186	TRUE	1332	0.261337	0.38	Helicase SEN1
RPN7	Q06103	-3.2	0.003	0.00708	TRUE	1287	0.260436	1.43	Eisosome protein 1
HTB1	P02293	-3.08	0.00673	0.0117	TRUE	393	0.260242	1.55	Protein YGP1
ECT1	P33412	-3.5	0.00204	0.00582	TRUE	969	0.259392	1.13	Acetylornithine aminotransferase, mitochondrial
HRB1	P38922	-5.33	0.00407	0.00841	TRUE	1362	0.259378	-0.7	Tubulin beta chain
DJP1	P40564	-4.67	0.000207	0.00257	TRUE	1296	0.258612	-0.04	Long-chain-fatty-acid--CoA ligase 3
MLF3	P32047	-4.45	0.00184	0.00549	TRUE	1356	0.254217	0.18	ABC transporter ATP-binding protein ARB1
EMG1	Q06287	-5.46	0.00126	0.00469	TRUE	756	0.25354	-0.83	60S ribosomal subunit assembly/export protein LOC1
PMC1	P38929	-2.03	0.0321	0.04	TRUE	3519	0.252342	2.6	Protein GVP36
YAH1	Q12184	-4.64	0.0028	0.00677	TRUE	516	0.251255	-0.01	Probable electron transfer flavoprotein subunit beta
MSC7	P38694	-4.12	0.00283	0.00682	TRUE	1932	0.249579	0.51	Aspartic proteinase 3
STB3	Q12427	-3.63	0.00389	0.00817	TRUE	1539	0.248374	1	Flavoprotein-like protein YCP4
PHB2	P50085	-6.14	0.00151	0.00495	TRUE	930	0.247779	-1.51	CTP synthase 2
SSP120	P39931	-3.02	0.0395	0.0479	TRUE	702	0.245198	1.61	H/ACA ribonucleoprotein complex subunit 2
POA1	P38218	-4.95	0.00381	0.00806	TRUE	531	0.244401	-0.32	Multiple RNA-binding domain-containing protein 1
CDC55	Q00362	-3.44	0.0407	0.0491	TRUE	1578	0.242746	1.19	Cell division control protein 42
PUT1	P09368	-4.67	0.000462	0.00323	TRUE	1428	0.240437	-0.04	N-terminal acetyltransferase B complex subunit MDM20
DPH5	P32469	-3.55	0.0106	0.0165	TRUE	900	0.239242	1.08	Chromatin structure-remodeling complex subunit RSC1
PDR16	P53860	-4.53	0.0395	0.0479	TRUE	1053	0.238222	0.1	60S ribosomal protein L16-A
ICP55	P40051	-5.05	0.000646	0.0036	TRUE	1533	0.23654	-0.42	Translation machinery-associated protein 20
PRE10	P21242	-3.99	0.0165	0.0229	TRUE	864	0.23387	0.64	MAP kinase kinase PBS2
FUS3	P16892	-2.61	0.019	0.0258	TRUE	1059	0.232301	2.02	Thiosulfate sulfurtransferase TUM1
YFR006W	P43590	-4.7	0.000602	0.00354	TRUE	1605	0.231453	-0.07	60S ribosomal protein L9-A
CPR6	P53691	-4.02	0.00425	0.00868	TRUE	1113	0.230754	0.61	Prohibitin-1
NNT1	Q05874	-4.69	0.0116	0.0177	TRUE	783	0.230189	-0.06	GLC7-interacting protein 3
GIP3	Q03016	-5.44	0.00232	0.00615	TRUE	3828	0.229978	-0.81	Protein GCN20
RPC10	P40422	-8.78	1.01e-05	0.00128	TRUE	210	0.226091	-4.15	Polyamine N-acetyltransferase 1
YHB1	P39676	-6.01	0.000226	0.00261	TRUE	1197	0.225996	-1.38	D-serine dehydratase
STE24	P47154	-3.47	0.00131	0.00474	TRUE	1359	0.22435	1.16	Delta-1-pyrroline-5-carboxylate dehydrogenase, mitochondrial
RHO3	Q00245	-4.15	0.0241	0.0316	TRUE	693	0.221507	0.48	U6 snRNA-associated Sm-like protein LSm7
PTC5	Q12511	-5.34	0.00751	0.0127	TRUE	1716	0.220086	-0.71	Transaldolase
RRP17	Q04031	-6.18	0.00163	0.00516	TRUE	705	0.218602	-1.55	Ran-specific GTPase-activating protein 1
UBP15	P50101	-4.46	0.00136	0.00475	TRUE	3690	0.217307	0.17	25S rRNA (cytosine(2870)-C(5))-methyltransferase
RCK2	P38623	-4.11	0.0107	0.0165	TRUE	1830	0.215841	0.52	Peptidyl-prolyl cis-trans isomerase CPR6
END3	P39013	-3.08	0.0084	0.0138	TRUE	1047	0.212975	1.55	40S ribosomal protein S7-B
SEC61	P32915	-3.56	0.00271	0.00665	TRUE	1440	0.211667	1.07	Alpha-1,2-mannosyltransferase MNN2
LYS9	P38999	-6.5	0.00104	0.00428	TRUE	1338	0.21128	-1.87	Cell division control protein 53
HEM12	P32347	-3.83	0.0107	0.0166	TRUE	1086	0.211043	0.8	Vacuolar protein-sorting-associated protein 24
RGC1	Q06108	-7.63	5.74e-06	0.0012	TRUE	3249	0.210975	-3	DNA-directed RNA polymerase I subunit RPA135
TSR2	Q06672	-4.43	0.000303	0.00281	TRUE	615	0.210099	0.2	Very-long-chain enoyl-CoA reductase
NIP7	Q08962	-4.61	0.00811	0.0134	TRUE	543	0.208978	0.02	NET1-associated nuclear protein 1
EHD3	P28817	-4.16	0.0123	0.0183	TRUE	1500	0.203458	0.47	60S ribosomal protein L14-A
YJU3	P28321	-3.13	0.00854	0.0139	TRUE	939	0.19945	1.5	Peroxisomal membrane protein PEX30
ECM21	P38167	-4.4	0.00317	0.00729	TRUE	3351	0.198016	0.23	Aldehyde dehydrogenase [NAD(P)+] 1
IFA38	P38286	-4.39	0.00034	0.00291	TRUE	1041	0.197779	0.24	60S ribosomal protein L6-B
EMC2	P47133	-3.49	0.00172	0.0053	TRUE	876	0.197513	1.14	Transcription factor SPN1
RSM25	P40496	-5.42	0.000963	0.00411	TRUE	792	0.19648	-0.79	Chitobiosyldiphosphodolichol beta-mannosyltransferase
ALT1	P52893	-5.29	0.000681	0.00366	TRUE	1776	0.19269	-0.66	Proteasome subunit beta type-6
APN1	P22936	-4.28	0.00567	0.0104	TRUE	1101	0.192181	0.35	Protein ERP4
CYS3	P31373	-3.2	0.00966	0.0154	TRUE	1182	0.191429	1.43	Glycerol 2-dehydrogenase (NADP(+))
TMA23	Q03525	-2.3	0.0362	0.0444	TRUE	633	0.189837	2.33	Single-stranded DNA-binding protein RIM1, mitochondrial
GLN1	P32288	-5.97	5.84e-05	0.00168	TRUE	1110	0.189566	-1.34	Inosine triphosphate pyrophosphatase
PDX3	P38075	-2.87	0.0135	0.0196	TRUE	684	0.188512	1.76	Dolichyl-diphosphooligosaccharide--protein glycosyltransferase subunit OST2
RBK1	P25332	-3.66	0.00151	0.00495	TRUE	999	0.18837	0.97	60S ribosomal protein L25
MGM101	P32787	-2.44	0.0325	0.0404	TRUE	807	0.188302	2.19	Golgin IMH1
SSD1	P24276	-3.77	0.00126	0.00469	TRUE	3750	0.184684	0.86	ISWI chromatin-remodeling complex ATPase ISW1
DFR1	P07807	-6.95	1.11e-05	0.00128	TRUE	633	0.183043	-2.32	Protein HMF1
SKI6	P46948	-4.44	0.00234	0.00616	TRUE	738	0.181648	0.19	Heat shock protein 78, mitochondrial
MRPL33	P20084	-4.69	0.00325	0.00736	TRUE	258	0.181593	-0.06	Constitutive acid phosphatase
KTI12	P34253	-4.66	0.00312	0.00722	TRUE	939	0.180771	-0.03	Ribosome biogenesis ATPase RIX7
TAF14	P35189	-2.16	0.02	0.0267	TRUE	732	0.177029	2.47	Heterogeneous nuclear rnp K-like protein 2
MXR1	P40029	-4.79	0.000878	0.00398	TRUE	552	0.176295	-0.16	Transcription elongation factor SPT5
POM34	Q12445	-5.78	0.0179	0.0246	TRUE	897	0.175537	-1.15	U3 small nucleolar RNA-associated protein 7
NPL6	P32832	-4.32	0.00062	0.00354	TRUE	1305	0.175142	0.31	Carbon catabolite-derepressing protein kinase
OPI1	P21957	-3.74	0.00134	0.00474	TRUE	1212	0.172949	0.89	Homoserine dehydrogenase
MHP1	P43638	-6.48	3.24e-05	0.00154	TRUE	4194	0.170261	-1.85	5-3 exoribonuclease 2
MSF1	P08425	-2.99	0.00693	0.012	TRUE	1407	0.169845	1.64	S-adenosylmethionine synthase 1
BEM1	P29366	-5.21	0.000944	0.00411	TRUE	1653	0.169499	-0.58	54S ribosomal protein L8, mitochondrial
TIF34	P40217	-2.62	0.0289	0.0366	TRUE	1041	0.168906	2.01	Coatomer subunit zeta
RPN10	P38886	-2.93	0.00691	0.012	TRUE	804	0.16807	1.7	Protein ZPS1
VAM3	Q12241	-6.67	1.76e-05	0.00143	TRUE	849	0.164316	-2.04	Pre-tRNA-processing protein PTA1
RLP24	Q07915	-7.05	8.24e-05	0.00193	TRUE	597	0.16289	-2.42	DNA-directed RNA polymerase I subunit RPA43
RPC37	P36121	-2.37	0.0333	0.0413	TRUE	846	0.161498	2.26	Ribosome biogenesis protein ALB1
ADH1	P00330	-3.55	0.00553	0.0103	TRUE	1044	0.161287	1.08	40S ribosomal protein S30-B
ACT1	P60010	-4	0.00238	0.00625	TRUE	1128	0.156157	0.63	Elongation of fatty acids protein 3
SEC65	P29478	-3.39	0.0144	0.0207	TRUE	819	0.154973	1.24	General negative regulator of transcription subunit 5
GET1	P53192	-4.33	0.00852	0.0139	TRUE	705	0.153533	0.3	Adenylate kinase
RAD23	P32628	-5.77	0.000688	0.00366	TRUE	1194	0.152376	-1.14	Serine palmitoyltransferase 1
RFC2	P40348	-5.26	0.000869	0.00396	TRUE	1059	0.15186	-0.63	Prefoldin subunit 6
GPD1	Q00055	-5.06	0.000176	0.00248	TRUE	1173	0.151666	-0.43	Probable kynurenine--oxoglutarate transaminase BNA3
NYV1	Q12255	-4.11	0.00665	0.0116	TRUE	762	0.149734	0.52	Protein SLF1
SWP1	Q02795	-5.69	0.00344	0.00762	TRUE	858	0.147319	-1.06	NADP-dependent alcohol dehydrogenase 6
SED5	Q01590	-4.95	0.000479	0.00324	TRUE	1020	0.146543	-0.32	40S ribosomal protein S10-A
CKB1	P43639	-4.39	0.000433	0.00321	TRUE	834	0.146143	0.24	Protein PSP2
SEC62	P21825	-8.64	2.16e-06	0.0012	TRUE	822	0.145697	-4.01	Pumilio homology domain family member 4
PAN1	P32521	-3.71	0.00149	0.00495	TRUE	4440	0.143766	0.92	Cell division control protein 12
PRE7	P23724	-2.5	0.0163	0.0228	TRUE	723	0.142214	2.13	Protein MET17
YOR1	P53049	-3.14	0.0251	0.0326	TRUE	4431	0.140862	1.49	Threonine--tRNA ligase, cytoplasmic
VRP1	P37370	-3.1	0.0248	0.0324	TRUE	2451	0.137823	1.53	Glyoxylate reductase 1
FUR1	P18562	-3.27	0.00502	0.00961	TRUE	648	0.135606	1.36	Peroxiredoxin DOT5
SSU72	P53538	-4.66	0.000935	0.00409	TRUE	618	0.131808	-0.03	Kelch repeat-containing protein 3
TSL1	P38427	-3.46	0.0162	0.0227	TRUE	3294	0.126194	1.17	SMY2 homolog 2
RRG1	Q12167	-3.87	0.00114	0.00441	TRUE	1095	0.124142	0.76	Phosphoglycerate kinase
SUI3	P09064	-3.25	0.00262	0.00653	TRUE	855	0.123543	1.38	Phosphatidate cytidylyltransferase
SEC66	P33754	-4.92	0.000852	0.00393	TRUE	618	0.123436	-0.29	Replication factor A protein 1
MRPS35	P53292	-4.15	0.00141	0.00483	TRUE	1035	0.123216	0.48	40S ribosomal protein S1-B
SHE3	P38272	-2.49	0.03	0.0377	TRUE	1275	0.12168	2.14	Lon protease homolog, mitochondrial
HEM3	P28789	-3.77	0.012	0.0181	TRUE	981	0.120168	0.86	Ribosome-interacting GTPase 2
HRT3	Q12347	-3.81	0.000758	0.00375	TRUE	1032	0.116156	0.82	Diphosphoinositol polyphosphate phosphohydrolase DDP1
SLF1	Q12034	-5.32	9.75e-05	0.00204	TRUE	1341	0.115974	-0.69	Nucleoporin NUP157
RNR4	P49723	-3.03	0.00389	0.00817	TRUE	1035	0.113438	1.6	Protein THO1
SEC14	P24280	-3.03	0.00433	0.00875	TRUE	912	0.109509	1.6	Phosphoglycerate mutase 3
FAS2	P19097	-3.48	0.00442	0.00885	TRUE	5661	0.10916	1.15	Ribosome biogenesis protein ENP2
YLR363W-A	Q3E747	-4.18	0.00196	0.00568	TRUE	255	0.105379	0.45	Inner nuclear membrane protein SRC1
MOT1	P32333	-5.74	0.00246	0.00635	TRUE	5601	0.104105	-1.11	Lysine--tRNA ligase, cytoplasmic
SEC53	P07283	-2.61	0.00817	0.0135	TRUE	762	0.103081	2.02	TATA-binding protein-associated factor MOT1
MRPL10	P36520	-4.23	0.00226	0.0061	TRUE	966	0.0996261	0.4	Histidine biosynthesis trifunctional protein
NAM9	P27929	-3.48	0.00655	0.0115	TRUE	1458	0.0936786	1.15	CTP synthase 1
LOT6	Q07923	-4.66	0.00108	0.00436	TRUE	573	0.0914863	-0.03	NADH-cytochrome b5 reductase 1
ELO3	P40319	-4.84	0.0108	0.0166	TRUE	1035	0.0907324	-0.21	Ubiquitin-like protein SMT3
SAM4	Q08985	-3.97	0.0194	0.0261	TRUE	975	0.088419	0.66	Ribosome biogenesis protein NOP53
CAP1	P28495	-3.1	0.0128	0.0189	TRUE	804	0.078756	1.53	Ribosome biogenesis protein SLX9
DAP1	Q12091	-4.65	0.000504	0.00327	TRUE	456	0.0783868	-0.02	37S ribosomal protein S26, mitochondrial
RPS4B	P0CX36	-3.79	0.00113	0.00441	TRUE	786	0.077972	0.84	Putative DNA helicase INO80
NIF3	P53081	-2.69	0.0295	0.0373	TRUE	864	0.0745234	1.94	Protein SPA2
ENO1	P00924	-3.94	0.0132	0.0193	TRUE	1311	0.0705938	0.69	DNA-directed RNA polymerase I subunit RPA34
SRP101	P32916	-3.97	0.00969	0.0154	TRUE	1863	0.0689281	0.66	26S proteasome regulatory subunit RPN12
BDH1	P39714	-4.38	0.00138	0.0048	TRUE	1146	0.0677334	0.25	Golgi to ER traffic protein 1
BFR1	P38934	-6.67	5.02e-05	0.00163	TRUE	1410	0.067489	-2.04	tRNA (guanine(10)-N2)-methyltransferase
PSA1	P41940	-4.02	0.00464	0.00909	TRUE	1083	0.0638428	0.61	Ribosomal RNA-processing protein 15
PRS3	P38689	-4.27	0.000616	0.00354	TRUE	960	0.0625662	0.36	U3 small nucleolar RNA-associated protein 18
APE3	P37302	-3.28	0.00564	0.0104	TRUE	1611	0.0566648	1.35	Sphingolipid long chain base-responsive protein PIL1
AIM2	P39721	-7.54	1.01e-05	0.00128	TRUE	738	0.0565013	-2.91	Resistance to glucose repression protein 1
EAF3	Q12432	-3.52	0.00247	0.00636	TRUE	1203	0.0555137	1.11	NADPH-dependent aldehyde reductase ARI1
BET3	P36149	-3.92	0.00664	0.0116	TRUE	579	0.0545264	0.71	Aminomethyltransferase, mitochondrial
STE4	P18851	-3.93	0.00228	0.0061	TRUE	1269	0.0526883	0.7	Transcription initiation factor IIB
OM45	P16547	-3.85	0.0027	0.00663	TRUE	1179	0.038187	0.78	E3 ubiquitin-protein ligase HEL2
TIM44	Q01852	-4.55	0.00571	0.0105	TRUE	1293	0.03635	0.08	ATP-dependent RNA helicase DBP5
RPS6B	P0CX38	-4.23	0.000458	0.00323	TRUE	708	0.0337416	0.4	Protein LSM12
RPT1	P33299	-3.15	0.00839	0.0138	TRUE	1401	0.0320661	1.48	Probable phospholipid-transporting ATPase DRS2
NIT3	P49954	-3.92	0.00897	0.0144	TRUE	873	0.0315976	0.71	Folylpolyglutamate synthase
RPA12	P32529	-3.72	0.0256	0.0332	TRUE	375	0.0272915	0.91	Chromatin structure-remodeling complex protein RSC6
PTC7	P38797	-5.9	0.00255	0.00644	TRUE	1032	0.02716	-1.27	60S ribosomal protein L1-B
YTA12	P40341	-2.45	0.0196	0.0264	TRUE	2475	0.0245213	2.18	60S ribosomal protein L7-B
RPO21	P04050	-4.28	0.00211	0.00587	TRUE	5199	0.0225458	0.35	Vacuolar protein sorting-associated protein 1
ERG27	Q12452	-3.36	0.00997	0.0157	TRUE	1041	0.0217858	1.27	Eukaryotic translation initiation factor 5A-1
TRS20	P38334	-3.21	0.0112	0.0172	TRUE	525	0.013558	1.42	Heat shock protein SSA1
LOC1	P43586	-7.64	9.32e-06	0.00128	TRUE	612	0.0130814	-3.01	20S-pre-rRNA D-site endonuclease NOB1
FAP7	Q12055	-3.45	0.00453	0.00898	TRUE	591	0.0113888	1.18	60S acidic ribosomal protein P2-alpha
ZIM17	P42844	-6.01	3.47e-05	0.00154	TRUE	522	0.011195	-1.38	E3 ubiquitin-protein ligase BRE1
SMB1	P40018	-4.95	0.000957	0.00411	TRUE	588	0.00677254	-0.32	Actin-related protein 7
PET123	P17558	-2.6	0.0256	0.0332	TRUE	954	0.00590994	2.03	Ribosome biogenesis protein SSF1
EMC5	P40540	-4.61	0.00042	0.00315	TRUE	423	0.0036903	0.02	ATP-dependent RNA helicase DBP3
CCC1	P47818	-4.05	0.000877	0.00398	TRUE	966	0.00273145	0.58	Protein ARG5,6, mitochondrial
TAL1	P15019	-3.95	0.00078	0.00379	TRUE	1005	0.00199681	0.68	60S ribosomal protein L27-A
TMA22	P47089	-4.1	0.0117	0.0177	TRUE	594	0.00183618	0.53	Ceramide very long chain fatty acid hydroxylase SCS7
RXT3	Q07458	-2.98	0.0087	0.0141	TRUE	882	0.000653069	1.65	UBX domain-containing protein 2
PHB1	P40961	-4.48	0.00045	0.00323	TRUE	861	0.00055344	0.15	Protein MLP1
MET22	P32179	-6.38	0.00121	0.0046	TRUE	1071	-0.000132292	-1.75	Single-stranded nucleic acid-binding protein
PRE3	P38624	-3.44	0.00834	0.0137	TRUE	648	-0.00550522	1.19	60S ribosomal protein L34-A
DDR48	P18899	-4.58	0.00251	0.00641	TRUE	1290	-0.00963789	0.05	Clathrin heavy chain
SUB2	Q07478	-4.15	0.000631	0.00355	TRUE	1338	-0.010597	0.48	Adenosine kinase
GAT1	P43574	-6.14	5.74e-05	0.00168	TRUE	1530	-0.0109914	-1.51	Mitochondrial peroxiredoxin PRX1
FSH1	P38777	-3.89	0.00171	0.0053	TRUE	729	-0.0138662	0.74	Putative magnesium-dependent phosphatase YER134C
GLO2	Q05584	-6.2	0.000373	0.00302	TRUE	822	-0.0143626	-1.57	Nucleoporin NUP100/NSP100
RPL4B	P49626	-5.24	0.000472	0.00324	TRUE	1086	-0.0159922	-0.61	Calcium/calmodulin-dependent protein kinase I
YML6	P51998	-6.6	2.84e-05	0.00154	TRUE	858	-0.0169194	-1.97	RNA polymerase-associated protein RTF1
IRC22	P40006	-7.59	3.51e-05	0.00154	TRUE	675	-0.0175184	-2.96	Probable gluconokinase
MSA2	P36157	-2.6	0.0204	0.0273	TRUE	1089	-0.0219377	2.03	Casein kinase II subunit alpha
CDC31	P06704	-2.68	0.0272	0.0348	TRUE	483	-0.0256751	1.95	Histone chaperone ASF1
HSP31	Q04432	-3.06	0.0396	0.0479	TRUE	711	-0.027231	1.57	Alcohol dehydrogenase 4
HAM1	P47119	-4.14	0.00945	0.015	TRUE	591	-0.0297866	0.49	Transcription initiation factor TFIID subunit 6
RPN8	Q08723	-3.94	0.0313	0.0391	TRUE	1014	-0.0317074	0.69	40S ribosomal protein S27-B
APT1	P49435	-3.11	0.00552	0.0102	TRUE	561	-0.0324988	1.52	RNA exonuclease 4
MDJ1	P35191	-6.96	0.00182	0.00547	TRUE	1533	-0.0343208	-2.33	Protein HRI1
MAL31	P38156	-3.78	0.000963	0.00411	TRUE	1842	-0.0408159	0.85	Protein phosphatase PP2A regulatory subunit B
VPS21	P36017	-2.94	0.016	0.0225	TRUE	630	-0.0409577	1.69	Thioredoxin-2
NRK1	P53915	-4.51	0.00208	0.00586	TRUE	720	-0.0466755	0.12	Branched-chain-amino-acid aminotransferase, cytosolic
NPY1	P53164	-5.4	0.00411	0.00848	TRUE	1152	-0.0481792	-0.77	Exosome complex component SKI6
NFU1	P32860	-3.68	0.00148	0.00494	TRUE	768	-0.0489387	0.95	Nucleoporin POM34
YCK1	P23291	-3.07	0.00454	0.00898	TRUE	1614	-0.0499285	1.56	GTP-binding protein YPT52
PET9	P18239	-2.94	0.00669	0.0117	TRUE	954	-0.0509917	1.69	Dolichyl-phosphate-mannose--protein mannosyltransferase 2
SKG1	P36169	-2.96	0.00562	0.0104	TRUE	1065	-0.0637704	1.67	GTP-binding protein YPT1
SSA4	P22202	-4.07	0.0176	0.0242	TRUE	1926	-0.0647469	0.56	Coatomer subunit epsilon
DID2	P69771	-4.62	0.00748	0.0127	TRUE	612	-0.0649942	0.01	40S ribosomal protein S19-B
TRM112	P53738	-4.04	0.000989	0.00415	TRUE	405	-0.0659389	0.59	Phosphoglucomutase 1
GPP1	P41277	-5.77	6.79e-05	0.00178	TRUE	750	-0.0688628	-1.14	60S ribosomal protein L4-B
PAR32	Q12515	-4.72	0.00101	0.00419	TRUE	885	-0.0694363	-0.09	Protein KRI1
YDJ1	P25491	-5.38	0.000486	0.00324	TRUE	1227	-0.0697318	-0.75	Probable phosphomutase PMU1
SMD1	Q02260	-3.24	0.0029	0.00694	TRUE	438	-0.0720514	1.39	Aspartate-semialdehyde dehydrogenase
MRPL36	P36531	-4.35	0.00132	0.00474	TRUE	531	-0.0807933	0.28	Myo-inositol transporter 1
MRPL27	P36526	-4.02	0.00573	0.0105	TRUE	438	-0.0838001	0.61	12 kDa heat shock protein
SGN1	P40561	-6.19	0.0106	0.0165	TRUE	750	-0.0862078	-1.56	54S ribosomal protein YmL6, mitochondrial
APS3	P47064	-4.2	0.00254	0.00644	TRUE	585	-0.0884234	0.43	CCR4-associated factor 16
YIP3	P53633	-3.51	0.00575	0.0105	TRUE	528	-0.0889373	1.12	General transcriptional corepressor TUP1
YPR1	Q12458	-4.72	0.0345	0.0425	TRUE	936	-0.0901352	-0.09	Vacuolar protein sorting-associated protein 27
NOP10	Q6Q547	-3.25	0.0273	0.0349	TRUE	174	-0.0920091	1.38	Styryl dye vacuolar localization protein 3
ATP2	P00830	-3.24	0.00794	0.0132	TRUE	1533	-0.0949822	1.39	Regulation of enolase protein 1
RPO26	P20435	-5.88	0.00588	0.0106	TRUE	468	-0.0953619	-1.25	Bifunctional protein RIB2
OSH6	Q02201	-4.84	0.000611	0.00354	TRUE	1344	-0.0967166	-0.21	Protein SIP5
HSP78	P33416	-6.18	0.00295	0.00699	TRUE	2433	-0.103735	-1.55	Dynamin-like GTPase MGM1, mitochondrial
REG1	Q00816	-6.15	2.55e-05	0.00154	TRUE	3042	-0.103841	-1.52	Eukaryotic peptide chain release factor subunit 1
ERP4	Q12450	-4.29	0.0105	0.0164	TRUE	621	-0.119802	0.34	Acetolactate synthase small subunit, mitochondrial
ARC35	P53731	-3.38	0.00368	0.0079	TRUE	1026	-0.12038	1.25	60S ribosomal protein L19-B
SRY1	P36007	-4.5	0.00414	0.00852	TRUE	978	-0.12728	0.13	Ribosome assembly protein SQT1
ADE16	P54113	-3.78	0.033	0.0409	TRUE	1773	-0.127608	0.85	Verprolin
PGK1	P00560	-4.63	0.000814	0.00383	TRUE	1248	-0.127678	0	AGC kinase YPK3
DUR1,2	P32528	-10.3	4.2e-06	0.0012	TRUE	5505	-0.128904	-5.67	ATP-dependent RNA helicase MAK5
ATP3	P38077	-5.58	8.2e-05	0.00193	TRUE	933	-0.129902	-0.95	Protein SMY2
WTM1	Q12363	-4.92	0.00056	0.00344	TRUE	1311	-0.130229	-0.29	Maintenance of telomere capping protein 1
TRP1	P00912	-5.58	0.00306	0.00716	TRUE	672	-0.130296	-0.95	Hsp90 co-chaperone HCH1
PHM8	P40025	-5.32	0.000113	0.00215	TRUE	963	-0.136533	-0.69	U3 small nucleolar RNA-associated protein 13
HEK2	P38199	-6.4	0.000204	0.00257	TRUE	1143	-0.137548	-1.77	Casein kinase II subunit beta
ECM4	P36156	-5.91	0.000224	0.00261	TRUE	1110	-0.140622	-1.28	Nicotinamide riboside kinase
PRE9	P23638	-4.42	0.0037	0.00792	TRUE	774	-0.141765	0.21	Probable alanine aminotransferase, mitochondrial
TDA3	P38758	-5.95	8.36e-05	0.00193	TRUE	1569	-0.147842	-1.32	Protein BMH2
ELF1	P36053	-2.85	0.00534	0.01	TRUE	435	-0.153509	1.78	Low-affinity glucose transporter HXT3
HCR1	Q05775	-4.74	0.00084	0.00392	TRUE	795	-0.153991	-0.11	Choline-phosphate cytidylyltransferase
SCL1	P21243	-4.42	0.00656	0.0115	TRUE	756	-0.154437	0.21	Protein phosphatase 2C homolog 7, mitochondrial
MIM1	Q08176	-5.2	0.00134	0.00474	TRUE	339	-0.156552	-0.57	Kynureninase
MDY2	Q12285	-2.99	0.00748	0.0127	TRUE	636	-0.16171	1.64	60S acidic ribosomal protein P1-alpha
MRPL49	P40858	-5.18	0.00321	0.00731	TRUE	483	-0.166878	-0.55	Asparagine--tRNA ligase, cytoplasmic
CKA2	P19454	-4.96	0.000794	0.00382	TRUE	1017	-0.167121	-0.33	Ribulose-phosphate 3-epimerase
VPS24	P36095	-5.13	0.000303	0.00281	TRUE	672	-0.170785	-0.5	Peptidyl-prolyl cis-trans isomerase FPR2
SCP1	Q08873	-4.44	0.00609	0.0109	TRUE	600	-0.176018	0.19	U3 small nucleolar RNA-associated protein 12
TDA10	P42938	-3.97	0.0259	0.0335	TRUE	870	-0.176588	0.66	Myosin tail region-interacting protein MTI1
RPL4A	P10664	-4.05	0.00143	0.00485	TRUE	1086	-0.183017	0.58	Transgelin
CMK1	P27466	-4.64	0.00072	0.0037	TRUE	1338	-0.183861	-0.01	Heat shock protein SSQ1, mitochondrial
LSM3	P57743	-3.61	0.00128	0.0047	TRUE	267	-0.184363	1.02	Peptidyl-prolyl cis-trans isomerase D
POR1	P04840	-2.82	0.0158	0.0223	TRUE	849	-0.185062	1.81	Ubiquitin fusion degradation protein 1
YER134C	P40081	-5.93	0.00261	0.00653	TRUE	534	-0.186067	-1.3	Glycogen phosphorylase
TUF1	P02992	-3.27	0.0109	0.0168	TRUE	1311	-0.190567	1.36	Intracellular protein transport protein USO1
ADH3	P07246	-4.12	0.000962	0.00411	TRUE	1125	-0.193631	0.51	40S ribosomal protein S6-B
GRE3	P38715	-6.6	0.000793	0.00382	TRUE	981	-0.197201	-1.97	Protein EMP47
PPH22	P23595	-3.58	0.00529	0.00998	TRUE	1131	-0.198482	1.05	54S ribosomal protein L10, mitochondrial
YET1	P35723	-3.96	0.00795	0.0133	TRUE	618	-0.206173	0.67	Myosin light chain 1
YKT6	P36015	-4.31	0.000424	0.00315	TRUE	600	-0.207045	0.32	Actin-related protein 2/3 complex subunit 5
PRO3	P32263	-3	0.0226	0.0298	TRUE	858	-0.21144	1.63	Vacuolar protein sorting-associated protein 4
MET17	P06106	-6.4	0.000128	0.00216	TRUE	1332	-0.21214	-1.77	Cyclin-dependent kinase 1
IDH2	P28241	-3.12	0.00778	0.013	TRUE	1107	-0.212638	1.51	54S ribosomal protein L36, mitochondrial
MRPL51	Q06090	-5.44	0.000851	0.00393	TRUE	420	-0.214912	-0.81	Chromatin structure-remodeling complex protein RSC30
CAJ1	P39101	-6.73	3.12e-05	0.00154	TRUE	1173	-0.218758	-2.1	DnaJ-like protein 1
RPL5	P26321	-2.96	0.00461	0.00908	TRUE	891	-0.220147	1.67	Coatomer subunit gamma
PTC2	P39966	-3.38	0.00292	0.00694	TRUE	1392	-0.221331	1.25	Acetyl-CoA hydrolase
RRP15	Q06511	-4.76	0.00142	0.00485	TRUE	750	-0.223577	-0.13	3(2),5-bisphosphate nucleotidase
MRPL8	P22353	-3.74	0.0106	0.0165	TRUE	714	-0.232388	0.89	SUMO-conjugating enzyme UBC9
UTR4	P32626	-6.6	0.000122	0.00216	TRUE	681	-0.233844	-1.97	Uncharacterized bolA-like protein YAL044W-A
GDH1	P07262	-4.09	0.00188	0.00556	TRUE	1362	-0.235014	0.54	Pro-apoptotic serine protease NMA111
BAT2	P47176	-6.27	0.000765	0.00376	TRUE	1128	-0.243003	-1.64	Mitochondrial import inner membrane translocase subunit TIM44
PDA1	P16387	-4.09	0.00354	0.00772	TRUE	1260	-0.252924	0.54	V-type proton ATPase subunit B
LSC2	P53312	-4.71	0.0009	0.00404	TRUE	1281	-0.25693	-0.08	Uncharacterized protein YPR148C
RPB5	P20434	-3.22	0.00345	0.00763	TRUE	645	-0.266147	1.41	Ubiquitin-conjugating enzyme E2 4
CAF20	P12962	-3.87	0.0396	0.0479	TRUE	483	-0.273728	0.76	40S ribosomal protein S22-B
MRP8	P35719	-2.72	0.0099	0.0156	TRUE	657	-0.284918	1.91	60S ribosomal protein L29
LYS12	P40495	-4.02	0.00256	0.00645	TRUE	1113	-0.284991	0.61	Stress protein DDR48
RAS2	P01120	-4.2	0.00473	0.00921	TRUE	966	-0.285061	0.43	Actin-binding protein
SIS1	P25294	-3.81	0.00274	0.00667	TRUE	1056	-0.286616	0.82	DNA-directed RNA polymerases I, II, and III subunit RPABC5
BMH1	P29311	-2.72	0.0158	0.0223	TRUE	801	-0.289945	1.91	Pre-mRNA-splicing factor PRP21
GIS2	P53849	-4.15	0.0161	0.0226	TRUE	459	-0.303046	0.48	tRNA (guanine-N(7)-)-methyltransferase
AIM45	Q12480	-4.34	0.00563	0.0104	TRUE	1032	-0.303326	0.29	Eukaryotic translation initiation factor 1A
SEC13	Q04491	-3.63	0.00153	0.00497	TRUE	891	-0.30341	1	Coatomer subunit delta
SEC4	P07560	-2.96	0.00502	0.00961	TRUE	645	-0.304632	1.67	Protease B inhibitor 2
YPR127W	Q06494	-4.46	0.00174	0.00534	TRUE	1035	-0.307433	0.17	60S ribosomal protein L38
PET117	Q02771	-3.72	0.0021	0.00587	TRUE	321	-0.315776	0.91	26S protease regulatory subunit 4 homolog
ATP7	P30902	-4.85	0.00137	0.00478	TRUE	522	-0.324961	-0.22	Cell wall protein ECM33
NSG1	P38837	-6.9	1.8e-05	0.00143	TRUE	873	-0.331701	-2.27	Glucosidase 2 subunit beta
YLR257W	Q06146	-5.18	7.85e-05	0.00193	TRUE	963	-0.334591	-0.55	DNA ligase 1
GPX2	P38143	-4.55	0.000536	0.00337	TRUE	486	-0.340482	0.08	Shuttling pre-60S factor ECM1
SPE3	Q12074	-4.31	0.00147	0.00493	TRUE	879	-0.345063	0.32	ER-localized J domain-containing protein 5
SBP1	P10080	-4.89	0.0022	0.00597	TRUE	882	-0.347293	-0.26	Anion/proton exchange transporter GEF1
MRPS18	P42847	-3.3	0.0175	0.0241	TRUE	651	-0.347708	1.33	3-hydroxyanthranilate 3,4-dioxygenase
GSP1	P32835	-4.24	0.00106	0.00429	TRUE	657	-0.355302	0.39	Ubiquitin-60S ribosomal protein L40
YRA1	Q12159	-4.47	0.00114	0.00441	TRUE	678	-0.359969	0.16	Secretory component protein SHR3
SNF7	P39929	-3.36	0.00432	0.00874	TRUE	720	-0.36109	1.27	Enolase-phosphatase E1
VMA13	P41807	-3.76	0.000955	0.00411	TRUE	1434	-0.361643	0.87	Glucose-6-phosphate isomerase
POP7	P38291	-3.98	0.00247	0.00636	TRUE	420	-0.361815	0.65	High mobility group protein 1
YPT1	P01123	-5	0.000214	0.0026	TRUE	618	-0.362279	-0.37	Histidine protein methyltransferase 1
ASC1	P38011	-3.16	0.00422	0.00865	TRUE	957	-0.364359	1.47	Ribonucleoside-diphosphate reductase large chain 1
HTZ1	Q12692	-4.29	0.00536	0.01	TRUE	402	-0.368982	0.34	tRNA(Thr) (cytosine(32)-N(3))-methyltransferase
UBC9	P50623	-5.83	0.00015	0.0023	TRUE	474	-0.376428	-1.2	Homoserine kinase
APD1	P38281	-5.33	0.000482	0.00324	TRUE	948	-0.398399	-0.7	Serine/threonine-protein kinase GIN4
PAM18	Q07914	-4.26	0.00092	0.00408	TRUE	504	-0.401817	0.37	Delta(24(24(1)))-sterol reductase
ZUO1	P32527	-4.79	0.000218	0.00261	TRUE	1299	-0.40307	-0.16	Glucose-signaling factor 2
TUM1	Q08686	-4.19	0.00414	0.00852	TRUE	912	-0.407799	0.44	Centromere-binding protein 1
RPL2B	P0CX46	-3.6	0.00354	0.00772	TRUE	765	-0.408689	1.03	Ribosome biogenesis protein RLP24
TRR1	P29509	-5.36	0.000194	0.00252	TRUE	957	-0.411569	-0.73	Protein SDA1
HHO1	P53551	-3.28	0.00769	0.0129	TRUE	774	-0.413954	1.35	Regulator of the glycerol channel 1
ADH4	P10127	-6.51	0.00206	0.00583	TRUE	1146	-0.41414	-1.88	Glycerol-3-phosphate dehydrogenase [NAD(+)] 1
YKE2	P52553	-4.2	0.00623	0.0111	TRUE	342	-0.416252	0.43	Proteasome subunit alpha type-6
RPB10	P22139	-4.72	0.000298	0.00281	TRUE	210	-0.420154	-0.09	U6 snRNA-associated Sm-like protein LSm6
LSM12	P38828	-7.11	2.16e-05	0.00147	TRUE	561	-0.423658	-2.48	Protein translocation protein SEC63
RPS24B	P0CX32	-4.38	0.000294	0.00281	TRUE	405	-0.425253	0.25	Fatty aldehyde dehydrogenase HFD1
HUB1	Q6Q546	-5.6	0.000221	0.00261	TRUE	219	-0.429066	-0.97	AP-3 complex subunit beta
ERV1	P27882	-3.07	0.0319	0.0398	TRUE	570	-0.430543	1.56	ATP-dependent RNA helicase MSS116, mitochondrial
ADK1	P07170	-5.25	8.13e-05	0.00193	TRUE	666	-0.435175	-0.62	60S ribosomal protein L35-B
YRB1	P41920	-5.35	0.000135	0.00216	TRUE	603	-0.438615	-0.72	DNA replication licensing factor MCM4
MGE1	P38523	-3.7	0.00388	0.00817	TRUE	684	-0.443646	0.93	Heat shock protein 26
ENO2	P00925	-4.28	0.00127	0.0047	TRUE	1311	-0.445244	0.35	Tricalbin-1
CDC33	P07260	-3.11	0.00443	0.00885	TRUE	639	-0.445593	1.52	60S ribosomal protein L32
SOL3	P38858	-3.36	0.00512	0.00975	TRUE	747	-0.45178	1.27	DnaJ homolog 1, mitochondrial
NHP2	P32495	-6.43	0.00117	0.00447	TRUE	468	-0.456248	-1.8	ATP-dependent RNA helicase DBP2
YPT52	P36018	-3.73	0.00122	0.00461	TRUE	702	-0.459971	0.9	tRNA acetyltransferase TAN1
TAN1	P53072	-5.23	0.000453	0.00323	TRUE	867	-0.462565	-0.6	Protein transport protein SEC23
RPL11B	Q3E757	-3.89	0.000898	0.00404	TRUE	522	-0.468337	0.74	Probable 1-acyl-sn-glycerol-3-phosphate acyltransferase
PIL1	P53252	-3.08	0.00306	0.00716	TRUE	1017	-0.471397	1.55	Benzil reductase ((S)-benzoin forming) IRC24
RPL8A	P17076	-8.87	0.00022	0.00261	TRUE	768	-0.479561	-4.24	Bud emergence protein 1
RPL16A	P26784	-4.52	0.000353	0.00295	TRUE	600	-0.480335	0.11	Serine/threonine-protein kinase RIO2
LSC1	P53598	-4.77	0.000747	0.00373	TRUE	987	-0.482079	-0.14	Pescadillo homolog
RPL9A	P05738	-3.23	0.00315	0.00726	TRUE	573	-0.492287	1.4	Actin-related protein 2
HIS2	P38635	-7.03	2.19e-05	0.00147	TRUE	1005	-0.493656	-2.4	UPF0045 protein ECM15
GGC1	P38988	-2.41	0.0296	0.0374	TRUE	900	-0.49458	2.22	Pre-rRNA-processing protein ESF2
PUP1	P25043	-3.58	0.0297	0.0374	TRUE	783	-0.495522	1.05	Ribosomal RNA small subunit methyltransferase NEP1
RFA2	P26754	-5.63	0.000693	0.00367	TRUE	822	-0.495808	-1	DNA-directed RNA polymerase III subunit RPC4
ATP15	P21306	-4.53	0.0295	0.0372	TRUE	186	-0.50306	0.1	Glycolipid 2-alpha-mannosyltransferase
SNX3	Q08826	-5.47	0.0015	0.00495	TRUE	486	-0.503088	-0.84	Ribosome assembly factor MRT4
ADE8	P04161	-2.1	0.0403	0.0486	TRUE	642	-0.505752	2.53	2-deoxyglucose-6-phosphate phosphatase 2
CYC1	P00044	-4	0.0172	0.0238	TRUE	327	-0.513052	0.63	Glutathione synthetase
TAE1	P38340	-4.41	0.00035	0.00295	TRUE	696	-0.52095	0.22	Glyceraldehyde-3-phosphate dehydrogenase 1
GTT1	P40582	-4	0.00269	0.00663	TRUE	702	-0.522593	0.63	60S ribosomal protein L8-A
RPS1A	P33442	-4.35	0.00112	0.0044	TRUE	765	-0.527163	0.28	Replication factor C subunit 2
TIM23	P32897	-3.28	0.0026	0.00651	TRUE	666	-0.533182	1.35	Non-histone chromosomal protein 6A
ERP2	P39704	-4.06	0.000671	0.00366	TRUE	645	-0.547608	0.57	60S ribosomal protein L34-B
ATX1	P38636	-6.25	1.69e-05	0.00143	TRUE	219	-0.553697	-1.62	26S proteasome regulatory subunit RPN5
URM1	P40554	-4.59	0.000729	0.00372	TRUE	297	-0.554168	0.04	Probable family 17 glucosidase SCW4
CNB1	P25296	-2.44	0.0376	0.0459	TRUE	528	-0.555723	2.19	Plasma membrane iron permease
IPP1	P00817	-3.76	0.00205	0.00583	TRUE	861	-0.563401	0.87	Heat shock protein SSC1, mitochondrial
LSM4	P40070	-5.69	7.24e-05	0.00183	TRUE	561	-0.564089	-1.06	5-aminolevulinate synthase, mitochondrial
RDI1	Q12434	-4.57	0.00565	0.0104	TRUE	606	-0.565883	0.06	Nucleosome assembly protein
MDH1	P17505	-3.86	0.0119	0.018	TRUE	1002	-0.572381	0.77	60S ribosomal protein L31-A
RPL10	P41805	-4.03	0.000679	0.00366	TRUE	663	-0.575442	0.6	Glyceraldehyde-3-phosphate dehydrogenase 2
SOL4	P53315	-3.07	0.0182	0.025	TRUE	765	-0.584404	1.56	UV excision repair protein RAD23
TDH1	P00360	-6.16	0.00253	0.00644	TRUE	996	-0.606015	-1.53	Phosphoglycerate mutase 1
CKB2	P38930	-3.11	0.0101	0.0158	TRUE	774	-0.612247	1.52	37S ribosomal protein S25, mitochondrial
RHO2	P06781	-8.34	0.00186	0.00551	TRUE	576	-0.615293	-3.71	Phospho-2-dehydro-3-deoxyheptonate aldolase, phenylalanine-inhibited
FOL2	P51601	-5.84	0.000368	0.003	TRUE	729	-0.61737	-1.21	NADPH-dependent aldose reductase GRE3
CDC42	P19073	-1.9	0.0388	0.0472	TRUE	573	-0.619431	2.73	Low-affinity phosphate transporter PHO91
FMP16	Q12497	-2.86	0.0159	0.0224	TRUE	279	-0.622641	1.77	Protein PBDC1 homolog
PBP4	Q07362	-3.89	0.00365	0.00789	TRUE	555	-0.631242	0.74	Protein BCH1
VTC1	P40046	-3.11	0.0142	0.0205	TRUE	387	-0.634347	1.52	60S ribosomal protein L18-B
PHO88	P38264	-3.03	0.00512	0.00975	TRUE	564	-0.635398	1.6	General negative regulator of transcription subunit 1
VMA4	P22203	-3.3	0.00276	0.00667	TRUE	699	-0.636378	1.33	Sorting nexin-3
LSP1	Q12230	-2.92	0.00331	0.00743	TRUE	1023	-0.650616	1.71	37S ribosomal protein YMR-31, mitochondrial
YML079W	Q03629	-3.21	0.0165	0.023	TRUE	603	-0.650668	1.42	Putative glucokinase-2
LSM7	P53905	-5.33	0.000242	0.00261	TRUE	345	-0.658868	-0.7	mRNA export factor MEX67
RPS7B	P48164	-4.43	0.00083	0.00388	TRUE	570	-0.665174	0.2	LAS seventeen-binding protein 1
GIM5	Q04493	-3.2	0.00435	0.00877	TRUE	492	-0.665444	1.43	Pyridoxamine 5-phosphate oxidase homolog
TMA7	Q3E764	-5.37	0.00256	0.00645	TRUE	192	-0.67686	-0.74	Eukaryotic translation initiation factor 3 subunit G
ABF2	Q02486	-3.96	0.00213	0.00589	TRUE	549	-0.681675	0.67	Enhancer of mRNA-decapping protein 3
RPS25B	P0C0T4	-5.08	0.00313	0.00723	TRUE	324	-0.694201	-0.45	U3 small nucleolar RNA-associated protein 21
RPL8B	P29453	-4.81	0.000458	0.00323	TRUE	768	-0.696323	-0.18	MAP-homologous protein 1
RPL26A	P05743	-5.63	3.89e-05	0.00154	TRUE	384	-0.697221	-1	Elongation factor 1 alpha-like protein
RPL13A	Q12690	-4.56	0.00327	0.00736	TRUE	600	-0.707503	0.07	ATP-dependent RNA helicase ROK1
ANB1	P19211	-6.39	0.000204	0.00257	TRUE	471	-0.710061	-1.76	Midasin
NHP6B	P11633	-6.13	0.000367	0.003	TRUE	297	-0.710587	-1.5	Nucleoporin SEH1
RPS30B	P0CX34	-4.59	0.0073	0.0124	TRUE	189	-0.719498	0.04	U3 small nucleolar RNA-associated protein 25
YPT31	P38555	-3.39	0.0193	0.026	TRUE	669	-0.720904	1.24	Thiosulfate sulfurtransferase RDL2, mitochondrial
RPB11	P38902	-3.06	0.00546	0.0102	TRUE	360	-0.728898	1.57	Protein EAP1
BMH2	P34730	-3.75	0.000924	0.00408	TRUE	819	-0.763014	0.88	Decapping nuclease RAI1
YPR063C	Q12160	-4.07	0.00106	0.00429	TRUE	423	-0.771298	0.56	D-arabinose dehydrogenase [NAD(P)+] heavy chain
RPL36A	P05745	-3.36	0.0388	0.0472	TRUE	303	-0.773425	1.27	Mitochondrial phosphate carrier protein
RPL14B	P38754	-2.71	0.0267	0.0343	TRUE	414	-0.774658	1.92	Pleiotropic ABC efflux transporter of multiple drugs
GPP2	P40106	-4.92	0.000441	0.00323	TRUE	750	-0.779445	-0.29	Transcriptional regulatory protein GAT1
OST2	P46964	-5.36	0.00204	0.00582	TRUE	390	-0.783518	-0.73	Survival factor 1
HSP26	P15992	-7.86	4.12e-05	0.00154	TRUE	642	-0.789649	-3.23	60S ribosomal protein L26-B
RIB3	Q99258	-4.7	0.0134	0.0195	TRUE	624	-0.791153	-0.07	GTPase-activating protein BEM2/IPL2
SUI1	P32911	-4.46	0.00123	0.00461	TRUE	324	-0.792411	0.17	Malate dehydrogenase, peroxisomal
HNT1	Q04344	-3.51	0.00574	0.0105	TRUE	477	-0.801149	1.12	RNA polymerase-associated protein CTR9
RPS28B	P0C0X0	-2.95	0.00359	0.0078	TRUE	201	-0.820277	1.68	2-isopropylmalate synthase
STM1	P39015	-4.66	0.00018	0.00251	TRUE	819	-0.821935	-0.03	Mitochondrial clpX-like chaperone MCX1
RET3	P53600	-4.23	0.000544	0.0034	TRUE	567	-0.82737	0.4	13 kDa ribonucleoprotein-associated protein
BNA6	P43619	-3.8	0.00609	0.0109	TRUE	885	-0.831651	0.83	Transcriptional regulator CRZ1
HYP2	P23301	-4.46	0.00037	0.003	TRUE	471	-0.840333	0.17	Mitochondrial 2-oxodicarboxylate carrier 2
RPS29B	P41058	-4.95	0.00212	0.00588	TRUE	168	-0.84473	-0.32	40S ribosomal protein S26-A
RPS5	P26783	-3.65	0.00683	0.0118	TRUE	675	-0.85638	0.98	Cytosine deaminase
ADI1	Q03677	-5.36	0.00175	0.00535	TRUE	537	-0.858931	-0.73	Nuclear cap-binding protein complex subunit 1
YAL044W-A	Q3E793	-6.51	2.98e-05	0.00154	TRUE	330	-0.868056	-1.88	Palmitoyltransferase AKR1
RPL6B	P05739	-4.82	0.000237	0.00261	TRUE	528	-0.870289	-0.19	U3 small nucleolar RNA-associated protein 8
TFS1	P14306	-6.11	0.00598	0.0108	TRUE	657	-0.879141	-1.48	60S ribosomal protein L28
SHR3	Q02774	-7.61	3.96e-06	0.0012	TRUE	630	-0.879862	-2.98	Cruciform DNA-recognizing protein 1
PRE1	P22141	-2.86	0.0109	0.0167	TRUE	594	-0.883347	1.77	Histone H3
ARF1	P11076	-8.89	1.19e-05	0.00128	TRUE	543	-0.890086	-4.26	Dolichol-phosphate mannosyltransferase
RPL43B	P0CX26	-4.16	0.0013	0.00474	TRUE	276	-0.898098	0.47	Protein FMP52, mitochondrial
RPS2	P25443	-2.98	0.00747	0.0127	TRUE	762	-0.908584	1.65	Nuclear segregation protein BFR1
SAR1	P20606	-3.42	0.00257	0.00646	TRUE	573	-0.923358	1.21	Elongation factor 1-beta
FCY1	Q12178	-6.6	0.000121	0.00216	TRUE	474	-0.926042	-1.97	DNA replication licensing factor MCM7
SBA1	P28707	-4.12	0.00158	0.00509	TRUE	648	-0.926287	0.51	Fructose-bisphosphate aldolase
THO1	P40040	-4.82	0.00262	0.00653	TRUE	654	-0.937256	-0.19	Uridylate kinase
TPI1	P00942	-4.22	0.00074	0.00373	TRUE	744	-0.939506	0.41	Mitochondrial protein import protein MAS5
YSA1	Q01976-2	-3.82	0.00107	0.00434	TRUE	693	-0.94886	0.81	GTP-binding protein RHO2
AHA1	Q12449	-3.4	0.00175	0.00535	TRUE	1050	-0.95231	1.23	Alpha N-terminal protein methyltransferase 1
YDR248C	Q03786	-6.33	0.000189	0.00251	TRUE	579	-0.955324	-1.7	DNA-directed RNA polymerases I, II, and III subunit RPABC3
RPP0	P05317	-2.59	0.0151	0.0215	TRUE	936	-0.957199	2.04	Zinc-regulated transporter 3
RPL6A	Q02326	-5.66	8.88e-05	0.00196	TRUE	528	-0.978547	-1.03	ATP phosphoribosyltransferase
TRX3	P25372	-3.88	0.0054	0.0101	TRUE	381	-0.978887	0.75	Actin-related protein 5
MOG1	P47123	-4.15	0.0319	0.0398	TRUE	654	-0.983539	0.48	60S ribosomal protein L42-B
FPR2	P32472	-6.72	0.000224	0.00261	TRUE	405	-0.988305	-2.09	Pyruvate carboxylase 1
HCH1	P53834	-5.3	0.000305	0.00281	TRUE	459	-0.998679	-0.67	Pyruvate dehydrogenase complex protein X component, mitochondrial
DUT1	P33317	-4.06	0.00217	0.00595	TRUE	441	-1.00152	0.57	ATP-dependent RNA helicase DOB1
YCP4	P25349	-3.58	0.00312	0.00722	TRUE	741	-1.01218	1.05	RNA-binding protein SGN1
URA5	P13298	-3.02	0.00561	0.0104	TRUE	678	-1.01433	1.61	Carboxypeptidase Y inhibitor
COX4	P04037	-3.99	0.0364	0.0446	TRUE	465	-1.01521	0.64	Hsp90 co-chaperone Cdc37
RPL16B	P26785	-3.67	0.00127	0.0047	TRUE	597	-1.01615	0.96	Squalene synthase
RPS1B	P23248	-4.31	0.000576	0.00348	TRUE	765	-1.01753	0.32	Dolichyl-diphosphooligosaccharide--protein glycosyltransferase subunit SWP1
SMT3	Q12306	-4.6	0.00638	0.0113	TRUE	303	-1.01779	0.03	Ubiquitin-conjugating enzyme variant MMS2
RPL38	P49167	-4.49	0.00034	0.00291	TRUE	234	-1.02067	0.14	Phosphatidylethanolamine N-methyltransferase
RPL39	P04650	-3.18	0.00451	0.00895	TRUE	153	-1.02216	1.45	Niemann-Pick type C-related protein 1
YRA2	P36036	-5.22	0.000137	0.00216	TRUE	609	-1.03428	-0.59	Probable 26S proteasome regulatory subunit p28
MBF1	O14467	-4.63	0.000299	0.00281	TRUE	453	-1.03511	0	Uncharacterized protein YGR130C
COQ5	P49017	-4.6	0.0254	0.033	TRUE	921	-1.03875	0.03	D-lactate dehydrogenase [cytochrome] 1, mitochondrial
DDP1	Q99321	-4.67	0.00705	0.0121	TRUE	564	-1.03965	-0.04	Ubiquitin domain-containing protein DSK2
RDL2	Q08742	-5.71	0.00334	0.00747	TRUE	447	-1.04718	-1.08	Glucokinase-1
RPS7A	P26786	-3.82	0.000685	0.00366	TRUE	570	-1.05099	0.81	Putative ATP-dependent helicase HRQ1
RPS8B	P0CX40	-3.15	0.00435	0.00877	TRUE	600	-1.05202	1.48	6-phosphogluconolactonase-like protein 2
REE1	P40893	-3.4	0.0414	0.0498	TRUE	594	-1.05787	1.23	SNF1 protein kinase subunit beta-3
NHP6A	P11632	-6.6	3.92e-05	0.00154	TRUE	279	-1.06666	-1.97	Protein LTV1
TMA20	P89886	-3.95	0.00151	0.00495	TRUE	546	-1.06691	0.68	40S ribosomal protein S18-B
HRI1	Q05905	-3.76	0.0341	0.042	TRUE	732	-1.0737	0.87	Glutathione S-transferase omega-like 2
RPL35B	P0CX85	-5.48	0.00116	0.00444	TRUE	360	-1.11254	-0.85	Suppressor of yeast profilin deletion
DTD1	Q07648	-5.44	0.00134	0.00474	TRUE	453	-1.11286	-0.81	Nuclear polyadenylated RNA-binding protein 4
RPS23B	P0CX30	-3.07	0.0168	0.0233	TRUE	438	-1.13632	1.56	Replication factor C subunit 3
RPL17A	P05740	-4.31	0.000484	0.00324	TRUE	552	-1.13842	0.32	Protein arginine N-methyltransferase 2
TIF11	P38912	-4.54	0.000309	0.00281	TRUE	459	-1.16362	0.09	Pyruvate kinase 2
RPL1B	P0CX44	-4.9	0.000129	0.00216	TRUE	651	-1.17408	-0.27	Nucleoside diphosphate kinase
TMA19	P35691	-4.02	0.000608	0.00354	TRUE	501	-1.17756	0.61	Protein ZEO1
RPL11A	P0C0W9	-6.46	0.00229	0.0061	TRUE	522	-1.19337	-1.83	Protein DOA1
TDH2	P00358	-6.96	0.00653	0.0115	TRUE	996	-1.19465	-2.33	Thioredoxin-1
PRX1	P34227	-3.32	0.00308	0.00716	TRUE	783	-1.1958	1.31	Prohibitin-2
RPS29A	P41057	-3.8	0.00167	0.00521	TRUE	168	-1.20097	0.83	Bile pigment transporter 1
ERP1	Q05359	-3.39	0.00164	0.00516	TRUE	657	-1.21	1.24	Peptidyl-prolyl cis-trans isomerase ESS1
YBR085C-A	O43137	-3.69	0.00368	0.0079	TRUE	255	-1.21446	0.94	ATP synthase subunit delta, mitochondrial
RPL7A	P05737	-3.8	0.000661	0.00363	TRUE	732	-1.21568	0.83	Putative oxidoreductase TDA3
GUK1	P15454	-5.95	0.000686	0.00366	TRUE	561	-1.23841	-1.32	25S rRNA (adenine(645)-N(1))-methyltransferase
PDB1	P32473	-4.32	0.00208	0.00586	TRUE	1098	-1.25192	0.31	Threo-3-hydroxyaspartate ammonia-lyase
LTP1	P40347	-5.64	0.0103	0.0161	TRUE	483	-1.2595	-1.01	Catalase T
ATP5	P09457	-4.33	0.00159	0.00509	TRUE	636	-1.27407	0.3	Nascent polypeptide-associated complex subunit beta-1
RPL19B	P0CX83	-4.59	0.000228	0.00261	TRUE	567	-1.27592	0.04	Ribosomal RNA-processing protein 12
RPL37A	P49166	-3.96	0.0086	0.014	TRUE	267	-1.28832	0.67	Deoxyhypusine hydroxylase
RPS16B	P0CX52	-4.52	0.000208	0.00257	TRUE	429	-1.30043	0.11	Glutamate decarboxylase
RPL29	P05747	-8.69	1.96e-06	0.0012	TRUE	177	-1.30809	-4.06	Argininosuccinate synthase
RPL12B	P0CX54	-3.28	0.0108	0.0167	TRUE	495	-1.31114	1.35	Glucose-6-phosphate 1-dehydrogenase
RPL20B	P0CX24	-3.5	0.00199	0.00573	TRUE	516	-1.31374	1.13	Nuclear transport factor 2
SKP1	P52286	-4.63	0.00671	0.0117	TRUE	582	-1.33728	0	ATP synthase subunit K, mitochondrial
ESS1	P22696	-5.53	0.000469	0.00324	TRUE	510	-1.33768	-0.9	Target of rapamycin complex 1 subunit KOG1
GCV3	P39726	-2.84	0.0369	0.0451	TRUE	510	-1.33917	1.79	U3 small nucleolar RNA-associated protein 10
YMR31	P19955	-4.35	0.00161	0.00514	TRUE	369	-1.33997	0.28	tRNA threonylcarbamoyladenosine dehydratase 2
PFY1	P07274	-3.95	0.00272	0.00665	TRUE	381	-1.34384	0.68	Mannan polymerase I complex VAN1 subunit
RPL23B	P0CX42	-5	9.67e-05	0.00204	TRUE	411	-1.34951	-0.37	Histone deacetylase RPD3
EGD2	P38879	-2.77	0.0289	0.0367	TRUE	522	-1.35468	1.86	Vesicle-associated membrane protein-associated protein SCS2
RPS17B	P14127	-4.68	0.00034	0.00291	TRUE	408	-1.35863	-0.05	Uncharacterized oxidoreductase YIR035C
RPL40B	P0CH09	-8.52	4.3e-06	0.0012	TRUE	387	-1.36383	-3.89	Transcription regulatory protein SNF2
YOP1	Q12402	-2.33	0.0149	0.0213	TRUE	540	-1.37012	2.3	ATP-dependent RNA helicase HCA4
STF1	P01098	-2.36	0.0137	0.0198	TRUE	258	-1.38884	2.27	Protein SSO1
RPS15	Q01855	-3.95	0.00185	0.00549	TRUE	426	-1.39185	0.68	Aspartyl aminopeptidase 4
RPS10A	Q08745	-4.41	0.00029	0.00281	TRUE	318	-1.39882	0.22	Signal peptidase complex subunit SPC2
RPS13	P05756	-2.69	0.00571	0.0105	TRUE	453	-1.40363	1.94	Alanine/arginine aminopeptidase
RPL28	P02406	-5.79	3.63e-05	0.00154	TRUE	450	-1.4135	-1.16	Protoporphyrinogen oxidase
URA6	P15700	-9.36	5.36e-06	0.0012	TRUE	612	-1.41439	-4.73	Cell division control protein 11
RDL1	Q12305	-3.78	0.000987	0.00415	TRUE	417	-1.45597	0.85	ATP-dependent bile acid permease
RPL42B	P0CX28	-5.61	0.000382	0.00305	TRUE	321	-1.46604	-0.98	Transcription initiation factor IIF subunit alpha
BNA1	P47096	-5.97	0.00414	0.00852	TRUE	531	-1.47765	-1.34	Growth regulation protein
YNK1	P36010	-6.64	0.000906	0.00405	TRUE	459	-1.48108	-2.01	Nuclear cap-binding protein subunit 2
RPL24A	P04449	-3.69	0.00093	0.00408	TRUE	465	-1.48423	0.94	Probable secreted beta-glucosidase SIM1
TSA1	P34760	-4.95	0.00179	0.00541	TRUE	588	-1.48772	-0.32	Isocitrate dehydrogenase [NADP], mitochondrial
DOT5	P40553	-6.83	0.000353	0.00295	TRUE	645	-1.49867	-2.2	Superoxide dismutase [Cu-Zn]
IRC24	P40580	-4.27	0.00115	0.00443	TRUE	789	-1.5075	0.36	Guanine nucleotide exchange factor SRM1
RPL34A	P87262	-6.02	0.00206	0.00583	TRUE	366	-1.52427	-1.39	Long-chain-fatty-acid--CoA ligase 1
RPS19A	P07280	-3.52	0.00155	0.005	TRUE	435	-1.53005	1.11	Glutaredoxin-2, mitochondrial
RPE1	P46969	-4.97	0.017	0.0235	TRUE	714	-1.53462	-0.34	Actin patches distal protein 1
FBA1	P14540	-5.19	0.000174	0.00248	TRUE	1077	-1.53591	-0.56	Glutathione peroxidase 2
RPS11B	P0CX48	-3.2	0.00254	0.00644	TRUE	468	-1.55068	1.43	37S ribosomal protein S5, mitochondrial
STF2	P16965	-8.87	2.86e-06	0.0012	TRUE	252	-1.56128	-4.24	Hexokinase-1
RPL15A	P05748	-2.05	0.0283	0.036	TRUE	612	-1.57247	2.58	Sodium transport ATPase 5
HYR1	P40581	-3.56	0.00143	0.00485	TRUE	489	-1.57793	1.07	ATP-dependent RNA helicase DHH1
RPL33A	P05744	-2.04	0.0244	0.032	TRUE	324	-1.59595	2.59	Adenylosuccinate synthetase
AHP1	P38013	-3.5	0.0113	0.0173	TRUE	528	-1.59595	1.13	Target of rapamycin complex 1 subunit TCO89
RPL24B	P24000	-4.74	0.000985	0.00415	TRUE	465	-1.60892	-0.11	V-type proton ATPase subunit G
RPL14A	P36105	-3.13	0.0108	0.0167	TRUE	414	-1.68261	1.5	GTP-binding protein RHO1
UBC4	P15731	-7.22	0.000114	0.00215	TRUE	447	-1.68906	-2.59	Probable oxidoreductase AIM17
RPS31	P05759	-4.04	0.00062	0.00354	TRUE	456	-1.69035	0.59	ATPase GET3
PBI2	P0CT04	-6.54	0.000191	0.00251	TRUE	225	-1.69451	-1.91	Ubiquitin carboxyl-terminal hydrolase 14
RPS27B	P38711	-4.45	0.000715	0.00368	TRUE	246	-1.70356	0.18	Dihydrolipoyllysine-residue succinyltransferase component of 2-oxoglutarate dehydrogenase complex, mitochondrial
RPS25A	Q3E792	-4.18	0.00269	0.00663	TRUE	324	-1.70856	0.45	Eukaryotic initiation factor 4F subunit p130
RPL34B	P40525	-5.57	0.000385	0.00305	TRUE	366	-1.73692	-0.94	Vacuolar membrane protease
RPL21A	Q02753	-3.51	0.00137	0.00478	TRUE	483	-1.74716	1.12	V-type proton ATPase subunit a, vacuolar isoform
RPL21B	Q12672	-3.78	0.00162	0.00515	TRUE	483	-1.76945	0.85	Protein-lysine N-methyltransferase EFM4
SOD1	P00445	-5.89	8.65e-05	0.00193	TRUE	462	-1.79011	-1.26	NADH kinase POS5, mitochondrial
RPS20	P38701	-3.53	0.00109	0.00437	TRUE	363	-1.81019	1.1	Saccharopepsin
RPS12	P48589	-3.11	0.00462	0.00909	TRUE	429	-1.82828	1.52	Mitochondrial import inner membrane translocase subunit TIM16
RPL27A	P0C2H6	-4.22	0.000592	0.00351	TRUE	411	-1.83206	0.41	Protein GIR2
CPR3	P25719	-7.1	0.00291	0.00694	TRUE	546	-1.83259	-2.47	Peptidyl-tRNA hydrolase 2
DOG2	P38773	-6.87	0.00026	0.00267	TRUE	738	-1.8462	-2.24	Urea amidolyase
GRX1	P25373	-4.71	0.00021	0.00257	TRUE	330	-1.85463	-0.08	NADH-cytochrome b5 reductase 2
RPL30	P14120	-2.95	0.0158	0.0223	TRUE	315	-1.8589	1.68	Hsp70/Hsp90 co-chaperone CNS1
RPL26B	P53221	-5.16	0.000284	0.00279	TRUE	384	-1.90019	-0.53	Riboflavin synthase
ECM15	P35195	-4.48	0.00809	0.0134	TRUE	312	-1.91166	0.15	Superoxide dismutase 1 copper chaperone
RPL31A	P0C2H8	-4.61	0.000256	0.00266	TRUE	339	-1.91535	0.02	Importin subunit beta-4
RPS14A	P06367	-3.61	0.00165	0.00518	TRUE	414	-1.9325	1.02	2-oxoglutarate dehydrogenase, mitochondrial
MMF1	P40185	-3.67	0.00126	0.00469	TRUE	435	-1.94773	0.96	Mitochondrial-processing peptidase subunit alpha
RPS21B	Q3E754	-3.62	0.00206	0.00583	TRUE	261	-1.96107	1.01	ADP-ribosylation factor GTPase-activating protein GCS1
NAT5	Q08689	-3.81	0.0323	0.0402	TRUE	528	-1.9691	0.82	40S ribosomal protein S3
RPL32	P38061	-5.34	0.000192	0.00251	TRUE	390	-1.99612	-0.71	Protein YIM1
RPL36B	O14455	-4.99	0.0024	0.00626	TRUE	303	-2.00837	-0.36	Tropomyosin-1
TDH3	P00359	-3.43	0.00528	0.00998	TRUE	996	-2.08457	1.2	Peptidyl-prolyl cis-trans isomerase
RPL25	P04456	-5.01	0.000121	0.00216	TRUE	429	-2.10719	-0.38	Vacuolar import and degradation protein 27
RPS9B	P05755	-2.28	0.0171	0.0236	TRUE	588	-2.16664	2.35	Uncharacterized protein RSN1
HSP10	P38910	-3.07	0.00368	0.0079	TRUE	318	-2.22194	1.56	Ubiquitin carboxyl-terminal hydrolase 13
RPP1A	P05318	-5.48	0.00373	0.00795	TRUE	318	-2.24048	-0.85	Citrate/oxoglutarate carrier protein
EGD1	Q02642	-6.25	0.000137	0.00216	TRUE	471	-2.32618	-1.62	Protein RFS1
FPR1	P20081	-5.69	0.000136	0.00216	TRUE	342	-2.32722	-1.06	Homocitrate dehydratase, mitochondrial
RPP2B	P02400	-4.57	0.000436	0.00321	TRUE	330	-2.32936	0.06	DNA-binding protein REB1
PST2	Q12335	-4.04	0.0031	0.0072	TRUE	594	-2.33704	0.59	Pre-rRNA-processing protein IPI3
RIB4	P50861	-3.54	0.0112	0.0172	TRUE	507	-2.44494	1.09	Sphingosine-1-phosphate lyase
CPR1	P14832	-4.91	0.00028	0.00279	TRUE	486	-2.46154	-0.28	Tyrosine-protein phosphatase YVH1
RIM1	P32445	-6.82	0.0118	0.0178	TRUE	408	-2.49659	-2.19	Meiotic sister chromatid recombination protein 1
HMF1	P40037	-5.53	0.000133	0.00216	TRUE	387	-2.57917	-0.9	Ribosome biogenesis protein RLP7
TRX2	P22803	-5.43	0.000241	0.00261	TRUE	312	-2.69041	-0.8	Heat shock protein 104
GPM1	P00950	-4.96	0.000157	0.0023	TRUE	741	-2.93948	-0.33	DNA-directed RNA polymerases I, II, and III subunit RPABC2
TRX1	P22217	-4.42	0.000341	0.00291	TRUE	309	-2.9541	0.21	V-type proton ATPase subunit d

## Sheet: 4D
RQ of HP/LP normalized to Osh6
strain	target	Avg	N2	N3
WT	Glt1	0.365592	0.286011	0.445173
	Egd1	1.23871	1.1751	1.30231
uL30aa	Glt1	0.233586	0.224887	0.242285
	Egd1	1.22902	1.23678	1.22125
uL30bb	Glt1	2.0028	1.96028	2.04531
	Egd1	0.202274	0.214297	0.190251

## Sheet: 4E
Target abundance in fraction		RQ =2^(target input - target fraction) / 2^(Osh6 input - Osh6 fraction)									200513 and 220623
		free				40S				60S				80S				P1				P2				P3
		WT	AA	BB		WT	AA	BB		WT	AA	BB		WT	AA	BB		WT	AA	BB		WT	AA	BB		WT	AA	BB
Glt1	N1	0.178262	0.143425	0.164127		1.60138	1.41047	0.177582		7.40028	6.78902	1.07202		0.388446	0.485767	0.482681		0.533118	0.423971	0.462539		0.36374	0.703743	0.922311		1.12785	1.17356	3.03104
	N2	0.136012	0.230569	0.134495		1.42287	1.96652	0.163269		7.04803	7.68908	0.901347		0.367829	0.52702	0.407887		0.419044	0.517256	0.362798		0.528749	0.459576	1.27413		1.30764	1.48487	2.25238
	geomean	0.15571	0.18185	0.148574		1.50949	1.66545	0.170275		7.22201	7.22505	0.982986		0.377997	0.505973	0.443711		0.472652	0.468296	0.409644		0.438551	0.568703	1.08404		1.21442	1.32007	2.61286
Egd1	N1	1.17268	1.65761	1.02052		1.14633	1.30952	1.78651		0.403705	0.51992	0.588241		0.942757	1.13681	0.890506		1.58401	1.58721	0.813809		1.595	1.65927	0.339716		0.35553	0.349573	0.230238
	N2	1.14273	2.66566	1.09755		0.904959	0.955478	2.11851		0.382085	0.393137	0.574561		0.856241	0.739162	0.938218		1.35363	1.3387	0.855487		2.06905	1.36427	0.364938		0.264632	0.27867	0.238046
	geomean	1.15761	2.10205	1.05834		1.01852	1.11858	1.94544		0.392747	0.452106	0.581361		0.898458	0.916671	0.914051		1.4643	1.45767	0.834388		1.81663	1.50456	0.352101		0.306732	0.312115	0.234109

## Sheet: 4F
Translation index in L7Adel vs L7A, norm to Osh6
		geomean	n1	n2	n3
EGD1	Yc	0.428239	0.429063	0.427416
	Stauro	0.193489	0.177689	0.198596	0.205276
GLT1	Yc	7.99409	6.44281	9.91887
	Stauro	2.44778	2.49063	2.40566
gEGD1g	Yc	0.500552	0.476785	0.525504
	Stauro	0.359896	0.337452	0.371372	0.371972

## Sheet: 4G
AA down in CP			log2 diff
gene_id	gene_name	size	AA	BB		AA down in CP	size	BB up in CP	size			All genes (5252)	All CP (766)	AA down in CP (17)	BB up in CP (321)
YDR218C	SPR28	1269	-0.893193	-0.391164		YDR218C	1269	YGL259W	495		n	5252	766	17	321
YHL046C	PAU13	360	-0.857245	-1.08118		YHL046C	360	YLL005C	2604		avg	1520.23	1850.59	2201.47	2168.29
YFL040W	YFL040W	1620	-0.794712	-0.573554		YFL040W	1620	YGR224W	1839		std	1106.58	1243.94	1707.02	1175.53
YBR301W	PAU24	360	-0.793892	-0.865215		YBR301W	360	YAL018C	975		min	75	108	360	222
YFR012W	DCV1	606	-0.74061	0.276305		YFR012W	606	YOR242C	1113		0.25	768	1014.75	606	1506
YGR023W	MTL1	1653	-0.720417	0.484074		YGR023W	1653	YBR093C	1401		med	1272	1638	1653	1917
YNR044W	AGA1	2175	-0.694585	0.209604		YNR044W	2175	YJL012C	2163		0.75	1929	2266.5	3225	2646
YGL259W	YPS5	495	-0.624806	0.653127		YGL259W	495	YPL130W	669		max	14730	12276	5859	12276
YKR102W	FLO10	3507	-0.618939	0.402086		YKR102W	3507	YNL279W	1983
YCR045C	RRT12	1473	-0.583077	0.309535		YCR045C	1473	YMR120C	1776		low	693	906.75	246	1284
YHR211W	FLO5	3225	-0.576066	0.15495		YHR211W	3225	YCL048W	1389		1st	768	1014.75	606	1506
YNR076W	PAU6	360	-0.571803	0.474516		YNR076W	360	YKR001C	2112		2nd	504	623.25	1047	411
YDR420W	HKR1	5406	-0.546387	0.435143		YDR420W	5406	YDL185W	3213		3rd	657	628.5	1572	729
YLR337C	VRP1	2451	-0.541393	0.137823		YLR337C	2451	YLR058C	1407		high	12801	10009.5	2634	9630
YNL327W	EGT2	3123	-0.523134	0.0196366		YNL327W	3123	YLR432W	1569
YJR151C	DAN4	3483	-0.514092	-0.136424		YJR151C	3483	YDR536W	1707
YNL271C	BNI1	5859	-0.511107	0.172819		YNL271C	5859	YDL229W	1839
YLL005C	SPO75	2604	-0.253244	2.09934				YGR031C-A	489
YGR224W	AZR1	1839	0.698201	1.85565				YHR107C	1221
YAL018C	LDS1	975	1.05311	1.83701				YJR160C	1806
YOR242C	SSP2	1113	-0.134589	1.83006				YIL170W	1374
YBR093C	PHO5	1401	0.205596	1.78678				YHR215W	1401
YJL012C	VTC4	2163	0.211078	1.54072				YAR071W	1401
YPL130W	SPO19	669	0.542884	1.49506				YMR092C	1845
YNL279W	PRM1	1983	0.162438	1.47547				YEL047C	1410
YMR120C	ADE17	1776	0.190953	1.4283				YER091C	2301
YCL048W	SPS22	1389	-0.49152	1.31683				YDR212W	1677
YKR001C	VPS1	2112	0.0947795	1.27638				YJL198W	2643
YDL185W	VMA1	3213	0.00341988	1.25856				YMR129W	4011
YLR058C	SHM2	1407	0.211671	1.23266				YFL041W	1866
YLR432W	IMD3	1569	0.0324464	1.23108				YMR246W	2082		Mann-Withney
YDR536W	STL1	1707	-0.0840983	1.20668				YBR196C	1662		to all genes			<1E-15
YDL229W	SSB1	1839	0.269846	1.20048				YLL053C	456		to all CP			approx	0.6382	9.22172e-09
YGR031C-A	NAG1	489	1.89016	1.19145				YCR017C	2859						exact	approx
YHR107C	CDC12	1221	0.105634	1.17254				YLR166C	2613
YJR160C	MPH3	1806	0.344384	1.16937				YGR138C	1842
YIL170W	HXT12	1374	1.03449	1.1554				YMR266W	2859
YHR215W	PHO12	1401	0.273607	1.15163				YBL106C	3030
YAR071W	PHO11	1401	0.288341	1.13372				YKL135C	2178
YMR092C	AIP1	1845	0.142646	1.12496				YDR129C	1926
YEL047C	FRD1	1410	0.271853	1.11233				YMR186W	2115
YER091C	MET6	2301	0.233219	1.10654				YCR088W	1776
YDR212W	TCP1	1677	0.00151203	1.10303				YBR041W	2007
YJL198W	PHO90	2643	0.0734044	1.0933				YPL036W	2841
YMR129W	POM152	4011	-0.0230818	1.08212				YCR028C	1536
YFL041W	FET5	1866	0.102546	1.07255				YGR266W	2103
YMR246W	FAA4	2082	0.102971	1.07027				YNL087W	3534
YBR196C	PGI1	1662	-0.0221754	1.06756				YOR317W	2100
YLL053C	YLL053C	456	0.241191	1.05196				YMR215W	1572
YCR017C	CWH43	2859	0.040532	1.04995				YGL008C	2754
YLR166C	SEC10	2613	0.146832	1.04662				YOR171C	1872
YGR138C	TPO2	1842	0.142809	1.03244				YNL209W	1839
YMR266W	RSN1	2859	0.062297	1.02421				YLL052C	447
YBL106C	SRO77	3030	-8.05119e-05	1.0213				YGR157W	2607
YKL135C	APL2	2178	0.0220357	1.00601				YAL026C	4065
YDR129C	SAC6	1926	-0.114421	1.00497				YDR103W	2751
YMR186W	HSC82	2115	0.138142	0.996545				YHR042W	2073
YCR088W	ABP1	1776	0.0057353	0.992005				YPL274W	1761
YBR041W	FAT1	2007	0.208256	0.988968				YGL255W	1128
YPL036W	PMA2	2841	-0.135886	0.977923				YDR522C	1506
YCR028C	FEN2	1536	0.0435883	0.977215				YKL165C	2757
YGR266W	YGR266W	2103	0.0545062	0.97071				YBR040W	894
YNL087W	TCB2	3534	-0.0865398	0.963492				YHR154W	3210
YOR317W	FAA1	2100	0.0368367	0.951376				YNL323W	1242
YMR215W	GAS3	1572	0.13519	0.947183				YPR055W	3195
YGL008C	PMA1	2754	-0.0861192	0.946242				YGR213C	951
YOR171C	LCB4	1872	0.152107	0.943393				YML128C	1539
YNL209W	SSB2	1839	0.208433	0.936498				YDL225W	1653
YLL052C	AQY2	447	0.11407	0.93353				YIL068C	2415
YGR157W	CHO2	2607	0.173701	0.930214				YAL005C	1926
YAL026C	DRS2	4065	-0.0423221	0.929787				YMR058W	1908
YDR103W	STE5	2751	-0.0142187	0.928954				YLR452C	2094
YHR042W	NCP1	2073	0.0459871	0.928899				YGR292W	1752
YPL274W	SAM3	1761	0.124213	0.912528				YMR063W	717
YGL255W	ZRT1	1128	0.0664615	0.910248				YGR080W	996
YDR522C	SPS2	1506	1.6093	0.908952				YHR158C	3492
YKL165C	MCD4	2757	0.0487596	0.903021				YOL075C	3882
YBR040W	FIG1	894	0.516045	0.899715				YBL037W	3075
YHR154W	RTT107	3210	-0.051699	0.887523				YLR429W	1953
YNL323W	LEM3	1242	0.187404	0.883597				YOR306C	1563
YPR055W	SEC8	3195	-0.0195454	0.881592				YPR003C	2262
YGR213C	RTA1	951	-0.153188	0.877161				YPR032W	3099
YML128C	MSC1	1539	-0.149703	0.873283				YLR324W	1569
YDL225W	SHS1	1653	-0.0494476	0.869715				YLR241W	2346
YIL068C	SEC6	2415	0.0913191	0.863631				YDR409W	2712
YAL005C	SSA1	1926	0.0737197	0.859942				YOR165W	2328
YMR058W	FET3	1908	0.0778145	0.859733				YCR089W	4827
YLR452C	SST2	2094	-0.00851686	0.858653				YKL209C	3870
YGR292W	MAL12	1752	0.782068	0.858591				YOR301W	1305
YMR063W	RIM9	717	0.116014	0.858188				YIL162W	1596
YGR080W	TWF1	996	0.128601	0.855293				YLR314C	1560
YHR158C	KEL1	3492	-0.207175	0.851997				YBR296C	1722
YOL075C	YOL075C	3882	-0.263439	0.840222				YCR009C	795
YBL037W	APL3	3075	-0.105851	0.83974				YGL233W	2730
YLR429W	CRN1	1953	0.124046	0.839136				YAL038W	1500
YOR306C	MCH5	1563	0.0129562	0.837742				YCL024W	3111
YPR003C	YPR003C	2262	-0.126892	0.833752				YJL138C	1185
YPR032W	SRO7	3099	-0.110055	0.829859				YDR164C	2172
YLR324W	PEX30	1569	0.0866265	0.829787				YLL038C	741
YLR241W	CSC1	2346	0.0600318	0.828182				YBR092C	1401
YDR409W	SIZ1	2712	-0.0883636	0.826671				YER149C	1260
YOR165W	SEY1	2328	0.0628052	0.826616				YBR068C	1827
YCR089W	FIG2	4827	-0.363112	0.822546				YIL090W	1473
YKL209C	STE6	3870	-0.247552	0.820962				YER008C	4008
YOR301W	RAX1	1305	0.154444	0.820411				YCR002C	966
YIL162W	SUC2	1596	0.168202	0.816688				YDL223C	3138
YLR314C	CDC3	1560	-0.0445748	0.814732				YOR371C	2691
YBR296C	PHO89	1722	0.017421	0.808176				YGL084C	1680
YCR009C	RVS161	795	0.257449	0.805193				YCR037C	2769
YGL233W	SEC15	2730	0.00234311	0.804816				YLR045C	2664
YAL038W	CDC19	1500	0.118626	0.803465				YPL155C	2118
YCL024W	KCC4	3111	-0.033347	0.803056				YPR201W	1212
YJL138C	TIF2	1185	0.0256868	0.8023				YHR001W	1311
YDR164C	SEC1	2172	-0.00871292	0.801872				YLR237W	1794
YLL038C	ENT4	741	-0.125419	0.795389				YMR006C	2118
YBR092C	PHO3	1401	0.105284	0.792563				YER143W	1284
YER149C	PEA2	1260	0.211961	0.790744				YOR109W	3321
YBR068C	BAP2	1827	0.00655304	0.790645				YNL047C	1968
YIL090W	ICE2	1473	0.199049	0.789132				YDR463W	1557
YER008C	SEC3	4008	-0.208906	0.784312				YKL148C	1920
YCR002C	CDC10	966	0.202149	0.7832				YOL047C	1068
YDL223C	HBT1	3138	-0.196081	0.783082				YOR273C	1977
YOR371C	GPB1	2691	-0.145333	0.782758				YPR091C	2310
YGL084C	GUP1	1680	-0.025449	0.782439				YPR156C	1866
YCR037C	PHO87	2769	-0.0306339	0.781514				YAR023C	537
YLR045C	STU2	2664	-0.111259	0.781247				YNL106C	3549
YPL155C	KIP2	2118	-0.0358947	0.778381				YJL062W	2490
YPR201W	ARR3	1212	-0.108507	0.772768				YHR073W	2988
YHR001W	OSH7	1311	0.0569454	0.771689				YLR286C	1686
YLR237W	THI7	1794	-0.169485	0.771353				YDR166C	2913
YMR006C	PLB2	2118	0.0530128	0.771349				YBR086C	2838
YER143W	DDI1	1284	0.0365418	0.767576				YGR198W	2451
YOR109W	INP53	3321	-0.0333602	0.767174				YDR104C	3735
YNL047C	SLM2	1968	-0.017638	0.765813				YOL002C	951
YDR463W	STP1	1557	-0.0237013	0.765182				YBR295W	3648
YKL148C	SDH1	1920	-0.307201	0.762395				YNR056C	1683
YOL047C	LDS2	1068	0.0171707	0.76185				YBR023C	3495
YOR273C	TPO4	1977	0.0160163	0.75642				YDR379W	3027
YPR091C	NVJ2	2310	-0.0392761	0.752077				YKL051W	1059
YPR156C	TPO3	1866	0.0884754	0.751848				YNL257C	3687
YAR023C	YAR023C	537	0.0391952	0.750331				YBL069W	1287
YNL106C	INP52	3549	-0.113915	0.747516				YOR087W	2025
YJL062W	LAS21	2490	-0.0488058	0.74253				YNL161W	2268
YHR073W	OSH3	2988	-0.0215724	0.741878				YHR006W	1623
YLR286C	CTS1	1686	-0.0336505	0.741252				YML125C	936
YDR166C	SEC5	2913	-0.128801	0.740542				YOR154W	1761
YBR086C	IST2	2838	0.0766851	0.735009				YMR306W	5355
YGR198W	YPP1	2451	0.0164572	0.733837				YML123C	1761
YDR104C	SPO71	3735	-0.151772	0.728795				YER125W	2427
YOL002C	IZH2	951	0.0323713	0.726521				YFL050C	2574
YBR295W	PCA1	3648	-0.0869018	0.726386				YKL187C	2250
YNR056C	BIO5	1683	0.0855829	0.723245				YNL243W	2904
YBR023C	CHS3	3495	-0.139384	0.723063				YFL047W	2142
YDR379W	RGA2	3027	-0.0860373	0.716875				YER185W	909
YKL051W	SFK1	1059	0.101821	0.716154				YOR233W	2400
YNL257C	SIP3	3687	0.0519825	0.715958				YML104C	3381
YBL069W	AST1	1287	0.186271	0.715775				YLR084C	3660
YOR087W	YVC1	2025	0.10732	0.714191				YLR373C	2703
YNL161W	CBK1	2268	-0.0999012	0.711182				YBL042C	1917
YHR006W	STP2	1623	-0.0451773	0.703882				YGR191W	1809
YML125C	PGA3	936	0.304676	0.703678				YER145C	1212
YOR154W	SLP1	1761	0.0441555	0.700102				YNL116W	1566
YMR306W	FKS3	5355	-0.0714802	0.695396				YER093C	4290
YML123C	PHO84	1761	-0.0759164	0.692114				YJR005W	2100
YER125W	RSP5	2427	0.0668996	0.690695				YIR019C	4101
YFL050C	ALR2	2574	-0.189646	0.683844				YJL159W	1239
YKL187C	FAT3	2250	0.0821005	0.683503				YLR319C	2364
YNL243W	SLA2	2904	-0.22357	0.683267				YBL075C	1947
YFL047W	RGD2	2142	-0.0773039	0.681896				YDR294C	1767
YER185W	PUG1	909	0.171657	0.681144				YBL060W	2061
YOR233W	KIN4	2400	-0.17577	0.680831				YJL085W	1869
YML104C	MDM1	3381	0.0185033	0.680517				YGL186C	1737
YLR084C	RAX2	3660	-0.0919188	0.678677				YOR086C	3558
YLR373C	VID22	2703	-0.172076	0.677975				YJR054W	1491
YBL042C	FUI1	1917	0.00037237	0.674643				YLL028W	1758
YGR191W	HIP1	1809	-0.0146955	0.672777				YJL204C	2520
YER145C	FTR1	1212	0.09791	0.671921				YPL074W	2262
YNL116W	DMA2	1566	-0.0184744	0.671669				YHR149C	2202
YER093C	TSC11	4290	-0.214977	0.669812				YOR188W	3411
YJR005W	APL1	2100	0.0493676	0.668994				YGR152C	816
YIR019C	FLO11	4101	-0.46752	0.668062				YDL231C	3375
YJL159W	HSP150	1239	-0.094737	0.667785				YDR388W	1446
YLR319C	BUD6	2364	-0.152014	0.667623				YJL170C	627
YBL075C	SSA3	1947	-0.173842	0.66706				YKL164C	1023
YDR294C	DPL1	1767	0.153117	0.666943				YDR477W	1899
YBL060W	YEL1	2061	0.0643676	0.666389				YHR007C	1590
YJL085W	EXO70	1869	0.00965706	0.66613				YHR098C	2787
YGL186C	TPN1	1737	-0.0797526	0.663531				YDR208W	2337
YOR086C	TCB1	3558	-0.116157	0.662037				YMR307W	1677
YJR054W	KCH1	1491	-0.0492779	0.660957				YKR055W	873
YLL028W	TPO1	1758	-0.0469425	0.659619				YOL122C	1725
YJL204C	RCY1	2520	0.127299	0.659398				YJL116C	1011
YPL074W	YTA6	2262	-0.192744	0.659093				YKR054C	12276
YHR149C	SKG6	2202	-0.112794	0.657185				YBR260C	1998
YOR188W	MSB1	3411	-0.16127	0.656591				YOL011W	2058
YGR152C	RSR1	816	0.00377243	0.654575				YOR381W	2133
YDL231C	BRE4	3375	-0.057482	0.653091				YNR047W	2679
YDR388W	RVS167	1446	0.0469045	0.652606				YMR017W	1191
YJL170C	ASG7	627	0.141453	0.652313				YOR018W	2511
YKL164C	PIR1	1023	-0.12025	0.651423				YNR060W	2157
YDR477W	SNF1	1899	0.140648	0.649653				YJR152W	1629
YHR007C	ERG11	1590	-0.107736	0.646921				YIL015W	1761
YHR098C	SFB3	2787	-0.039881	0.644849				YDR040C	3273
YDR208W	MSS4	2337	0.0299055	0.643326				YOL078W	3528
YMR307W	GAS1	1677	0.0948879	0.643089				YPR198W	1629
YKR055W	RHO4	873	-0.0229894	0.64209				YML072C	4635
YOL122C	SMF1	1725	-0.0203513	0.640249				YIL033C	1248
YJL116C	NCA3	1011	-0.00175727	0.640116				YAR029W	222
YKR054C	DYN1	12276	-0.318508	0.639734				YOR337W	2277
YBR260C	RGD1	1998	0.0378887	0.638914				YML116W	1626
YOL011W	PLB3	2058	-0.262194	0.638493				YPL242C	4485
YOR381W	FRE3	2133	0.010685	0.636215				YKL203C	7422
YNR047W	FPK1	2679	-0.202006	0.635904				YOR127W	3021
YMR017W	SPO20	1191	-0.34624	0.635246				YDL117W	2655
YOR018W	ROD1	2511	-0.0568089	0.634544				YHR023W	5784
YNR060W	FRE4	2157	0.0857392	0.633555				YCR011C	3147
YJR152W	DAL5	1629	-0.0562356	0.632478				YGL206C	4959
YIL015W	BAR1	1761	0.00208972	0.631922				YMR052W	612
YDR040C	ENA1	3273	-0.0369358	0.629559				YBR008C	1644
YOL078W	AVO1	3528	-0.194805	0.629306				YNL318C	1620
YPR198W	SGE1	1629	-0.178233	0.628392				YGR059W	1536
YML072C	TCB3	4635	-0.303707	0.627532				YIL129C	7128
YIL033C	BCY1	1248	0.0799402	0.626143				YDR055W	1332
YAR029W	YAR029W	222	0.00213244	0.625013				YCL027W	1536
YOR337W	TEA1	2277	-0.0386967	0.622229				YOL113W	1965
YML116W	ATR1	1626	0.0223137	0.618767				YKL129C	3816
YPL242C	IQG1	4485	-0.33982	0.618557				YJL145W	882
YKL203C	TOR2	7422	-0.261951	0.617233				YAR050W	4611
YOR127W	RGA1	3021	-0.0642053	0.616181				YPL141C	2595
YDL117W	CYK3	2655	-0.0882279	0.615501				YDL024C	1404
YHR023W	MYO1	5784	-0.389022	0.614008				YNL065W	1758
YCR011C	ADP1	3147	-0.151727	0.613843				YNL192W	3393
YGL206C	CHC1	4959	-0.356489	0.612253				YDR508C	1989
YMR052W	FAR3	612	-0.0571885	0.609359				YMR031C	2529
YBR008C	FLR1	1644	-0.08602	0.609059				YDR033W	960
YNL318C	HXT14	1620	0.4837	0.608708				YJL058C	1629
YGR059W	SPR3	1536	0.244841	0.60839				YBL105C	3453
YIL129C	TAO3	7128	-0.362738	0.608042				YDR459C	1122
YDR055W	PST1	1332	-0.040672	0.607824				YJR065C	1347
YCL027W	FUS1	1536	-0.193549	0.605934				YGR122W	1206
YOL113W	SKM1	1965	-0.00571697	0.605587				YML013W	1752
YKL129C	MYO3	3816	-0.248692	0.605048				YKL035W	1497
YJL145W	SFH5	882	0.00997871	0.604943				YCL029C	1320
YAR050W	FLO1	4611	-0.21344	0.604641				YMR086W	2880
YPL141C	FRK1	2595	-0.242612	0.604102				YGR260W	1602
YDL024C	DIA3	1404	0.212564	0.603538				YHR061C	942
YNL065W	AQR1	1758	-0.0296127	0.603235				YEL071W	1488
YNL192W	CHS1	3393	-0.250631	0.602842				YPL176C	2349
YDR508C	GNP1	1989	-0.173765	0.600472				YML087C	936
YMR031C	EIS1	2529	-0.386496	0.598737				YJR040W	2337
YDR033W	MRH1	960	0.105061	0.597386				YBR294W	2577
YJL058C	BIT61	1629	0.0638546	0.595698				YGR238C	2646
YBL105C	PKC1	3453	-0.222154	0.58916				YIL105C	2058
YDR459C	PFA5	1122	0.111512	0.589064				YMR192W	2160
YJR065C	ARP3	1347	-0.0845559	0.587929				YLR096W	3441
YGR122W	YGR122W	1206	0.183707	0.587172				YER020W	1347
YML013W	UBX2	1752	-0.0271089	0.584588				YOR192C	1797
YKL035W	UGP1	1497	-0.0264971	0.584093				YHR048W	1542
YCL029C	BIK1	1320	-0.042923	0.583105				YIL047C	2706
YMR086W	SEG1	2880	-0.195999	0.582337				YEL069C	1692
YGR260W	TNA1	1602	0.139079	0.581505				YCR030C	2610
YHR061C	GIC1	942	-0.0363538	0.581274				YBL007C	3732
YEL071W	DLD3	1488	-0.0243611	0.581246				YMR109W	3657
YPL176C	TRE1	2349	0.0723242	0.581212				YML016C	2076
YML087C	AIM33	936	0.245528	0.580046				YBR102C	2259
YJR040W	GEF1	2337	-0.121079	0.577423				YMR212C	2346
YBR294W	SUL1	2577	-0.111867	0.572744				YBR054W	1032
YGR238C	KEL2	2646	0.0488307	0.572661				YPR159W	2160
YIL105C	SLM1	2058	-0.140242	0.571152				YOR190W	1335
YMR192W	GYL1	2160	-0.047273	0.57113				YJL214W	1707
YLR096W	KIN2	3441	-0.144516	0.571051				YGR004W	1386
YER020W	GPA2	1347	0.102219	0.570967				YMR008C	1992
YOR192C	THI72	1797	-0.334006	0.568983				YHR094C	1710
YHR048W	YHK8	1542	-0.0680929	0.56556				YNL268W	1833
YIL047C	SYG1	2706	-0.071136	0.561439				YOL130W	2577
YEL069C	HXT13	1692	0.189193	0.560595				YCR091W	2160
YCR030C	SYP1	2610	-0.232644	0.560414				YDR406W	4587
YBL007C	SLA1	3732	-0.155125	0.56035				YLR307W	903
YMR109W	MYO5	3657	-0.249014	0.558857				YNL293W	1899
YML016C	PPZ1	2076	-0.0564386	0.558699				YOR011W	4182
YBR102C	EXO84	2259	-0.129839	0.557209				YML052W	906
YMR212C	EFR3	2346	0.109846	0.556365				YDR126W	1008
YBR054W	YRO2	1032	-0.1624	0.555059				YLR081W	1722
YPR159W	KRE6	2160	-0.000913374	0.554217				YOR129C	2679
YOR190W	SPR1	1335	-0.0730393	0.553382				YPL032C	2475
YJL214W	HXT8	1707	-0.142629	0.55213				YLR130C	1266
YGR004W	PEX31	1386	0.0107528	0.55117				YLL055W	1593
YMR008C	PLB1	1992	0.00709726	0.547928				YOL019W	1653
YHR094C	HXT1	1710	-0.00426908	0.547081				YLR213C	1266
YNL268W	LYP1	1833	0.030831	0.545879				YLR300W	1344
YOL130W	ALR1	2577	0.00917371	0.545075				YOL084W	2973
YCR091W	KIN82	2160	-0.271937	0.542916				YJR092W	4341
YDR406W	PDR15	4587	-0.157626	0.542704				YGR227W	1575
YLR307W	CDA1	903	-0.0462903	0.541781				YER060W-A	1590
YNL293W	MSB3	1899	-0.13885	0.541696				YKL048C	1920
YOR011W	AUS1	4182	-0.134848	0.541133				YOR049C	1062
YML052W	SUR7	906	-0.0738099	0.540707				YJL020C	3471
YDR126W	SWF1	1008	-0.149892	0.540189				YMR032W	2007
YLR081W	GAL2	1722	0.516087	0.538137				YBR021W	1899
YOR129C	AFI1	2679	-0.0406738	0.537321				YJL156C	2097
YPL032C	SVL3	2475	-0.190468	0.536444				YHR126C	477
YLR130C	ZRT2	1266	0.322182	0.535784				YLR414C	789
YLL055W	YCT1	1593	-0.0025767	0.534329				YDR144C	1788
YOL019W	YOL019W	1653	-0.245504	0.532503				YBR207W	1395
YLR213C	CRR1	1266	-0.0234679	0.531961				YDL035C	2883
YLR300W	EXG1	1344	-0.000811749	0.531793				YHR114W	1899
YOL084W	PHM7	2973	-0.0644958	0.530668				YBL085W	2940
YJR092W	BUD4	4341	-0.275555	0.530491				YCR098C	1554
YGR227W	DIE2	1575	-0.235327	0.529806				YGL077C	1689
YER060W-A	FCY22	1590	-0.15536	0.529416				YHL016C	2205
YKL048C	ELM1	1920	-0.0678145	0.529167				YLL051C	2136
YOR049C	RSB1	1062	0.0457021	0.529013				YIL095W	2430
YJL020C	BBC1	3471	-0.243329	0.528467				YPL269W	1932
YMR032W	HOF1	2007	-0.150817	0.526873				YCR010C	849
YBR021W	FUR4	1899	-0.0387916	0.525805				YLL021W	4398
YJL156C	SSY5	2097	-0.140797	0.523203				YCR038C	1926
YHR126C	ANS1	477	1.43965	0.522039				YER056C	1599
YLR414C	PUN1	789	0.0142891	0.521293				YNR070W	3999
YDR144C	MKC7	1788	0.0199243	0.52076				YJL219W	1701
YBR207W	FTH1	1395	-0.00829462	0.517976				YKR106W	1845
YDL035C	GPR1	2883	-0.230222	0.515717				YLL061W	1749
YHR114W	BZZ1	1899	0.124156	0.515044
YBL085W	BOI1	2940	-0.207161	0.514229
YCR098C	GIT1	1554	-0.0653162	0.510792
YGL077C	HNM1	1689	-0.132861	0.509887
YHL016C	DUR3	2205	-0.0726665	0.50878
YLL051C	FRE6	2136	0.0987937	0.508774
YIL095W	PRK1	2430	-0.155107	0.508576
YPL269W	KAR9	1932	-0.00174291	0.508183
YCR010C	ADY2	849	-0.0919145	0.506558
YLL021W	SPA2	4398	-0.421448	0.506234
YCR038C	BUD5	1926	-0.133721	0.506222
YER056C	FCY2	1599	0.0409096	0.504703
YNR070W	PDR18	3999	-0.0125015	0.503843
YJL219W	HXT9	1701	0.169833	0.50219
YKR106W	GEX2	1845	-0.0860127	0.502092
YLL061W	MMP1	1749	-0.00595466	0.501337
YGL257C	MNT2	1674	0.109426	0.499889
YGR131W	FHN1	522	0.276018	0.499116
YOL119C	MCH4	1503	-0.0306228	0.498427
YOR101W	RAS1	927	0.178628	0.496158
YCL014W	BUD3	4908	-0.334663	0.493945
YIL013C	PDR11	4233	-0.0310731	0.493744
YDL178W	DLD2	1590	0.0167833	0.493604
YLR121C	YPS3	1524	0.0157063	0.490971
YPR138C	MEP3	1467	-0.0767883	0.49023
YLR020C	YEH2	1614	-0.0265552	0.488527
YOR104W	PIN2	846	0.114384	0.486769
YLR187W	SKG3	3078	-0.136733	0.486673
YNL154C	YCK2	1638	0.0353411	0.486438
YCL040W	GLK1	1500	0.0130506	0.486384
YEL017C-A	PMP2	129	-0.0484987	0.485272
YGR197C	SNG1	1641	0.0576492	0.484976
YNL275W	BOR1	1728	-0.124522	0.484878
YBR234C	ARC40	1152	0.0251457	0.484436
YJR137C	MET5	4326	-0.340833	0.483607
YNR048W	YNR048W	1179	-0.0464423	0.483526
YAR033W	MST28	702	0.229824	0.482793
YFR024C-A	LSB3	1380	-0.00756346	0.482263
YKL163W	PIR3	975	-0.0995069	0.480934
YDR309C	GIC2	1149	-0.324607	0.480062
YLR413W	INA1	2025	-0.127906	0.479737
YPR026W	ATH1	3633	-0.0526161	0.47866
YCR007C	YCR007C	717	0.240178	0.478034
YIL048W	NEO1	3453	-0.00229683	0.475737
YJL093C	TOK1	2073	-0.043941	0.475473
YGR055W	MUP1	1722	-0.144572	0.475046
YDR384C	ATO3	825	0.212468	0.474349
YGL247W	BRR6	591	0.118322	0.474302
YDR077W	SED1	1014	-0.358055	0.473749
YEL063C	CAN1	1770	-0.176053	0.473299
YNL020C	ARK1	1914	0.0734757	0.470454
YCR021C	HSP30	996	0.103751	0.469406
YLR262C	YPT6	645	0.074667	0.467224
YLL043W	FPS1	2007	0.0282029	0.466304
YOL023W	IFM1	2028	-0.266946	0.46403
YER019W	ISC1	1431	0.0387936	0.463939
YIL140W	AXL2	2469	-0.298649	0.461285
YNL294C	RIM21	1599	-0.100189	0.461066
YGR143W	SKN1	2313	-0.0582057	0.454102
YMR011W	HXT2	1623	-0.242756	0.450945
YDR038C	ENA5	3273	-0.124565	0.450882
YPR192W	AQY1	915	0.140327	0.450855
YHL040C	ARN1	1881	0.139689	0.449739
YDR497C	ITR1	1752	0.113401	0.448894
YLR034C	SMF3	1419	-0.147672	0.448191
YLR046C	YLR046C	810	-0.0289589	0.444832
YJL100W	LSB6	1821	0.0838837	0.443757
YOL155C	HPF1	2901	0.0163797	0.442918
YJR076C	CDC11	1245	-0.00948354	0.442387
YDR150W	NUM1	8244	-0.327656	0.442232
YGR189C	CRH1	1521	-0.252849	0.440245
YJL051W	IRC8	2466	0.00198556	0.439371
YGL045W	RIM8	1626	0.0497284	0.43826
YOL030W	GAS5	1452	0.0110793	0.43819
YGR282C	BGL2	939	0.158782	0.437571
YBR069C	TAT1	1857	0.00251334	0.437413
YGL051W	MST27	702	0.553604	0.436012
YHR005C	GPA1	1416	-0.145384	0.435758
YJR066W	TOR1	7410	-0.326208	0.433615
YIL002C	INP51	2838	-0.142038	0.430058
YOR030W	DFG16	1857	-0.331012	0.429479
YOR322C	LDB19	2454	-0.0943498	0.427825
YER140W	EMP65	1668	-0.01792	0.427692
YPR194C	OPT2	2631	-0.083248	0.427403
YEL040W	UTR2	1401	-0.109595	0.425424
YIL123W	SIM1	1428	-0.103899	0.424288
YEL043W	YEL043W	2868	-0.0973391	0.422318
YHR186C	KOG1	4671	-0.280105	0.421795
YNR067C	DSE4	3351	-0.263643	0.421632
YLR138W	NHA1	2955	-0.152009	0.421227
YOR047C	STD1	1332	-0.113954	0.420276
YDR348C	PAL1	1497	-0.112	0.419812
YGL173C	XRN1	4584	-0.31521	0.41883
YPL180W	TCO89	2397	0.0403308	0.415902
YNL190W	YNL190W	612	-0.118329	0.413314
YAL067C	SEO1	1779	-0.299509	0.40981
YOR275C	RIM20	1983	-0.0468127	0.409782
YKL217W	JEN1	1848	0.109743	0.409442
YLR092W	SUL2	2679	-0.236897	0.409063
YDL204W	RTN2	1179	-0.156588	0.408561
YDL199C	YDL199C	2061	-0.223425	0.408338
YGR212W	SLI1	1404	-0.0668485	0.407337
YML006C	GIS4	2322	-0.0860553	0.407257
YHR139C	SPS100	978	-0.308926	0.405687
YHR143W	DSE2	975	-0.218729	0.404861
YNL233W	BNI4	2676	-0.177825	0.404233
YGR065C	VHT1	1779	0.12917	0.403639
YOR328W	PDR10	4692	-0.371297	0.402136
YPL204W	HRR25	1482	-0.150312	0.401541
YKR050W	TRK2	2667	-0.308938	0.401118
YFL011W	HXT10	1638	-0.44249	0.401013
YNL322C	KRE1	939	0.055126	0.400378
YIL121W	QDR2	1626	0.200842	0.397956
YAR028W	YAR028W	702	0.201942	0.396722
YKR093W	PTR2	1803	0.0901122	0.394359
YNL152W	INN1	1227	-0.00126823	0.393892
YGR009C	SEC9	1953	-0.158505	0.393848
YGL181W	GTS1	1188	-0.0767565	0.393053
YBR133C	HSL7	2481	0.038642	0.392382
YGR217W	CCH1	6117	-0.320609	0.391929
YJL212C	OPT1	2397	-0.156651	0.391683
YOR071C	NRT1	1794	-0.142236	0.391312
YOL020W	TAT2	1776	-0.0602742	0.390608
YDR349C	YPS7	1788	0.0783391	0.389724
YJR125C	ENT3	1224	-0.152106	0.38836
YGR221C	TOS2	1866	-0.195149	0.385741
YBR299W	MAL32	1752	-0.166559	0.384957
YNL078W	NIS1	1221	-0.0235353	0.382462
YCL025C	AGP1	1899	-0.0669963	0.380707
YGR121C	MEP1	1476	-0.036933	0.380603
YDL070W	BDF2	1914	0.0163237	0.380528
YHR161C	YAP1801	1911	-0.195119	0.380402
YJR090C	GRR1	3453	-0.174046	0.3787
YLR371W	ROM2	4068	-0.371222	0.37823
YLR313C	SPH1	1590	-0.12775	0.377312
YIL147C	SLN1	3660	-0.159936	0.375591
YOL156W	HXT11	1701	-0.164311	0.374067
YHL007C	STE20	2817	-0.201732	0.372299
YOL152W	FRE7	1860	-0.435713	0.372029
YPR171W	BSP1	1728	-0.0941959	0.371501
YGR060W	ERG25	927	-0.105727	0.369908
YBR162C	TOS1	1365	0.0667665	0.369109
YFL026W	STE2	1293	-0.047706	0.368525
YOR329C	SCD5	2616	-0.462749	0.366813
YIL120W	QDR1	1689	-0.124311	0.366413
YGR279C	SCW4	1158	0.0573325	0.361166
YDR046C	BAP3	1812	0.117931	0.360336
YOL100W	PKH2	3243	-0.0919202	0.359381
YEL065W	SIT1	1884	-0.126152	0.357995
YBL047C	EDE1	4143	-0.34649	0.357975
YNR049C	MSO1	630	0.0603646	0.356854
YDR233C	RTN1	885	0.107651	0.356453
YNL138W	SRV2	1578	-0.0184862	0.355399
YHL044W	YHL044W	705	-0.114202	0.354616
YLR120C	YPS1	1707	-0.0549349	0.35223
YBR148W	YSW1	1827	-0.00884893	0.351465
YDR160W	SSY1	2556	-0.259785	0.347509
YDR261C	EXG2	1686	-0.0856917	0.346502
YAR020C	PAU7	165	-0.0846012	0.345984
YMR068W	AVO2	1278	-0.27865	0.345406
YMR305C	SCW10	1167	0.0452819	0.343946
YJR059W	PTK2	2454	-0.168388	0.343309
YOL154W	ZPS1	747	0.167319	0.342306
YOR378W	AMF1	1545	-0.321336	0.342033
YJL078C	PRY3	2643	-0.420515	0.338148
YOR239W	ABP140	1884	0.131464	0.338135
YLR342W	FKS1	5628	-0.365536	0.337067
YBR183W	YPC1	948	0.25314	0.332892
YKR059W	TIF1	1185	0.0435894	0.33254
YJL174W	KRE9	828	0.0290282	0.332262
YDL049C	KNH1	804	-0.0804231	0.331813
YDR389W	SAC7	1962	-0.0778158	0.330085
YDR490C	PKH1	2298	-0.0484223	0.319673
YPL092W	SSU1	1374	-0.0848704	0.319535
YGR294W	PAU12	360	0.142121	0.317866
YDL138W	RGT2	2289	-0.150835	0.31784
YKL126W	YPK1	2040	-0.0281379	0.315669
YLR343W	GAS2	1665	-0.183027	0.31467
YDL019C	OSH2	3849	-0.284821	0.31435
YML047C	PRM6	1056	0.202095	0.308922
YNL066W	SUN4	1260	0.0277083	0.307486
YHR201C	PPX1	1191	-0.00127266	0.303893
YPL232W	SSO1	870	0.1083	0.301686
YIR003W	AIM21	2037	-0.0307593	0.301306
YGL028C	SCW11	1626	-0.254737	0.296169
YER123W	YCK3	1572	-0.242463	0.294178
YLL024C	SSA2	1917	0.0464556	0.292088
YBR043C	QDR3	2067	-0.0641875	0.288429
YKL105C	SEG2	3396	-0.377111	0.284763
YGL053W	PRM8	711	-0.0572933	0.282966
YJR091C	JSN1	3273	-0.324994	0.282454
YMR319C	FET4	1656	0.0143563	0.28147
YLR214W	FRE1	2058	-0.00117988	0.280497
YLR332W	MID2	1128	-0.13892	0.279937
YBL061C	SKT5	2088	-0.261672	0.279711
YCR024C-A	PMP1	120	-0.0955273	0.279201
YCL034W	LSB5	1062	-0.111872	0.278235
YPL240C	HSP82	2127	0.0199576	0.277163
YCR094W	CDC50	1173	0.288227	0.276268
YJL129C	TRK1	3705	-0.29681	0.273537
YNR002C	ATO2	846	0.150368	0.273109
YDR534C	FIT1	1584	0.534798	0.272921
YNL166C	BNI5	1344	-0.142076	0.272617
YGR263C	SAY1	1272	-0.0223207	0.271822
YER155C	BEM2	6501	-0.362826	0.267376
YKL101W	HSL1	4554	-0.494232	0.266309
YOL009C	MDM12	813	0.0751265	0.266116
YPL265W	DIP5	1824	-0.129942	0.264658
YHR096C	HXT5	1776	-0.321849	0.262308
YDL025C	RTK1	1860	-0.136191	0.261558
YPL249C	GYP5	2682	-0.288636	0.261033
YFR021W	ATG18	1500	-0.0764174	0.25875
YIR004W	DJP1	1296	-0.101824	0.258612
YLR004C	THI73	1569	-0.307967	0.258052
YDR345C	HXT3	1701	0.0955398	0.255421
YPL115C	BEM3	3384	-0.260088	0.252686
YGL006W	PMC1	3519	-0.0979005	0.252342
YAL056W	GPB2	2640	-0.348386	0.24908
YKL220C	FRE2	2133	-0.0450201	0.247067
YBR059C	AKL1	3324	-0.189405	0.245749
YLR242C	ARV1	963	-0.0102386	0.244664
YGR289C	MAL11	1848	-0.399514	0.24235
YMR162C	DNF3	4968	-0.413623	0.24195
YGR241C	YAP1802	1704	-0.214265	0.240598
YDR326C	YSP2	4314	-0.414636	0.238522
YNL231C	PDR16	1053	-0.0125947	0.238222
YOR214C	SPR2	708	-0.362574	0.236544
YMR238W	DFG5	1374	0.00244792	0.236521
YMR279C	YMR279C	1620	-0.193698	0.234179
YNL125C	ESBP6	2019	-0.0515247	0.228614
YNL094W	APP1	1761	-0.0680524	0.22703
YPR071W	YPR071W	633	-0.0127955	0.22347
YIL118W	RHO3	693	0.0661383	0.221507
YLR461W	PAU4	360	-0.329857	0.218648
YPR075C	OPY2	1080	0.056307	0.217339
YDL133W	SRF1	1311	-0.0554061	0.215332
YOR008C	SLG1	1134	-0.0624982	0.215256
YOL158C	ENB1	1818	0.0223594	0.215154
YNL084C	END3	1047	0.0122775	0.212975
YER060W	FCY21	1584	0.0520972	0.212025
YNR050C	LYS9	1338	0.056512	0.21128
YDR542W	PAU10	360	0.557896	0.207525
YIL088C	AVT7	1470	0.100346	0.206109
YKL096W	CWP1	717	-0.188914	0.204775
YMR040W	YET2	480	-0.190636	0.20387
YOR384W	FRE5	2082	-0.106488	0.200141
YKL094W	YJU3	939	0.0393567	0.19945
YOR390W	FEX1	1125	0.0516235	0.197191
YLR219W	MSC3	2184	-0.380759	0.196448
YML132W	COS3	1137	-0.19864	0.195286
YGR041W	BUD9	1641	-0.166239	0.194626
YPR183W	DPM1	801	0.0711193	0.19433
YFR029W	PTR3	2034	-0.185505	0.192095
YEL049W	PAU2	360	0.0158031	0.190575
YCL008C	STP22	1155	-0.0513609	0.189579
YLR305C	STT4	5700	-0.318976	0.189358
YLR037C	PAU23	372	-0.11726	0.189243
YPL279C	FEX2	1125	-0.0431117	0.188199
YOL062C	APM4	1473	0.0157929	0.186789
YDR461W	MFA1	108	-0.104939	0.185284
YMR183C	SSO2	885	0.0470629	0.184389
YNL006W	LST8	909	0.0327923	0.177483
YER118C	SHO1	1101	0.0882949	0.175492
YDL222C	FMP45	927	-0.101649	0.172491
YNR074C	AIF1	1134	0.0352436	0.172132
YLR310C	CDC25	4767	-0.396806	0.171792
YBR129C	OPY1	984	0.0270787	0.169257
YOL048C	RRT8	1026	0.0545239	0.167999
YAL063C	FLO9	3966	-0.239729	0.164572
YER166W	DNF1	4713	-0.377391	0.162701
YOL086C	ADH1	1044	0.392124	0.161287
YDR342C	HXT7	1710	-0.239832	0.160301
YFL039C	ACT1	1128	-0.0078944	0.156157
YNL183C	NPR1	2370	-0.330102	0.147281
YDR093W	DNF2	4836	-0.465956	0.146387
YIR006C	PAN1	4440	-0.396164	0.143766
YOR153W	PDR5	4533	-0.306544	0.141941
YLR040C	AFB1	672	-0.187725	0.141491
YGR281W	YOR1	4431	-0.390278	0.140862
YPL191C	YPL191C	1080	0.129605	0.140007
YOR043W	WHI2	1458	0.00378399	0.138527
YPL163C	SVS1	780	-0.106895	0.125912
YBR171W	SEC66	618	0.151879	0.123436
YLL010C	PSR1	1281	-0.0872492	0.123383
YOL132W	GAS4	1413	0.0470521	0.121702
YNL142W	MEP2	1497	0.0692074	0.116039
YDR034W-B	YDR034W-B	153	0.0428516	0.114551
YBR180W	DTR1	1716	-0.202034	0.11037
YDR343C	HXT6	1710	-0.131064	0.105917
YGR256W	GND2	1476	-0.081708	0.101945
YLR443W	ECM7	1344	-0.106309	0.095183
YKL046C	DCW1	1347	0.0517992	0.0873167
YOR181W	LAS17	1899	-0.358929	0.0869439
YBR078W	ECM33	1290	-0.171423	0.0868138
YKL007W	CAP1	804	0.129832	0.078756
YGR254W	ENO1	1311	-0.178741	0.0705938
YKL178C	STE3	1410	0.0903263	0.0698489
YHR016C	YSC84	1407	-0.081175	0.0693462
YJR004C	SAG1	1950	-0.303865	0.0611913
YBR132C	AGP2	1788	-0.335108	0.0597703
YKR042W	UTH1	1095	-0.0624347	0.0592536
YOR212W	STE4	1269	0.0133653	0.0526883
YJR086W	STE18	330	-0.103296	0.0484813
YNL145W	MFA2	114	-0.320293	0.0458908
YIR039C	YPS6	1611	-0.107092	0.0357658
YBR067C	TIP1	630	0.0336258	0.034053
YKR039W	GAP1	1806	-0.123725	0.0326633
YOR161C	PNS1	1617	-0.0659595	0.0321338
YNR031C	SSK2	4737	-0.390418	0.0302466
YNL264C	PDR17	1050	0.30778	0.0271802
YPR124W	CTR1	1218	-0.108936	0.024581
YGL115W	SNF4	966	0.0903172	0.0139606
YLL025W	PAU17	372	0.0787846	0.0131936
YBR108W	AIM3	2841	-0.461491	0.0120386
YDR122W	KIN1	3192	-0.386623	0.00931232
YGL258W	VEL1	618	-0.443277	0.00773449
YJL005W	CYR1	6078	-0.442095	0.00670262
YDL146W	LDB17	1473	0.05885	0.0035319
YLR353W	BUD8	1809	-0.0596399	0.00305488
YNR072W	HXT17	1692	0.0754959	0.00264737
YGL108C	YGL108C	420	-0.068531	-0.00470827
YDR011W	SNQ2	4503	-0.359931	-0.00985144
YOR009W	TIR4	1461	-0.480878	-0.0100386
YOR010C	TIR2	753	-0.320069	-0.0205483
YHL047C	ARN2	1860	0.337078	-0.0275649
YGR014W	MSB2	3918	-0.379616	-0.0355053
YBR298C	MAL31	1842	-0.36103	-0.0408159
YOR089C	VPS21	630	-0.213851	-0.0409577
YAR027W	UIP3	705	0.0576658	-0.0415584
YHR050W	SMF2	1647	0.053751	-0.0488355
YHR135C	YCK1	1614	-0.126808	-0.0499285
YOL109W	ZEO1	339	-0.0829432	-0.0572823
YHR092C	HXT4	1728	-0.22834	-0.0606901
YKR100C	SKG1	1065	-0.00640881	-0.0637704
YOL112W	MSB4	1476	-0.0341387	-0.0644379
YER103W	SSA4	1926	-0.189053	-0.0647469
YFL020C	PAU5	366	-0.14524	-0.06999
YLR411W	CTR3	723	-0.247112	-0.0801531
YOL103W	ITR2	1827	-0.0964417	-0.0801603
YJR058C	APS2	441	0.114338	-0.0843778
YNL283C	WSC2	1509	-0.184269	-0.0851477
YIL011W	TIR3	807	0.166451	-0.0883707
YGL208W	SIP2	1245	-0.105132	-0.0887158
YNL194C	YNL194C	903	-0.320231	-0.0941609
YKR003W	OSH6	1344	0.189162	-0.0967166
YJL045W	YJL045W	1902	-0.466052	-0.106171
YNL173C	MDG1	1098	-0.188954	-0.106589
YCR104W	PAU3	372	-0.451952	-0.108327
YDL194W	SNF3	2652	-0.24418	-0.115097
YDL012C	YDL012C	321	0.0330689	-0.115578
YDR158W	HOM2	1095	0.0701627	-0.117167
YCR027C	RHB1	627	0.121465	-0.120103
YNR035C	ARC35	1026	0.0462484	-0.12038
YCR012W	PGK1	1248	-0.0388087	-0.127678
YCL058C	FYV5	456	0.284994	-0.138364
YNR055C	HOL1	1758	-0.101847	-0.139487
YCR075C	ERS1	780	0.165503	-0.14423
YMR244C-A	COA6	312	0.0127478	-0.160912
YER120W	SCS2	732	0.0508638	-0.168836
YOR367W	SCP1	600	0.0964612	-0.176018
YDL124W	YDL124W	936	-0.157857	-0.193629
YPR154W	PIN3	645	-0.0954099	-0.194174
YNL180C	RHO5	993	-0.0215935	-0.194671
YIL034C	CAP2	861	-0.0141846	-0.19632
YDL029W	ARP2	1176	-0.0679387	-0.19711
YDR373W	FRQ1	570	0.0700582	-0.199035
YBR264C	YPT10	597	-0.141921	-0.20385
YKL065C	YET1	618	0.038785	-0.206173
YKL196C	YKT6	600	-0.0279839	-0.207045
YLR303W	MET17	1332	0.089011	-0.21214
YLR042C	YLR042C	483	-0.188068	-0.243468
YNL300W	TOS6	306	-0.350955	-0.248746
YGR032W	GSC2	5685	-0.411513	-0.254968
YLR019W	PSR2	1191	-0.122586	-0.279336
YNL098C	RAS2	966	-0.135842	-0.285061
YER177W	BMH1	801	-0.183907	-0.289945
YOR327C	SNC2	345	-0.0664793	-0.292878
YGR136W	LSB1	723	-0.115643	-0.299779
YLR208W	SEC13	891	0.0713696	-0.30341
YFL005W	SEC4	645	0.00792441	-0.304632
YOR348C	PUT4	1881	-0.298367	-0.311818
YGL032C	AGA2	261	-0.198511	-0.312371
YER011W	TIR1	762	0.312136	-0.320258
YNL291C	MID1	1644	-0.0551879	-0.323571
YOR094W	ARF3	549	-0.0703182	-0.359592
YPL058C	PDR12	4533	-0.442928	-0.360569
YLR025W	SNF7	720	-0.0677073	-0.36109
YJL158C	CIS3	681	0.0896846	-0.36505
YLR390W-A	CCW14	714	-0.279655	-0.379038
YDL072C	YET3	609	0.0751729	-0.394653
YIR028W	DAL4	1905	0.404488	-0.39883
YER071C	TDA2	378	0.0498229	-0.428713
YHR174W	ENO2	1311	0.0476077	-0.445244
YKR014C	YPT52	702	-0.0880612	-0.459971
YGR086C	PIL1	1017	-0.017069	-0.471397
YDR276C	PMP3	165	-0.100764	-0.484112
YGR167W	CLC1	699	-0.0185936	-0.503928
YAR031W	PRM9	894	0.152156	-0.510223
YIR038C	GTT1	702	0.142826	-0.522593
YIL138C	TPM2	483	-0.0202886	-0.553792
YPL234C	VMA11	492	0.0806512	-0.565498
YKL013C	ARC19	513	0.0640649	-0.565574
YDL135C	RDI1	606	0.0234923	-0.565883
YJL052W	TDH1	996	-0.0097628	-0.606015
YBL029C-A	YBL029C-A	282	-0.186808	-0.612011
YNL090W	RHO2	576	0.0110077	-0.615293
YLR229C	CDC42	573	0.0406842	-0.619431
YPR188C	MLC2	489	-0.00214042	-0.636084
YBR016W	YBR016W	384	0.0181602	-0.64466
YDR063W	AIM7	447	0.179975	-0.647624
YPL004C	LSP1	1023	-0.208664	-0.650616
YPR165W	RHO1	627	-0.0574809	-0.745802
YJR150C	DAN1	894	-0.13701	-0.759089
YDR099W	BMH2	819	-0.320702	-0.763014
YJR073C	OPI3	618	0.232988	-0.778859
YOR247W	SRL1	630	-0.400787	-0.813614
YER067W	RGI1	483	-0.262309	-0.875816
YDL192W	ARF1	543	0.161342	-0.890086
YAL030W	SNC1	351	-0.143915	-0.891646
YIL062C	ARC15	462	0.00421177	-0.894255
YDR210W	YDR210W	225	-0.0267711	-0.922394
YNL093W	YPT53	660	0.340298	-0.92329
YPR149W	NCE102	519	-0.0187687	-0.938937
YDR050C	TPI1	744	0.0818805	-0.939506
YIL043C	CBR1	852	0.199894	-0.941104
YCR004C	YCP4	741	-0.17654	-1.01218
YDR510W	SMT3	303	0.0489158	-1.01779
YJR009C	TDH2	996	0.0498861	-1.19465
YDL137W	ARF2	543	-0.107281	-1.2064
YOR122C	PFY1	381	0.0224437	-1.34384
YPR028W	YOP1	540	-0.0116346	-1.37012
YER150W	SPI1	444	-0.353394	-1.46718
YKL060C	FBA1	1077	-0.183455	-1.53591
YGL054C	ERV14	414	0.0986903	-1.54096
YMR251W-A	HOR7	177	-0.0835959	-1.56025
YLR109W	AHP1	528	-0.113212	-1.59595
YKL096W-A	CWP2	276	-0.0820854	-1.78888
YOR382W	FIT2	459	-0.270497	-2.00551
YNL079C	TPM1	597	-0.18729	-2.02134
YGR192C	TDH3	996	-0.109542	-2.08457
YLR110C	CCW12	399	0.0202463	-2.10873
YLL050C	COF1	432	0.0748001	-2.1911
YOR383C	FIT3	612	0.0743688	-2.2186
YDR032C	PST2	594	-0.103765	-2.33704
YFL014W	HSP12	327	-0.128845	-3.44019
#N/A	OSW1		#N/A	#N/A
#N/A	VBA5		#N/A	#N/A
#N/A	MPH2		#N/A	#N/A
#N/A	YHR214W		#N/A	#N/A
#N/A	LAM1		#N/A	#N/A
#N/A	LAM4		#N/A	#N/A
#N/A	GEX1		#N/A	#N/A
#N/A	VBA3		#N/A	#N/A
#N/A	YGR026W		#N/A	#N/A
#N/A	PAU11		#N/A	#N/A
#N/A	CCW22		#N/A	#N/A
#N/A	YGL114W		#N/A	#N/A
#N/A	YAR066W		#N/A	#N/A
#N/A	PAU8		#N/A	#N/A
#N/A	YDR524C-B		#N/A	#N/A
#N/A	PAU15		#N/A	#N/A
#N/A	YHL026C		#N/A	#N/A
#N/A	YHL008C		#N/A	#N/A
#N/A	LCL1		#N/A	#N/A
#N/A	PAU21		#N/A	#N/A
#N/A	TDA6		#N/A	#N/A
#N/A	YPL199C		#N/A	#N/A
#N/A	PAU20		#N/A	#N/A
#N/A	CSS3		#N/A	#N/A
#N/A	YNL033W		#N/A	#N/A
#N/A	YNL019C		#N/A	#N/A
#N/A	PAU19		#N/A	#N/A
#N/A	PAU18		#N/A	#N/A
#N/A	LMO1		#N/A	#N/A
#N/A	HXT16		#N/A	#N/A
#N/A	DCK1		#N/A	#N/A
#N/A	YLR407W		#N/A	#N/A
#N/A	SEI1		#N/A	#N/A
#N/A	YLR326W		#N/A	#N/A
#N/A	LDO45		#N/A	#N/A
#N/A	RCH1		#N/A	#N/A
#N/A	PAU22		#N/A	#N/A
#N/A	ATG40		#N/A	#N/A
#N/A	GPC1		#N/A	#N/A
#N/A	YGR125W		#N/A	#N/A
#N/A	CIN10		#N/A	#N/A
#N/A	PAU1		#N/A	#N/A
#N/A	TOH1		#N/A	#N/A
#N/A	CDA2		#N/A	#N/A
#N/A	PIR5		#N/A	#N/A
#N/A	NCW2		#N/A	#N/A
#N/A	ASP3-4		#N/A	#N/A
#N/A	YGL082W		#N/A	#N/A
#N/A	ILT1		#N/A	#N/A
#N/A	ENA2		#N/A	#N/A
#N/A	YCL048W-A		#N/A	#N/A
#N/A	HXT15		#N/A	#N/A
#N/A	YFL051C		#N/A	#N/A
#N/A	AQY3		#N/A	#N/A
#N/A	PAU16		#N/A	#N/A
#N/A	PAU14		#N/A	#N/A
#N/A	YIL171W		#N/A	#N/A
#N/A	CSS1		#N/A	#N/A
#N/A	SOA1		#N/A	#N/A
#N/A	PAU9		#N/A	#N/A
