# Supplementary material for: Duplicated ribosomal protein paralogs promote alternative translation and drug resistance
Source: Nat Commun. 2022 Aug 23;13:4938. doi: 10.1038/s41467-022-32717-y (PMC9399092; doi:10.1038/s41467-022-32717-y)
Supplement: Supplementary file 10 — Source Data [file 41467_2022_32717_MOESM10_ESM.zip › Source Data/Malik 2022 raw data Fig5.xlsx]

## Sheet: 5C
RQ of L7 relative expression WT normalized to Oh6
	geomean	N1	N2	N3
R28P-30A	2.67277	2.81963	2.61441	2.59011
R28P-30B	2.59923	2.38006	2.83858

## Sheet: 5D
Growth Untreated									Effect of staurosporine on growth
	OD660 at 0h									OD660 at 10h
	n1	n2	n3	n4						n1	n2	n3	n4
WT	0.1183	0.1687	0.1112	0.1491					WT	3.259	3.424	3.218	3.493
R28P-30A	0.1215	0.1737	0.1457	0.1194					R28P-30A	3.202	3.37	3.382	3.189
R28P-30B	0.1325	0.1795	0.1326	0.1361					R28P-30B	2.816	3.121	2.953	3.089
									WT+st	1.612	1.993	1.492	2.049
	OD660 at 6h								R28P-30A+st	2.119	2.046	2.081	2.201
	n1	n2	n3	n4					R28P-30B+st	2.326	2.609	2.331	2.601
WT	1.677	1.764	1.505	1.883
R28P-30A	1.595	1.786	1.596	1.406
R28P-30B	1.508	1.656	1.436	1.613						ratios OD660 at 10h stauro/Yc
										n1	n2	n3	n4	geomean
	ratio OD660 6h/0h in Yc								WT	0.49463	0.582068	0.463642	0.586602	0.528987
	n1	n2	n3	n4					R28P-30A	0.661774	0.607122	0.615316	0.690185	0.642706
WT	14.1758	10.4564	13.5342	12.6291					R28P-30B	0.825994	0.83595	0.789367	0.84202	0.823075
R28P-30A	13.1276	10.2821	10.954	11.7755
R28P-30B	11.3811	9.22563	10.8296	11.8516						two-tailed paired t-test
										WT to plasmid		pA to pB
	ratio to WT									0.0394288	*	0.00180275	**
	n1	n2	n3	n4	geomean					0.000850908	***
R28P-30A	0.926054	0.983327	0.80936	0.932413	0.910481
R28P-30B	0.802855	0.882292	0.800164	0.938434	0.854
ratios OD660 at 10h/0h
OD660
n1	0h	10h		ratio 10h/0h			4n avg		std
		stauro-	stauro+	stauro-	stauro+		stauro-	stauro+	stauro-	stauro+
WT	0.1183	3.259	1.612	27.5486	13.6264		25.0528	13.15	3.94108	0.900853
R28P-30A	0.1215	3.202	2.119	26.3539	17.4403		23.9189	15.484	3.39706	3.0386
R28P-30B	0.1325	2.816	2.326	21.2528	17.5547		20.9016	17.1949	2.41997	1.91698
n2	0h	10h					Ratio to WT		err
		stauro-	stauro+				stauro-	stauro+	stauro-	stauro+
WT	0.1687	3.424	1.993	20.2964	11.8139		1	0.524892	0.222472	0.0900612
R28P-30A	0.1737	3.37	2.046	19.4013	11.7789		0.954743	0.618054	0.202346	0.155447
R28P-30B	0.1795	3.121	2.609	17.3872	14.5348		0.834305	0.686348	0.16296	0.132335
n3	0h	10h
		stauro-	stauro+				two tailed paired t test
WT	0.1112	3.218	1.492	28.9388	13.4173
R28P-30A	0.1457	3.382	2.081	23.2121	14.2828		Yc growth diff (plasmid yc vs wt yc)
R28P-30B	0.1326	2.953	2.331	22.27	17.5792		WT-R28P-30A	0.581457	ns
							WT-R28P-30B	0.0612812	ns
n4	0h	10h
		stauro-	stauro+				stauro growth diff (plasmid stauro vs wt stauro)
WT	0.1491	3.493	2.049	23.4272	13.7425		WT-R28P-30A	0.132436
R28P-30A	0.1194	3.189	2.201	26.7085	18.4338		WT-R28P-30B	0.00499538
R28P-30B	0.1361	3.089	2.601	22.6965	19.1109
							stauro effect (stauro+/stauro-)
ratios 10h/0h							WT-R28P-30A	0.0394288	*
	stauro-			stauro+			WT-R28P-30B	0.000850908	***
	WT	R28P-30A	R28P-30B	WT	R28P-30A	R28P-30B	R28P-30A-R28P-30B	0.00180275	**
n1	27.5486	26.3539	21.2528	13.6264	17.4403	17.5547
n2	20.2964	19.4013	17.3872	11.8139	11.7789	14.5348
n3	28.9388	23.2121	22.27	13.4173	14.2828	17.5792
n4	23.4272	26.7085	22.6965	13.7425	18.4338	19.1109
avg	25.0528	23.9189	20.9016	13.15	15.484	17.1949
std	3.94108	3.39706	2.41997	0.900853	3.0386	1.91698
ratio growth Yc norm to WT					ratios stauro effect (stauro+/stauro-)
	WT	R28P-30A	R28P-30B			WT	R28P-30A	R28P-30B
n1	1	0.956633	0.771467		n1	0.49463	0.661774	0.825994
n2	1	0.955898	0.856664		n2	0.582068	0.607122	0.83595
n3	1	0.802108	0.769553		n3	0.463642	0.615316	0.789367
n4	1	1.14006	0.968811		n4	0.586602	0.690185	0.84202
avg	1	0.963676	0.841624		avg	0.531735	0.643599	0.823333
std	0	0.127413	0.0940193		std	0.0620676	0.0392899	0.023588
					norm to WT
						WT	R28P-30A	R28P-30B
					avg	1	1.21037	1.54839
					err	0.165076	0.159438	0.186102

## Sheet: 5F
25S/18S from total RNA
	geomean	N1	N2	N3	N4	N5
WT	1.97452	2	1.9	2	2
R28P-30A	1.81845	1.8	1.9	1.8	1.7	1.9
R28P-30B	1.73824	1.7	1.9	1.7	1.7	1.7

## Sheet: 5G
		Avg Trans Index		Log2FC									Avg Trans Index		Log2FC
gene_id	gene_name	WTp	R28P-30A	R28P-30A to WTp							gene_id	gene_name	WTp	R28P-30B	R28P-30B to WTp
YER190W	YRF1-2	3.99429	0.528419	-2.91819							YML066C	SMA2	0.404016	0.105346	-1.93928
YKL037W	AIM26	2.85945	0.474462	-2.59137							YAL018C	LDS1	0.572846	0.15583	-1.87817
YKL044W	YKL044W	1.41294	0.400737	-1.81797							YJR150C	DAN1	0.531694	0.146833	-1.85642
YLL017W	YLL017W	1.62003	0.52723	-1.61952							YER150W	SPI1	0.717626	0.235099	-1.60996
YMR182C	RGM1	2.79804	0.988654	-1.50088							YKL037W	AIM26	2.85945	1.00758	-1.50484
YGR018C	YGR018C	0.407829	0.146765	-1.47446							YFL010W-A	AUA1	1.24128	0.477063	-1.37958
YOR068C	VAM10	0.72879	0.265733	-1.45552							YCR039C	MATALPHA2	0.587004	0.229919	-1.35224
YPL230W	USV1	0.58542	0.220927	-1.4059							YLR081W	GAL2	0.676477	0.2687	-1.33204
YLL066C	YLL066C	1.46631	0.557754	-1.39449							YMR323W	ERR3	1.08151	0.433723	-1.31819
YJL222W	VTH2	1.49727	0.570371	-1.39236							YHL046C	PAU13	0.351746	0.152671	-1.20411
YIL173W	VTH1	1.18218	0.469029	-1.3337							YHR096C	HXT5	0.56401	0.247134	-1.19043
YLR343W	GAS2	0.664722	0.279123	-1.25185							YFL058W	THI5	0.956453	0.426016	-1.16679
YFL062W	COS4	1.00346	0.424937	-1.23967							YMR107W	SPG4	0.414115	0.186361	-1.15193
YIL057C	RGI2	0.352163	0.149968	-1.23159							YNL143C	YNL143C	0.178136	0.0809782	-1.13737
YGR224W	AZR1	0.55987	0.239893	-1.2227							YJL028W	YJL028W	0.326969	0.148763	-1.13614
YOR178C	GAC1	0.468307	0.201637	-1.21569							YLR343W	GAS2	0.664722	0.308333	-1.10826
YER150W	SPI1	0.717626	0.309742	-1.21217							YIL057C	RGI2	0.352163	0.165376	-1.0905
YML100W	TSL1	1.69764	0.740216	-1.19751							YJL214W	HXT8	0.278888	0.133659	-1.06113
YJL144W	YJL144W	0.688657	0.303491	-1.18213							YML083C	YML083C	0.410551	0.203956	-1.0093
YNR076W	PAU6	0.623064	0.275215	-1.17882							YPR015C	YPR015C	0.409215	0.204402	-1.00145
YMR016C	SOK2	3.24653	1.4555	-1.15738							YMR133W	REC114	0.470692	0.236379	-0.99368
YEL069C	HXT13	0.671727	0.302262	-1.15208							YER190W	YRF1-2	3.99429	2.00869	-0.991682
YOR394C-A	YOR394C-A	1.35705	0.612408	-1.1479							YML058W-A	HUG1	1.14089	0.580559	-0.97464
YLR297W	YLR297W	0.412321	0.187217	-1.13906							YER084W	YER084W	0.416606	0.21224	-0.972982
YDR293C	SSD1	1.79985	0.824176	-1.12685							YOR183W	FYV12	0.565449	0.290924	-0.958754
YKR095W	MLP1	1.82604	0.852544	-1.09887							YAL061W	BDH2	1.87524	0.971484	-0.948811
YIL101C	XBP1	1.3875	0.654627	-1.08374							YKL044W	YKL044W	1.41294	0.7361	-0.940728
YNR044W	AGA1	3.465	1.63601	-1.08267							YNR009W	NRM1	0.274283	0.144339	-0.9262
YLL067C	YLL067C	0.949111	0.449905	-1.07696							YJL144W	YJL144W	0.688657	0.364084	-0.919514
YGR032W	GSC2	1.54336	0.731966	-1.07623							YBR294W	SUL1	0.212759	0.112807	-0.915365
YCR093W	CDC39	1.34874	0.641716	-1.0716							YLR110C	CCW12	0.733523	0.393346	-0.899046
YPR065W	ROX1	1.83302	0.879179	-1.05999							YIL170W	HXT12	0.812994	0.438295	-0.891343
YNL271C	BNI1	1.63269	0.784515	-1.05738							YMR316C-A	YMR316C-A	2.54913	1.37801	-0.887423
YGL178W	MPT5	0.925727	0.446442	-1.05211							YDR357C	CNL1	0.568055	0.307199	-0.886858
YPL085W	SEC16	2.25363	1.10086	-1.03362							YBR016W	YBR016W	1.0496	0.56932	-0.882534
YPL082C	MOT1	1.2978	0.644016	-1.0109							YDR281C	PHM6	0.22169	0.120712	-0.876976
YDL037C	BSC1	1.47679	0.735904	-1.00488							YNR062C	YNR062C	0.708484	0.38708	-0.872105
YGR249W	MGA1	0.811458	0.404846	-1.00314							YDR461W	MFA1	0.212362	0.116501	-0.866182
YMR219W	ESC1	3.11053	1.55407	-1.00111							YNL277W	MET2	0.462729	0.255557	-0.85652
YIL149C	MLP2	1.63343	0.819539	-0.995018							YNL328C	MDJ2	0.661589	0.365686	-0.85533
YKL101W	HSL1	1.88084	0.944411	-0.993895							YNL117W	MLS1	0.375838	0.207954	-0.853849
YML066C	SMA2	0.404016	0.202865	-0.99389							YOR100C	CRC1	0.834469	0.465916	-0.840788
YER053C-A	YER053C-A	0.218305	0.109707	-0.992685							YOR049C	RSB1	0.684749	0.383619	-0.8359
YPR042C	PUF2	0.990843	0.499975	-0.986801							YNL279W	PRM1	0.475139	0.26991	-0.815875
YBR301W	PAU24	0.342528	0.173726	-0.979403							YFL052W	YFL052W	1.99393	1.13506	-0.812847
YPL016W	SWI1	1.76732	0.896456	-0.979257							YOR068C	VAM10	0.72879	0.418965	-0.798675
YMR181C	YMR181C	1.40162	0.711313	-0.978537							YKL138C-A	HSK3	1.13566	0.652954	-0.798482
YGR023W	MTL1	0.459143	0.233598	-0.974914							YNL300W	TOS6	0.830264	0.477873	-0.796943
YOR113W	AZF1	1.40981	0.718762	-0.971918							YER112W	LSM4	1.11067	0.641848	-0.791119
YPL165C	SET6	0.296039	0.151774	-0.963862							YMR263W	SAP30	0.412295	0.238449	-0.789995
YHR023W	MYO1	1.66632	0.854438	-0.963617							YNL195C	YNL195C	0.610934	0.356811	-0.775858
YGR142W	BTN2	1.0682	0.550787	-0.955614							YJL037W	IRC18	0.485445	0.283796	-0.774454
YLR187W	SKG3	1.09514	0.566046	-0.952122							YEL035C	UTR5	0.410558	0.240217	-0.773246
YDL039C	PRM7	0.699246	0.361993	-0.949838							YOR247W	SRL1	3.50353	2.06392	-0.763421
YDR096W	GIS1	1.63476	0.846708	-0.949141							YDR374C	PHO92	0.269261	0.159254	-0.757681
YLR278C	YLR278C	1.3071	0.680752	-0.94117							YBL029W	YBL029W	0.455805	0.270106	-0.754893
YDR504C	SPG3	1.25187	0.653259	-0.938354							YDR014W-A	HED1	0.796897	0.473062	-0.752365
YBR275C	RIF1	2.36805	1.23624	-0.937735							YER019C-A	SBH2	0.391626	0.233392	-0.746721
YMR070W	MOT3	1.07179	0.561969	-0.931452							YMR251W	GTO3	0.865948	0.517468	-0.74281
YKL201C	MNN4	0.627428	0.329913	-0.927365							YER159C	BUR6	1.40546	0.842798	-0.737786
YGL029W	CGR1	1.09294	0.574707	-0.927312							YER058W	PET117	0.497569	0.298708	-0.736161
YNL269W	BSC4	0.670987	0.353209	-0.925764							YJL219W	HXT9	0.620078	0.374223	-0.728552
YIL119C	RPI1	0.545179	0.287227	-0.924541							YBR162W-A	YSY6	0.81133	0.492606	-0.719853
YOR032W-A	YOR032W-A	0.960398	0.50728	-0.920849							YMR182C	RGM1	2.79804	1.70032	-0.718605
YLR430W	SEN1	2.20834	1.16668	-0.920547							YBR148W	YSW1	0.482398	0.293592	-0.716411
YLR342W	FKS1	1.81877	0.96115	-0.920128							YOR351C	MEK1	0.920151	0.560582	-0.714945
YKL054C	DEF1	1.50511	0.797547	-0.916229							YDR076W	RAD55	0.61351	0.373855	-0.714609
YJL207C	LAA1	1.29389	0.689309	-0.908495							YFR017C	IGD1	1.30108	0.796454	-0.708045
YLR436C	ECM30	2.42423	1.2986	-0.900576							YDR374W-A	WIP1	0.191181	0.117173	-0.706295
YMR118C	SHH3	0.38806	0.208818	-0.894038							YOR045W	TOM6	0.193314	0.118525	-0.705755
YOR329C	SCD5	2.5644	1.38338	-0.890428							YJR022W	LSM8	0.165138	0.101394	-0.703694
YNL136W	EAF7	2.30097	1.24283	-0.888613							YER106W	MAM1	0.340208	0.20901	-0.702841
YER132C	PMD1	1.33627	0.722979	-0.886189							YLL017W	YLL017W	1.62003	0.996378	-0.701258
YDL239C	ADY3	1.26653	0.685286	-0.886105							YDR315C	IPK1	0.455817	0.281109	-0.697323
YDR379C-A	SDH6	0.382025	0.207285	-0.882052							YLR068W	FYV7	0.931325	0.574473	-0.697045
YLL013C	PUF3	3.21324	1.74827	-0.878099							YNR034W-A	YNR034W-A	1.02607	0.633638	-0.695398
YOL004W	SIN3	2.59207	1.41427	-0.874042							YPL055C	LGE1	1.04833	0.64743	-0.695297
YDL195W	SEC31	2.29806	1.26032	-0.866627							YPR001W	CIT3	0.639986	0.395595	-0.694019
YPL058C	PDR12	1.23935	0.679933	-0.866116							YHR173C	YHR173C	0.258356	0.160195	-0.689531
YPR096C	YPR096C	2.96649	1.63075	-0.863221							YHR136C	SPL2	0.11905	0.073865	-0.688608
YCR039C	MATALPHA2	0.587004	0.323007	-0.861803							YDR163W	CWC15	2.24822	1.40286	-0.68042
YGL192W	IME4	0.513271	0.282555	-0.861187							YJL062W-A	COA3	0.366307	0.229293	-0.675865
YDL099W	BUG1	2.36316	1.30123	-0.86084							YDR512C	EMI1	0.947821	0.594263	-0.673514
YLL046C	RNP1	0.368734	0.203048	-0.860763							YEL039C	CYC7	2.12806	1.34175	-0.665423
YDR170C	SEC7	1.85057	1.02272	-0.855563							YPL271W	ATP15	0.142369	0.089987	-0.661846
YPL089C	RLM1	1.39217	0.770801	-0.852904							YIL132C	CSM2	0.410248	0.259467	-0.660944
YLR176C	RFX1	1.60757	0.891418	-0.850707							YFR036W	CDC26	0.337025	0.213541	-0.658341
YHL030W	ECM29	2.13784	1.18744	-0.848299							YDR277C	MTH1	1.38735	0.880358	-0.656173
YDR334W	SWR1	2.01637	1.1204	-0.847746							YCL048W	SPS22	0.246253	0.15686	-0.650668
YGR059W	SPR3	0.545389	0.303459	-0.845781							YML113W	DAT1	0.98171	0.62556	-0.65015
YJR091C	JSN1	1.07329	0.598308	-0.843084							YMR003W	AIM34	0.230498	0.146903	-0.649888
YBR108W	AIM3	2.85693	1.59345	-0.842309							YCR105W	ADH7	0.526622	0.33639	-0.646636
YPR160W	GPH1	3.16799	1.76867	-0.840908							YLR164W	SHH4	0.2983	0.191117	-0.642312
YLR371W	ROM2	1.18902	0.664431	-0.839585							YPR071W	YPR071W	0.721191	0.462294	-0.64157
YGR184C	UBR1	1.82621	1.02073	-0.839256							YML132W	COS3	0.889529	0.570814	-0.640022
YJR035W	RAD26	3.52895	1.9732	-0.838702							YDR469W	SDC1	0.397255	0.255114	-0.638922
YKR031C	SPO14	2.24582	1.25578	-0.838662							YDL133C-A	RPL41B	0.0221564	0.014234	-0.638387
YJR066W	TOR1	1.30285	0.728822	-0.838029							YCL058W-A	ADF1	0.39198	0.251985	-0.637443
YNL143C	YNL143C	0.178136	0.0999633	-0.833508							YKR095W-A	PCC1	0.240555	0.154942	-0.634641
YNL068C	FKH2	1.39113	0.781339	-0.832235							YPL223C	GRE1	1.13252	0.729699	-0.634161
YDR326C	YSP2	1.22449	0.688535	-0.830575							YJL222W	VTH2	1.49727	0.964984	-0.633757
YGR281W	YOR1	2.3267	1.30938	-0.829405							YMR173W	DDR48	4.9713	3.2042	-0.633658
YER014C-A	BUD25	0.642148	0.362268	-0.825848							YPL280W	HSP32	0.41096	0.265339	-0.631163
YFR019W	FAB1	2.28561	1.29031	-0.824865							YIR019C	FLO11	3.05716	1.97506	-0.630291
YIL112W	HOS4	1.49375	0.844378	-0.822981							YHR138C	YHR138C	0.659968	0.426789	-0.628873
YOR290C	SNF2	2.09827	1.18659	-0.822386							YBL006C	LDB7	0.528499	0.341946	-0.628132
YDR216W	ADR1	1.84487	1.04397	-0.821437							YML100W	TSL1	1.69764	1.1008	-0.624968
YHR157W	REC104	0.440697	0.24998	-0.817973							YHR055C	CUP1-2	0.225061	0.14599	-0.624449
YNL192W	CHS1	0.749679	0.425691	-0.816467							YBR302C	COS2	0.790465	0.513694	-0.621794
YNL172W	APC1	1.86718	1.06031	-0.816376							YIR027C	DAL1	0.45701	0.297538	-0.619151
YKL014C	URB1	0.832275	0.472988	-0.815257							YGL037C	PNC1	2.49696	1.62744	-0.617563
YOR140W	SFL1	1.00955	0.574686	-0.812869							YIR028W	DAL4	0.493424	0.321715	-0.617046
YJL005W	CYR1	2.15593	1.22735	-0.812762							YDR276C	PMP3	0.397027	0.258964	-0.616488
YLR068W	FYV7	0.931325	0.531173	-0.810103							YGL222C	EDC1	0.875233	0.571678	-0.614464
YDR273W	DON1	1.11521	0.636218	-0.809721							YIR001C	SGN1	1.29977	0.849959	-0.61279
YGR217W	CCH1	1.38901	0.792547	-0.80949							YIL098C	FMC1	0.315586	0.207522	-0.60477
YDR464W	SPP41	1.33966	0.765227	-0.807907							YKL055C	OAR1	0.715202	0.470511	-0.604122
YDR150W	NUM1	1.93247	1.10576	-0.80541							YFL060C	SNO3	0.448692	0.295525	-0.602444
YNL278W	CAF120	1.63314	0.934609	-0.805214							YGR059W	SPR3	0.545389	0.359886	-0.599744
YDL140C	RPO21	0.891709	0.511033	-0.803157							YJL052W	TDH1	2.55917	1.68933	-0.599229
YBL043W	ECM13	0.245558	0.14073	-0.803132							YPR017C	DSS4	0.289932	0.191805	-0.596078
YCR081W	SRB8	0.796788	0.456765	-0.802744							YLR042C	YLR042C	1.35921	0.899191	-0.596067
YIR019C	FLO11	3.05716	1.7559	-0.799983							YDR320C-A	DAD4	0.0964945	0.0638782	-0.595123
YGL180W	ATG1	1.00754	0.579534	-0.797878							YBR233W-A	DAD3	0.531587	0.352079	-0.594408
YDR074W	TPS2	0.863271	0.496839	-0.797036							YGR131W	FHN1	0.167945	0.111338	-0.593046
YFL033C	RIM15	2.01436	1.15968	-0.796591							YPL038W	MET31	0.338013	0.224235	-0.592066
YGL222C	EDC1	0.875233	0.50417	-0.795758							YER028C	MIG3	0.498507	0.331235	-0.589761
YFR031C	SMC2	2.11078	1.21665	-0.794858							YGR169C-A	LSO2	0.996297	0.662056	-0.589622
YGL206C	CHC1	1.60608	0.929161	-0.789546							YEL059C-A	SOM1	0.259793	0.172698	-0.589117
YLR337C	VRP1	6.08076	3.51829	-0.789376							YKR083C	DAD2	0.588789	0.392025	-0.586804
YER155C	BEM2	2.0812	1.20442	-0.789074							YDR070C	FMP16	0.815032	0.542779	-0.586494
YER008C	SEC3	1.13429	0.657234	-0.787315							YEL017W	GTT3	0.862416	0.576058	-0.582171
YBL079W	NUP170	1.42356	0.825565	-0.786047							YNL314W	DAL82	0.427224	0.285445	-0.581783
YGR169C-A	LSO2	0.996297	0.578135	-0.785169							YJL115W	ASF1	2.16228	1.44517	-0.581309
YCR104W	PAU3	0.495407	0.287797	-0.783562							YDR201W	SPC19	0.695736	0.465638	-0.579331
YPL201C	YIG1	0.344265	0.200132	-0.782569							YGL108C	YGL108C	0.519617	0.348592	-0.575911
YJR138W	IML1	1.57714	0.917553	-0.781444							YER087C-B	SBH1	0.400762	0.269113	-0.574537
YLR310C	CDC25	1.45207	0.845067	-0.780976							YNR044W	AGA1	3.465	2.32817	-0.573658
YOR351C	MEK1	0.920151	0.53581	-0.78015							YOL052C-A	DDR2	0.55643	0.375409	-0.567737
YNL262W	POL2	2.2854	1.33115	-0.779775							YPR154W	PIN3	1.38971	0.93768	-0.567619
YGL150C	INO80	2.10417	1.22598	-0.779313							YPL004C	LSP1	1.9725	1.33117	-0.567325
YGL133W	ITC1	2.15256	1.2555	-0.777794							YER053C-A	YER053C-A	0.218305	0.147333	-0.567264
YJR127C	RSF2	1.04712	0.612696	-0.77318							YHR087W	RTC3	0.888768	0.60173	-0.56269
YJR094C	IME1	1.34995	0.789987	-0.773004							YLL046C	RNP1	0.368734	0.249851	-0.561513
YGL197W	MDS3	3.58301	2.09729	-0.772645							YNL269W	BSC4	0.670987	0.455457	-0.558971
YPR036W-A	SPO24	0.296878	0.173888	-0.771715							YOL132W	GAS4	0.32758	0.222374	-0.558864
YAL001C	TFC3	2.35079	1.37782	-0.77076							YHR116W	COX23	0.542504	0.368477	-0.558057
YNL204C	SPS18	0.961029	0.563532	-0.770083							YHR126C	ANS1	0.17225	0.117035	-0.557567
YPL137C	GIP3	1.16377	0.683234	-0.768353							YOR382W	FIT2	0.89453	0.607842	-0.557434
YNL327W	EGT2	2.70355	1.58773	-0.767895							YDL099W	BUG1	2.36316	1.60726	-0.55611
YLR086W	SMC4	3.09396	1.81828	-0.766882							YDR501W	PLM2	0.767432	0.522186	-0.555475
YBL017C	PEP1	1.36831	0.805082	-0.765191							YGR075C	PRP38	0.449909	0.306292	-0.554727
YBL088C	TEL1	1.29045	0.759854	-0.764077							YOL071W	SDH5	1.07152	0.729951	-0.553783
YDR163W	CWC15	2.24822	1.3243	-0.763553							YJR047C	ANB1	0.479054	0.326882	-0.551416
YEL039C	CYC7	2.12806	1.25372	-0.763329							YJR160C	MPH3	1.38704	0.947725	-0.549468
YER112W	LSM4	1.11067	0.654419	-0.763137							YMR255W	GFD1	0.48392	0.331028	-0.547814
YER037W	PHM8	0.534725	0.31531	-0.762028							YOR304C-A	BIL1	0.16708	0.114351	-0.547076
YOR107W	RGS2	0.396033	0.233619	-0.761462							YER037W	PHM8	0.534725	0.366078	-0.546647
YGR271W	SLH1	1.5188	0.896218	-0.761009							YGL076C	RPL7A	1.07928	0.739451	-0.545549
YOL091W	SPO21	0.250918	0.148268	-0.759009							YGL035C	MIG1	0.890574	0.610708	-0.544252
YNL091W	NST1	1.36011	0.803726	-0.758946							YDR016C	DAD1	0.188033	0.128981	-0.54382
YMR043W	MCM1	0.956593	0.565325	-0.758826							YDR423C	CAD1	0.600387	0.412271	-0.542298
YNR070W	PDR18	0.43522	0.257467	-0.757361							YPL189C-A	COA2	0.191114	0.13125	-0.542122
YKL032C	IXR1	1.74567	1.0335	-0.75624							YLL018C-A	COX19	0.436922	0.300176	-0.541564
YOR371C	GPB1	1.01086	0.598539	-0.75607							YIR017C	MET28	0.404308	0.277941	-0.540679
YBL066C	SEF1	0.952111	0.563767	-0.756032							YGL127C	SOH1	0.40894	0.28129	-0.539831
YNL297C	MON2	1.39164	0.824385	-0.755392							YMR017W	SPO20	0.918181	0.632297	-0.538177
YMR304W	UBP15	3.44621	2.04174	-0.755209							YGL029W	CGR1	1.09294	0.753259	-0.536994
YLL021W	SPA2	2.37773	1.40992	-0.753972							YDL213C	NOP6	1.24208	0.857792	-0.534055
YFL040W	YFL040W	0.246898	0.146624	-0.751796							YOR032C	HMS1	0.50533	0.34929	-0.532799
YLR139C	SLS1	2.12529	1.26241	-0.751477							YLR004C	THI73	0.469994	0.324972	-0.532328
YKL082C	RRP14	2.16319	1.28496	-0.751437							YNL124W	NAF1	0.950793	0.659389	-0.528002
YGL033W	HOP2	0.187268	0.111291	-0.750763							YIL089W	YIL089W	0.604617	0.419344	-0.527889
YDR505C	PSP1	1.78067	1.0587	-0.750126							YLL042C	ATG10	0.169851	0.117819	-0.5277
YDR141C	DOP1	1.6214	0.964203	-0.749827							YOR103C	OST2	0.626871	0.434953	-0.527311
YOR009W	TIR4	1.78149	1.0619	-0.746445							YGL032C	AGA2	0.541292	0.375699	-0.526831
YDR283C	GCN2	2.45088	1.46202	-0.745341							YMR286W	MRPL33	0.168589	0.117265	-0.523741
YDL223C	HBT1	0.801083	0.478022	-0.744875							YNL211C	YNL211C	0.115811	0.0805772	-0.523323
YBL029W	YBL029W	0.455805	0.272279	-0.743332							YNR070W	PDR18	0.43522	0.30291	-0.522855
YLR256W	HAP1	2.00209	1.19678	-0.742354							YNR032C-A	HUB1	0.52557	0.365921	-0.522352
YJL130C	URA2	1.05368	0.63092	-0.739908							YHR035W	NEL1	0.482414	0.335911	-0.522192
YDR420W	HKR1	2.36682	1.41776	-0.739344							YLL023C	POM33	0.728498	0.508138	-0.519707
YGL006W	PMC1	1.224	0.733576	-0.738588							YDL119C	YDL119C	0.474243	0.331513	-0.516562
YGL227W	VID30	2.04322	1.22501	-0.738042							YMR194C-B	CMC4	0.184678	0.129115	-0.516359
YCR033W	SNT1	1.29399	0.776039	-0.737626							YKL084W	HOT13	0.432408	0.302351	-0.516167
YMR136W	GAT2	0.931014	0.558569	-0.737066							YER014C-A	BUD25	0.642148	0.449172	-0.515638
YML017W	PSP2	1.78267	1.07132	-0.734647							YKL042W	SPC42	0.464685	0.32524	-0.514746
YPL032C	SVL3	1.35765	0.816288	-0.73396							YDR379C-A	SDH6	0.382025	0.267581	-0.513689
YFL023W	BUD27	3.11399	1.87387	-0.732745							YPL112C	PEX25	0.895805	0.627791	-0.5129
YMR162C	DNF3	2.18887	1.31823	-0.731586							YIL158W	AIM20	0.27022	0.189751	-0.510025
YJL213W	YJL213W	0.732215	0.441422	-0.730107							YDL076C	RXT3	0.703221	0.494182	-0.508936
YFR016C	YFR016C	3.13287	1.88883	-0.72999							YLR297W	YLR297W	0.412321	0.289893	-0.508249
YNR034W-A	YNR034W-A	1.02607	0.618652	-0.72993							YDL244W	THI13	0.325622	0.22899	-0.507914
YMR207C	HFA1	2.19342	1.32274	-0.729649							YNL133C	FYV6	0.923018	0.649267	-0.507547
YDR011W	SNQ2	2.54761	1.53663	-0.729378							YBR058C-A	TSC3	0.446191	0.314119	-0.506353
YMR316C-A	YMR316C-A	2.54913	1.53761	-0.729317							YJL030W	MAD2	0.56844	0.400542	-0.505055
YPL054W	LEE1	1.48279	0.894443	-0.729258							YBR278W	DPB3	0.323671	0.228203	-0.504209
YER172C	BRR2	1.97481	1.19394	-0.725986							YKR085C	MRPL20	0.280654	0.198001	-0.503284
YLL048C	YBT1	1.48019	0.896152	-0.723971							YCR071C	IMG2	0.299914	0.211874	-0.501339
YLR383W	SMC6	3.94557	2.39415	-0.72072							YNR002C	ATO2	0.312094	0.220518	-0.501082
YER159C	BUR6	1.40546	0.853037	-0.720364							YLL066C	YLL066C	1.46631	1.03608	-0.501058
YML103C	NUP188	1.65804	1.0064	-0.720273							YAR035W	YAT1	1.2152	0.8598	-0.499117
YDL058W	USO1	1.47638	0.896155	-0.720241							YGL033W	HOP2	0.187268	0.132554	-0.498529
YCR032W	BPH1	1.41336	0.858195	-0.719752							YHR157W	REC104	0.440697	0.312111	-0.497729
YFL036W	RPO41	0.822612	0.499719	-0.719093							YNL145W	MFA2	0.543385	0.385048	-0.496936
YJR160C	MPH3	1.38704	0.842888	-0.718594							YDR342C	HXT7	1.49495	1.05987	-0.496217
YOR388C	FDH1	1.41324	0.85948	-0.717468							YLR245C	CDD1	0.918466	0.651479	-0.495509
YML132W	COS3	0.889529	0.541216	-0.716836							YPL098C	MGR2	0.511014	0.362621	-0.494899
YLR305C	STT4	1.46537	0.891851	-0.71639							YOR159C	SME1	0.999351	0.709791	-0.493598
YNR065C	YNR065C	1.14527	0.697403	-0.715619							YDR302W	GPI11	0.411605	0.292466	-0.492991
YLR223C	IFH1	1.18585	0.722389	-0.715079							YLR298C	YHC1	0.524998	0.373041	-0.492977
YJL109C	UTP10	0.701721	0.427784	-0.714014							YJR058C	APS2	0.353312	0.251088	-0.492753
YMR173W	DDR48	4.9713	3.03168	-0.713507							YMR011W	HXT2	1.61456	1.14822	-0.491743
YMR164C	MSS11	2.46781	1.5054	-0.71309							YOL143C	RIB4	1.99271	1.41776	-0.491119
YKL182W	FAS1	1.57579	0.961369	-0.712915							YDL161W	ENT1	1.45139	1.03339	-0.490054
YEL077C	YEL077C	1.01963	0.622434	-0.712047							YEL005C	VAB2	0.587336	0.418227	-0.489901
YDL019C	OSH2	2.1611	1.31951	-0.711764							YDR034W-B	YDR034W-B	0.242397	0.17261	-0.489858
YER164W	CHD1	1.62455	0.993735	-0.709106							YER063W	THO1	1.29356	0.921442	-0.489387
YOL155C	HPF1	5.21371	3.19255	-0.7076							YLR079W	SIC1	0.687392	0.489858	-0.488771
YNL250W	RAD50	2.18571	1.34023	-0.705623							YNL310C	ZIM17	0.359769	0.257078	-0.484863
YNR047W	FPK1	0.767116	0.470426	-0.705478							YLR151C	PCD1	1.86014	1.3298	-0.484199
YHR165C	PRP8	1.43878	0.882839	-0.704625							YNL159C	ASI2	0.574822	0.411169	-0.483382
YPR154W	PIN3	1.38971	0.853235	-0.70377							YJL118W	YJL118W	0.38457	0.27522	-0.482658
YHR082C	KSP1	1.44772	0.889247	-0.703128							YPR009W	SUT2	0.283273	0.202728	-0.482651
YIL126W	STH1	2.13702	1.3133	-0.702402							YKL110C	KTI12	0.481677	0.344747	-0.482526
YBL051C	PIN4	1.77075	1.08834	-0.702233							YLR242C	ARV1	0.388507	0.278115	-0.48226
YNL197C	WHI3	3.92031	2.41087	-0.701415							YOL156W	HXT11	0.441974	0.316871	-0.480066
YOL051W	GAL11	1.45395	0.894738	-0.700441							YJL004C	SYS1	0.554318	0.39742	-0.480049
YNL167C	SKO1	1.3122	0.80765	-0.700185							YDR073W	SNF11	0.278866	0.200162	-0.478402
YCL014W	BUD3	1.78926	1.10132	-0.700136							YPL127C	HHO1	1.51798	1.09025	-0.477499
YDR532C	KRE28	0.567756	0.349704	-0.699137							YMR233W	TRI1	0.471058	0.338357	-0.477357
YBR150C	TBS1	0.422764	0.260402	-0.699113							YIL044C	AGE2	0.967616	0.695185	-0.477037
YMR232W	FUS2	1.0651	0.65668	-0.69773							YHL048W	COS8	0.801324	0.576059	-0.476168
YLR422W	YLR422W	1.0742	0.662365	-0.697561							YNR037C	RSM19	0.17929	0.12894	-0.475596
YMR133W	REC114	0.470692	0.29061	-0.695701							YLR445W	GMC2	0.261254	0.187892	-0.475547
YDR043C	NRG1	0.638206	0.394123	-0.695377							YLR054C	OSW2	0.441202	0.317393	-0.475167
YPL190C	NAB3	1.11056	0.686049	-0.694904							YCL056C	PEX34	0.56994	0.410372	-0.473879
YML091C	RPM2	0.741802	0.458683	-0.693537							YLR446W	YLR446W	0.555137	0.399793	-0.473589
YDR443C	SSN2	1.45775	0.901874	-0.692742							YGR248W	SOL4	2.74891	1.97994	-0.473409
YMR031C	EIS1	1.84617	1.1427	-0.692085							YMR156C	TPP1	0.496729	0.357786	-0.473362
YKL105C	SEG2	1.71909	1.06406	-0.692062							YER062C	GPP2	1.25905	0.906886	-0.473344
YJR151C	DAN4	6.05964	3.75141	-0.691799							YAR033W	MST28	0.476309	0.343244	-0.472663
YLR312C	YLR312C	1.33609	0.82775	-0.690754							YDR106W	ARP10	0.483389	0.348472	-0.472142
YOR372C	NDD1	1.00932	0.625312	-0.690739							YOR148C	SPP2	0.690663	0.498022	-0.471772
YMR229C	RRP5	1.03034	0.638384	-0.69062							YNR022C	MRPL50	0.30058	0.216782	-0.471502
YER114C	BOI2	1.59275	0.987546	-0.6896							YER029C	SMB1	1.30713	0.943743	-0.469937
YJL225C	YJL225C	1.78319	1.10581	-0.689362							YPL047W	SGF11	0.31174	0.225422	-0.467711
YKL215C	OXP1	2.60854	1.61935	-0.687833							YCR007C	YCR007C	0.316966	0.229215	-0.467627
YMR251W	GTO3	0.865948	0.537689	-0.687508							YLR438C-A	LSM3	1.59224	1.15167	-0.467336
YLR206W	ENT2	3.46217	2.15039	-0.687078							YBR089C-A	NHP6B	0.541493	0.391767	-0.466947
YDR217C	RAD9	2.33834	1.45407	-0.685385							YDR126W	SWF1	0.551756	0.399579	-0.465549
YPL168W	YPL168W	0.55573	0.345751	-0.684651							YHR014W	SPO13	0.446905	0.323814	-0.464805
YIL130W	ASG1	0.795691	0.495417	-0.683564							YGL025C	PGD1	0.866635	0.628371	-0.463808
YOR191W	ULS1	2.62812	1.63696	-0.68301							YKL096W-A	CWP2	0.980792	0.711605	-0.46287
YDR343C	HXT6	0.842117	0.524629	-0.682723							YKL122C	SRP21	0.854042	0.619701	-0.462734
YDL070W	BDF2	0.643735	0.401251	-0.681963							YOR060C	SLD7	0.797867	0.57907	-0.462412
YCL004W	PGS1	0.536533	0.334462	-0.681823							YFR025C	HIS2	1.38383	1.00445	-0.462254
YLR309C	IMH1	3.40043	2.12054	-0.681287							YIL163C	YIL163C	0.88597	0.643616	-0.461058
YLR081W	GAL2	0.676477	0.422044	-0.680646							YOR327C	SNC2	0.979135	0.711601	-0.460439
YLR425W	TUS1	1.91665	1.19591	-0.680478							YIL166C	YIL166C	0.430173	0.312681	-0.460225
YDR180W	SCC2	0.835257	0.521999	-0.678172							YDR139C	RUB1	0.290905	0.211595	-0.459245
YBL081W	YBL081W	1.87381	1.17115	-0.678041							YCR018C	SRD1	0.223137	0.162316	-0.459126
YBL047C	EDE1	2.12166	1.32713	-0.676883							YDL005C	MED2	1.05606	0.769256	-0.457152
YOR308C	SNU66	0.893746	0.559527	-0.675657							YLR204W	QRI5	0.23176	0.168883	-0.456607
YDR374C	PHO92	0.269261	0.168647	-0.675002							YGR072W	UPF3	0.666169	0.485807	-0.455505
YOL087C	DUF1	1.42906	0.895851	-0.673732							YGR113W	DAM1	0.538574	0.392823	-0.455264
YNR016C	ACC1	1.83964	1.15326	-0.673706							YLR036C	YLR036C	0.396152	0.289016	-0.454907
YOR326W	MYO2	3.40774	2.13633	-0.673678							YGL231C	EMC4	0.589635	0.430291	-0.45451
YLL015W	BPT1	1.90523	1.19536	-0.672516							YMR122W-A	YMR122W-A	0.227348	0.166091	-0.452933
YIL115C	NUP159	1.89824	1.19126	-0.672174							YPL096C-A	ERI1	0.225821	0.165003	-0.45269
YKL122C	SRP21	0.854042	0.536285	-0.671307							YNR076W	PAU6	0.623064	0.455475	-0.452008
YOR032C	HMS1	0.50533	0.317557	-0.67021							YJL158C	CIS3	1.23618	0.904036	-0.451433
YOR359W	VTS1	1.25434	0.788614	-0.669537							YOR062C	YOR062C	0.308548	0.225889	-0.449878
YOR341W	RPA190	1.29959	0.817067	-0.669527							YDR174W	HMO1	0.545209	0.399284	-0.449396
YGR014W	MSB2	4.7561	2.99272	-0.668321							YLR065C	ENV10	1.09593	0.803128	-0.448459
YAR020C	PAU7	0.567266	0.357223	-0.667199							YDR240C	SNU56	0.637644	0.467348	-0.448253
YDR028C	REG1	2.14933	1.35485	-0.665749							YLR147C	SMD3	0.418511	0.306858	-0.447692
YHR124W	NDT80	0.244419	0.154159	-0.664933							YHR050W-A	YHR050W-A	1.9057	1.39787	-0.447094
YHR087W	RTC3	0.888768	0.560848	-0.664198							YLR141W	RRN5	0.930016	0.68255	-0.446321
YHL024W	RIM4	1.88155	1.18749	-0.664004							YBR129C	OPY1	0.48991	0.359697	-0.445734
YBR112C	CYC8	1.35172	0.85394	-0.662585							YLR341W	SPO77	0.24776	0.181911	-0.445707
YGR213C	RTA1	0.362351	0.22926	-0.660407							YNL309W	STB1	0.717173	0.52678	-0.44512
YKR104W	YKR104W	1.57066	0.994828	-0.658853							YLR437C	DIF1	0.37468	0.275278	-0.444767
YJL039C	NUP192	1.6284	1.03166	-0.658489							YPL054W	LEE1	1.48279	1.08949	-0.444662
YCR014C	POL4	1.29552	0.821095	-0.657908							YMR043W	MCM1	0.956593	0.703611	-0.443126
YOR330C	MIP1	1.05115	0.66649	-0.657317							YML112W	CTK3	0.422618	0.3109	-0.442903
YGR047C	TFC4	3.03328	1.92417	-0.656641							YKL160W	ELF1	0.464916	0.342149	-0.442347
YOL136C	PFK27	0.599138	0.380254	-0.655924							YIL037C	PRM2	0.78927	0.581073	-0.441799
YNL176C	TDA7	2.75428	1.74835	-0.655677							YKL003C	MRP17	0.220293	0.162301	-0.440755
YIL159W	BNR1	1.13315	0.719941	-0.654388							YDR459C	PFA5	0.592627	0.437051	-0.439323
YOL075C	YOL075C	1.26621	0.805189	-0.653122							YHR049W	FSH1	0.546497	0.403069	-0.439185
YFL034W	YFL034W	1.84432	1.17294	-0.652957							YPR149W	NCE102	1.24768	0.920394	-0.438927
YNL088W	TOP2	2.20173	1.40069	-0.652501							YMR060C	SAM37	0.356635	0.26311	-0.43878
YGL173C	XRN1	1.94413	1.23725	-0.651993							YMR052W	FAR3	0.406726	0.300268	-0.437808
YBL097W	BRN1	2.88082	1.83413	-0.651383							YFR014C	CMK1	1.34144	0.990379	-0.43773
YHL035C	VMR1	0.914355	0.582229	-0.651168							YDL067C	COX9	0.310753	0.229607	-0.436599
YCR010C	ADY2	0.439452	0.279895	-0.65082							YDR246W	TRS23	0.584103	0.431714	-0.436147
YEL017C-A	PMP2	1.84986	1.1809	-0.64753							YBR128C	ATG14	0.431272	0.318756	-0.436145
YJR004C	SAG1	2.3438	1.49661	-0.647156							YGR203W	YCH1	0.509012	0.376335	-0.435683
YIL129C	TAO3	1.83687	1.17389	-0.645946							YKR030W	GMH1	0.47412	0.350596	-0.435444
YLR087C	CSF1	2.22887	1.42444	-0.645919							YDL045W-A	MRP10	0.216307	0.159971	-0.43527
YER167W	BCK2	0.948438	0.606219	-0.645714							YNL204C	SPS18	0.961029	0.710895	-0.434943
YDL149W	ATG9	1.30415	0.833812	-0.645312							YGL050W	TYW3	0.677118	0.500959	-0.434715
YER093C	TSC11	0.865062	0.553113	-0.645231							YHR199C-A	NBL1	0.530515	0.392508	-0.434671
YML072C	TCB3	1.12936	0.72273	-0.643972							YLR315W	NKP2	1.31154	0.970506	-0.434451
YKL092C	BUD2	1.45824	0.933652	-0.643274							YGL237C	HAP2	0.7732	0.572253	-0.43419
YDR159W	SAC3	0.90023	0.57642	-0.643172							YPL252C	YAH1	0.504306	0.373615	-0.432747
YDL171C	GLT1	0.802351	0.514103	-0.642176							YGL079W	KXD1	0.317456	0.235246	-0.432389
YPL167C	REV3	0.785365	0.503434	-0.64156							YDR412W	RRP17	1.00306	0.743332	-0.432328
YML093W	UTP14	3.5509	2.27889	-0.639857							YML095C	RAD10	0.463051	0.343298	-0.431712
YGR097W	ASK10	1.41825	0.91084	-0.638845							YGR221C	TOS2	0.820187	0.608103	-0.431636
YMR128W	ECM16	1.39788	0.898189	-0.638146							YLR018C	POM34	0.571188	0.423718	-0.430861
YPR030W	CSR2	0.742366	0.478149	-0.634669							YBR173C	UMP1	0.887172	0.658188	-0.430714
YJL216C	IMA5	1.05168	0.677674	-0.634029							YPL193W	RSA1	0.909407	0.674972	-0.430098
YAL017W	PSK1	1.40057	0.902733	-0.633644							YOL091W	SPO21	0.250918	0.186239	-0.430067
YBR004C	GPI18	0.511594	0.329767	-0.633554							YJL184W	GON7	0.539445	0.400412	-0.429992
YBR212W	NGR1	2.69074	1.73491	-0.633141							YDR171W	HSP42	1.0018	0.743816	-0.429569
YPR204W	YPR204W	1.27034	0.819339	-0.632682							YPL234C	VMA11	1.72492	1.28078	-0.429504
YJL105W	SET4	1.0592	0.683245	-0.632501							YHR099W	TRA1	1.11167	0.825644	-0.429135
YJR140C	HIR3	1.42771	0.921436	-0.631752							YBL043W	ECM13	0.245558	0.182562	-0.427677
YER033C	ZRG8	1.83851	1.18695	-0.631272							YER170W	ADK2	0.569781	0.423644	-0.427556
YBL004W	UTP20	1.07989	0.697323	-0.630982							YPL186C	UIP4	1.02679	0.763686	-0.427091
YNL139C	THO2	1.27087	0.821159	-0.630085							YCR063W	BUD31	0.674907	0.502186	-0.426466
YMR273C	ZDS1	1.58894	1.02672	-0.630017							YGR008C	STF2	0.650976	0.484554	-0.425946
YER088C	DOT6	2.12354	1.37234	-0.62983							YGR283C	YGR283C	0.452421	0.336993	-0.424948
YDR099W	BMH2	3.29338	2.1312	-0.627902							YHL025W	SNF6	0.621253	0.463132	-0.423756
YGR130C	YGR130C	1.51577	0.98107	-0.627626							YIL009C-A	EST3	0.17079	0.127393	-0.422934
YBR016W	YBR016W	1.0496	0.679698	-0.626879							YEL069C	HXT13	0.671727	0.501046	-0.422932
YIR023W	DAL81	1.6329	1.0577	-0.6265							YCR044C	PER1	0.560197	0.418124	-0.422002
YOR313C	SPS4	0.510191	0.330499	-0.626389							YNL173C	MDG1	2.87572	2.14777	-0.421084
YKL050C	YKL050C	1.95376	1.26593	-0.626049							YJL205C	NCE101	0.12247	0.091469	-0.421075
YGR258C	RAD2	3.39688	2.20118	-0.625936							YJL217W	REE1	1.32805	0.992622	-0.419994
YML059C	NTE1	2.5365	1.6444	-0.625277							YDR079C-A	TFB5	0.4082	0.305222	-0.419415
YDR227W	SIR4	1.34684	0.873508	-0.624683							YDR402C	DIT2	0.874729	0.654064	-0.419404
YFL007W	BLM10	1.21661	0.789142	-0.624507							YMR158W	MRPS8	0.209026	0.156314	-0.41924
YML071C	COG8	1.4257	0.925031	-0.6241							YDR210W	YDR210W	0.319671	0.239064	-0.41919
YHR186C	KOG1	1.5621	1.01381	-0.623694							YBR019C	GAL10	0.213091	0.159365	-0.419137
YDR359C	EAF1	1.54946	1.00621	-0.622839							YDL052C	SLC1	0.427171	0.319925	-0.417081
YPL066W	RGL1	0.643709	0.418088	-0.622601							YPL148C	PPT2	0.196281	0.147015	-0.416959
YJL084C	ALY2	1.38432	0.899751	-0.621578							YBR120C	CBP6	0.24242	0.181625	-0.416542
YOR161C-C	YOR161C-C	0.373307	0.242775	-0.620741							YPL046C	ELC1	0.756413	0.566874	-0.416147
YOR124C	UBP2	2.38526	1.55126	-0.620706							YGR129W	SYF2	1.01027	0.757137	-0.416121
YPR164W	MMS1	1.22546	0.797061	-0.620558							YOR158W	PET123	0.475265	0.356214	-0.415986
YGL158W	RCK1	1.43017	0.930243	-0.620508							YBR298C	MAL31	1.21636	0.911903	-0.415623
YLR024C	UBR2	1.25957	0.819534	-0.620057							YHR062C	RPP1	0.596718	0.447393	-0.415507
YEL057C	YEL057C	0.282834	0.184026	-0.620042							YBL029C-A	YBL029C-A	0.335646	0.251739	-0.415012
YGL190C	CDC55	0.85856	0.558654	-0.619964							YJR074W	MOG1	0.425885	0.31956	-0.414376
YBR214W	SDS24	1.53045	0.997117	-0.618126							YDR498C	SEC20	0.506819	0.380346	-0.414157
YMR269W	TMA23	2.41936	1.57786	-0.616657							YJR151C	DAN4	6.05964	4.55044	-0.413226
YAL024C	LTE1	1.15217	0.751977	-0.615591							YLR411W	CTR3	0.360429	0.270716	-0.412934
YMR104C	YPK2	0.713179	0.465485	-0.615527							YAL027W	SAW1	0.391799	0.294304	-0.412809
YML034W	SRC1	0.691442	0.451381	-0.615262							YDL198C	GGC1	0.865835	0.650825	-0.411823
YJL168C	SET2	1.31232	0.856985	-0.614774							YHR133C	NSG1	0.852912	0.641382	-0.411213
YDR523C	SPS1	0.339578	0.222305	-0.611202							YOL101C	IZH4	0.57344	0.431752	-0.409442
YHR177W	YHR177W	1.56376	1.02442	-0.610206							YPR127W	YPR127W	0.936142	0.704838	-0.409435
YPR189W	SKI3	1.25826	0.82433	-0.610135							YFR027W	ECO1	1.43307	1.07924	-0.409092
YDR122W	KIN1	2.62443	1.72086	-0.608877							YML015C	TAF11	0.492771	0.371141	-0.408949
YCL037C	SRO9	1.50821	0.989125	-0.608612							YGR239C	PEX21	0.231273	0.174197	-0.408878
YHL046C	PAU13	0.351746	0.231069	-0.606206							YBR197C	YBR197C	0.576471	0.4344	-0.408223
YHL021C	AIM17	0.59236	0.38957	-0.604593							YDL114W	YDL114W	0.271326	0.204549	-0.407584
YOR153W	PDR5	1.98799	1.3083	-0.603612							YEL044W	IES6	0.821933	0.619818	-0.407176
YDR247W	VHS1	0.526572	0.34658	-0.60344							YGR095C	RRP46	0.541045	0.408336	-0.40599
YGR008C	STF2	0.650976	0.428717	-0.602579							YDL098C	SNU23	0.310909	0.234926	-0.404285
YKL093W	MBR1	0.839431	0.553254	-0.60147							YOL135C	MED7	0.484509	0.366311	-0.403454
YLR258W	GSY2	2.35872	1.5558	-0.600343							YDR007W	TRP1	1.03687	0.784004	-0.403309
YEL022W	GEA2	1.13491	0.748669	-0.600176							YDL169C	UGX2	1.28203	0.96939	-0.403277
YDR446W	ECM11	0.471429	0.311075	-0.599777							YBR262C	MIC12	0.211348	0.159833	-0.403053
YNR007C	ATG3	1.15773	0.76415	-0.59937							YCR060W	TAH1	0.639284	0.483686	-0.402387
YKL129C	MYO3	1.2397	0.818445	-0.599039							YGR096W	TPC1	0.512352	0.387722	-0.402112
YGR270W	YTA7	1.58941	1.04944	-0.598866							YGR043C	NQM1	0.809599	0.612966	-0.4014
YHR211W	FLO5	2.80936	1.85503	-0.5988							YHR059W	FYV4	0.359773	0.272562	-0.400499
YKR096W	ESL2	1.12002	0.739711	-0.598486							YDR115W	YDR115W	0.244794	0.185496	-0.400179
YKL203C	TOR2	1.65821	1.0954	-0.598171							YGR088W	CTT1	0.880501	0.667645	-0.399243
YAL061W	BDH2	1.87524	1.23976	-0.597014							YPR151C	SUE1	0.544892	0.413182	-0.399192
YDR381C-A	YDR381C-A	0.186932	0.123633	-0.596442							YKL167C	MRP49	0.274111	0.207947	-0.398547
YOR304W	ISW2	1.58263	1.04719	-0.5958							YPR193C	HPA2	0.588771	0.446782	-0.398136
YMR280C	CAT8	0.981793	0.64972	-0.595601							YOR305W	RRG7	0.274974	0.208779	-0.397319
YBL101C	ECM21	1.40312	0.929829	-0.593597							YGR136W	LSB1	1.32865	1.00948	-0.396351
YLR329W	REC102	0.417583	0.276746	-0.593499							YPL094C	SEC62	0.817611	0.621216	-0.396318
YJL042W	MHP1	1.81459	1.20289	-0.593137							YMR311C	GLC8	1.14056	0.866747	-0.396064
YIL135C	VHS2	1.68629	1.11851	-0.592277							YIL157C	COA1	1.09167	0.829876	-0.395576
YIL151C	ESL1	1.36399	0.904805	-0.592155							YGL198W	YIP4	0.691435	0.526093	-0.394277
YOR208W	PTP2	0.807578	0.535846	-0.591784							YIL121W	QDR2	1.19767	0.911728	-0.39355
YJL090C	DPB11	0.673639	0.447192	-0.591084							YKL159C	RCN1	0.598067	0.455286	-0.393535
YCR024C-A	PMP1	2.9992	1.99139	-0.590802							YDL087C	LUC7	0.668541	0.509024	-0.393281
YLR320W	MMS22	0.745799	0.495204	-0.590763							YDR043C	NRG1	0.638206	0.486016	-0.39302
YCR042C	TAF2	2.37417	1.57728	-0.58998							YBR188C	NTC20	0.42326	0.322352	-0.392907
YDR335W	MSN5	1.38894	0.923991	-0.588037							YLR262C-A	TMA7	0.281711	0.214609	-0.392509
YLR084C	RAX2	0.894989	0.595497	-0.587775							YLR239C	LIP2	0.581774	0.4432	-0.3925
YDR365C	ESF1	1.44566	0.962005	-0.587609							YKR076W	ECM4	1.86239	1.41895	-0.39233
YEL007W	MIT1	1.73237	1.15336	-0.586906							YBR083W	TEC1	1.20751	0.920322	-0.391827
YBR136W	MEC1	1.2575	0.837286	-0.586761							YJR083C	ACF4	0.335261	0.255533	-0.391776
YJR033C	RAV1	1.49591	0.996253	-0.586437							YLR099W-A	MIM2	0.295953	0.225608	-0.391548
YOR349W	CIN1	1.20129	0.800128	-0.586278							YDR451C	YHP1	0.424412	0.323541	-0.391518
YDR006C	SOK1	0.987671	0.657873	-0.58622							YBR253W	SRB6	0.141766	0.108107	-0.391046
YER166W	DNF1	1.62776	1.08425	-0.586187							YDR100W	TVP15	0.804707	0.613828	-0.39063
YPL075W	GCR1	0.756797	0.504284	-0.58567							YDL024C	DIA3	0.464857	0.354679	-0.390275
YBR148W	YSW1	0.482398	0.321447	-0.585644							YNL335W	DDI3	0.456933	0.348647	-0.390215
YER129W	SAK1	1.4317	0.954117	-0.585495							YOR125C	CAT5	0.531433	0.405493	-0.390209
YOR298W	MUM3	0.399434	0.266214	-0.58537							YJL151C	SNA3	0.618404	0.471989	-0.389797
YOR014W	RTS1	1.77539	1.18339	-0.585217							YLR455W	PDP3	0.540372	0.412487	-0.389607
YGR170W	PSD2	1.2888	0.859305	-0.584792							YJL131C	AIM23	0.836594	0.638634	-0.389539
YOR291W	YPK9	1.38723	0.925639	-0.58369							YPR062W	FCY1	1.34263	1.02504	-0.389385
YHR080C	YHR080C	1.22006	0.81425	-0.583408							YLR412W	BER1	0.609746	0.465941	-0.388059
YNL102W	POL1	2.60707	1.74013	-0.583229							YML047C	PRM6	0.378446	0.28921	-0.38797
YHR014W	SPO13	0.446905	0.298404	-0.582703							YGR251W	NOP19	0.495557	0.378742	-0.387835
YJL197W	UBP12	1.35748	0.906574	-0.58243							YDR482C	CWC21	1.09422	0.836357	-0.387707
YCR089W	FIG2	5.84364	3.90287	-0.582332							YNL213C	RRG9	0.598805	0.457753	-0.387515
YMR319C	FET4	0.862802	0.576582	-0.581505							YCL063W	VAC17	0.787794	0.602382	-0.387139
YJL089W	SIP4	0.891657	0.59594	-0.58132							YOL008W	COQ10	0.655128	0.500978	-0.387032
YOL015W	IRC10	0.821958	0.54947	-0.581025							YGL204C	YGL204C	0.280679	0.214661	-0.386859
YHR102W	KIC1	1.54182	1.03083	-0.580817							YLR457C	NBP1	0.604885	0.462679	-0.386651
YOL045W	PSK2	1.1666	0.780265	-0.580277							YBR268W	MRPL37	0.340908	0.260778	-0.386562
YGL066W	SGF73	1.30537	0.873375	-0.579781							YLR073C	RFU1	0.50064	0.383056	-0.386219
YDR129C	SAC6	1.2532	0.838486	-0.579757							YJL104W	PAM16	1.4071	1.07668	-0.386129
YAR042W	SWH1	1.25794	0.842148	-0.578921							YLR119W	SRN2	0.489386	0.37449	-0.386046
YOL019W	YOL019W	1.19404	0.799563	-0.578572							YAL014C	SYN8	0.563865	0.431564	-0.385776
YBR298C	MAL31	1.21636	0.814528	-0.57854							YDL184C	RPL41A	0.0461729	0.0353417	-0.385675
YDR038C	ENA5	0.642054	0.430186	-0.577734							YBR052C	RFS1	2.56535	1.96476	-0.384799
YPL217C	BMS1	2.22831	1.49302	-0.577718							YKR007W	MEH1	0.422726	0.32403	-0.383595
YHR079C	IRE1	0.710943	0.47637	-0.577651							YNL180C	RHO5	1.13441	0.869827	-0.383142
YHR143W	DSE2	1.72585	1.15737	-0.576464							YLL062C	MHT1	0.91401	0.700848	-0.383107
YER158C	YER158C	1.0048	0.673838	-0.576441							YDR525W-A	SNA2	0.245714	0.188495	-0.382454
YJL077W-A	YJL077W-A	0.84061	0.563745	-0.576394							YOR246C	ENV9	1.30812	1.00354	-0.382394
YLR373C	VID22	1.00404	0.673353	-0.576389							YOR173W	DCS2	3.06642	2.35273	-0.382221
YGR218W	CRM1	1.36874	0.917993	-0.576292							YML052W	SUR7	0.619763	0.475527	-0.382188
YBL034C	STU1	0.825313	0.553885	-0.575354							YKL204W	EAP1	1.26084	0.967539	-0.381989
YGR031C-A	NAG1	0.469457	0.315478	-0.573452							YPR082C	DIB1	0.422665	0.32439	-0.381786
YHR155W	YSP1	0.764736	0.514262	-0.572459							YER154W	OXA1	1.15213	0.88431	-0.381683
YLL019C	KNS1	0.889219	0.598144	-0.572046							YIR032C	DAL3	0.627908	0.48197	-0.381611
YMR102C	YMR102C	0.558702	0.375823	-0.572026							YMR112C	MED11	0.242107	0.185864	-0.3814
YMR259C	TRM732	0.93737	0.630598	-0.5719							YLR206W	ENT2	3.46217	2.65819	-0.381235
YPL242C	IQG1	1.02248	0.688245	-0.571075							YNL081C	SWS2	0.356279	0.273557	-0.381169
YGR274C	TAF1	1.19153	0.802614	-0.570032							YIL101C	XBP1	1.3875	1.06553	-0.380912
YBR018C	GAL7	0.514601	0.346733	-0.56963							YNL194C	YNL194C	0.542219	0.416529	-0.380459
YGR289C	MAL11	1.06683	0.718921	-0.569431							YNL122C	YNL122C	0.0957868	0.0735956	-0.380206
YBR152W	SPP381	0.992446	0.669163	-0.568631							YLR246W	ERF2	0.743135	0.571076	-0.379942
YOL084W	PHM7	0.59348	0.400201	-0.568475							YKL106W	AAT1	0.476465	0.366262	-0.379496
YLR211C	ATG38	0.957247	0.645517	-0.568437							YDL061C	RPS29B	0.128212	0.0985814	-0.379145
YMR075W	RCO1	0.722107	0.486983	-0.568341							YGR050C	YGR050C	0.284627	0.218891	-0.378864
YJR092W	BUD4	1.53668	1.03638	-0.568266							YOR253W	NAT5	1.12031	0.862044	-0.378061
YLR247C	IRC20	1.76254	1.1898	-0.566936							YDL124W	YDL124W	2.48702	1.91464	-0.377347
YPL009C	TAE2	1.05014	0.708931	-0.566869							YKL087C	CYT2	0.66336	0.510756	-0.377157
YHR077C	NMD2	1.07487	0.726009	-0.5661							YDL232W	OST4	0.0998278	0.0768827	-0.376782
YBR132C	AGP2	1.3855	0.935897	-0.565983							YNL206C	RTT106	0.933981	0.719457	-0.376486
YLR263W	RED1	0.629346	0.425518	-0.564631							YKR035W-A	DID2	0.844667	0.65112	-0.375459
YIL031W	ULP2	0.698498	0.472395	-0.564264							YKR020W	VPS51	0.683261	0.527183	-0.374132
YPL026C	SKS1	0.727136	0.491833	-0.564057							YDR480W	DIG2	0.766519	0.591511	-0.373918
YIL030C	SSM4	0.892971	0.605022	-0.561627							YKR091W	SRL3	0.385099	0.297257	-0.373517
YNR031C	SSK2	1.58983	1.07782	-0.560757							YDR540C	IRC4	1.03653	0.800443	-0.372898
YGL096W	TOS8	0.707995	0.480252	-0.559946							YGL154C	LYS5	0.565941	0.437088	-0.372729
YJR107W	YJR107W	1.50073	1.01848	-0.559257							YFR003C	YPI1	0.754118	0.582516	-0.372492
YMR076C	PDS5	1.95217	1.32485	-0.559245							YCR034W	ELO2	1.00213	0.774129	-0.372418
YBR040W	FIG1	0.338458	0.22982	-0.558472							YHR147C	MRPL6	0.343779	0.265786	-0.371218
YKL209C	STE6	0.89708	0.609247	-0.558209							YCL001W	RER1	0.785124	0.607082	-0.371029
YML117W	NAB6	1.19847	0.814344	-0.557486							YGL247W	BRR6	0.312753	0.241927	-0.370449
YOR267C	HRK1	0.501729	0.340955	-0.557328							YOR319W	HSH49	0.281414	0.217908	-0.368973
YJL214W	HXT8	0.278888	0.189553	-0.55708							YNL024C-A	KSH1	0.762789	0.590674	-0.368921
YAL035W	FUN12	1.53105	1.04089	-0.556711							YDL211C	YDL211C	0.457355	0.354159	-0.368917
YML081W	TDA9	1.26492	0.860104	-0.556467							YDL064W	UBC9	0.705465	0.546364	-0.368711
YOR195W	SLK19	1.28626	0.875054	-0.555738							YER018C	SPC25	0.439479	0.340577	-0.367811
YBR255W	MTC4	2.28886	1.5572	-0.55568							YCL005W	LDB16	0.469688	0.363991	-0.3678
YPR022C	YPR022C	1.0383	0.706537	-0.555391							YNR024W	MPP6	1.27348	0.987538	-0.366872
YMR190C	SGS1	1.46819	0.999253	-0.555114							YML058W	SML1	1.26222	0.97893	-0.366682
YDR309C	GIC2	1.72408	1.17342	-0.555111							YMR059W	SEN15	0.2124	0.164803	-0.366047
YKL138C-A	HSK3	1.13566	0.772986	-0.555021							YJL173C	RFA3	0.507588	0.39388	-0.365901
YER068W	MOT2	0.924625	0.62938	-0.554937							YLR052W	IES3	0.317953	0.246839	-0.365244
YOR181W	LAS17	1.70586	1.16184	-0.554092							YOR130C	ORT1	0.577476	0.448319	-0.365236
YLR419W	YLR419W	1.54801	1.05453	-0.553813							YMR114C	YMR114C	1.20789	0.937744	-0.365225
YIL122W	POG1	0.900123	0.61318	-0.55381							YLR351C	NIT3	1.41663	1.10004	-0.3649
YOR018W	ROD1	0.765873	0.521874	-0.553403							YKL058W	TOA2	0.437719	0.340095	-0.36407
YLR398C	SKI2	1.71522	1.16889	-0.553251							YMR181C	YMR181C	1.40162	1.08944	-0.363508
YLR341W	SPO77	0.24776	0.168849	-0.553208							YGR076C	MRPL25	0.322201	0.25052	-0.363033
YKR083C	DAD2	0.588789	0.4013	-0.55307							YIR018W	YAP5	0.261494	0.203324	-0.363001
YDR207C	UME6	3.39591	2.31457	-0.553052							YNL030W	HHF2	0.208197	0.162011	-0.361855
YOR344C	TYE7	0.750758	0.512263	-0.551464							YMR312W	ELP6	1.28511	1.00006	-0.361802
YOR328W	PDR10	1.17194	0.799677	-0.551408							YOR003W	YSP3	1.16779	0.908795	-0.36175
YNL183C	NPR1	2.06576	1.40963	-0.551361							YJR108W	ABM1	0.240111	0.18686	-0.361738
YCR021C	HSP30	0.339789	0.231913	-0.551058							YPR187W	RPO26	0.688474	0.535878	-0.361496
YBL105C	PKC1	1.37601	0.939629	-0.550323							YML098W	TAF13	0.900832	0.701685	-0.360435
YHL023C	NPR3	1.31568	0.899522	-0.548583							YJR129C	EFM3	0.706564	0.550393	-0.360359
YJL020C	BBC1	2.1429	1.46598	-0.5477							YJL077W-A	YJL077W-A	0.84061	0.654994	-0.359955
YMR306W	FKS3	1.41239	0.96632	-0.547569							YBR265W	TSC10	0.789683	0.615321	-0.359934
YPR015C	YPR015C	0.409215	0.280009	-0.547387							YDR378C	LSM6	0.23034	0.179487	-0.359885
YDR285W	ZIP1	0.591903	0.405248	-0.546557							YGL243W	TAD1	0.671219	0.523091	-0.359721
YHR164C	DNA2	1.1484	0.786352	-0.546384							YHR071W	PCL5	0.4971	0.387404	-0.3597
YFR040W	SAP155	0.48362	0.331226	-0.546057							YAL033W	POP5	0.420378	0.327719	-0.359229
YAL029C	MYO4	1.36842	0.937827	-0.545119							YKL099C	UTP11	0.618931	0.482715	-0.358608
YDR072C	IPT1	0.947191	0.649502	-0.544321							YBR065C	ECM2	0.874955	0.682462	-0.358461
YDR093W	DNF2	1.90206	1.3044	-0.544173							YOR237W	HES1	0.666782	0.52009	-0.358454
YKL064W	MNR2	1.58225	1.08522	-0.543993							YER180C-A	SLO1	0.522331	0.407423	-0.358436
YBR238C	YBR238C	0.927572	0.636509	-0.543277							YGL254W	FZF1	0.733106	0.571839	-0.358412
YOR227W	HER1	2.86627	1.96737	-0.542907							YHR184W	SSP1	0.199134	0.155363	-0.358094
YIL136W	OM45	3.46148	2.37595	-0.542889							YMR294W	JNM1	1.35554	1.05782	-0.357775
YDR466W	PKH3	0.909707	0.624664	-0.542323							YJL072C	PSF2	0.526892	0.411194	-0.357689
YNL054W-B	YNL054W-B	2.4245	1.66603	-0.54127							YBR085C-A	YBR085C-A	0.573089	0.447571	-0.356641
YNL194C	YNL194C	0.542219	0.372639	-0.541097							YDR494W	RSM28	0.626602	0.489417	-0.356485
YKL088W	CAB3	2.00105	1.37531	-0.540999							YML097C	VPS9	0.651255	0.508674	-0.356482
YPL014W	YPL014W	0.601673	0.413568	-0.540854							YLR238W	FAR10	0.557225	0.435417	-0.35586
YER111C	SWI4	2.44252	1.67953	-0.540315							YMR002W	MIX17	0.706873	0.552469	-0.355556
YOL152W	FRE7	0.520237	0.358101	-0.538803							YBR214W	SDS24	1.53045	1.19709	-0.354426
YDR406W	PDR15	1.16252	0.800227	-0.538775							YJL096W	MRPL49	0.185404	0.145034	-0.354276
YLR073C	RFU1	0.50064	0.344759	-0.538184							YOL080C	REX4	0.554616	0.434041	-0.353658
YDR425W	SNX41	1.06047	0.730348	-0.538045							YHR067W	HTD2	0.57324	0.448732	-0.353286
YMR247C	RKR1	1.07655	0.741458	-0.537974							YMR035W	IMP2	0.26041	0.203862	-0.353191
YDR301W	CFT1	0.748802	0.515743	-0.537932							YBL049W	MOH1	1.43192	1.12119	-0.352919
YPR054W	SMK1	0.449361	0.309518	-0.53785							YPR040W	TIP41	0.350667	0.274608	-0.352729
YDL160C	DHH1	1.67866	1.15643	-0.537631							YBL021C	HAP3	0.472401	0.369942	-0.352712
YBR208C	DUR1,2	4.25702	2.93276	-0.537583							YIL062C	ARC15	0.805177	0.630563	-0.352666
YDR515W	SLF1	0.952351	0.656143	-0.537484							YBR252W	DUT1	0.553347	0.433718	-0.351427
YNR053C	NOG2	0.902077	0.621625	-0.537206							YBR254C	TRS20	0.787978	0.617717	-0.351209
YPL248C	GAL4	1.14904	0.792733	-0.535529							YNL322C	KRE1	0.732452	0.574218	-0.351135
YDL199C	YDL199C	0.878495	0.606106	-0.535463							YLR021W	IRC25	0.554988	0.435143	-0.350966
YKL179C	COY1	1.9496	1.34525	-0.535304							YMR009W	ADI1	0.618647	0.485095	-0.350848
YBR284W	YBR284W	0.643287	0.443881	-0.535291							YIL087C	AIM19	0.69036	0.541434	-0.350563
YMR107W	SPG4	0.414115	0.285794	-0.535054							YDR538W	PAD1	0.644405	0.505456	-0.350382
YBL085W	BOI1	1.44214	0.995934	-0.534087							YPR065W	ROX1	1.83302	1.4378	-0.350353
YLR219W	MSC3	1.50354	1.03843	-0.533951							YOL151W	GRE2	0.988091	0.775079	-0.3503
YMR124W	EPO1	1.41872	0.980166	-0.533488							YAL055W	PEX22	2.57175	2.0175	-0.350179
YDR524C	AGE1	0.800371	0.553146	-0.533008							YGR156W	PTI1	0.739126	0.580155	-0.349382
YPL068C	YPL068C	0.43535	0.300924	-0.532778							YDL105W	NSE4	0.555917	0.436386	-0.349265
YDL145C	COP1	2.14964	1.48613	-0.532537							YOL149W	DCP1	0.660776	0.518885	-0.348746
YOR081C	TGL5	2.11713	1.46522	-0.530993							YIL079C	AIR1	0.536162	0.421066	-0.348622
YPR185W	ATG13	2.45012	1.6959	-0.530803							YKL138C	MRPL31	0.344036	0.270211	-0.348471
YIL056W	VHR1	0.943168	0.652905	-0.530641							YML079W	YML079W	1.33356	1.04784	-0.347864
YNL211C	YNL211C	0.115811	0.0801705	-0.530624							YER030W	CHZ1	2.31503	1.81954	-0.347461
YJL092W	SRS2	0.901878	0.624349	-0.530578							YOR025W	HST3	0.497137	0.390902	-0.346837
YHR158C	KEL1	0.897589	0.621393	-0.530549							YML114C	TAF8	0.913694	0.718448	-0.346828
YPR013C	CMR3	0.86788	0.601033	-0.530051							YDR516C	EMI2	1.71422	1.34834	-0.346372
YKL204W	EAP1	1.26084	0.873471	-0.529548							YMR042W	ARG80	0.400718	0.315227	-0.346195
YGL215W	CLG1	1.30524	0.904523	-0.529082							YPR186C	PZF1	0.867158	0.682163	-0.346178
YJL141C	YAK1	1.04948	0.727554	-0.528547							YBR240C	THI2	0.410416	0.322878	-0.346097
YER176W	ECM32	0.999703	0.693104	-0.528429							YAR028W	YAR028W	0.335668	0.264077	-0.346076
YMR012W	CLU1	0.90031	0.624263	-0.528268							YDR236C	FMN1	0.464172	0.365289	-0.345622
YER054C	GIP2	1.12115	0.777713	-0.527672							YBR130C	SHE3	0.588833	0.463408	-0.345575
YNL190W	YNL190W	1.35812	0.942688	-0.526761							YPR085C	ASA1	0.608452	0.478932	-0.345324
YNL074C	MLF3	2.77561	1.927	-0.526444							YOL109W	ZEO1	0.260852	0.205362	-0.345067
YNL054W	VAC7	1.91063	1.3273	-0.525555							YDR448W	ADA2	0.608529	0.479128	-0.344914
YGR072W	UPF3	0.666169	0.462973	-0.52496							YDR196C	CAB5	0.800257	0.630106	-0.344868
YLR096W	KIN2	1.02919	0.715434	-0.524624							YKR074W	AIM29	0.568648	0.447885	-0.344409
YLR384C	IKI3	2.0395	1.41801	-0.52435							YGR036C	CAX4	0.62187	0.489819	-0.344363
YIL166C	YIL166C	0.430173	0.299754	-0.521137							YOR265W	RBL2	0.695327	0.548025	-0.343448
YDR277C	MTH1	1.38735	0.96727	-0.520346							YLR254C	NDL1	0.23091	0.182028	-0.343166
YCL054W	SPB1	2.26151	1.57705	-0.520054							YPL011C	TAF3	0.569293	0.448857	-0.342917
YMR291W	TDA1	0.395628	0.275898	-0.520009							YLL014W	EMC6	0.537832	0.424067	-0.342861
YBL014C	RRN6	0.726536	0.506717	-0.519855							YML055W	SPC2	0.503974	0.397467	-0.342515
YER075C	PTP3	1.03996	0.725685	-0.519114							YDR403W	DIT1	0.580415	0.457805	-0.342351
YDR110W	FOB1	1.18397	0.826313	-0.518869							YHR191C	CTF8	0.475341	0.374979	-0.342153
YLL032C	YLL032C	0.798309	0.557494	-0.517992							YOR131C	YOR131C	0.840092	0.663257	-0.34098
YGL028C	SCW11	1.77312	1.23829	-0.517936							YNL026W	SAM50	0.973447	0.768911	-0.340285
YOR066W	MSA1	1.16507	0.813796	-0.517678							YLR285W	NNT1	1.09749	0.866976	-0.340143
YOR247W	SRL1	3.50353	2.4478	-0.517324							YDR511W	SDH7	0.309288	0.244455	-0.339386
YIL147C	SLN1	1.16594	0.814819	-0.516942							YPR046W	MCM16	0.141761	0.112048	-0.339347
YLL005C	SPO75	0.627699	0.43887	-0.516278							YDR478W	SNM1	0.431386	0.341039	-0.339043
YMR047C	NUP116	0.960547	0.671807	-0.51581							YLR218C	COA4	0.729311	0.576587	-0.338996
YPL279C	FEX2	0.718863	0.502829	-0.515649							YLR130C	ZRT2	0.643147	0.508481	-0.338956
YER032W	FIR1	2.61589	1.8303	-0.515224							YHR187W	IKI1	0.434563	0.34372	-0.338332
YPL119C	DBP1	1.62181	1.13548	-0.514304							YJL185C	ATG36	0.590092	0.466831	-0.338039
YBR081C	SPT7	1.31876	0.923327	-0.514264							YLR092W	SUL2	0.538459	0.426002	-0.337974
YNL321W	VNX1	1.74167	1.21956	-0.514104							YBR056W-A	YBR056W-A	0.266365	0.210739	-0.337942
YIR013C	GAT4	0.379391	0.265683	-0.513977							YCR035C	RRP43	1.03157	0.816332	-0.337611
YBL113C	YBL113C	1.35271	0.947601	-0.513501							YER038W-A	YER038W-A	0.296417	0.234633	-0.337221
YJL129C	TRK1	1.19114	0.834762	-0.512904							YPR094W	RDS3	0.317528	0.251422	-0.336776
YDL005C	MED2	1.05606	0.740792	-0.511546							YDR123C	INO2	0.689951	0.546391	-0.33656
YPL012W	RRP12	0.813421	0.571093	-0.510276							YAL060W	BDH1	2.19171	1.7357	-0.336539
YMR261C	TPS3	1.31721	0.925271	-0.509533							YBL001C	ECM15	0.724778	0.57399	-0.336512
YPR184W	GDB1	1.71408	1.20411	-0.50947							YJL089W	SIP4	0.891657	0.706479	-0.335842
YGL205W	POX1	0.763412	0.536363	-0.509253							YJR017C	ESS1	0.796228	0.630914	-0.335739
YDR525W-A	SNA2	0.245714	0.172664	-0.509015							YDR225W	HTA1	0.256676	0.203394	-0.335676
YCL044C	MGR1	1.64793	1.15836	-0.508578							YML077W	BET5	0.486809	0.385788	-0.335548
YPL057C	SUR1	0.671341	0.471904	-0.508554							YLR212C	TUB4	0.973695	0.771659	-0.335506
YIL163C	YIL163C	0.88597	0.622957	-0.508125							YBR141C	BMT2	0.622304	0.493182	-0.335499
YJL095W	BCK1	1.18362	0.832735	-0.50728							YGR205W	TDA10	1.85742	1.47209	-0.335434
YIR006C	PAN1	3.19879	2.25157	-0.506599							YOR220W	RCN2	0.476538	0.377693	-0.335379
YBL063W	KIP1	0.841	0.591973	-0.506574							YNR064C	YNR064C	1.06152	0.841578	-0.334966
YER038W-A	YER038W-A	0.296417	0.208701	-0.506191							YML050W	AIM32	0.435385	0.345237	-0.334704
YFL008W	SMC1	1.96946	1.38711	-0.50572							YPL066W	RGL1	0.643709	0.510448	-0.334644
YHL028W	WSC4	0.773943	0.545274	-0.505246							YKR077W	MSA2	1.69547	1.34458	-0.334538
YLR442C	SIR3	1.16759	0.823333	-0.503983							YNR057C	BIO4	0.495023	0.392625	-0.334341
YGL071W	AFT1	1.77089	1.24886	-0.503859							YBL107C	MIX23	0.503137	0.399149	-0.334025
YOR147W	MDM32	0.424247	0.29925	-0.503555							YNL079C	TPM1	4.90917	3.89462	-0.333998
YNL180C	RHO5	1.13441	0.800301	-0.503328							YNL099C	OCA1	0.555024	0.440406	-0.333716
YNL133C	FYV6	0.923018	0.651375	-0.502869							YBL031W	SHE1	0.600442	0.476452	-0.333695
YJR022W	LSM8	0.165138	0.116539	-0.502854							YLR179C	YLR179C	2.97871	2.36373	-0.333626
YFL058W	THI5	0.956453	0.675046	-0.502709							YCL052C	PBN1	1.50254	1.19242	-0.333507
YGR071C	ENV11	0.807118	0.569681	-0.502626							YDL033C	SLM3	0.522324	0.414524	-0.333491
YIL144W	NDC80	0.915393	0.646216	-0.502374							YPL149W	ATG5	0.210567	0.167111	-0.33348
YLR346C	YLR346C	0.33196	0.234406	-0.501999							YBR223C	TDP1	0.835631	0.66325	-0.333315
YOR116C	RPO31	1.48279	1.04733	-0.501602							YEL004W	YEA4	0.745144	0.591971	-0.331994
YGR090W	UTP22	0.992347	0.701389	-0.500629							YMR225C	MRPL44	0.141228	0.112219	-0.331706
YOR315W	SFG1	0.877296	0.620559	-0.499495							YAL034W-A	MTW1	1.23532	0.981859	-0.331294
YNL329C	PEX6	1.05919	0.749461	-0.499041							YJL140W	RPB4	1.77208	1.40881	-0.330972
YFL060C	SNO3	0.448692	0.317523	-0.498865							YJL058C	BIT61	0.549237	0.43683	-0.330355
YDR270W	CCC2	0.879722	0.623026	-0.497754							YDL210W	UGA4	0.512319	0.407576	-0.329973
YBR237W	PRP5	0.957532	0.678265	-0.497472							YML019W	OST6	0.637053	0.506827	-0.329921
YBR076W	ECM8	0.522195	0.370242	-0.496117							YBR159W	IFA38	1.02427	0.815003	-0.329725
YAL040C	CLN3	0.980478	0.695278	-0.495896							YDR363W-A	SEM1	0.989578	0.787434	-0.329654
YGR116W	SPT6	1.7349	1.23075	-0.495321							YFR008W	FAR7	0.578485	0.460357	-0.329527
YNL004W	HRB1	2.61748	1.85701	-0.495196							YBR070C	ALG14	0.529285	0.421236	-0.329417
YCL061C	MRC1	1.66737	1.18295	-0.495188							YMR228W	MTF1	0.456306	0.363215	-0.329179
YBL005W	PDR3	0.949298	0.67358	-0.49501							YPL068C	YPL068C	0.43535	0.34659	-0.328946
YDR065W	RRG1	0.496372	0.352322	-0.494527							YGL070C	RPB9	0.684887	0.545278	-0.328875
YHR195W	NVJ1	1.45849	1.03556	-0.494068							YER083C	GET2	1.04633	0.833052	-0.328861
YPL231W	FAS2	1.56482	1.11126	-0.493802							YMR195W	ICY1	0.21797	0.173571	-0.328598
YKR028W	SAP190	1.89095	1.34301	-0.493643							YHL018W	YHL018W	0.818181	0.651767	-0.328064
YOR183W	FYV12	0.565449	0.401636	-0.49351							YOL102C	TPT1	0.979575	0.780455	-0.327839
YCR073C	SSK22	1.20336	0.854935	-0.493183							YOL159C	YOL159C	0.413666	0.329737	-0.327151
YGL195W	GCN1	1.9433	1.38105	-0.492747							YDR532C	KRE28	0.567756	0.452625	-0.326956
YDR171W	HSP42	1.0018	0.711986	-0.492666							YLL002W	RTT109	0.611199	0.487273	-0.326914
YDR316W	OMS1	1.91636	1.36206	-0.492575							YDR388W	RVS167	1.84071	1.46823	-0.326185
YKR102W	FLO10	3.02948	2.15341	-0.492447							YGL174W	BUD13	0.678957	0.541643	-0.325979
YOR177C	MPC54	0.483955	0.344077	-0.49214							YAL067C	SEO1	0.474374	0.378442	-0.325953
YAL019W	FUN30	1.03194	0.73384	-0.491825							YHL002W	HSE1	0.618877	0.493891	-0.325461
YDR069C	DOA4	1.01771	0.723838	-0.491586							YLR251W	SYM1	0.643895	0.514086	-0.324818
YMR039C	SUB1	1.84405	1.31174	-0.491401							YPL267W	ACM1	0.176831	0.141194	-0.324692
YOL156W	HXT11	0.441974	0.314434	-0.491201							YAR023C	YAR023C	0.253864	0.202796	-0.324028
YOR151C	RPB2	1.53119	1.08959	-0.490864							YOR329C	SCD5	2.5644	2.04892	-0.32376
YKL062W	MSN4	1.15495	0.82199	-0.490636							YJR086W	STE18	0.225181	0.179998	-0.323106
YOR127W	RGA1	1.11453	0.793277	-0.490536							YOR297C	TIM18	0.307313	0.245726	-0.322656
YLR131C	ACE2	1.0659	0.758726	-0.490424							YFL061W	DDI2	0.237345	0.189797	-0.322528
YJR089W	BIR1	1.09973	0.782836	-0.490363							YDR065W	RRG1	0.496372	0.397117	-0.321857
YOR192C	THI72	0.848167	0.604019	-0.489754							YGR154C	GTO1	0.555769	0.44465	-0.321815
YLL040C	VPS13	2.7061	1.92724	-0.489682							YEL020W-A	TIM9	0.149553	0.119665	-0.321659
YMR294W	JNM1	1.35554	0.965469	-0.489572							YFR050C	PRE4	1.101	0.880973	-0.321648
YJL073W	JEM1	1.06373	0.757676	-0.48948							YPL124W	SPC29	0.470704	0.376702	-0.321397
YPR196W	YPR196W	0.582033	0.414598	-0.489387							YPL213W	LEA1	0.428341	0.342868	-0.321104
YNL188W	KAR1	0.591979	0.421774	-0.489075							YIR010W	DSN1	0.693067	0.554809	-0.321005
YOR237W	HES1	0.666782	0.475072	-0.489068							YMR236W	TAF9	0.463135	0.370765	-0.32093
YDR507C	GIN4	1.64451	1.17172	-0.489024							YCR046C	IMG1	0.548421	0.439118	-0.320678
YLR080W	EMP46	2.6003	1.85305	-0.488774							YOL108C	INO4	1.04785	0.839053	-0.320591
YOL101C	IZH4	0.57344	0.408713	-0.488557							YBR091C	TIM12	0.178279	0.142766	-0.320481
YBR215W	HPC2	1.24569	0.88789	-0.488488							YIL118W	RHO3	0.410592	0.32885	-0.320274
YLR120C	YPS1	0.570697	0.406859	-0.488196							YNL074C	MLF3	2.77561	2.22308	-0.320242
YML025C	YML6	0.546141	0.389432	-0.487901							YHR210C	YHR210C	0.394484	0.315957	-0.320238
YNL267W	PIK1	2.00812	1.43194	-0.487872							YAR002C-A	ERP1	1.74167	1.39514	-0.320063
YLR411W	CTR3	0.360429	0.257065	-0.487584							YGL248W	PDE1	0.86726	0.694748	-0.319975
YOR188W	MSB1	1.08103	0.771511	-0.48665							YNL188W	KAR1	0.591979	0.474334	-0.319641
YOR045W	TOM6	0.193314	0.137974	-0.48655							YEL018W	EAF5	0.866177	0.694161	-0.319391
YPR095C	SYT1	1.24751	0.890468	-0.486411							YMR244C-A	COA6	1.00985	0.809373	-0.319268
YNR067C	DSE4	0.944981	0.674564	-0.48633							YDL170W	UGA3	0.689397	0.55266	-0.318943
YOR086C	TCB1	1.73043	1.23577	-0.485716							YBR183W	YPC1	0.289764	0.232317	-0.318786
YER060W-A	FCY22	0.499374	0.356636	-0.485669							YAL063C	FLO9	0.319717	0.256334	-0.318768
YDL240W	LRG1	0.43968	0.314033	-0.485541							YOL026C	MIM1	0.369984	0.296745	-0.31824
YMR227C	TAF7	3.00426	2.14757	-0.484307							YML107C	PML39	0.364474	0.292352	-0.318108
YMR030W	RSF1	0.641987	0.458994	-0.484069							YGR213C	RTA1	0.362351	0.290709	-0.317811
YOR383C	FIT3	1.20987	0.865492	-0.483257							YGL128C	CWC23	0.723158	0.580383	-0.317306
YLR336C	SGD1	1.81489	1.29844	-0.483099							YKL208W	CBT1	0.663572	0.532855	-0.316511
YJL082W	IML2	0.769671	0.550912	-0.482419							YNL317W	PFS2	0.429767	0.345259	-0.315878
YDR485C	VPS72	0.91059	0.651839	-0.482285							YCR083W	TRX3	0.776484	0.62381	-0.31585
YNL186W	UBP10	0.990995	0.709589	-0.481893							YLR102C	APC9	1.0163	0.816542	-0.315734
YER144C	UBP5	0.744978	0.533532	-0.481623							YIL099W	SGA1	1.31814	1.05968	-0.314872
YLL016W	SDC25	0.651696	0.466979	-0.480841							YLR106C	MDN1	1.84783	1.48578	-0.314611
YCR107W	AAD3	0.850863	0.609771	-0.480659							YJR055W	HIT1	0.482532	0.388146	-0.314025
YDR081C	PDC2	1.16092	0.832236	-0.480209							YAL046C	AIM1	0.197635	0.158977	-0.314016
YIR033W	MGA2	1.25267	0.898355	-0.479654							YOR349W	CIN1	1.20129	0.966354	-0.313957
YOR207C	RET1	1.10797	0.794629	-0.479564							YBR290W	BSD2	0.452206	0.363807	-0.313806
YMR263W	SAP30	0.412295	0.295747	-0.479314							YBR256C	RIB5	0.851389	0.684967	-0.313784
YPL204W	HRR25	1.17232	0.841167	-0.478907							YNL003C	PET8	0.602196	0.484498	-0.313743
YIL125W	KGD1	1.35537	0.972517	-0.478894							YKR088C	TVP38	0.665162	0.535209	-0.313603
YKL020C	SPT23	0.875178	0.628116	-0.478545							YNR004W	SWM2	0.290437	0.233793	-0.312991
YDL161W	ENT1	1.45139	1.04178	-0.478387							YAL022C	FUN26	0.790225	0.636232	-0.312711
YEL061C	CIN8	0.761429	0.546732	-0.477876							YIL061C	SNP1	0.523701	0.421758	-0.312329
YJL103C	GSM1	1.19839	0.860746	-0.477438							YHR176W	FMO1	0.5631	0.453602	-0.311965
YPR181C	SEC23	2.28205	1.63947	-0.477104							YML078W	CPR3	2.06934	1.6671	-0.311829
YIL107C	PFK26	1.83574	1.31948	-0.47639							YJR156C	THI11	0.224806	0.181223	-0.310918
YGR149W	YGR149W	0.766941	0.551366	-0.476104							YBR037C	SCO1	0.589943	0.475575	-0.310903
YNL213C	RRG9	0.598805	0.430546	-0.475917							YOL031C	SIL1	0.485151	0.391132	-0.310776
YDL115C	IWR1	1.72282	1.23934	-0.475206							YHR061C	GIC1	0.646119	0.52099	-0.310543
YOR172W	YRM1	1.10815	0.79728	-0.474995							YLR128W	DCN1	0.86206	0.695234	-0.310289
YBL075C	SSA3	1.42185	1.02301	-0.474952							YKR006C	MRPL13	0.531564	0.428705	-0.31026
YMR255W	GFD1	0.48392	0.348247	-0.474656							YKR034W	DAL80	0.966358	0.779397	-0.310199
YNR011C	PRP2	1.81195	1.30415	-0.474433							YJR043C	POL32	1.03941	0.83833	-0.310171
YGL162W	SUT1	0.599756	0.431726	-0.474259							YHL015W	RPS20	0.681937	0.550271	-0.309496
YJL074C	SMC3	2.56415	1.84581	-0.474225							YMR251W-A	HOR7	0.313111	0.252693	-0.309287
YER045C	ACA1	1.06279	0.765339	-0.473685							YMR081C	ISF1	0.536781	0.433273	-0.309056
YKL197C	PEX1	1.99381	1.43606	-0.473418							YPR066W	UBA3	0.60411	0.487849	-0.308377
YIR001C	SGN1	1.29977	0.936315	-0.473188							YPR067W	ISA2	0.532449	0.430123	-0.307895
YCR011C	ADP1	2.20722	1.5902	-0.473024							YHR089C	GAR1	1.9691	1.59083	-0.307757
YNL308C	KRI1	2.18203	1.57229	-0.472807							YOR193W	PEX27	0.16893	0.136487	-0.307664
YDR127W	ARO1	1.34644	0.970294	-0.472654							YLR095C	IOC2	1.04283	0.842634	-0.30753
YNL163C	RIA1	1.53744	1.10839	-0.472063							YMR070W	MOT3	1.07179	0.866347	-0.306999
YJL094C	KHA1	0.780466	0.562982	-0.471246							YPR113W	PIS1	0.973937	0.787734	-0.306119
YNL087W	TCB2	1.04053	0.750626	-0.471157							YDL049C	KNH1	0.377995	0.305773	-0.305907
YMR011W	HXT2	1.61456	1.16482	-0.471034							YDR429C	TIF35	1.01763	0.823283	-0.305758
YHR206W	SKN7	1.24792	0.900315	-0.471023							YDL054C	MCH1	0.950481	0.769212	-0.305276
YER053C	PIC2	0.717503	0.517689	-0.470899							YHL031C	GOS1	0.663232	0.536767	-0.305217
YOR137C	SIA1	0.406463	0.29334	-0.470548							YLR461W	PAU4	0.588565	0.476337	-0.305217
YDR473C	PRP3	1.67746	1.21114	-0.469914							YPR147C	YPR147C	0.901266	0.729785	-0.304481
YLL026W	HSP104	0.650612	0.46983	-0.469659							YDL009C	YDL009C	0.317379	0.256996	-0.30446
YPR201W	ARR3	0.699192	0.504932	-0.469598							YER010C	YER010C	0.973901	0.788616	-0.304452
YNL227C	JJJ1	1.67541	1.21012	-0.469361							YIL150C	MCM10	0.717835	0.581366	-0.304205
YER047C	SAP1	1.53044	1.10633	-0.468169							YNL142W	MEP2	1.28312	1.03928	-0.304068
YFL024C	EPL1	0.833121	0.602748	-0.466971							YEL001C	IRC22	1.45219	1.17683	-0.303322
YDL048C	STP4	0.507786	0.367508	-0.466444							YLR063W	BMT6	0.393443	0.318872	-0.303178
YGL156W	AMS1	1.02346	0.740835	-0.466231							YMR038C	CCS1	0.978329	0.793126	-0.302769
YGR150C	CCM1	0.748215	0.541626	-0.466156							YIL008W	URM1	0.932454	0.756189	-0.302285
YOR219C	STE13	1.00173	0.725251	-0.465937							YER071C	TDA2	0.27555	0.223477	-0.302186
YOL081W	IRA2	2.32392	1.68254	-0.465916							YDR156W	RPA14	0.247435	0.200724	-0.301836
YGL013C	PDR1	1.23629	0.895575	-0.465127							YCL028W	RNQ1	2.73819	2.22128	-0.301833
YDR310C	SUM1	1.59201	1.15335	-0.46502							YER092W	IES5	0.581879	0.472206	-0.301302
YPL146C	NOP53	0.727332	0.526986	-0.46485							YER068W	MOT2	0.924625	0.750478	-0.301059
YLR095C	IOC2	1.04283	0.755897	-0.464247							YMR118C	SHH3	0.38806	0.314973	-0.301053
YPL141C	FRK1	0.896357	0.650019	-0.463591							YKL151C	YKL151C	2.63741	2.14116	-0.300729
YOR049C	RSB1	0.684749	0.496599	-0.463494							YGR271C-A	EFG1	0.321854	0.261319	-0.300594
YDR540C	IRC4	1.03653	0.75182	-0.463308							YIL040W	APQ12	0.33572	0.27261	-0.300421
YMR216C	SKY1	1.34078	0.972549	-0.46323							YPR167C	MET16	0.351471	0.285418	-0.300328
YDR169C	STB3	1.339	0.971342	-0.463108							YDR322W	MRPL35	0.280115	0.227476	-0.30031
YDR254W	CHL4	2.39892	1.74024	-0.463099							YKL091C	YKL091C	0.877093	0.71238	-0.300083
YOR194C	TOA1	2.69115	1.95256	-0.462855							YKL156W	RPS27A	0.201827	0.163932	-0.300022
YDR135C	YCF1	1.51914	1.10238	-0.462629							YOR252W	TMA16	1.06279	0.863312	-0.299908
YER151C	UBP3	1.40319	1.01846	-0.462326							YJR054W	KCH1	0.470805	0.382694	-0.298937
YKR021W	ALY1	1.74827	1.26911	-0.462102							YDR384C	ATO3	0.677318	0.550713	-0.298534
YFL034C-B	MOB2	0.464087	0.336985	-0.461708							YPR129W	SCD6	1.06163	0.863212	-0.298487
YKL043W	PHD1	0.861176	0.625639	-0.460979							YBR107C	IML3	0.550722	0.447863	-0.298266
YLL031C	GPI13	1.4585	1.06018	-0.460179							YOL019W	YOL019W	1.19404	0.971214	-0.297994
YDR005C	MAF1	0.544636	0.396012	-0.459749							YLL057C	JLP1	0.52907	0.430344	-0.297969
YNR051C	BRE5	1.70701	1.24204	-0.458755							YPL072W	UBP16	0.63953	0.520254	-0.297796
YDR126W	SWF1	0.551756	0.401506	-0.458608							YHR181W	SVP26	0.571288	0.464742	-0.297788
YBR302C	COS2	0.790465	0.575547	-0.457769							YHR128W	FUR1	0.725631	0.590332	-0.29771
YER123W	YCK3	1.32333	0.963645	-0.457604							YER104W	RTT105	0.289579	0.235697	-0.297024
YJL148W	RPA34	1.41441	1.03039	-0.457009							YJR141W	YJR141W	0.677007	0.551347	-0.296211
YAL026C	DRS2	1.34311	0.978574	-0.456824							YOR213C	SAS5	0.536682	0.437069	-0.296207
YCR038C	BUD5	0.567965	0.413886	-0.456569							YIR024C	INA22	0.582245	0.474177	-0.2962
YJL155C	FBP26	1.05529	0.769474	-0.455693							YDR078C	SHU2	0.330397	0.2691	-0.296058
YIL013C	PDR11	0.766892	0.559332	-0.455318							YNL080C	EOS1	0.500681	0.407951	-0.295496
YKR063C	LAS1	1.35183	0.986028	-0.45521							YML036W	CGI121	0.568422	0.463164	-0.295439
YML118W	NGL3	0.552091	0.40278	-0.454913							YGL143C	MRF1	0.627402	0.511364	-0.295039
YJR106W	ECM27	2.23229	1.62859	-0.454901							YBR261C	TAE1	1.487	1.21226	-0.294705
YJR137C	MET5	0.952892	0.695588	-0.454079							YDR454C	GUK1	2.02972	1.65474	-0.294673
YFR017C	IGD1	1.30108	0.950516	-0.452925							YPL233W	NSL1	0.669475	0.545808	-0.294636
YEL043W	YEL043W	1.14624	0.837767	-0.452288							YMR074C	YMR074C	0.648136	0.528486	-0.294431
YGR098C	ESP1	1.08355	0.79209	-0.452027							YLR066W	SPC3	0.731785	0.596785	-0.294207
YMR159C	ATG16	0.85215	0.622991	-0.451895							YDL233W	MFG1	1.11815	0.911937	-0.294111
YGL193C	YGL193C	1.09619	0.801978	-0.450861							YBR152W	SPP381	0.992446	0.809458	-0.294033
YLR046C	YLR046C	0.884233	0.646943	-0.450789							YJL011C	RPC17	0.294425	0.240141	-0.294021
YML113W	DAT1	0.98171	0.718318	-0.450675							YLR456W	YLR456W	0.144141	0.117581	-0.293832
YBR114W	RAD16	1.32189	0.967408	-0.450405							YJR024C	MDE1	1.14698	0.935691	-0.293736
YLL028W	TPO1	1.12411	0.822673	-0.450391							YPL135W	ISU1	0.298648	0.243643	-0.293676
YER059W	PCL6	0.948534	0.694191	-0.450367							YDR309C	GIC2	1.72408	1.40682	-0.29339
YKR029C	SET3	0.861114	0.630372	-0.450002							YKL195W	MIA40	0.634204	0.51751	-0.29336
YDR255C	RMD5	0.787561	0.576745	-0.449458							YMR256C	COX7	0.212995	0.173816	-0.293261
YBR097W	VPS15	0.755406	0.55323	-0.449373							YHR058C	MED6	0.619972	0.505965	-0.293166
YDR534C	FIT1	1.45384	1.06485	-0.449214							YCR020C	PET18	0.397748	0.324704	-0.292732
YML076C	WAR1	0.803124	0.588888	-0.447629							YJL063C	MRPL8	0.69302	0.565755	-0.292718
YIL073C	SPO22	0.569868	0.417892	-0.447496							YBR258C	SHG1	0.253313	0.206803	-0.292668
YGL131C	SNT2	0.779611	0.571723	-0.447439							YOR115C	TRS33	0.91874	0.750116	-0.292542
YDR251W	PAM1	1.4699	1.07806	-0.447283							YDL197C	ASF2	0.806822	0.658785	-0.292443
YMR081C	ISF1	0.536781	0.39383	-0.446761							YKR068C	BET3	0.724595	0.591729	-0.292239
YMR100W	MUB1	0.729193	0.535278	-0.446012							YDR308C	SRB7	0.597288	0.487785	-0.29218
YMR094W	CTF13	1.43745	1.05545	-0.445644							YBR233W	PBP2	1.19828	0.978658	-0.292085
YOR242C	SSP2	0.986565	0.724569	-0.445292							YLR370C	ARC18	0.944296	0.771354	-0.291845
YDL035C	GPR1	0.846064	0.621419	-0.445201							YGR262C	BUD32	0.778742	0.636351	-0.291322
YLR238W	FAR10	0.557225	0.409366	-0.444869							YNL113W	RPC19	0.245167	0.200405	-0.290846
YBR172C	SMY2	0.649665	0.477369	-0.44459							YIR009W	MSL1	0.275184	0.225085	-0.289931
YIL037C	PRM2	0.78927	0.580218	-0.443925							YMR138W	CIN4	0.993464	0.812684	-0.289773
YPR149W	NCE102	1.24768	0.917503	-0.443466							YBR279W	PAF1	0.782005	0.640042	-0.289011
YIR002C	MPH1	2.12329	1.56172	-0.443168							YOR177C	MPC54	0.483955	0.396227	-0.288545
YGL151W	NUT1	0.988856	0.7274	-0.443012							YKL007W	CAP1	1.41449	1.15842	-0.288126
YHR156C	LIN1	0.669435	0.49249	-0.44285							YPL076W	GPI2	0.705917	0.57821	-0.287904
YBR083W	TEC1	1.20751	0.888536	-0.442536							YFR011C	MIC19	0.538128	0.440798	-0.287832
YGR143W	SKN1	0.70472	0.518699	-0.442151							YNL012W	SPO1	0.381568	0.312593	-0.287656
YLR332W	MID2	1.02063	0.751302	-0.441989							YJR112W	NNF1	0.327202	0.268065	-0.287598
YGL086W	MAD1	1.539	1.13302	-0.441823							YPL230W	USV1	0.58542	0.480007	-0.286416
YIL158W	AIM20	0.27022	0.198948	-0.441746							YKL206C	ADD66	0.754578	0.618714	-0.286397
YKL220C	FRE2	1.20128	0.884585	-0.441503							YOR350C	MNE1	0.533124	0.437178	-0.28625
YGL051W	MST27	0.412766	0.303957	-0.441455							YML064C	TEM1	0.57036	0.467728	-0.286201
YFL050C	ALR2	0.854688	0.629531	-0.441121							YMR180C	CTL1	0.203465	0.166856	-0.286175
YDL049C	KNH1	0.377995	0.278793	-0.439172							YPL196W	OXR1	0.638496	0.523743	-0.285818
YHR092C	HXT4	1.28031	0.944385	-0.43905							YDL139C	SCM3	0.405047	0.332267	-0.285747
YOR360C	PDE2	0.454178	0.335123	-0.438568							YPR075C	OPY2	1.98324	1.62713	-0.285529
YBR295W	PCA1	0.898055	0.662907	-0.437997							YLR059C	REX2	1.11397	0.914167	-0.285186
YGR140W	CBF2	0.915273	0.675796	-0.437615							YFL017C	GNA1	1.292	1.06033	-0.285086
YPL115C	BEM3	1.71564	1.26679	-0.437574							YOR223W	DSC3	1.48286	1.21721	-0.284807
YOL105C	WSC3	0.772904	0.570901	-0.437049							YDR370C	DXO1	0.34734	0.285148	-0.284635
YOR173W	DCS2	3.06642	2.26583	-0.436517							YJR006W	POL31	1.33023	1.09209	-0.284589
YLR106C	MDN1	1.84783	1.3655	-0.436399							YMR005W	TAF4	1.1655	0.956892	-0.284517
YAL010C	MDM10	0.841789	0.622105	-0.436299							YJR010W	MET3	0.497149	0.408175	-0.284492
YPR001W	CIT3	0.639986	0.473037	-0.43609							YLR394W	CST9	1.03939	0.85342	-0.284403
YDR166C	SEC5	1.00409	0.742251	-0.43591							YKR065C	PAM17	1.07537	0.883259	-0.283926
YGL209W	MIG2	0.503093	0.372096	-0.435151							YGR071C	ENV11	0.807118	0.66293	-0.283923
YGR280C	PXR1	0.852527	0.630587	-0.43505							YLR026C	SED5	0.819761	0.673494	-0.283537
YGR161C	RTS3	0.655787	0.485102	-0.434937							YLR165C	PUS5	0.507083	0.416607	-0.283536
YLR047C	FRE8	1.25623	0.929313	-0.43487							YGL096W	TOS8	0.707995	0.581923	-0.28291
YDL146W	LDB17	0.65737	0.486376	-0.434635							YLR221C	RSA3	0.979052	0.804956	-0.282475
YMR218C	TRS130	1.38323	1.02359	-0.434402							YOR226C	ISU2	0.345675	0.284215	-0.282436
YNL242W	ATG2	1.35868	1.00554	-0.434233							YHR121W	LSM12	1.3275	1.09166	-0.282196
YIL105C	SLM1	0.791654	0.586087	-0.433755							YHR100C	GEP4	0.552871	0.454799	-0.281712
YLR318W	EST2	0.457131	0.338511	-0.433406							YLR312W-A	MRPL15	0.273103	0.224855	-0.280451
YPR186C	PZF1	0.867158	0.642351	-0.432933							YNL110C	NOP15	0.667319	0.549502	-0.280253
YDR097C	MSH6	3.3912	2.51244	-0.432703							YPL255W	BBP1	0.510157	0.420102	-0.280202
YOL145C	CTR9	0.790579	0.58572	-0.432699							YDR155C	CPR1	3.76886	3.10389	-0.280049
YJR083C	ACF4	0.335261	0.248448	-0.432336							YIL034C	CAP2	1.55342	1.27937	-0.280008
YDL076C	RXT3	0.703221	0.521186	-0.432181							YMR091C	NPL6	1.38668	1.14221	-0.279808
YDR402C	DIT2	0.874729	0.648337	-0.432092							YPR036W-A	SPO24	0.296878	0.244543	-0.279782
YDR393W	SHE9	0.691326	0.512413	-0.43206							YJL208C	NUC1	0.478464	0.394175	-0.279574
YML010W	SPT5	3.47165	2.57356	-0.431859							YPR166C	MRP2	0.224926	0.185324	-0.279399
YMR148W	OSW5	0.839306	0.622239	-0.431728							YDR265W	PEX10	0.365823	0.301454	-0.279211
YFL034C-A	RPL22B	0.169923	0.126004	-0.431418							YHR060W	VMA22	1.00939	0.831783	-0.279206
YPL072W	UBP16	0.63953	0.47427	-0.431305							YFR007W	YFH7	0.427509	0.352337	-0.278997
YIL156W	UBP7	1.79024	1.32789	-0.431021							YMR034C	YMR034C	0.464439	0.382805	-0.27888
YGR271C-A	EFG1	0.321854	0.238759	-0.430852							YER050C	RSM18	0.289285	0.238456	-0.278766
YJL058C	BIT61	0.549237	0.407449	-0.430809							YGR202C	PCT1	0.593321	0.48911	-0.278654
YGR070W	ROM1	1.14426	0.849085	-0.430439							YAR008W	SEN34	1.38196	1.13924	-0.278641
YEL019C	MMS21	0.827445	0.61437	-0.429556							YJR010C-A	SPC1	0.306134	0.252408	-0.278404
YPL189C-A	COA2	0.191114	0.141909	-0.429471							YMR279C	YMR279C	0.779244	0.642626	-0.278095
YML049C	RSE1	1.12923	0.838604	-0.429279							YDL008W	APC11	0.500039	0.41239	-0.278032
YER098W	UBP9	0.728838	0.541488	-0.428668							YIL096C	BMT5	0.45122	0.372176	-0.277846
YIL036W	CST6	1.0786	0.801355	-0.42865							YAL030W	SNC1	0.970983	0.800929	-0.277771
YJR147W	HMS2	1.37664	1.02284	-0.428568							YLR186W	EMG1	0.443198	0.365639	-0.277531
YPL070W	MUK1	1.3282	0.986961	-0.428406							YMR209C	YMR209C	0.618739	0.511012	-0.275974
YDL009C	YDL009C	0.317379	0.235871	-0.428211							YMR292W	GOT1	0.659027	0.544306	-0.275919
YGR154C	GTO1	0.555769	0.413091	-0.428025							YOR222W	ODC2	0.833137	0.688206	-0.275712
YGR129W	SYF2	1.01027	0.750948	-0.427962							YPR005C	HAL1	0.692871	0.572422	-0.275509
YJL087C	TRL1	1.34979	1.00341	-0.427814							YGR275W	RTT102	1.47877	1.22171	-0.275502
YNL224C	SQS1	1.40141	1.0428	-0.426419							YCR073W-A	SOL2	0.983157	0.812396	-0.275238
YOR377W	ATF1	0.79785	0.594065	-0.425497							YGR188C	BUB1	0.756273	0.624926	-0.275222
YOR386W	PHR1	1.02552	0.763749	-0.425182							YBL089W	AVT5	0.626638	0.517823	-0.275173
YMR201C	RAD14	0.679528	0.506114	-0.425072							YKL128C	PMU1	0.666143	0.550559	-0.274934
YHR101C	BIG1	0.589732	0.439285	-0.424902							YLR404W	FLD1	0.244657	0.202222	-0.274815
YPL110C	GDE1	1.5632	1.16511	-0.424036							YOL072W	THP1	0.601513	0.497195	-0.274785
YJR059W	PTK2	0.963407	0.718183	-0.423794							YJR050W	ISY1	0.346155	0.286177	-0.274511
YLR194C	YLR194C	0.356726	0.266004	-0.423369							YHR195W	NVJ1	1.45849	1.20589	-0.274379
YDL132W	CDC53	1.19717	0.892918	-0.42303							YHL009C	YAP3	0.843556	0.697653	-0.273975
YDL031W	DBP10	1.34844	1.00581	-0.422928							YFR043C	IRC6	0.320983	0.265469	-0.273954
YOR336W	KRE5	0.864	0.644618	-0.422586							YJR161C	COS5	0.830429	0.686936	-0.273681
YAR029W	YAR029W	0.499503	0.372749	-0.422292							YGL226W	MTC3	0.958768	0.793406	-0.273124
YML015C	TAF11	0.492771	0.367777	-0.422086							YNL152W	INN1	0.651965	0.539621	-0.272847
YER162C	RAD4	2.18433	1.63039	-0.421975							YGL011C	SCL1	1.17566	0.973091	-0.272819
YGR041W	BUD9	1.20887	0.902344	-0.421911							YML081C-A	ATP18	0.390146	0.323046	-0.272272
YOR047C	STD1	0.471332	0.351887	-0.421631							YLR091W	GEP5	0.822246	0.680937	-0.272049
YLL007C	YLL007C	0.884008	0.660281	-0.420979							YOR264W	DSE3	0.373002	0.308977	-0.271682
YDL056W	MBP1	1.00503	0.751041	-0.420274							YKL193C	SDS22	1.2735	1.05506	-0.271469
YCR034W	ELO2	1.00213	0.749228	-0.419586							YKL137W	CMC1	0.303372	0.25136	-0.271334
YPR115W	RGC1	1.42958	1.06905	-0.41926							YPL065W	VPS28	0.433739	0.359403	-0.271224
YGR089W	NNF2	1.14625	0.857322	-0.419016							YMR191W	SPG5	1.32751	1.1001	-0.271085
YCR091W	KIN82	1.0553	0.789427	-0.418771							YIL016W	SNL1	0.438751	0.363627	-0.270943
YOR023C	AHC1	1.22942	0.920136	-0.418056							YDR347W	MRP1	0.56815	0.470927	-0.27077
YNR056C	BIO5	0.532687	0.398819	-0.417555							YOR161C	PNS1	1.10108	0.912704	-0.270703
YKL188C	PXA2	0.803609	0.601879	-0.417021							YGR247W	CPD1	0.790877	0.655596	-0.270647
YBR140C	IRA1	2.58535	1.93756	-0.416116							YCL009C	ILV6	3.18364	2.63922	-0.270566
YER130C	COM2	0.483253	0.362173	-0.416098							YNL260C	LTO1	0.615374	0.510388	-0.26987
YOR382W	FIT2	0.89453	0.670436	-0.41603							YEL068C	YEL068C	0.467768	0.38812	-0.269288
YKL109W	HAP4	0.41794	0.313318	-0.41567							YLR363W-A	YLR363W-A	0.315667	0.26193	-0.269225
YKL068W	NUP100	2.17472	1.63033	-0.415661							YJL024C	APS3	0.540667	0.448657	-0.269126
YPL150W	YPL150W	1.9239	1.4426	-0.415364							YBR288C	APM3	1.00749	0.836138	-0.268947
YOR148C	SPP2	0.690663	0.518074	-0.414825							YGR172C	YIP1	0.688686	0.571612	-0.268811
YIL079C	AIR1	0.536162	0.402193	-0.414782							YNR074C	AIF1	1.11056	0.92178	-0.268788
YBR156C	SLI15	0.965349	0.724183	-0.414696							YMR305C	SCW10	1.6884	1.40143	-0.268755
YER013W	PRP22	0.890879	0.668343	-0.41464							YDR404C	RPB7	1.06414	0.883314	-0.268693
YGR100W	MDR1	1.92209	1.44202	-0.414586							YBR117C	TKL2	1.00911	0.837661	-0.268646
YPL076W	GPI2	0.705917	0.529607	-0.414576							YIL136W	OM45	3.46148	2.87341	-0.268629
YOR098C	NUP1	1.37395	1.03089	-0.414433							YDR337W	MRPS28	0.713455	0.59238	-0.268299
YPL125W	KAP120	0.690941	0.518505	-0.414206							YBR002C	RER2	0.697425	0.579073	-0.268293
YLR117C	CLF1	1.48359	1.11377	-0.413639							YLR372W	ELO3	1.43448	1.1913	-0.267994
YIL049W	DFG10	0.413348	0.310358	-0.413423							YGR192C	TDH3	5.87022	4.8752	-0.267954
YLR272C	YCS4	1.36642	1.02598	-0.4134							YKL061W	BLI1	0.435892	0.36202	-0.2679
YDR363W-A	SEM1	0.989578	0.743371	-0.41273							YJR012C	YJR012C	0.343583	0.285357	-0.26789
YDR407C	TRS120	1.35864	1.02063	-0.412712							YHR156C	LIN1	0.669435	0.555999	-0.26786
YDR275W	BSC2	0.974322	0.732385	-0.411795							YLR393W	ATP10	1.44345	1.19886	-0.267852
YGL092W	NUP145	1.03363	0.777146	-0.411466							YNR036C	MRPS12	0.464597	0.385899	-0.267757
YLR459W	GAB1	1.73947	1.308	-0.411291							YFR046C	CNN1	0.636101	0.528429	-0.267544
YMR275C	BUL1	1.1542	0.868063	-0.411023							YLR193C	UPS1	0.277692	0.230716	-0.267369
YDR080W	VPS41	1.16348	0.875774	-0.40982							YMR071C	TVP18	0.793646	0.659464	-0.267202
YLR403W	SFP1	1.08975	0.820314	-0.409753							YIR011C	STS1	0.820344	0.6817	-0.267092
YOL100W	PKH2	0.889559	0.670116	-0.40868							YPL024W	RMI1	0.298289	0.247909	-0.266901
YJL078C	PRY3	2.59374	1.95406	-0.408556							YLR200W	YKE2	0.364304	0.302796	-0.266797
YGL201C	MCM6	1.83194	1.3804	-0.408282							YEL029C	BUD16	0.528186	0.439062	-0.266621
YHL022C	SPO11	0.485176	0.365869	-0.407182							YDR411C	DFM1	0.71624	0.595404	-0.266576
YPR018W	RLF2	1.43901	1.08541	-0.406832							YBR269C	SDH8	0.41769	0.347234	-0.266525
YLL062C	MHT1	0.91401	0.689446	-0.406772							YGL001C	ERG26	1.13711	0.945473	-0.266262
YNR066C	YNR066C	1.17615	0.887261	-0.40664							YDL200C	MGT1	1.26624	1.05285	-0.266254
YLR023C	IZH3	0.873559	0.659046	-0.406526							YLR390W	ECM19	0.195642	0.162704	-0.26597
YBR059C	AKL1	1.31281	0.990782	-0.406016							YGL018C	JAC1	0.660162	0.549052	-0.265878
YPR026W	ATH1	0.635244	0.479501	-0.405777							YGL219C	MDM34	0.780021	0.648753	-0.265845
YPL022W	RAD1	0.996358	0.752172	-0.405601							YMR123W	PKR1	0.431681	0.359154	-0.265365
YGL056C	SDS23	1.45368	1.09758	-0.405389							YBR234C	ARC40	1.71263	1.42536	-0.264886
YMR161W	HLJ1	1.62765	1.22924	-0.405027							YNL149C	PGA2	1.34085	1.11604	-0.264755
YER040W	GLN3	1.0638	0.803416	-0.405011							YOR189W	IES4	0.706859	0.58835	-0.264747
YLR148W	PEP3	0.84136	0.635437	-0.404974							YDR068W	DOS2	1.18729	0.98825	-0.264728
YDR379W	RGA2	1.02642	0.775244	-0.404905							YGR058W	PEF1	0.676527	0.56319	-0.264528
YBR119W	MUD1	0.260992	0.197244	-0.404028							YHR017W	YSC83	0.41745	0.347519	-0.264512
YJR126C	VPS70	1.38328	1.04551	-0.403887							YBR122C	MRPL36	0.560343	0.466502	-0.264426
YGL090W	LIF1	1.81273	1.37023	-0.403743							YGL054C	ERV14	0.859623	0.715683	-0.264383
YFL003C	MSH4	0.338792	0.256124	-0.403554							YDL248W	COS7	0.894887	0.74506	-0.26435
YOR030W	DFG16	1.11451	0.842739	-0.403247							YHR072W-A	NOP10	0.171125	0.142484	-0.26425
YCR018C	SRD1	0.223137	0.168727	-0.403238							YDL043C	PRP11	0.528959	0.44047	-0.264112
YIR004W	DJP1	0.944792	0.714579	-0.402904							YGR084C	MRP13	0.358933	0.298905	-0.264028
YFL026W	STE2	1.04006	0.786761	-0.40267							YKL002W	DID4	1.20197	1.00098	-0.263987
YNL039W	BDP1	1.45842	1.10347	-0.402359							YHR132W-A	IGO2	0.444329	0.370088	-0.26376
YOR391C	HSP33	0.593287	0.449037	-0.401893							YKL019W	RAM2	1.49879	1.24861	-0.263475
YOL138C	RTC1	0.736493	0.557499	-0.401703							YFR041C	ERJ5	0.749053	0.62439	-0.262621
YDL059C	RAD59	0.927603	0.702214	-0.401596							YFL049W	SWP82	0.802686	0.669189	-0.262422
YDL170W	UGA3	0.689397	0.521902	-0.401555							YMR073C	IRC21	0.471347	0.39303	-0.26215
YLR182W	SWI6	1.17588	0.890284	-0.401402							YOL142W	RRP40	0.505869	0.421835	-0.262083
YJR090C	GRR1	0.739905	0.560241	-0.401293							YBR077C	SLM4	0.411755	0.343361	-0.262062
YHL036W	MUP3	0.363941	0.275594	-0.401163							YOR313C	SPS4	0.510191	0.425517	-0.26182
YPL055C	LGE1	1.04833	0.793979	-0.40092							YMR061W	RNA14	0.816981	0.681413	-0.261774
YOL006C	TOP1	1.47591	1.11801	-0.40067							YDR527W	RBA50	0.669456	0.55844	-0.261586
YPL193W	RSA1	0.909407	0.689034	-0.400351							YNL078W	NIS1	0.505222	0.421444	-0.261574
YAR035W	YAT1	1.2152	0.920868	-0.400124							YGL185C	YGL185C	1.56605	1.30667	-0.261234
YNL145W	MFA2	0.543385	0.411802	-0.400025							YAL015C	NTG1	1.52673	1.27397	-0.261117
YLR189C	ATG26	1.64757	1.24869	-0.399922							YPL259C	APM1	0.352921	0.294505	-0.261053
YMR028W	TAP42	1.2467	0.944894	-0.399893							YMR161W	HLJ1	1.62765	1.35826	-0.261033
YBL031W	SHE1	0.600442	0.455321	-0.399143							YIL042C	PKP1	0.66427	0.554387	-0.260876
YBR281C	DUG2	1.46438	1.11052	-0.399062							YBR061C	TRM7	0.613884	0.512357	-0.260818
YDR256C	CTA1	0.410211	0.311097	-0.399004							YOR037W	CYC2	0.51412	0.429101	-0.260786
YMR137C	PSO2	1.17421	0.890517	-0.398975							YCR020C-A	MAK31	0.352984	0.294668	-0.260512
YPL174C	NIP100	1.41006	1.06984	-0.398361							YNL208W	YNL208W	3.09618	2.5847	-0.26049
YIL075C	RPN2	1.05523	0.800662	-0.398296							YGR147C	NAT2	0.696518	0.581468	-0.260461
YAL056W	GPB2	2.18802	1.66037	-0.398119							YJL196C	ELO1	1.26189	1.05376	-0.260032
YJL048C	UBX6	0.667509	0.506621	-0.39788							YOR391C	HSP33	0.593287	0.495524	-0.259775
YAL034C	FUN19	0.749071	0.568653	-0.397554							YHR177W	YHR177W	1.56376	1.30616	-0.259683
YAR019C	CDC15	1.02466	0.777902	-0.397483							YDR408C	ADE8	0.822049	0.686672	-0.259605
YKL173W	SNU114	1.40929	1.07012	-0.397202							YDR179C	CSN9	0.5388	0.450102	-0.2595
YDR289C	RTT103	1.28544	0.976265	-0.396915							YJR073C	OPI3	1.42028	1.18666	-0.259276
YMR037C	MSN2	1.19829	0.910158	-0.396788							YER148W	SPT15	1.63116	1.36301	-0.259104
YDR345C	HXT3	0.865535	0.657494	-0.396614							YDL216C	RRI1	0.723319	0.604478	-0.258941
YDR104C	SPO71	0.899509	0.683401	-0.396407							YPR073C	LTP1	1.45104	1.21281	-0.25873
YGL141W	HUL5	0.649879	0.493772	-0.396327							YDR084C	TVP23	0.871578	0.72856	-0.258581
YOR060C	SLD7	0.797867	0.60643	-0.395808							YGR105W	VMA21	0.676685	0.565742	-0.25834
YPL153C	RAD53	2.31361	1.75856	-0.39575							YPR086W	SUA7	1.31391	1.09898	-0.257704
YGR061C	ADE6	0.821832	0.624795	-0.39546							YJR067C	YAE1	0.3286	0.274862	-0.257622
YOL089C	HAL9	0.68401	0.520214	-0.394912							YKR029C	SET3	0.861114	0.720315	-0.257578
YPR122W	AXL1	0.678419	0.51615	-0.394387							YMR276W	DSK2	1.73086	1.44813	-0.257297
YEL031W	SPF1	1.13023	0.860483	-0.393395							YOL003C	PFA4	0.537194	0.449462	-0.257243
YJL165C	HAL5	0.694457	0.528782	-0.393213							YPR025C	CCL1	0.480659	0.402187	-0.257146
YIL091C	UTP25	1.35446	1.03142	-0.393083							YNR027W	BUD17	0.878108	0.7348	-0.257046
YAL011W	SWC3	1.1386	0.867047	-0.393077							YLL011W	SOF1	0.542754	0.454218	-0.256914
YOL104C	NDJ1	0.634209	0.483011	-0.392902							YMR310C	YMR310C	0.970245	0.812056	-0.256771
YPR008W	HAA1	0.896857	0.683227	-0.392513							YJR135C	MCM22	0.27875	0.233323	-0.256642
YOL060C	MAM3	1.75252	1.33512	-0.392459							YNR049C	MSO1	0.371935	0.31139	-0.256329
YLR455W	PDP3	0.540372	0.411708	-0.392334							YML004C	GLO1	1.50133	1.25703	-0.256224
YDR313C	PIB1	0.526051	0.400859	-0.392109							YLR168C	UPS2	0.356642	0.298663	-0.255957
YIL095W	PRK1	1.15261	0.878607	-0.391611							YJL048C	UBX6	0.667509	0.55903	-0.255861
YLR129W	DIP2	1.43715	1.09573	-0.39132							YLR074C	BUD20	0.45471	0.380814	-0.255861
YML058W	SML1	1.26222	0.962421	-0.39122							YGR268C	HUA1	0.713886	0.597884	-0.255827
YPR032W	SRO7	0.991833	0.756283	-0.391171							YOR004W	UTP23	0.663975	0.556129	-0.255708
YBR085C-A	YBR085C-A	0.573089	0.437005	-0.39111							YPL103C	FMP30	0.584126	0.489296	-0.25557
YER103W	SSA4	1.3188	1.00579	-0.390897							YDL021W	GPM2	1.12514	0.942637	-0.255335
YIL140W	AXL2	2.37174	1.80962	-0.390257							YJR062C	NTA1	0.916676	0.768048	-0.255215
YGR009C	SEC9	2.8581	2.18075	-0.390231							YMR067C	UBX4	0.781109	0.654474	-0.255187
YDR452W	PPN1	1.62569	1.24089	-0.389683							YIL131C	FKH1	1.27351	1.06706	-0.25518
YDL222C	FMP45	1.57886	1.20555	-0.389197							YNR035C	ARC35	1.63038	1.36614	-0.255105
YGR189C	CRH1	1.76957	1.35154	-0.388793							YML041C	VPS71	0.173508	0.1454	-0.254979
YOR273C	TPO4	0.493319	0.376853	-0.388519							YPL064C	CWC27	0.652967	0.547284	-0.25472
YJR041C	URB2	0.708295	0.541094	-0.38847							YJR082C	EAF6	0.481141	0.403276	-0.254694
YLR275W	SMD2	0.302569	0.231146	-0.388464							YOL052C	SPE2	0.59586	0.49949	-0.254517
YHR205W	SCH9	1.97825	1.51135	-0.388389							YLR321C	SFH1	0.65979	0.553125	-0.254401
YDL148C	NOP14	1.27868	0.977014	-0.388205							YFL014W	HSP12	2.27303	1.90559	-0.254382
YIL005W	EPS1	1.1653	0.890451	-0.388099							YML048W	GSF2	1.48921	1.24853	-0.254318
YLR138W	NHA1	1.89024	1.44469	-0.387813							YNL185C	MRPL19	0.281431	0.235984	-0.254091
YMR109W	MYO5	1.22403	0.935564	-0.387729							YER038C	KRE29	0.927199	0.77748	-0.254072
YGL005C	COG7	0.682367	0.52158	-0.38766							YPL010W	RET3	1.38244	1.15929	-0.253982
YBR120C	CBP6	0.24242	0.185303	-0.387621							YER131W	RPS26B	0.335066	0.281084	-0.253445
YBL007C	SLA1	1.55209	1.18674	-0.387204							YPL256C	CLN2	2.09892	1.76082	-0.253394
YPL189W	GUP2	0.778249	0.595117	-0.387057							YDR202C	RAV2	0.701878	0.588873	-0.253264
YKL139W	CTK1	0.995123	0.761173	-0.38665							YGR222W	PET54	0.314947	0.264279	-0.253047
YPL052W	OAZ1	0.176038	0.134659	-0.386577							YKR075C	YKR075C	0.361027	0.303006	-0.252759
YDR213W	UPC2	1.28147	0.980394	-0.386369							YGR001C	AML1	0.653867	0.548786	-0.252754
YGR227W	DIE2	1.26472	0.967642	-0.386273							YHR143W-A	RPC10	0.234161	0.196648	-0.251888
YJR134C	SGM1	1.45724	1.11496	-0.386246							YKR052C	MRS4	0.408389	0.342966	-0.251879
YHL010C	ETP1	2.49469	1.90968	-0.385533							YDL212W	SHR3	1.00463	0.843736	-0.251806
YPR097W	YPR097W	1.22525	0.938026	-0.385378							YOL010W	RCL1	0.755885	0.634841	-0.25177
YDL027C	YDL027C	0.55351	0.423763	-0.38535							YPL052W	OAZ1	0.176038	0.14787	-0.251559
YDL112W	TRM3	0.891619	0.682646	-0.38529							YBR062C	YBR062C	0.628523	0.527996	-0.251441
YNL103W	MET4	0.891803	0.682806	-0.38525							YER048W-A	ISD11	0.4569	0.383843	-0.251364
YBR056W-A	YBR056W-A	0.266365	0.203966	-0.385072							YKL192C	ACP1	0.659823	0.554383	-0.251197
YGR146C	ECL1	0.445877	0.341576	-0.384436							YGR104C	SRB5	0.361591	0.303836	-0.251069
YLR246W	ERF2	0.743135	0.569365	-0.38427							YLL049W	LDB18	0.283028	0.237828	-0.251027
YHR196W	UTP9	0.623009	0.477403	-0.384046							YML108W	YML108W	0.277227	0.233003	-0.250719
YMR287C	DSS1	0.538021	0.4123	-0.383969							YDL160C-A	MHF2	0.291294	0.244845	-0.250607
YHL007C	STE20	1.4715	1.12781	-0.383769							YJL147C	YJL147C	0.510124	0.428796	-0.250555
YLR262C	YPT6	1.0981	0.8417	-0.383638							YPL095C	EEB1	0.331289	0.278564	-0.250082
YBR270C	BIT2	0.687974	0.527428	-0.383379							YBR145W	ADH5	0.423111	0.355802	-0.249961
YEL060C	PRB1	0.902201	0.69177	-0.383157							YOR194C	TOA1	2.69115	2.26306	-0.24995
YPL043W	NOP4	2.99815	2.29894	-0.383104							YOR019W	YOR019W	0.468349	0.39386	-0.249901
YCR106W	RDS1	0.975535	0.748247	-0.382678							YOR221C	MCT1	1.07155	0.901156	-0.249853
YGL094C	PAN2	1.16173	0.891318	-0.382264							YOL002C	IZH2	0.459972	0.386972	-0.249315
YGR243W	MPC3	0.249815	0.191696	-0.382037							YBR210W	ERV15	0.423127	0.356028	-0.249102
YLR347C	KAP95	1.07597	0.825856	-0.381676							YHR041C	SRB2	0.887824	0.747082	-0.249007
YOR206W	NOC2	1.28473	0.986302	-0.381363							YDL030W	PRP9	1.05681	0.889314	-0.248949
YIL084C	SDS3	1.22916	0.943674	-0.38131							YBL032W	HEK2	1.07012	0.900614	-0.248792
YKR061W	KTR2	0.658667	0.505839	-0.38087							YDR288W	NSE3	0.644828	0.542727	-0.248686
YIR025W	MND2	2.12769	1.63426	-0.380651							YGR006W	PRP18	0.538047	0.452958	-0.248353
YOR305W	RRG7	0.274974	0.211237	-0.380432							YBR264C	YPT10	2.13734	1.7994	-0.248302
YIL146C	ATG32	0.658496	0.505924	-0.380252							YNL038W	GPI15	0.268014	0.225677	-0.248047
YBR186W	PCH2	0.798045	0.613163	-0.380199							YMR260C	TIF11	1.12499	0.9473	-0.248016
YDR318W	MCM21	0.604377	0.464441	-0.379952							YOR064C	YNG1	0.717048	0.603819	-0.247953
YEL012W	UBC8	1.11254	0.854974	-0.379907							YGR062C	COX18	0.237919	0.200375	-0.247769
YKL038W	RGT1	0.765481	0.588284	-0.379855							YIL113W	SDP1	0.597846	0.503522	-0.24772
YGL203C	KEX1	1.66927	1.28288	-0.379834							YGR032W	GSC2	1.54336	1.30008	-0.247472
YMR065W	KAR5	0.332503	0.255545	-0.37979							YBR147W	RTC2	0.399886	0.336852	-0.247471
YMR204C	INP1	0.670807	0.515613	-0.379608							YBR031W	RPL4A	1.53351	1.29194	-0.247293
YKL010C	UFD4	1.88394	1.44823	-0.379459							YCL055W	KAR4	0.237292	0.199981	-0.2468
YJR036C	HUL4	2.24485	1.72589	-0.379281							YBR193C	MED8	0.407196	0.343186	-0.246732
YKR082W	NUP133	0.732997	0.563561	-0.379235							YGR280C	PXR1	0.852527	0.718624	-0.246508
YMR316W	DIA1	0.243211	0.187025	-0.378974							YJL123C	MTC1	1.44301	1.21638	-0.246484
YBR078W	ECM33	3.08649	2.37364	-0.378866							YIL072W	HOP1	0.414657	0.349543	-0.246447
YGL128C	CWC23	0.723158	0.556292	-0.378469							YKL059C	MPE1	0.802907	0.676844	-0.246409
YIL123W	SIM1	2.544	1.95706	-0.378412							YER044C-A	MEI4	0.38038	0.320783	-0.245846
YLR018C	POM34	0.571188	0.439536	-0.377987							YMR055C	BUB2	0.394044	0.332336	-0.245717
YNL298W	CLA4	1.08282	0.833662	-0.377264							YLR070C	XYL2	0.315543	0.266159	-0.245549
Q0160	SCEI	0.00427851	0.00329417	-0.377192							YIR030C	DCG1	0.588663	0.496607	-0.245338
YBL104C	SEA4	1.30932	1.00824	-0.376983							YMR039C	SUB1	1.84405	1.55611	-0.244937
YDR162C	NBP2	0.92215	0.710144	-0.376889							YGR063C	SPT4	0.361355	0.304941	-0.244885
YPR049C	ATG11	0.958608	0.738331	-0.376672							YEL066W	HPA3	2.04321	1.72432	-0.244807
YNL251C	NRD1	2.53506	1.95264	-0.3766							YJR044C	VPS55	1.62229	1.36927	-0.244629
YLR174W	IDP2	1.0682	0.8228	-0.376571							YBL098W	BNA4	1.3872	1.1709	-0.244561
YAL021C	CCR4	1.45645	1.12203	-0.376345							YPL253C	VIK1	0.676746	0.571227	-0.244549
YOL108C	INO4	1.04785	0.807332	-0.376191							YDR375C	BCS1	0.361289	0.304967	-0.244501
YBR033W	EDS1	0.346815	0.267221	-0.37613							YAR031W	PRM9	0.494692	0.417685	-0.244114
YDR184C	ATC1	0.425585	0.327936	-0.376037							YNR003C	RPC34	0.857454	0.724164	-0.243742
YNL215W	IES2	3.16574	2.43953	-0.375942							YPL013C	MRPS16	1.0255	0.86622	-0.243527
YHR030C	SLT2	1.07209	0.826239	-0.37579							YFR047C	BNA6	2.21405	1.87108	-0.242815
YMR054W	STV1	2.34032	1.80386	-0.375618							YJR113C	RSM7	0.410105	0.346627	-0.242608
YGL249W	ZIP2	0.257931	0.198818	-0.375533							YNL200C	YNL200C	1.85446	1.56771	-0.24234
YKL171W	NNK1	0.81853	0.630995	-0.375406							YER026C	CHO1	0.485629	0.41056	-0.242262
YJL038C	LOH1	0.949298	0.731858	-0.375298							YGR141W	VPS62	1.96711	1.66315	-0.24216
YBR098W	MMS4	1.04496	0.805862	-0.374847							YHR152W	SPO12	1.01857	0.861311	-0.241942
YKL061W	BLI1	0.435892	0.336155	-0.374846							YBR028C	YPK3	0.974604	0.824212	-0.241801
YBR289W	SNF5	1.42191	1.0968	-0.374524							YNL031C	HHT2	0.219413	0.185572	-0.241672
YGL037C	PNC1	2.49696	1.92609	-0.374497							YMR183C	SSO2	1.92939	1.63187	-0.241624
YOL011W	PLB3	0.489641	0.377782	-0.374171							YCR003W	MRPL32	0.220228	0.186287	-0.241475
YDR295C	HDA2	1.0417	0.803754	-0.374116							YDR279W	RNH202	0.827809	0.700361	-0.241198
YNL059C	ARP5	1.41787	1.09441	-0.373569							YEL051W	VMA8	1.5452	1.30731	-0.241186
YNL124W	NAF1	0.950793	0.734336	-0.372692							YER177W	BMH1	3.47014	2.93604	-0.241123
YKL186C	MTR2	0.236587	0.182755	-0.372458							YNL245C	CWC25	0.711226	0.60183	-0.240952
YMR033W	ARP9	0.782002	0.604073	-0.372451							YJL117W	PHO86	0.87381	0.739425	-0.240915
YJL123C	MTC1	1.44301	1.11469	-0.372436							YIL153W	RRD1	0.653398	0.553009	-0.24066
YLR033W	RSC58	1.37669	1.06349	-0.3724							YDL173W	PAR32	1.87747	1.58907	-0.240607
YML095C	RAD10	0.463051	0.357867	-0.371749							YBR022W	POA1	0.217066	0.183729	-0.240559
YDL105W	NSE4	0.555917	0.429661	-0.371671							YER146W	LSM5	0.373389	0.316066	-0.240451
YMR119W	ASI1	1.50668	1.16452	-0.371632							YKL069W	YKL069W	0.697399	0.590368	-0.240369
YIL150C	MCM10	0.717835	0.554893	-0.371443							YDR248C	YDR248C	1.3017	1.10199	-0.240279
YJL166W	QCR8	0.343609	0.265626	-0.371371							YMR016C	SOK2	3.24653	2.74915	-0.239909
YDR409W	SIZ1	0.90278	0.69792	-0.371313							YPR172W	YPR172W	1.74366	1.47668	-0.239762
YJL046W	AIM22	0.781449	0.604204	-0.371117							YOR179C	SYC1	0.670913	0.56826	-0.239575
YLR242C	ARV1	0.388507	0.300389	-0.371111							YOR185C	GSP2	4.79459	4.06104	-0.239557
YIL026C	IRR1	1.0169	0.786259	-0.3711							YHR046C	INM1	0.723236	0.612681	-0.239331
YDL194W	SNF3	1.1024	0.852393	-0.371062							YPR013C	CMR3	0.86788	0.735215	-0.239331
YER105C	NUP157	1.03738	0.802123	-0.371043							YCR075C	ERS1	0.462785	0.392099	-0.239126
YLR045C	STU2	1.40454	1.08606	-0.370998							YGL135W	RPL1B	0.786782	0.666761	-0.238795
YOL016C	CMK2	0.712019	0.550699	-0.370652							YNL093W	YPT53	0.922969	0.78223	-0.238688
YFL027C	GYP8	0.587882	0.455037	-0.369543							YGL157W	ARI1	1.40209	1.18858	-0.238332
YJL176C	SWI3	1.35826	1.05133	-0.36954							YNL282W	POP3	0.602736	0.510983	-0.238253
YIL132C	CSM2	0.410248	0.317588	-0.369341							YIR005W	IST3	0.156603	0.132871	-0.237083
YGR283C	YGR283C	0.452421	0.350393	-0.368694							YIL063C	YRB2	1.37915	1.17027	-0.236942
YMR008C	PLB1	1.09373	0.84712	-0.368625							YMR213W	CEF1	0.680144	0.577166	-0.236855
YDL153C	SAS10	3.07692	2.38382	-0.368212							YDR472W	TRS31	0.441594	0.374741	-0.236826
YGL110C	CUE3	1.40571	1.08916	-0.368081							YDL012C	YDL012C	0.648721	0.550645	-0.236478
YDR014W	RAD61	0.522799	0.405225	-0.367532							YGR102C	GTF1	0.351621	0.298485	-0.236361
YHR035W	NEL1	0.482414	0.374026	-0.367133							YDL204W	RTN2	0.77822	0.660655	-0.23628
YNL231C	PDR16	0.894811	0.693779	-0.367106							YMR157C	AIM36	0.590937	0.50175	-0.236036
YMR086W	SEG1	1.35516	1.0509	-0.366844							YMR284W	YKU70	1.28538	1.09171	-0.235605
YGL231C	EMC4	0.589635	0.457276	-0.366758							YJL218W	YJL218W	2.04089	1.73355	-0.235467
YPL156C	PRM4	0.431184	0.334464	-0.366452							YGL057C	GEP7	0.363997	0.309219	-0.235301
YER084W	YER084W	0.416606	0.323173	-0.366374							YPL183W-A	RTC6	0.292051	0.248129	-0.235129
YGL240W	DOC1	1.16056	0.900534	-0.365967							YFR001W	LOC1	0.941836	0.800213	-0.235092
YML062C	MFT1	1.34653	1.04506	-0.365664							YGL166W	CUP2	0.400932	0.340663	-0.235014
YKR008W	RSC4	0.642665	0.498997	-0.365038							YJL203W	PRP21	0.8355	0.710091	-0.234637
YDL220C	CDC13	1.32422	1.02821	-0.365015							YCL026C-B	HBN1	3.46898	2.94848	-0.234539
YGR250C	YGR250C	0.44732	0.347341	-0.364952							YNL072W	RNH201	0.466844	0.396874	-0.23426
YMR168C	CEP3	0.948576	0.736601	-0.36488							YDR462W	MRPL28	0.256176	0.217803	-0.23411
YDR288W	NSE3	0.644828	0.500752	-0.364818							YML009C	MRPL39	0.108636	0.0923656	-0.23408
YLR134W	PDC5	0.682449	0.530011	-0.364699							YDR179W-A	YDR179W-A	0.413731	0.351771	-0.234057
YDR143C	SAN1	0.754411	0.586034	-0.364365							YPL250C	ICY2	0.138859	0.118066	-0.234025
YJL076W	NET1	0.822611	0.63906	-0.364259							YBL091C-A	SCS22	1.01663	0.864471	-0.233903
YLR328W	NMA1	0.973557	0.756506	-0.363915							YMR178W	YMR178W	1.16201	0.988338	-0.233541
YNL009W	IDP3	0.35216	0.273671	-0.363791							YGL258W	VEL1	0.843021	0.717139	-0.233316
YML120C	NDI1	0.957642	0.744287	-0.363628							YLR439W	MRPL4	0.787774	0.670264	-0.233054
YHL029C	OCA5	1.00995	0.784947	-0.363617							YDR489W	SLD5	0.414979	0.353092	-0.232995
YGL183C	MND1	0.277861	0.215994	-0.363372							YJL143W	TIM17	1.05231	0.895387	-0.232982
YFL010W-A	AUA1	1.24128	0.965027	-0.363187							YLR453C	RIF2	0.420616	0.357917	-0.232879
YPR104C	FHL1	1.02258	0.795241	-0.362756							YBL069W	AST1	0.445903	0.379436	-0.232875
YDR030C	RAD28	1.97719	1.53848	-0.361947							YGL010W	MPO1	0.246353	0.209644	-0.232787
YNR071C	YNR071C	0.666374	0.518518	-0.361937							YDR329C	PEX3	1.17353	0.998867	-0.232489
YNL233W	BNI4	1.27732	0.994007	-0.361792							YPR052C	NHP6A	0.368518	0.313675	-0.232463
YKL165C	MCD4	0.888211	0.69123	-0.361738							YHR025W	THR1	2.76782	2.35622	-0.232275
YGR056W	RSC1	0.859065	0.66861	-0.361601							YDR319C	YFT2	0.475711	0.405132	-0.231691
YJL194W	CDC6	0.549676	0.42786	-0.361441							YPL264C	YPL264C	0.899466	0.76616	-0.231423
YHR027C	RPN1	1.59929	1.24514	-0.361126							YGL226C-A	OST5	0.368089	0.313546	-0.231379
YOR390W	FEX1	0.61764	0.48087	-0.36112							YIL023C	YKE4	0.605299	0.515629	-0.231313
YKL121W	DGR2	1.17661	0.916108	-0.361042							YGR024C	THG1	0.306025	0.260712	-0.231192
YLR431C	ATG23	0.761326	0.592955	-0.360591							YBR231C	SWC5	1.08043	0.920565	-0.231015
YBR218C	PYC2	1.50408	1.17168	-0.360303							YHL022C	SPO11	0.485176	0.413467	-0.230735
YOL034W	SMC5	1.53224	1.19387	-0.359996							YJR142W	YJR142W	1.39579	1.18953	-0.230694
YMR117C	SPC24	0.902182	0.70316	-0.359564							YGR278W	CWC22	1.01552	0.865455	-0.230688
YML016C	PPZ1	0.816732	0.636635	-0.359395							YDL027C	YDL027C	0.55351	0.471725	-0.230661
YGR251W	NOP19	0.495557	0.38636	-0.359104							YIL106W	MOB1	0.471251	0.401641	-0.230589
YDR259C	YAP6	0.764151	0.595938	-0.358694							YOL067C	RTG1	1.47992	1.2616	-0.23027
YPR148C	YPR148C	1.56215	1.21829	-0.35868							YDR167W	TAF10	1.75614	1.49712	-0.230217
YDL190C	UFD2	1.55063	1.2096	-0.358329							YML030W	RCF1	0.79523	0.677962	-0.230167
YDR179C	CSN9	0.5388	0.420374	-0.358076							YKL065C	YET1	0.724871	0.61814	-0.22979
YOL103W	ITR2	1.00772	0.786491	-0.357592							YDR041W	RSM10	0.384406	0.327813	-0.229757
YBR245C	ISW1	1.33622	1.04289	-0.357571							YBR060C	ORC2	0.641811	0.54736	-0.229658
YGR036C	CAX4	0.62187	0.485479	-0.357204							YLR043C	TRX1	0.988945	0.843525	-0.22946
YGL014W	PUF4	1.63155	1.27389	-0.357002							YLR376C	PSY3	0.939487	0.801466	-0.229232
YJL049W	YJL049W	1.23567	0.964872	-0.356888							YER055C	HIS1	1.2529	1.06918	-0.228773
YOR274W	MOD5	1.13493	0.88642	-0.356545							YJL121C	RPE1	1.67212	1.42695	-0.228753
YBR182C	SMP1	0.561694	0.438717	-0.356493							YLR016C	PML1	0.201548	0.172	-0.228715
YDR128W	MTC5	1.32549	1.03551	-0.356181							YOL012C	HTZ1	0.708282	0.604483	-0.228622
YJR155W	AAD10	0.963801	0.753034	-0.356019							YMR022W	UBC7	0.434034	0.370518	-0.228264
YNL300W	TOS6	0.830264	0.64887	-0.355641							YNL316C	PHA2	0.679354	0.580245	-0.2275
YOR307C	SLY41	0.933613	0.729697	-0.355527							YOR150W	MRPL23	0.175482	0.149902	-0.227304
YMR176W	ECM5	1.24634	0.974289	-0.35527							YNL305C	BXI1	1.155	0.986852	-0.226992
YMR134W	ERG29	0.605528	0.473357	-0.355266							YEL041W	YEF1	1.29675	1.10819	-0.226701
YGR186W	TFG1	2.33932	1.82887	-0.35514							YGR181W	TIM13	0.454902	0.388778	-0.226608
YOR136W	IDH2	1.41472	1.1061	-0.355034							YDR096W	GIS1	1.63476	1.39743	-0.226301
YBL029C-A	YBL029C-A	0.335646	0.262426	-0.355027							YKL186C	MTR2	0.236587	0.202256	-0.226186
YDR303C	RSC3	1.32201	1.03365	-0.35498							YDR529C	QCR7	0.848002	0.724997	-0.226093
YPL006W	NCR1	1.08578	0.849191	-0.354577							YGL223C	COG1	0.63842	0.54603	-0.225526
YNR024W	MPP6	1.27348	0.996636	-0.353642							YPL244C	HUT1	1.24263	1.06281	-0.22551
YMR256C	COX7	0.212995	0.166715	-0.353435							YOR257W	CDC31	1.28926	1.10274	-0.225454
YLR165C	PUS5	0.507083	0.396949	-0.353269							YOR386W	PHR1	1.02552	0.877255	-0.225284
YLR266C	PDR8	0.951429	0.744859	-0.353128							YGR010W	NMA2	1.21179	1.03668	-0.22518
YJL041W	NSP1	1.3161	1.0304	-0.353073							YJL059W	YHC3	0.674879	0.577437	-0.224966
YPR089W	YPR089W	0.950389	0.744262	-0.352708							YKL214C	YRA2	0.792609	0.678257	-0.224778
YOR092W	ECM3	0.523389	0.409878	-0.352688							YNL056W	OCA2	0.833088	0.712945	-0.224678
YMR129W	POM152	0.639188	0.500624	-0.352513							YNR023W	SNF12	0.75784	0.648631	-0.224496
YGL229C	SAP4	0.87027	0.681721	-0.352282							YCL029C	BIK1	1.40222	1.20017	-0.224473
YBL019W	APN2	1.12693	0.882865	-0.352132							YNL002C	RLP7	1.25352	1.07294	-0.224417
YLR042C	YLR042C	1.35921	1.06514	-0.351719							YHL014C	YLF2	0.736804	0.630688	-0.224354
YER127W	LCP5	0.711838	0.557839	-0.3517							YGR215W	RSM27	0.499116	0.427235	-0.224344
YDR055W	PST1	0.609175	0.477469	-0.35145							YMR274C	RCE1	0.409077	0.35021	-0.224152
YMR266W	RSN1	0.801224	0.628128	-0.351148							YDL086W	YDL086W	2.04975	1.75515	-0.223857
YHL018W	YHL018W	0.818181	0.64151	-0.350948							YHR083W	SAM35	1.13764	0.974137	-0.223844
YBL052C	SAS3	1.36051	1.06714	-0.350402							YMR202W	ERG2	0.672596	0.576017	-0.223628
YOL047C	LDS2	0.21718	0.170388	-0.35007							YLR342W	FKS1	1.81877	1.55772	-0.223527
YEL053C	MAK10	1.19353	0.936497	-0.349887							YKL152C	GPM1	3.06482	2.62507	-0.223447
YJL098W	SAP185	1.41479	1.11021	-0.349754							YKL049C	CSE4	0.799933	0.68541	-0.222913
YKL033W	TTI1	1.13861	0.893501	-0.349732							YFR042W	KEG1	0.229302	0.196491	-0.222786
YOR076C	SKI7	0.699276	0.548752	-0.349707							YNR054C	ESF2	0.722162	0.618943	-0.222518
YPL240C	HSP82	0.877883	0.689055	-0.349409							YDR058C	TGL2	0.632039	0.541856	-0.222105
YKL057C	NUP120	0.978786	0.768321	-0.349285							YPR058W	YMC1	1.04606	0.897015	-0.221762
YOR154W	SLP1	0.356757	0.280046	-0.349277							YDR116C	MRPL1	0.269527	0.231163	-0.22152
YDR186C	YDR186C	0.771494	0.605968	-0.348415							YMR197C	VTI1	0.524225	0.449688	-0.221262
YPL139C	UME1	2.09938	1.64898	-0.348392							YBR175W	SWD3	0.622243	0.533804	-0.221169
YDR106W	ARP10	0.483389	0.379701	-0.348322							YPL269W	KAR9	0.559273	0.479871	-0.220905
YLR071C	RGR1	0.55564	0.436585	-0.347889							YDR517W	GRH1	1.5372	1.31911	-0.220747
YOR123C	LEO1	2.6368	2.07206	-0.347725							YOL044W	PEX15	0.358057	0.307282	-0.220625
YER125W	RSP5	1.35999	1.06878	-0.347626							YJR093C	FIP1	1.10115	0.94508	-0.2205
YAL051W	OAF1	0.44922	0.353092	-0.347378							YOR236W	DFR1	0.762202	0.654225	-0.220386
YIL048W	NEO1	0.900621	0.707919	-0.347336							YKL052C	ASK1	0.451323	0.387388	-0.22038
YLR390W-A	CCW14	4.07464	3.20294	-0.347275							YER142C	MAG1	1.48807	1.27736	-0.220277
YHR151C	MTC6	0.767828	0.603587	-0.34722							YJR094C	IME1	1.34995	1.15881	-0.220258
YHL039W	EFM1	0.884616	0.695444	-0.347117							YDR184C	ATC1	0.425585	0.365366	-0.220108
YLR067C	PET309	0.748593	0.588594	-0.346909							YFR053C	HXK1	3.64117	3.126	-0.220084
YDR357C	CNL1	0.568055	0.446661	-0.34685							YGL053W	PRM8	0.603484	0.518174	-0.219879
YDR153C	ENT5	0.486536	0.382576	-0.346803							YER145C	FTR1	0.928512	0.797336	-0.219733
YDR014W-A	HED1	0.796897	0.626693	-0.346633							YPL279C	FEX2	0.718863	0.617357	-0.219612
YDR458C	HEH2	1.5226	1.19747	-0.346539							YBR151W	APD1	2.08139	1.78785	-0.219321
YGL145W	TIP20	0.549946	0.43259	-0.346288							YDL002C	NHP10	0.945556	0.812304	-0.219144
YAL002W	VPS8	1.19879	0.943045	-0.34618							YJL013C	MAD3	0.576362	0.495377	-0.218448
YGL244W	RTF1	3.27032	2.57352	-0.345691							YER043C	SAH1	1.49606	1.28586	-0.218437
YDR054C	CDC34	1.05633	0.831337	-0.345557							YPL210C	SRP72	0.912222	0.784059	-0.218422
YLR452C	SST2	0.925007	0.728215	-0.3451							YPL170W	DAP1	0.873374	0.750777	-0.218215
YLR439W	MRPL4	0.787774	0.620266	-0.344896							YLR287C-A	RPS30A	0.126159	0.108459	-0.218093
YLR092W	SUL2	0.538459	0.423987	-0.344816							YOR295W	UAF30	0.398203	0.342392	-0.217856
YNL225C	CNM67	0.501067	0.39462	-0.344538							YDR437W	GPI19	0.503605	0.433023	-0.21785
YDR364C	CDC40	0.899002	0.708144	-0.344283							YMR270C	RRN9	0.713459	0.613522	-0.217716
YNL199C	GCR2	1.36982	1.07913	-0.344115							YDL092W	SRP14	0.619054	0.532359	-0.217665
YLR135W	SLX4	0.743402	0.585687	-0.344014							YIL049W	DFG10	0.413348	0.355461	-0.217664
YBR239C	ERT1	0.777635	0.612727	-0.343847							YLR040C	AFB1	1.82988	1.57374	-0.217549
YNL118C	DCP2	0.74759	0.58906	-0.343833							YNL252C	MRPL17	0.402258	0.346089	-0.21698
YPR010C	RPA135	1.45111	1.14382	-0.343293							YOR091W	TMA46	1.09374	0.941129	-0.216807
YJR043C	POL32	1.03941	0.819308	-0.343283							YDL208W	NHP2	0.722243	0.621621	-0.21645
YNL201C	PSY2	1.15299	0.910144	-0.341212							YNR046W	TRM112	0.365134	0.314337	-0.216117
YCL031C	RRP7	0.436052	0.344233	-0.341114							YOR101W	RAS1	0.56233	0.4842	-0.215813
YLR063W	BMT6	0.393443	0.310604	-0.34108							YLR363C	NMD4	0.743801	0.640558	-0.215587
YOR073W	SGO1	0.866806	0.68444	-0.340786							YDR405W	MRP20	0.615252	0.529887	-0.215494
YDL127W	PCL2	0.55155	0.435528	-0.340725							YGL213C	SKI8	1.33696	1.1515	-0.215439
YNL110C	NOP15	0.667319	0.527029	-0.340495							YGL183C	MND1	0.277861	0.239377	-0.215074
YDR437W	GPI19	0.503605	0.397741	-0.340464							YOR110W	TFC7	1.08821	0.937584	-0.214935
YJL212C	OPT1	1.14242	0.90232	-0.340383							Q0045	COX1	0.00903599	0.00778872	-0.214296
YDR017C	KCS1	0.745732	0.589134	-0.340061							YNL234W	YNL234W	0.421057	0.362947	-0.214257
YGL163C	RAD54	1.01229	0.799854	-0.339809							YNL153C	GIM3	0.946014	0.815546	-0.214095
YBR157C	ICS2	0.435485	0.344099	-0.339801							YDR229W	IVY1	0.853313	0.735643	-0.214069
YDR223W	CRF1	0.599388	0.473639	-0.339703							YCR076C	FUB1	1.1541	0.994956	-0.214063
YPR179C	HDA3	1.01582	0.802816	-0.339507							YER031C	YPT31	2.87742	2.48074	-0.214003
YDL138W	RGT2	0.699595	0.552913	-0.339468							YLR227C	ADY4	0.230586	0.198834	-0.213745
YJR031C	GEA1	1.47375	1.16478	-0.339433							YOR286W	RDL2	0.332324	0.286621	-0.213444
YPL253C	VIK1	0.676746	0.535035	-0.33898							YGL220W	FRA2	1.18296	1.02035	-0.213339
YEL003W	GIM4	0.410028	0.324236	-0.338678							YDL101C	DUN1	0.729386	0.629179	-0.213212
YDR027C	VPS54	1.26208	0.998065	-0.338599							YDR113C	PDS1	0.803686	0.693279	-0.213194
YPL008W	CHL1	1.31825	1.04269	-0.338316							YLR406C	RPL31B	0.603295	0.520459	-0.213079
YOR011W	AUS1	0.805233	0.637049	-0.338001							YKL032C	IXR1	1.74567	1.50602	-0.213046
YPL256C	CLN2	2.09892	1.6606	-0.337943							YGL136C	MRM2	0.268642	0.231763	-0.213034
YJL080C	SCP160	1.28118	1.01365	-0.337916							YMR314W	PRE5	1.10579	0.95412	-0.212837
YDR389W	SAC7	0.863721	0.683362	-0.337916							YDL199C	YDL199C	0.878495	0.758055	-0.212733
YKL120W	OAC1	0.707754	0.560067	-0.337649							YCL008C	STP22	1.40337	1.21114	-0.212524
YKR050W	TRK2	0.89163	0.705589	-0.337617							YNL225C	CNM67	0.501067	0.432555	-0.212122
YKL095W	YJU2	1.42898	1.13096	-0.337431							YHR148W	IMP3	0.281876	0.243363	-0.211949
YDR108W	TRS85	0.838443	0.663635	-0.337323							YGL090W	LIF1	1.81273	1.5652	-0.211817
YKL222C	YKL222C	0.645638	0.51108	-0.337176							YGL061C	DUO1	0.645008	0.55694	-0.211793
YKR103W	NFT1	1.12617	0.891469	-0.337168							YHL004W	MRP4	1.21528	1.04938	-0.211749
YCL048W	SPS22	0.246253	0.194985	-0.336777							YNL304W	YPT11	0.993036	0.857531	-0.211656
YKR086W	PRP16	1.0648	0.843203	-0.336634							YKL107W	YKL107W	0.86962	0.751071	-0.211436
YKR077W	MSA2	1.69547	1.34274	-0.336504							YOR315W	SFG1	0.877296	0.757925	-0.211009
YGR162W	TIF4631	0.872554	0.691244	-0.336049							YAR002W	NUP60	1.02531	0.885811	-0.210991
YFL025C	BST1	0.648692	0.513945	-0.335919							YHR043C	DOG2	2.64101	2.28213	-0.210709
YGR245C	SDA1	2.59133	2.05345	-0.33564							YPR037C	ERV2	1.92872	1.66679	-0.210568
YDR240C	SNU56	0.637644	0.505452	-0.335175							YJL210W	PEX2	0.650699	0.562357	-0.210504
YOL036W	YOL036W	0.98154	0.778202	-0.334902							YMR272C	SCS7	0.911733	0.788059	-0.210306
YJL106W	IME2	0.381947	0.30284	-0.334815							YOL077W-A	ATP19	0.181052	0.156502	-0.210225
YNL038W	GPI15	0.268014	0.212528	-0.334654							YOR078W	BUD21	0.661337	0.57177	-0.20995
YLR064W	PER33	0.384285	0.304729	-0.33465							YNL136W	EAF7	2.30097	1.98961	-0.20976
YDL224C	WHI4	1.57679	1.25066	-0.334299							YMR021C	MAC1	0.493797	0.427009	-0.209654
YCR061W	YCR061W	1.21608	0.964627	-0.334195							YPR036W	VMA13	1.88898	1.63375	-0.20942
YDL179W	PCL9	0.680568	0.539951	-0.333911							YDR145W	TAF12	1.15583	0.999788	-0.209233
YJR054W	KCH1	0.470805	0.373541	-0.333861							YCL031C	RRP7	0.436052	0.377361	-0.208555
YPL109C	YPL109C	0.45918	0.364323	-0.333839							YPR174C	YPR174C	1.68205	1.45574	-0.208469
YIR011C	STS1	0.820344	0.651082	-0.333388							YER034W	YER034W	0.520629	0.450634	-0.208298
YBL049W	MOH1	1.43192	1.13668	-0.333126							YBL016W	FUS3	0.800008	0.692468	-0.208268
YGL045W	RIM8	0.653702	0.518928	-0.3331							YPR133W-A	TOM5	0.0910299	0.0788125	-0.207916
YJR122W	IBA57	0.364412	0.289285	-0.33308							YMR174C	PAI3	0.5792	0.501511	-0.207779
YBL028C	YBL028C	0.255082	0.202494	-0.333077							YDL202W	MRPL11	0.399822	0.346203	-0.20774
YIR028W	DAL4	0.493424	0.391727	-0.332978							YFL026W	STE2	1.04006	0.900648	-0.207632
YDR299W	BFR2	0.703252	0.558313	-0.33297							YER020W	GPA2	0.724206	0.627181	-0.207516
YKR078W	YKR078W	0.742035	0.589264	-0.332572							YJR136C	TTI2	0.512852	0.444186	-0.207378
YKR060W	UTP30	0.527614	0.419	-0.332533							YHR192W	LNP1	0.656328	0.568497	-0.207263
YLR456W	YLR456W	0.144141	0.1145	-0.332132							YHR005C-A	TIM10	0.390269	0.338064	-0.207175
YMR087W	YMR087W	0.897426	0.712882	-0.332131							YPR162C	ORC4	0.799414	0.692518	-0.207091
YHR182W	YHR182W	0.939388	0.746246	-0.33207							YBL057C	PTH2	0.525196	0.455119	-0.206613
YMR309C	NIP1	0.480145	0.381436	-0.332031							YOL009C	MDM12	0.387556	0.335846	-0.206604
YGL073W	HSF1	1.46815	1.16634	-0.33202							YAR003W	SWD1	1.31187	1.13685	-0.206576
YNL085W	MKT1	2.25082	1.78839	-0.331792							YPR120C	CLB5	0.71539	0.620041	-0.206365
YMR284W	YKU70	1.28538	1.02145	-0.331574							YNL330C	RPD3	1.89207	1.64001	-0.206264
YFL009W	CDC4	2.15038	1.70895	-0.331479							YKL041W	VPS24	2.32226	2.01298	-0.206194
YLR386W	VAC14	1.46627	1.16532	-0.33142							YDR399W	HPT1	0.306354	0.265592	-0.205989
YFL049W	SWP82	0.802686	0.638104	-0.331043							YJL189W	RPL39	0.0907553	0.0786876	-0.205844
YKL198C	PTK1	1.79508	1.42713	-0.330924							YLR172C	DPH5	1.0535	0.913661	-0.205457
YGL025C	PGD1	0.866635	0.689157	-0.330592							YBR034C	HMT1	0.30743	0.266639	-0.205366
YMR140W	SIP5	0.897131	0.713411	-0.330586							YAR018C	KIN3	0.865369	0.750686	-0.205106
YBR005W	RCR1	0.41192	0.327606	-0.330403							YEL038W	UTR4	1.38068	1.19782	-0.20497
YKL213C	DOA1	2.34189	1.86276	-0.330235							YIR013C	GAT4	0.379391	0.329144	-0.204965
YLR227C	ADY4	0.230586	0.183431	-0.330074							YGR042W	YGR042W	0.541554	0.469836	-0.204948
YPL120W	VPS30	1.36832	1.08854	-0.330005							YKR037C	SPC34	0.459503	0.398672	-0.204872
YMR213W	CEF1	0.680144	0.541149	-0.329816							YKL219W	COS9	0.827511	0.718035	-0.204724
YDR495C	VPS3	0.671939	0.534768	-0.329416							YGL030W	RPL30	0.471905	0.409499	-0.204637
YKR091W	SRL3	0.385099	0.30655	-0.329108							YGL126W	SCS3	0.686796	0.5961	-0.204326
YNL014W	HEF3	1.4166	1.12766	-0.329102							YKR060W	UTP30	0.527614	0.458051	-0.203975
YDR356W	SPC110	0.977329	0.77799	-0.329092							YIL134W	FLX1	0.268064	0.232756	-0.203757
YJL004C	SYS1	0.554318	0.44141	-0.328595							YJR122W	IBA57	0.364412	0.316424	-0.203712
YCR007C	YCR007C	0.316966	0.252476	-0.32818							YGL259W	YPS5	0.783042	0.679943	-0.203676
YDR077W	SED1	1.67583	1.33499	-0.328039							YIL135C	VHS2	1.68629	1.46471	-0.203243
YEL070W	DSF1	0.561429	0.447247	-0.328032							YHR003C	TCD1	1.01154	0.878689	-0.203135
YHR050W-A	YHR050W-A	1.9057	1.51813	-0.328025							YER039C	HVG1	0.800671	0.695558	-0.20304
YMR311C	GLC8	1.14056	0.908956	-0.327464							YHL006C	SHU1	0.311046	0.270221	-0.202987
YOL095C	HMI1	0.66977	0.5338	-0.327365							YBR119W	MUD1	0.260992	0.226778	-0.202725
YOR346W	REV1	1.12246	0.894919	-0.326839							YFL001W	DEG1	0.576536	0.500967	-0.202697
YGL251C	HFM1	0.554554	0.442157	-0.32677							YOR279C	RFM1	0.641725	0.557614	-0.202688
YHR031C	RRM3	1.92541	1.53523	-0.326718							YDR035W	ARO3	1.32171	1.14851	-0.202647
YNL234W	YNL234W	0.421057	0.335736	-0.326689							YPL108W	YPL108W	0.491643	0.427299	-0.202365
YCL024W	KCC4	1.21049	0.965415	-0.326364							YLR132C	USB1	0.529589	0.460345	-0.202157
YDR125C	ECM18	0.756364	0.603244	-0.326337							YJL054W	TIM54	1.11981	0.973529	-0.201964
YEL004W	YEA4	0.745144	0.594438	-0.325993							YOR280C	FSH3	1.4191	1.23375	-0.201923
YLR394W	CST9	1.03939	0.829469	-0.325472							YKR066C	CCP1	1.62304	1.41113	-0.20185
YMR125W	STO1	0.600938	0.479692	-0.325109							YML060W	OGG1	0.745812	0.648468	-0.201776
YJR153W	PGU1	0.751626	0.600156	-0.324677							YDL230W	PTP1	0.95609	0.831328	-0.201728
YBR279W	PAF1	0.782005	0.624574	-0.324305							YAL008W	FUN14	3.85596	3.35348	-0.201429
YLR376C	PSY3	0.939487	0.750384	-0.324245							YML025C	YML6	0.546141	0.475078	-0.201108
YLR119W	SRN2	0.489386	0.390906	-0.324151							YDR252W	BTT1	0.572007	0.497613	-0.201009
YDL030W	PRP9	1.05681	0.844572	-0.323421							YLR011W	LOT6	0.321727	0.279887	-0.200993
YBR142W	MAK5	0.930907	0.744035	-0.323267							YJR025C	BNA1	2.38934	2.07862	-0.200987
YGR141W	VPS62	1.96711	1.57238	-0.323126							YER019W	ISC1	1.01917	0.886667	-0.200937
YBR023C	CHS3	0.889036	0.710744	-0.322911							YML014W	TRM9	2.28508	1.98819	-0.200787
YCR065W	HCM1	1.08977	0.871229	-0.322903							YJL065C	DLS1	0.20467	0.178103	-0.200587
YMR053C	STB2	1.32019	1.0556	-0.322674							YFL046W	FMP32	1.0683	0.929742	-0.200409
YDR222W	YDR222W	0.481517	0.385047	-0.322552							YER128W	VFA1	0.311581	0.271245	-0.200012
YPL219W	PCL8	0.379945	0.30387	-0.322334							YLR137W	RKM5	0.671914	0.584945	-0.199975
YKL089W	MIF2	1.21717	0.973594	-0.32214							YJR080C	AIM24	0.987894	0.860179	-0.19972
YOR355W	GDS1	1.09971	0.879654	-0.322119							YNL156C	NSG2	0.779192	0.678469	-0.199696
YML099C	ARG81	0.807823	0.646262	-0.32192							YGL064C	MRH4	0.383737	0.33415	-0.199621
YLL003W	SFI1	1.06339	0.850785	-0.321806							YJR068W	RFC2	0.968165	0.843116	-0.199521
YPR116W	RRG8	0.585408	0.468381	-0.32176							YGL158W	RCK1	1.43017	1.24568	-0.199253
YGR075C	PRP38	0.449909	0.360068	-0.321364							YIL007C	NAS2	0.284663	0.247943	-0.199247
YKR022C	NTR2	1.18936	0.951897	-0.321303							YNL035C	YNL035C	1.38889	1.20973	-0.199242
YDR160W	SSY1	1.28214	1.02624	-0.321181							YOL111C	MDY2	1.26309	1.10028	-0.199093
YLR121C	YPS3	0.542071	0.433971	-0.320885							YGR031W	IMO32	1.04084	0.906691	-0.199064
YCR030C	SYP1	1.76379	1.41209	-0.32085							YKR062W	TFA2	0.823601	0.717476	-0.199014
YKL074C	MUD2	1.07034	0.856963	-0.32077							YMR153W	NUP53	1.00066	0.871781	-0.198918
YMR135C	GID8	1.3365	1.07027	-0.320478							YDL144C	YDL144C	1.64106	1.42979	-0.198823
YLL051C	FRE6	0.62013	0.496609	-0.32046							YLR100W	ERG27	1.31922	1.14952	-0.198651
YMR308C	PSE1	1.44042	1.15364	-0.320299							YBR018C	GAL7	0.514601	0.448427	-0.19858
YPL160W	CDC60	1.1931	0.955605	-0.320225							YDL181W	INH1	1.60917	1.40254	-0.19828
YDL053C	PBP4	0.732797	0.586939	-0.320204							YKR092C	SRP40	0.922744	0.804279	-0.198234
YIL170W	HXT12	0.812994	0.651202	-0.32014							YDR306C	YDR306C	0.562067	0.489951	-0.198105
YEL005C	VAB2	0.587336	0.470544	-0.319857							YKL012W	PRP40	1.14709	0.999942	-0.198061
YBL107C	MIX23	0.503137	0.403168	-0.31957							YDR253C	MET32	0.516224	0.45002	-0.198008
YNL195C	YNL195C	0.610934	0.489554	-0.319548							YKL060C	FBA1	2.88708	2.51683	-0.198001
YBR198C	TAF5	1.26788	1.01611	-0.319361							YMR150C	IMP1	0.730673	0.63703	-0.197864
YOR119C	RIO1	0.827924	0.66354	-0.319316							YPL144W	POC4	0.192442	0.16778	-0.197851
YKL210W	UBA1	1.01257	0.81168	-0.319037							YJL091C	GWT1	0.431351	0.376109	-0.197712
YPL271W	ATP15	0.142369	0.114131	-0.318946							YDL146W	LDB17	0.65737	0.573187	-0.1977
YPR171W	BSP1	1.39811	1.12126	-0.318364							YNL155W	CUZ1	1.50167	1.3094	-0.197659
YBL061C	SKT5	2.14239	1.71832	-0.318227							YDL104C	QRI7	0.50188	0.437667	-0.197511
YDR123C	INO2	0.689951	0.553431	-0.31809							YNL244C	SUI1	0.480358	0.418946	-0.197345
YBR071W	YBR071W	0.659529	0.529071	-0.317974							YPL203W	TPK2	2.00888	1.75224	-0.197192
YGL038C	OCH1	0.77543	0.622207	-0.317602							YKR097W	PCK1	0.235551	0.205459	-0.197186
YLL010C	PSR1	1.0954	0.878964	-0.317575							YBL035C	POL12	1.12771	0.983727	-0.19707
YKL099C	UTP11	0.618931	0.496713	-0.317367							YEL011W	GLC3	1.2361	1.07835	-0.196979
YBL084C	CDC27	0.760854	0.610617	-0.317351							YNL278W	CAF120	1.63314	1.4248	-0.196887
YAL027W	SAW1	0.391799	0.314573	-0.316721							YGR161C	RTS3	0.655787	0.5722	-0.196706
YDR200C	VPS64	1.09811	0.882026	-0.316131							YIR026C	YVH1	0.747559	0.652356	-0.196527
YPL126W	NAN1	0.716826	0.575819	-0.316009							YPR057W	BRR1	0.756157	0.65988	-0.196482
YGR278W	CWC22	1.01552	0.815809	-0.315915							YAL010C	MDM10	0.841789	0.735013	-0.195688
YKL172W	EBP2	1.48548	1.19337	-0.315882							YER183C	FAU1	0.257563	0.224894	-0.195684
YML087C	AIM33	0.62117	0.499023	-0.315881							YHR163W	SOL3	1.464	1.27836	-0.195615
YFL013C	IES1	2.25547	1.81239	-0.31554							YLR105C	SEN2	0.665289	0.581025	-0.195382
YGL194C	HOS2	0.71232	0.572407	-0.315485							YJL124C	LSM1	1.19345	1.04232	-0.195337
YOR019W	YOR019W	0.468349	0.376392	-0.315349							YAL054C	ACS1	0.425548	0.371661	-0.195334
YDL189W	RBS1	1.21965	0.980315	-0.315146							YKL098W	MTC2	0.947691	0.827706	-0.195298
YER133W	GLC7	1.22737	0.986702	-0.314882							YIR025W	MND2	2.12769	1.8584	-0.195226
YMR231W	PEP5	0.913029	0.734016	-0.31485							YDR343C	HXT6	0.842117	0.735555	-0.195187
YBR131W	CCZ1	0.54396	0.437376	-0.314626							YER122C	GLO3	1.32457	1.15714	-0.194959
YFR030W	MET10	0.86908	0.698815	-0.31458							YGR216C	GPI1	0.507014	0.443014	-0.194674
YNL027W	CRZ1	1.09023	0.876657	-0.314543							YDR260C	SWM1	1.43859	1.25701	-0.194665
YGL179C	TOS3	0.529231	0.425568	-0.314509							YHR101C	BIG1	0.589732	0.515335	-0.194549
YDR228C	PCF11	1.22571	0.985629	-0.314508							YLR005W	SSL1	1.38247	1.20814	-0.19446
YLR412W	BER1	0.609746	0.490336	-0.314437							YIL162W	SUC2	1.12572	0.983809	-0.194401
YOR156C	NFI1	1.67496	1.34718	-0.314188							YDL179W	PCL9	0.680568	0.594824	-0.194277
YDR076W	RAD55	0.61351	0.493454	-0.31417							YMR193W	MRPL24	0.505116	0.44151	-0.194169
YGL075C	MPS2	1.1163	0.897885	-0.314115							YFR005C	SAD1	0.334437	0.292374	-0.193923
YNL299W	TRF5	0.814013	0.654763	-0.314078							YFR028C	CDC14	0.837735	0.732402	-0.193859
YCR092C	MSH3	1.59445	1.28262	-0.313963							YGL106W	MLC1	0.91205	0.79745	-0.193719
YIR039C	YPS6	0.817778	0.657885	-0.313875							YNL274C	GOR1	2.4169	2.11347	-0.193549
YER169W	RPH1	0.991965	0.798143	-0.313642							YBR045C	GIP1	0.809135	0.707585	-0.193476
YFR027W	ECO1	1.43307	1.15322	-0.313443							YPR143W	RRP15	0.818488	0.715778	-0.193448
YBR049C	REB1	1.27768	1.02823	-0.313361							YBR267W	REI1	0.532103	0.465352	-0.193385
YIL137C	TMA108	1.27037	1.02242	-0.313252							YBR301W	PAU24	0.342528	0.299562	-0.193368
YOR037W	CYC2	0.51412	0.413798	-0.313177							YGL172W	NUP49	1.19783	1.04767	-0.193242
YDR060W	MAK21	1.2568	1.01156	-0.313167							YOR010C	TIR2	1.01094	0.88421	-0.193232
YGL008C	PMA1	1.33526	1.07474	-0.313132							YNL138W-A	YSF3	0.212207	0.185629	-0.193051
YIL047C	SYG1	0.936264	0.753612	-0.313094							YMR094W	CTF13	1.43745	1.25743	-0.193028
YAL041W	CDC24	1.40188	1.12842	-0.313058							YJR084W	YJR084W	0.98208	0.85913	-0.192964
YBR169C	SSE2	0.747134	0.601407	-0.313027							YML068W	ITT1	1.27792	1.118	-0.192877
YDR224C	HTB1	0.252005	0.202858	-0.312983							YDL059C	RAD59	0.927603	0.811572	-0.192787
YBR203W	COS111	0.629294	0.506804	-0.312304							YBR273C	UBX7	1.21438	1.0625	-0.192748
YBL074C	AAR2	1.06582	0.858592	-0.311913							YMR264W	CUE1	1.05176	0.920342	-0.192564
YPL175W	SPT14	0.311385	0.250906	-0.311553							YBR004C	GPI18	0.511594	0.447672	-0.192557
YMR199W	CLN1	0.9143	0.736742	-0.311508							YCR010C	ADY2	0.439452	0.384552	-0.192526
YKL017C	HCS1	0.803618	0.647788	-0.310988							YPR093C	ASR1	0.660823	0.578328	-0.192376
YMR233W	TRI1	0.471058	0.379755	-0.310834							YOR075W	UFE1	0.45821	0.401039	-0.192267
YGR196C	FYV8	2.33252	1.88069	-0.310627							YLR375W	STP3	0.770338	0.674301	-0.1921
YJL101C	GSH1	1.25914	1.01526	-0.310587							YOR298C-A	MBF1	1.33751	1.17088	-0.191954
YPL226W	NEW1	0.693125	0.559054	-0.310128							YMR056C	AAC1	0.620799	0.543472	-0.191923
YOR115C	TRS33	0.91874	0.741063	-0.310061							YDL018C	ERP3	0.663326	0.580741	-0.191823
YPR070W	MED1	0.602617	0.486434	-0.308998							YOR007C	SGT2	2.5288	2.21434	-0.191574
YMR313C	TGL3	1.1691	0.943789	-0.308857							YHR127W	YHR127W	0.580802	0.508657	-0.191353
YPL128C	TBF1	1.4828	1.19709	-0.30879							YGR007W	ECT1	0.884879	0.775056	-0.19118
YMR111C	YMR111C	0.704454	0.568761	-0.308682							YIL145C	PAN6	0.953636	0.835295	-0.191153
YDR499W	LCD1	0.859742	0.694185	-0.308583							YMR004W	MVP1	1.07414	0.940928	-0.191021
YGL139W	FLC3	1.10443	0.891828	-0.308464							YGR002C	SWC4	0.577589	0.505966	-0.191004
YPR192W	AQY1	0.446753	0.360787	-0.30833							YBR171W	SEC66	1.43146	1.25421	-0.190712
YER044C-A	MEI4	0.38038	0.307217	-0.308186							YBR187W	GDT1	1.2429	1.08902	-0.190684
YDL231C	BRE4	0.755582	0.610272	-0.308135							YOR358W	HAP5	0.792804	0.694782	-0.190405
YNL236W	SIN4	0.892093	0.720581	-0.308034							YEL040W	UTR2	0.857997	0.752031	-0.19018
YKR030W	GMH1	0.47412	0.382967	-0.308031							YGL240W	DOC1	1.16056	1.01723	-0.190169
YNL008C	ASI3	0.917424	0.741179	-0.307767							YNL084C	END3	1.25635	1.10129	-0.19004
YPR071W	YPR071W	0.721191	0.582764	-0.307469							YKL120W	OAC1	0.707754	0.620466	-0.189896
YLR032W	RAD5	1.4603	1.18011	-0.307343							YER127W	LCP5	0.711838	0.624073	-0.189834
YKR058W	GLG1	0.479082	0.387245	-0.307027							YMR036C	MIH1	0.57012	0.499848	-0.189778
YGL226C-A	OST5	0.368089	0.297531	-0.307016							YMR079W	SEC14	0.892731	0.782889	-0.189418
YOR058C	ASE1	0.631462	0.510487	-0.306823							YFL010C	WWM1	2.28976	2.00809	-0.189377
YDL227C	HO	1.97965	1.60056	-0.306675							YJR153W	PGU1	0.751626	0.65917	-0.189364
YJR141W	YJR141W	0.677007	0.54737	-0.306655							YGL181W	GTS1	1.76515	1.54814	-0.189249
YPL210C	SRP72	0.912222	0.737561	-0.306622							YJR049C	UTR1	1.76399	1.54713	-0.189244
YDR145W	TAF12	1.15583	0.934705	-0.306345							YFL021W	GAT1	1.87016	1.64037	-0.189139
YGR246C	BRF1	1.98573	1.60591	-0.306282							YPR110C	RPC40	0.69271	0.607698	-0.188897
YBR082C	UBC4	1.81626	1.4694	-0.305741							YDL209C	CWC2	1.23829	1.08638	-0.188821
YDL043C	PRP11	0.528959	0.428107	-0.305186							YDR530C	APA2	0.482521	0.423411	-0.188533
YDR034W-B	YDR034W-B	0.242397	0.196193	-0.305094							YLR051C	FCF2	0.618755	0.542992	-0.188436
YDL167C	NRP1	0.85231	0.689873	-0.305047							YCR095C	OCA4	0.895268	0.785764	-0.188224
YDR100W	TVP15	0.804707	0.651438	-0.304837							YPL163C	SVS1	2.19216	1.92411	-0.188163
YOR010C	TIR2	1.01094	0.818656	-0.304363							YML094W	GIM5	0.463493	0.406903	-0.187862
YGR233C	PHO81	0.893115	0.723312	-0.304228							YLR027C	AAT2	1.65107	1.44951	-0.187838
YKL193C	SDS22	1.2735	1.0316	-0.303912							YOR036W	PEP12	1.38005	1.21163	-0.187773
YDR195W	REF2	0.600007	0.486163	-0.30354							YNL100W	MIC27	0.506602	0.44479	-0.187729
YDL073W	YDL073W	0.877003	0.71063	-0.303483							YFR020W	YFR020W	0.521864	0.458192	-0.187723
YDR243C	PRP28	0.914867	0.741337	-0.303432							YBR008C	FLR1	0.595955	0.523258	-0.187683
YLL023C	POM33	0.728498	0.590331	-0.303402							YBR050C	REG2	0.431187	0.378596	-0.187656
YPL147W	PXA1	0.707496	0.573375	-0.303243							YGL048C	RPT6	1.98574	1.74372	-0.187508
YPR119W	CLB2	0.642764	0.52117	-0.302535							YLR064W	PER33	0.384285	0.337451	-0.1875
YNL196C	SLZ1	0.237073	0.192245	-0.302381							YIL114C	POR2	0.614647	0.539744	-0.187483
YDL065C	PEX19	2.91099	2.36056	-0.302376							YKL024C	URA6	0.717301	0.629937	-0.187373
YPL264C	YPL264C	0.899466	0.729432	-0.302295							YOL065C	INP54	1.15323	1.01288	-0.187218
YMR036C	MIH1	0.57012	0.462349	-0.302283							YJR021C	REC107	0.592579	0.520475	-0.187181
YOR044W	IRC23	0.336457	0.272863	-0.302243							YDL159W	STE7	0.651417	0.572164	-0.187153
YCR095C	OCA4	0.895268	0.726085	-0.302181							YMR025W	CSI1	0.282014	0.247706	-0.187141
YHL014C	YLF2	0.736804	0.597586	-0.302134							YAR027W	UIP3	0.585959	0.514769	-0.186875
YGR136W	LSB1	1.32865	1.07761	-0.302117							YFL017W-A	SMX2	0.162952	0.14316	-0.186824
YBR065C	ECM2	0.874955	0.709643	-0.302116							YCR004C	YCP4	3.76312	3.30606	-0.186816
YJR082C	EAF6	0.481141	0.390317	-0.301815							YDR125C	ECM18	0.756364	0.664506	-0.186799
YDL119C	YDL119C	0.474243	0.38473	-0.30178							YPL099C	INA17	0.641862	0.563961	-0.186667
YOR217W	RFC1	2.64606	2.14683	-0.301642							YMR028W	TAP42	1.2467	1.0954	-0.186658
YCL039W	GID7	1.32209	1.07265	-0.301638							YLL036C	PRP19	0.731458	0.642728	-0.186566
YLR409C	UTP21	1.47552	1.19749	-0.301208							YGR133W	PEX4	0.273987	0.24076	-0.186513
YLR036C	YLR036C	0.396152	0.321574	-0.300905							YDR383C	NKP1	0.703397	0.618101	-0.186495
YDL106C	PHO2	0.822569	0.667883	-0.300541							YGR109C	CLB6	0.402952	0.354113	-0.186396
YDR182W	CDC1	1.43146	1.16233	-0.300472							YDL207W	GLE1	0.939382	0.825561	-0.186337
YPR025C	CCL1	0.480659	0.390367	-0.30018							YPR176C	BET2	1.1626	1.02176	-0.186295
YGL119W	COQ8	1.15326	0.936948	-0.299678							YJL139C	YUR1	0.687582	0.604402	-0.186023
YIL038C	NOT3	1.13116	0.919042	-0.299601							YGR091W	PRP31	0.686268	0.60325	-0.186016
YML038C	YMD8	0.713848	0.58003	-0.29949							YPL187W	MF(ALPHA)1	0.454253	0.399337	-0.185889
YJL061W	NUP82	1.12269	0.91256	-0.298973							YKL089W	MIF2	1.21717	1.07006	-0.185846
YEL018W	EAF5	0.866177	0.704105	-0.29887							YBR167C	POP7	0.217325	0.191092	-0.185587
YHR099W	TRA1	1.11167	0.903717	-0.298784							YOR284W	HUA2	0.446212	0.392368	-0.185525
YGR005C	TFG2	3.38206	2.74951	-0.298726							YOR145C	PNO1	0.543093	0.477638	-0.185279
YPR198W	SGE1	1.17599	0.956283	-0.29836							YHR090C	YNG2	0.248543	0.218588	-0.185278
YMR312W	ELP6	1.28511	1.04513	-0.298213							YIL107C	PFK26	1.83574	1.61475	-0.185047
YDR034C	LYS14	0.846021	0.688075	-0.298127							YER035W	EDC2	0.28003	0.246399	-0.184583
YLR321C	SFH1	0.65979	0.536725	-0.297823							YBR005W	RCR1	0.41192	0.362458	-0.184552
YDR542W	PAU10	0.277958	0.226137	-0.297671							YJL122W	ALB1	0.44772	0.39401	-0.184365
YOR322C	LDB19	1.02245	0.831886	-0.297567							YNL138W	SRV2	3.11143	2.73836	-0.184269
YDR392W	SPT3	2.12871	1.73237	-0.29723							YPR158W	CUR1	0.297129	0.261542	-0.184045
YCR077C	PAT1	1.15377	0.939175	-0.296893							YCR052W	RSC6	1.37246	1.20812	-0.184006
YJR136C	TTI2	0.512852	0.41747	-0.29687							YJL166W	QCR8	0.343609	0.302478	-0.183941
YOR363C	PIP2	0.816617	0.664822	-0.296692							YDL222C	FMP45	1.57886	1.39011	-0.183688
YPL065W	VPS28	0.433739	0.353216	-0.296277							YDR331W	GPI8	0.782513	0.689002	-0.183607
YGR248W	SOL4	2.74891	2.23875	-0.296166							YLR003C	CMS1	0.435644	0.38372	-0.183095
YPR081C	GRS2	1.5455	1.25872	-0.296125							YMR268C	PRP24	0.462735	0.407627	-0.182934
YGL107C	RMD9	0.679655	0.553538	-0.29612							YDR473C	PRP3	1.67746	1.47778	-0.182845
YLR461W	PAU4	0.588565	0.479363	-0.296083							YGR194C	XKS1	1.88532	1.66096	-0.182791
YBR020W	GAL1	1.02523	0.835025	-0.296062							YDR415C	YDR415C	0.819953	0.722437	-0.18267
YDL123W	SNA4	0.924812	0.753383	-0.295777							YPL059W	GRX5	0.653955	0.576185	-0.182659
YIL128W	MET18	0.681835	0.55556	-0.29548							YER149C	PEA2	0.595142	0.524633	-0.181924
YNL020C	ARK1	0.807834	0.658245	-0.295434							YIL003W	CFD1	0.597753	0.526949	-0.181885
YGR238C	KEL2	0.604667	0.492764	-0.295243							YPL248C	GAL4	1.14904	1.01299	-0.18182
YGL137W	SEC27	1.90363	1.55202	-0.294605							YLR354C	TAL1	2.21051	1.94878	-0.181806
YKL055C	OAR1	0.715202	0.583148	-0.294487							YKR043C	SHB17	1.87685	1.65471	-0.181737
YPL020C	ULP1	0.993834	0.810344	-0.29447							YGL221C	NIF3	1.18168	1.04188	-0.181662
YLR237W	THI7	1.44425	1.17762	-0.294443							YER175C	TMT1	0.85237	0.751546	-0.181619
YAL031C	GIP4	0.862181	0.703121	-0.294218							YDL236W	PHO13	1.09249	0.963349	-0.181486
YDL002C	NHP10	0.945556	0.771131	-0.294186							YOL116W	MSN1	0.759342	0.669606	-0.181438
YLR166C	SEC10	0.554132	0.45198	-0.293969							YOR224C	RPB8	0.37346	0.329327	-0.181433
YIL111W	COX5B	0.539596	0.440244	-0.293574							YDL127W	PCL2	0.55155	0.486389	-0.181381
YNL311C	SKP2	0.706789	0.576751	-0.293332							YMR041C	ARA2	0.690523	0.608957	-0.181348
YMR179W	SPT21	0.897552	0.732624	-0.292923							YBL064C	PRX1	2.24895	1.98333	-0.181329
YDL209C	CWC2	1.23829	1.01083	-0.292809							YOR288C	MPD1	0.748204	0.659882	-0.181222
YIL139C	REV7	0.509037	0.41554	-0.292784							YJR102C	VPS25	0.703214	0.620302	-0.180994
YDR314C	RAD34	0.838065	0.684134	-0.292783							YDR182W	CDC1	1.43146	1.26271	-0.180972
YDR451C	YHP1	0.424412	0.346569	-0.292324							YMR315W	YMR315W	1.77581	1.56657	-0.180863
YHR055C	CUP1-2	0.225061	0.183782	-0.292321							YDL130W-A	STF1	1.22832	1.0836	-0.180854
YCR067C	SED4	1.34596	1.09954	-0.291738							YGR187C	HGH1	0.778065	0.68649	-0.180652
YGL049C	TIF4632	1.27559	1.04223	-0.291486							YJL201W	ECM25	0.394961	0.348606	-0.180111
YCL058W-A	ADF1	0.39198	0.320286	-0.291419							YLR167W	RPS31	0.826538	0.729737	-0.179706
YDL204W	RTN2	0.77822	0.635893	-0.291393							YBL002W	HTB2	0.534791	0.472191	-0.179604
YBR230C	OM14	0.487182	0.398086	-0.29138							YKR004C	ECM9	0.409158	0.361275	-0.179561
YJL102W	MEF2	1.66665	1.36201	-0.291213							YER163C	GCG1	0.701379	0.61938	-0.179368
YDR194C	MSS116	0.756891	0.618629	-0.291011							YJR034W	PET191	0.435046	0.384242	-0.179155
YOL076W	MDM20	0.930513	0.760636	-0.29082							YPL096W	PNG1	1.61204	1.42386	-0.179088
YNL127W	FAR11	0.881045	0.720414	-0.290389							YNL006W	LST8	0.803693	0.709876	-0.179077
YKL006C-A	SFT1	0.367631	0.300648	-0.290182							YNL177C	MRPL22	1.62256	1.43318	-0.179044
YGL167C	PMR1	0.740528	0.605668	-0.290028							YMR044W	IOC4	1.40452	1.24063	-0.17901
YBR045C	GIP1	0.809135	0.661873	-0.289825							YNR010W	CSE2	0.200657	0.177243	-0.179003
YPL249C	GYP5	2.18657	1.78875	-0.289718							YHR108W	GGA2	1.67186	1.47688	-0.178901
YIL006W	YIA6	0.566659	0.463584	-0.28965							YJR118C	ILM1	0.657648	0.580989	-0.178804
YLR451W	LEU3	0.774661	0.633849	-0.289426							YDR289C	RTT103	1.28544	1.13572	-0.178652
YLR006C	SSK1	0.775041	0.634387	-0.288911							YLR348C	DIC1	1.15843	1.02355	-0.178593
YDL033C	SLM3	0.522324	0.427538	-0.288894							YGR120C	COG2	0.440019	0.388793	-0.178562
YPL158C	AIM44	0.893266	0.731285	-0.288656							YHR175W	CTR2	0.743303	0.656827	-0.178437
YIL099W	SGA1	1.31814	1.07924	-0.288488							YMR110C	HFD1	1.0759	0.950797	-0.178336
YLR404W	FLD1	0.244657	0.200316	-0.288482							YLR435W	TSR2	1.06373	0.940126	-0.178205
YEL062W	NPR2	0.97164	0.795554	-0.288462							YOL047C	LDS2	0.21718	0.19195	-0.178158
YDL060W	TSR1	1.04179	0.853015	-0.288416							YPR128C	ANT1	0.752103	0.664745	-0.17813
YOL144W	NOP8	1.58751	1.30001	-0.288241							YLR109W	AHP1	2.32761	2.0574	-0.178028
YDL107W	MSS2	0.432014	0.353809	-0.288107							YOR020C	HSP10	0.605403	0.535221	-0.17776
YHR118C	ORC6	1.04641	0.857184	-0.287776							YOL159C-A	YOL159C-A	0.228946	0.202487	-0.17718
YKL167C	MRP49	0.274111	0.224544	-0.287766							YOL147C	PEX11	0.59029	0.522106	-0.17708
YDL109C	YDL109C	0.878933	0.720098	-0.28756							YGL068W	MNP1	0.665474	0.588713	-0.176816
YOR190W	SPR1	0.639414	0.523927	-0.287383							YGL200C	EMP24	1.453	1.28551	-0.17669
YBL011W	SCT1	1.17479	0.962681	-0.287268							YPR023C	EAF3	1.78671	1.58079	-0.17666
YBR259W	YBR259W	0.613397	0.50276	-0.28695							YBR048W	RPS11B	1.11878	0.989873	-0.176608
YOR106W	VAM3	0.594371	0.487166	-0.28695							YGR074W	SMD1	0.367257	0.324969	-0.176485
YFL016C	MDJ1	1.56587	1.28349	-0.286891							YPR056W	TFB4	0.50697	0.448602	-0.176462
YOR180C	DCI1	0.476872	0.391077	-0.286149							YLR293C	GSP1	1.16077	1.02721	-0.176348
YNL041C	COG6	0.910285	0.746521	-0.286136							YBR282W	MRPL27	0.795657	0.704133	-0.176299
YIR005W	IST3	0.156603	0.12844	-0.286013							YGR081C	SLX9	0.232045	0.205387	-0.176056
YOR212W	STE4	1.37036	1.12439	-0.285416							YDR541C	YDR541C	0.643129	0.56925	-0.176047
YPL033C	SRL4	0.292307	0.239857	-0.285312							YJR101W	RSM26	0.435516	0.385493	-0.176019
YIL019W	FAF1	1.41518	1.16126	-0.28529							YOL129W	VPS68	1.45526	1.28821	-0.175903
YPL100W	ATG21	0.903114	0.74108	-0.285279							YMR134W	ERG29	0.605528	0.536036	-0.175864
YLR369W	SSQ1	1.09128	0.895525	-0.285216							YCR002C	CDC10	0.785839	0.695741	-0.175683
YKL190W	CNB1	2.24461	1.84197	-0.285213							YHR013C	ARD1	1.10398	0.977632	-0.175349
YOL068C	HST1	0.780402	0.640425	-0.285188							YIL103W	DPH1	0.545908	0.483545	-0.175009
YMR066W	SOV1	0.666112	0.546711	-0.284986							YLR290C	YLR290C	0.424514	0.37614	-0.174543
YKL087C	CYT2	0.66336	0.544561	-0.284699							YER126C	NSA2	0.448859	0.397732	-0.174465
YLL008W	DRS1	1.30788	1.07366	-0.284684							YPL100W	ATG21	0.903114	0.800302	-0.174364
YDR315C	IPK1	0.455817	0.374253	-0.284441							YDR439W	LRS4	0.617852	0.547546	-0.174282
YOR141C	ARP8	1.17132	0.961757	-0.284394							YPL120W	VPS30	1.36832	1.21265	-0.174238
YLR381W	CTF3	0.545513	0.447984	-0.284165							YOL032W	OPI10	0.482102	0.42727	-0.174191
YOL141W	PPM2	0.778611	0.639479	-0.284005							YBR241C	YBR241C	1.25934	1.11639	-0.173826
YDR052C	DBF4	0.904614	0.743052	-0.283839							YKL074C	MUD2	1.07034	0.948871	-0.173791
YBR111W-A	SUS1	0.157325	0.129281	-0.283236							YLR194C	YLR194C	0.356726	0.316244	-0.173779
YDR276C	PMP3	0.397027	0.326269	-0.283176							YJR014W	TMA22	1.145	1.01516	-0.173646
YDL185W	VMA1	1.05853	0.869889	-0.283164							YLR163C	MAS1	0.615439	0.545654	-0.17363
YOR252W	TMA16	1.06279	0.873513	-0.282961							YEL072W	RMD6	0.404973	0.359075	-0.173541
YNL065W	AQR1	0.643632	0.529112	-0.282662							YBR236C	ABD1	1.16696	1.03481	-0.173388
YJR055W	HIT1	0.482532	0.396868	-0.281965							YLR459W	GAB1	1.73947	1.54255	-0.173332
YKL073W	LHS1	0.996203	0.819446	-0.281791							YGL002W	ERP6	0.575221	0.510119	-0.173283
YNL002C	RLP7	1.25352	1.03113	-0.281757							YER057C	HMF1	0.920662	0.81674	-0.172795
YPR124W	CTR1	0.525268	0.432119	-0.281626							YIL160C	POT1	0.985498	0.874343	-0.172654
YGL207W	SPT16	2.33448	1.9207	-0.281468							YJR001W	AVT1	1.26545	1.12281	-0.172536
YER184C	TOG1	1.02341	0.842058	-0.281394							YCR061W	YCR061W	1.21608	1.07906	-0.172457
YGL125W	MET13	1.08886	0.895948	-0.281336							YKR008W	RSC4	0.642665	0.570287	-0.172378
YMR003W	AIM34	0.230498	0.18968	-0.281182							YLL009C	COX17	0.0943201	0.0837083	-0.172196
YMR126C	DLT1	0.341939	0.281393	-0.281154							YER002W	NOP16	1.23654	1.09758	-0.171982
YMR257C	PET111	0.446252	0.36731	-0.280861							YPL049C	DIG1	1.1078	0.983355	-0.171916
YIL071C	PCI8	0.797499	0.656456	-0.280785							YJL194W	CDC6	0.549676	0.488007	-0.171679
YNL287W	SEC21	1.37529	1.1321	-0.280734							YDL219W	DTD1	0.780098	0.692729	-0.171365
YDL012C	YDL012C	0.648721	0.534079	-0.280546							YHR151C	MTC6	0.767828	0.681842	-0.171346
YGL053W	PRM8	0.603484	0.496889	-0.280392							YGR004W	PEX31	0.568305	0.504663	-0.171345
YDR258C	HSP78	1.22607	1.00952	-0.280371							YGR065C	VHT1	0.401834	0.356849	-0.171289
YDR351W	SBE2	0.900188	0.741198	-0.280367							YER060W-A	FCY22	0.499374	0.443504	-0.171174
YMR193W	MRPL24	0.505116	0.415907	-0.280353							YKR022C	NTR2	1.18936	1.0563	-0.171161
YBR290W	BSD2	0.452206	0.37237	-0.280243							YBR166C	TYR1	0.659964	0.586159	-0.171094
YLR143W	DPH6	0.55893	0.460368	-0.27988							YDR191W	HST4	0.197131	0.175095	-0.171019
YOR094W	ARF3	1.12129	0.9236	-0.27982							YGL039W	YGL039W	0.541949	0.481403	-0.170913
YDR138W	HPR1	0.966252	0.796001	-0.27963							YKL053C-A	MDM35	0.400905	0.356144	-0.170797
YDR461W	MFA1	0.212362	0.174952	-0.279563							YGR179C	OKP1	0.720102	0.639706	-0.170791
YOR245C	DGA1	0.957552	0.78891	-0.27949							YNL169C	PSD1	0.656789	0.583472	-0.170765
YPR138C	MEP3	1.13292	0.933396	-0.279485							YOL007C	CSI2	0.832169	0.739294	-0.17073
YDL213C	NOP6	1.24208	1.0234	-0.27938							YML021C	UNG1	0.911949	0.810187	-0.170698
YKR004C	ECM9	0.409158	0.33716	-0.279225							YLR421C	RPN13	1.44502	1.28392	-0.17053
YHR148W	IMP3	0.281876	0.232301	-0.279065							YHR140W	YHR140W	0.582964	0.517998	-0.170459
YHR011W	DIA4	1.1903	0.980976	-0.279037							YCR075W-A	YCR075W-A	0.243762	0.216624	-0.170284
YDL010W	GRX6	1.164	0.959402	-0.278885							YER139C	RTR1	0.667974	0.593622	-0.170248
YBL106C	SRO77	1.16077	0.956747	-0.278871							YLR405W	DUS4	0.568616	0.505345	-0.170187
YMR158W	MRPS8	0.209026	0.172337	-0.278456							YLR377C	FBP1	0.217429	0.19324	-0.170147
YHR185C	PFS1	0.168373	0.138823	-0.278416							YGL004C	RPN14	0.728524	0.647574	-0.16993
YHL038C	CBP2	0.865878	0.713957	-0.278326							YKL040C	NFU1	0.63306	0.562921	-0.169409
YLR221C	RSA3	0.979052	0.80752	-0.277888							YOR106W	VAM3	0.594371	0.528544	-0.169341
YPR011C	YPR011C	1.46944	1.21221	-0.277621							YER044C	ERG28	0.720329	0.640592	-0.169251
YPL040C	ISM1	0.686825	0.566659	-0.27746							YOR094W	ARF3	1.12129	0.99731	-0.169045
YBL022C	PIM1	1.36667	1.12766	-0.27733							YER098W	UBP9	0.728838	0.648252	-0.169043
YBR128C	ATG14	0.431272	0.355853	-0.277317							YGR256W	GND2	1.16299	1.03461	-0.168755
YOR342C	YOR342C	0.935673	0.772194	-0.277042							YDR152W	GIR2	1.02612	0.912918	-0.168636
YMR044W	IOC4	1.40452	1.15915	-0.277004							YNL157W	IGO1	0.661086	0.588179	-0.168581
YPR112C	MRD1	1.4413	1.18966	-0.276814							YMR215W	GAS3	1.3647	1.21425	-0.168516
YGR119C	NUP57	1.76421	1.45623	-0.276788							YKL067W	YNK1	1.45012	1.29027	-0.168493
YNL160W	YGP1	1.17711	0.971701	-0.276659							YGL263W	COS12	0.349567	0.311053	-0.168412
YJL085W	EXO70	0.993577	0.820429	-0.276253							YPR116W	RRG8	0.585408	0.520977	-0.168222
YML114C	TAF8	0.913694	0.754496	-0.276197							YGL225W	VRG4	1.21203	1.07866	-0.168182
YAL028W	FRT2	0.784985	0.64825	-0.276114							YBR087W	RFC5	0.432471	0.384909	-0.168086
YHR184W	SSP1	0.199134	0.164458	-0.276025							YLR056W	ERG3	1.10266	0.981424	-0.168035
YKL025C	PAN3	1.32333	1.09289	-0.276023							YNR045W	PET494	0.46049	0.409882	-0.167962
YMR192W	GYL1	0.636817	0.52593	-0.276007							YMR160W	YMR160W	1.2882	1.14669	-0.167878
YKR075C	YKR075C	0.361027	0.298174	-0.275952							YPR133C	SPN1	1.2304	1.09535	-0.167736
YOL119C	MCH4	1.53717	1.26996	-0.275491							YLL063C	AYT1	0.335238	0.298456	-0.167664
YBR233W	PBP2	1.19828	0.990158	-0.275231							YHL013C	OTU2	0.888324	0.790977	-0.16745
YKR002W	PAP1	2.28154	1.88576	-0.274862							YMR131C	RRB1	0.889874	0.79245	-0.167281
YJL179W	PFD1	0.493622	0.408087	-0.274533							YJR096W	YJR096W	0.828387	0.737721	-0.16723
YLR040C	AFB1	1.82988	1.51304	-0.2743							YOL093W	TRM10	1.04717	0.93256	-0.167229
YGR084C	MRP13	0.358933	0.296785	-0.274297							YER096W	SHC1	1.05359	0.938313	-0.167179
YDR492W	IZH1	0.89919	0.743517	-0.274261							YMR281W	GPI12	0.341126	0.303818	-0.167097
YOR129C	AFI1	0.789779	0.653091	-0.274165							YOR283W	YOR283W	1.22143	1.08789	-0.167032
YPL096W	PNG1	1.61204	1.3332	-0.274001							YNL290W	RFC3	1.19153	1.06128	-0.16701
YOR215C	AIM41	0.732759	0.606048	-0.273905							YMR154C	RIM13	0.528882	0.471069	-0.167007
YPR158W	CUR1	0.297129	0.245761	-0.27383							YMR135C	GID8	1.3365	1.19047	-0.166926
YKL164C	PIR1	1.12225	0.928265	-0.273788							YCR009C	RVS161	0.807944	0.719671	-0.166918
YBR050C	REG2	0.431187	0.356813	-0.273145							YDR317W	HIM1	0.596395	0.531292	-0.166763
YOR008C	SLG1	1.24572	1.03087	-0.273128							YMR159C	ATG16	0.85215	0.759337	-0.166366
YBR073W	RDH54	1.81483	1.50184	-0.2731							YPL165C	SET6	0.296039	0.263874	-0.165938
YOR239W	ABP140	1.88211	1.55755	-0.273065							YBR291C	CTP1	0.418955	0.373448	-0.16589
YNL077W	APJ1	0.691603	0.5724	-0.272921							YNL119W	NCS2	0.401746	0.35816	-0.165678
YMR009W	ADI1	0.618647	0.512029	-0.27289							YAL009W	SPO7	0.981463	0.875191	-0.165335
YML065W	ORC1	1.41648	1.173	-0.272118							YDR410C	STE14	0.28251	0.251931	-0.165272
YPL042C	SSN3	0.782337	0.647907	-0.272004							YJL069C	UTP18	0.482161	0.429995	-0.165197
YGL057C	GEP7	0.363997	0.301509	-0.271725							YHR036W	BRL1	0.626162	0.558526	-0.164911
YGR276C	RNH70	1.18009	0.977612	-0.271565							YDL078C	MDH3	3.13962	2.80053	-0.164892
YLR128W	DCN1	0.86206	0.714203	-0.271453							YIR008C	PRI1	0.767643	0.68478	-0.164795
YDR146C	SWI5	1.22002	1.01077	-0.271451							YNL184C	YNL184C	0.25635	0.228707	-0.164617
YDR198C	RKM2	0.835737	0.692437	-0.271367							YLR033W	RSC58	1.37669	1.22826	-0.164579
YDL113C	ATG20	0.682366	0.565393	-0.271292							YDR524C	AGE1	0.800371	0.714113	-0.164517
YPR143W	RRP15	0.818488	0.678218	-0.271212							YOR244W	ESA1	0.407209	0.363351	-0.164403
YPL179W	PPQ1	1.21801	1.00955	-0.270817							YML001W	YPT7	1.02516	0.914748	-0.164399
YJL028W	YJL028W	0.326969	0.271064	-0.270517							YHR198C	AIM18	0.329937	0.294411	-0.164362
YDR358W	GGA1	0.993016	0.823299	-0.270401							YOL095C	HMI1	0.66977	0.597725	-0.164183
YHR104W	GRE3	2.70237	2.24063	-0.270326							YOR278W	HEM4	0.502726	0.448689	-0.164058
YLR082C	SRL2	1.39722	1.15852	-0.270271							YFR037C	RSC8	2.6513	2.36685	-0.163729
YLR145W	RMP1	0.811816	0.673148	-0.270229							YJL180C	ATP12	0.430759	0.384552	-0.163702
YDL126C	CDC48	2.21706	1.83843	-0.270177							YML102W	CAC2	1.33715	1.19391	-0.163469
YMR064W	AEP1	0.490492	0.406759	-0.270053							YKL207W	EMC3	0.861329	0.769083	-0.163426
YLR286C	CTS1	1.2632	1.04756	-0.270046							YHR135C	YCK1	1.79733	1.60484	-0.163423
YKR089C	TGL4	1.41408	1.17294	-0.269725							YGL098W	USE1	1.07141	0.956679	-0.163408
YER116C	SLX8	1.81638	1.50684	-0.269543							YLR268W	SEC22	0.680451	0.607666	-0.163213
YDL122W	UBP1	0.932632	0.773986	-0.269001							YDR513W	GRX2	1.29259	1.15445	-0.163058
YFR033C	QCR6	2.17021	1.8014	-0.268721							YNL098C	RAS2	1.15269	1.02973	-0.162739
YKL051W	SFK1	0.549135	0.455949	-0.268288							YIL154C	IMP2	1.02824	0.918576	-0.162707
YML068W	ITT1	1.27792	1.06111	-0.268226							YDR079W	PET100	0.262593	0.234603	-0.162606
YPR045C	THP3	0.606866	0.503936	-0.268137							YNL332W	THI12	0.453603	0.405267	-0.162555
YHL019C	APM2	1.55842	1.29447	-0.26773							YKL170W	MRPL38	0.582432	0.520385	-0.162511
YGR187C	HGH1	0.778065	0.646357	-0.267561							YOR362C	PRE10	1.2642	1.12967	-0.162323
YOL109W	ZEO1	0.260852	0.216727	-0.267351							YJL073W	JEM1	1.06373	0.950676	-0.162107
YOR069W	VPS5	1.25528	1.04295	-0.26734							YHR179W	OYE2	0.84913	0.758884	-0.162105
YGL095C	VPS45	1.03379	0.858976	-0.267254							YML032C	RAD52	0.952282	0.851116	-0.162032
YHR088W	RPF1	0.857233	0.712335	-0.267132							YOL056W	GPM3	0.528475	0.472345	-0.161993
YCR084C	TUP1	2.25951	1.87783	-0.266939							YBR293W	VBA2	0.571648	0.510945	-0.161958
YGR240C	PFK1	1.00536	0.835542	-0.266932							YIL076W	SEC28	0.862613	0.771049	-0.161891
YPL169C	MEX67	1.23186	1.02378	-0.266931							YOR250C	CLP1	0.556276	0.497295	-0.161699
YNL148C	ALF1	3.51706	2.92323	-0.266808							YML121W	GTR1	1.05884	0.946624	-0.161622
YHR154W	RTT107	1.50018	1.24697	-0.266706							YOR390W	FEX1	0.61764	0.552251	-0.161443
YHR103W	SBE22	1.04072	0.865124	-0.266601							YDL135C	RDI1	1.59743	1.42836	-0.161395
YNL024C	YNL024C	0.490978	0.408176	-0.266469							YLR275W	SMD2	0.302569	0.270569	-0.16127
YML035C	AMD1	0.840283	0.698584	-0.266441							YOR018W	ROD1	0.765873	0.684874	-0.161265
YMR160W	YMR160W	1.2882	1.07106	-0.266319							YBR271W	EFM2	0.938302	0.839263	-0.160929
YDR416W	SYF1	1.64076	1.36425	-0.266259							YJL088W	ARG3	0.506279	0.452925	-0.160661
YOR166C	SWT1	0.488116	0.405946	-0.265934							YKR069W	MET1	0.631409	0.564878	-0.160637
YMR234W	RNH1	0.694253	0.577451	-0.265762							YPL002C	SNF8	0.686025	0.613777	-0.160548
YJR110W	YMR1	1.35332	1.12584	-0.265502							YOL122C	SMF1	0.680061	0.608441	-0.160546
YGR241C	YAP1802	1.63288	1.35841	-0.265492							YDR321W	ASP1	1.3868	1.24078	-0.160514
YGR188C	BUB1	0.756273	0.629157	-0.265487							YDL201W	TRM8	0.62559	0.559777	-0.160366
YDR176W	NGG1	1.06974	0.889983	-0.265404							YLL012W	YEH1	0.814178	0.728534	-0.160347
YGR200C	ELP2	2.70649	2.25185	-0.265314							YBR207W	FTH1	0.763914	0.683583	-0.160294
YDL234C	GYP7	0.831357	0.691741	-0.265237							YBR085W	AAC3	0.902397	0.807521	-0.160261
YKR054C	DYN1	2.00284	1.66658	-0.265161							YML101C	CUE4	0.355207	0.317863	-0.160257
YOR089C	VPS21	1.36461	1.13565	-0.264962							YBL003C	HTA2	0.333338	0.298329	-0.160079
YDR033W	MRH1	0.897236	0.746704	-0.26495							YJR085C	YJR085C	1.02572	0.91831	-0.159586
YBR293W	VBA2	0.571648	0.475784	-0.26482							YKL086W	SRX1	0.278402	0.249256	-0.159539
YER142C	MAG1	1.48807	1.23867	-0.264643							YDR003W	RCR2	0.692756	0.62026	-0.159475
YNL212W	VID27	1.96254	1.63367	-0.264605							YPL003W	ULA1	1.11579	0.99907	-0.15941
YOR105W	YOR105W	0.808322	0.672949	-0.264432							YMR214W	SCJ1	1.41946	1.2711	-0.159262
YGR113W	DAM1	0.538574	0.448391	-0.264389							YDL111C	RRP42	0.504827	0.452107	-0.159124
YKR093W	PTR2	1.07398	0.894183	-0.264323							YGL196W	DSD1	0.99364	0.889948	-0.159002
YPR021C	AGC1	1.50705	1.25489	-0.264173							YLR203C	MSS51	1.32828	1.18971	-0.158943
YLR035C	MLH2	0.932543	0.776533	-0.264123							YOL104C	NDJ1	0.634209	0.568055	-0.158929
YAL047C	SPC72	0.829245	0.69064	-0.263865							YHR134W	WSS1	0.993766	0.890328	-0.15857
YDR463W	STP1	0.695033	0.578873	-0.263834							YJL049W	YJL049W	1.23567	1.10707	-0.15855
YGR042W	YGR042W	0.541554	0.451127	-0.263573							YER004W	FMP52	1.34446	1.20469	-0.158363
YDL063C	SYO1	0.776295	0.646682	-0.263549							YLR205C	HMX1	0.531883	0.47662	-0.158269
YJL083W	TAX4	0.693902	0.578185	-0.263201							YCL057C-A	MIC10	0.610481	0.547141	-0.158032
YPR019W	MCM4	1.22514	1.02091	-0.26309							YGL192W	IME4	0.513271	0.46018	-0.157521
YBR138C	YBR138C	0.643355	0.536181	-0.262895							YDL106C	PHO2	0.822569	0.737497	-0.157499
YDR306C	YDR306C	0.562067	0.468441	-0.262873							YNL306W	MRPS18	1.72998	1.55131	-0.157274
YBR029C	CDS1	0.727124	0.606035	-0.262799							YER134C	YER134C	0.932768	0.83654	-0.157084
YDL216C	RRI1	0.723319	0.60287	-0.262785							YNL107W	YAF9	0.424608	0.380812	-0.157051
YBR105C	VID24	0.524462	0.437128	-0.262782							YMR126C	DLT1	0.341939	0.306699	-0.156915
YHR090C	YNG2	0.248543	0.207175	-0.262641							YCR086W	CSM1	0.32148	0.28842	-0.156558
YBR017C	KAP104	1.82489	1.52134	-0.262466							YGR282C	BGL2	1.36609	1.22569	-0.156452
YOR052C	TMC1	0.368416	0.307135	-0.262462							YKL047W	ANR2	1.11871	1.00379	-0.156369
YNR039C	ZRG17	1.20395	1.00376	-0.262361							YNL096C	RPS7B	0.742133	0.665941	-0.156283
YIL089W	YIL089W	0.604617	0.504199	-0.262028							YGR252W	GCN5	1.30322	1.16947	-0.156226
YAL053W	FLC2	0.855152	0.71317	-0.261934							YMR024W	MRPL3	0.439819	0.394747	-0.155982
YKL125W	RRN3	0.460419	0.383976	-0.261933							YBL025W	RRN10	0.528615	0.47455	-0.155658
YBL054W	TOD6	0.835252	0.696759	-0.261552							YBR154C	RPB5	0.920618	0.82657	-0.155465
YLR298C	YHC1	0.524998	0.438121	-0.260983							YGL130W	CEG1	0.801279	0.719545	-0.15522
YML075C	HMG1	1.05135	0.877446	-0.260856							YJL045W	YJL045W	0.489964	0.439996	-0.155186
YDR439W	LRS4	0.617852	0.51566	-0.26084							YEL027W	VMA3	1.23389	1.10806	-0.155177
YDL211C	YDL211C	0.457355	0.38174	-0.260722							YOL092W	YPQ1	0.812635	0.729787	-0.155131
YDR390C	UBA2	1.32725	1.10782	-0.260709							YFL027C	GYP8	0.587882	0.52796	-0.155098
YHR066W	SSF1	0.437528	0.365235	-0.260552							YGR260W	TNA1	1.25652	1.12882	-0.154612
YER022W	SRB4	1.06711	0.890839	-0.260469							YJL110C	GZF3	0.527481	0.47404	-0.154112
YJL014W	CCT3	2.73602	2.28438	-0.260276							YOL069W	NUF2	0.719	0.646161	-0.154098
YDR331W	GPI8	0.782513	0.653428	-0.260087							YKL144C	RPC25	0.456054	0.409897	-0.153942
YPL105C	SYH1	0.899535	0.751152	-0.260075							YGR057C	LST7	0.434639	0.39066	-0.153907
YMR080C	NAM7	1.26236	1.05417	-0.260005							YGR289C	MAL11	1.06683	0.958935	-0.153832
YBR007C	DSF2	1.04309	0.871077	-0.259995							YGL080W	MPC1	0.265448	0.238601	-0.15383
YOL010W	RCL1	0.755885	0.631252	-0.259951							YOL097C	WRS1	1.07469	0.966125	-0.153634
YPL180W	TCO89	1.20939	1.01004	-0.259864							YMR208W	ERG12	1.34217	1.20663	-0.153582
YLR039C	RIC1	1.05466	0.880839	-0.259828							YKL117W	SBA1	4.48433	4.03163	-0.153531
YGR128C	UTP8	0.673183	0.562237	-0.259821							YDR323C	PEP7	0.653774	0.587801	-0.153464
YHR161C	YAP1801	1.35551	1.13212	-0.25981							YEL057C	YEL057C	0.282834	0.254313	-0.153352
YPL135W	ISU1	0.298648	0.249444	-0.259732							YBR297W	MAL33	1.12221	1.00922	-0.153102
YDR383C	NKP1	0.703397	0.587545	-0.259639							YJR135W-A	TIM8	0.229488	0.206393	-0.153024
YML006C	GIS4	0.719188	0.600793	-0.2595							YJR100C	AIM25	0.73993	0.665505	-0.152941
YOR003W	YSP3	1.16779	0.975611	-0.2594							YLR265C	NEJ1	0.404071	0.36344	-0.15289
YIL040W	APQ12	0.33572	0.280485	-0.259335							YIL122W	POG1	0.900123	0.809735	-0.152672
YKL012W	PRP40	1.14709	0.958482	-0.259155							YHR199C	AIM46	0.410936	0.369756	-0.152339
YDR528W	HLR1	0.691511	0.57784	-0.259081							YDR354W	TRP4	0.835349	0.751656	-0.152306
YMR025W	CSI1	0.282014	0.23567	-0.258998							YKR102W	FLO10	3.02948	2.72597	-0.1523
YOR221C	MCT1	1.07155	0.895514	-0.258913							YNL158W	PGA1	0.856285	0.770639	-0.152035
YGL233W	SEC15	0.830522	0.694185	-0.258699							YNR015W	SMM1	0.681701	0.613618	-0.151799
YER154W	OXA1	1.15213	0.963024	-0.258663							YER120W	SCS2	1.87788	1.69043	-0.151717
YDR282C	YDR282C	1.0089	0.843361	-0.258567							YPR131C	NAT3	0.506432	0.455945	-0.151507
YPL202C	AFT2	0.625623	0.523026	-0.258411							YOR348C	PUT4	1.43263	1.29012	-0.151163
YMR089C	YTA12	2.18165	1.824	-0.258319							YGR080W	TWF1	0.849535	0.765034	-0.151149
YNR045W	PET494	0.46049	0.385014	-0.25826							YML110C	COQ5	2.44242	2.19986	-0.150901
YCL056C	PEX34	0.56994	0.476594	-0.258048							YHR105W	YPT35	0.866626	0.780585	-0.150854
YHR001W-A	QCR10	0.288832	0.24162	-0.25749							YLR178C	TFS1	1.59291	1.43477	-0.150842
YNR020C	ATP23	1.86666	1.56185	-0.2572							YOR157C	PUP1	1.50317	1.35399	-0.150797
YIL098C	FMC1	0.315586	0.264057	-0.257184							YJR097W	JJJ3	0.837443	0.754462	-0.150544
YGL144C	ROG1	0.974383	0.815374	-0.257028							YDR121W	DPB4	0.687574	0.619444	-0.15054
YOL078W	AVO1	0.823888	0.689566	-0.256759							YBR259W	YBR259W	0.613397	0.552631	-0.150503
YGL108C	YGL108C	0.519617	0.43494	-0.256633							YIL110W	HPM1	0.608016	0.547806	-0.150445
YLR205C	HMX1	0.531883	0.445209	-0.256626							YHR030C	SLT2	1.07209	0.965977	-0.15036
YGL062W	PYC1	0.835046	0.69897	-0.256625							YDR400W	URH1	0.943992	0.850572	-0.150341
YPL268W	PLC1	0.87439	0.731922	-0.256587							YHR040W	BCD1	1.74086	1.56874	-0.150192
YJL031C	BET4	0.762308	0.638123	-0.256539							YPR106W	ISR1	0.43207	0.389389	-0.150053
YEL072W	RMD6	0.404973	0.339045	-0.25635							YKR039W	GAP1	1.94231	1.75054	-0.149975
YOR193W	PEX27	0.16893	0.141433	-0.256307							YNL230C	ELA1	0.446964	0.40293	-0.149631
YNR062C	YNR062C	0.708484	0.593168	-0.256296							YHR081W	LRP1	1.05047	0.947006	-0.149589
YJL052W	TDH1	2.55917	2.14293	-0.256092							YDR130C	FIN1	0.306669	0.276469	-0.149563
YHR138C	YHR138C	0.659968	0.552703	-0.255891							YAL039C	CYC3	0.830955	0.749158	-0.149501
YCR066W	RAD18	0.577668	0.483797	-0.255838							YHL019C	APM2	1.55842	1.40506	-0.14946
YDL207W	GLE1	0.939382	0.786795	-0.255725							YPL204W	HRR25	1.17232	1.05696	-0.149451
YKL034W	TUL1	1.35784	1.13737	-0.255617							YGR086C	PIL1	1.38919	1.25256	-0.149366
YGR236C	SPG1	0.309902	0.259688	-0.255031							YKL081W	TEF4	1.25338	1.13012	-0.149346
YGL171W	ROK1	0.817215	0.684965	-0.254685							YHR153C	SPO16	0.416053	0.375152	-0.149293
YLR052W	IES3	0.317953	0.266525	-0.25454							YNL051W	COG5	0.403476	0.363834	-0.149201
YGL083W	SCY1	2.07572	1.74017	-0.254384							YOR006C	TSR3	1.26728	1.14283	-0.149126
YKR014C	YPT52	2.79866	2.34656	-0.254189							YDR051C	DET1	0.82918	0.747781	-0.14907
YLR362W	STE11	1.38624	1.16232	-0.254166							YKR087C	OMA1	0.499584	0.450645	-0.148736
YBR162W-A	YSY6	0.81133	0.680338	-0.254037							YGL193C	YGL193C	1.09619	0.988992	-0.148464
YDR348C	PAL1	1.55404	1.30315	-0.254021							YDR181C	SAS4	0.741323	0.668866	-0.148386
YGL065C	ALG2	0.643841	0.53991	-0.253985							YGL164C	YRB30	0.905421	0.817093	-0.148089
YGR221C	TOS2	0.820187	0.687867	-0.253823							YFL003C	MSH4	0.338792	0.305751	-0.148042
Q0045	COX1	0.00903599	0.00757995	-0.253494							YGR277C	CAB4	1.60197	1.44577	-0.148008
YPR020W	ATP20	0.348788	0.292626	-0.253293							YOR212W	STE4	1.37036	1.23712	-0.14757
YBR001C	NTH2	1.92384	1.6141	-0.253263							YDR339C	FCF1	0.268699	0.242585	-0.147503
YML043C	RRN11	0.823144	0.690617	-0.253258							YLR262C	YPT6	1.0981	0.991632	-0.14714
YDR253C	MET32	0.516224	0.433131	-0.253195							YGL043W	DST1	0.86509	0.781216	-0.147128
YFR005C	SAD1	0.334437	0.280627	-0.253084							YGL101W	YGL101W	0.507114	0.457972	-0.14705
YPL074W	YTA6	1.27216	1.06752	-0.253018							YNL032W	SIW14	1.30233	1.17648	-0.146617
YDR083W	RRP8	0.77152	0.64764	-0.252511							YNL042W	BOP3	0.470811	0.425325	-0.146582
YOL130W	ALR1	0.770473	0.646767	-0.252499							YDR336W	YDR336W	0.375083	0.338921	-0.146261
YBR062C	YBR062C	0.628523	0.527646	-0.252395							YHR029C	YHI9	1.5362	1.38813	-0.146224
YIL035C	CKA1	1.39254	1.16942	-0.251919							YDR318W	MCM21	0.604377	0.546182	-0.146066
YMR200W	ROT1	0.961946	0.807877	-0.25182							YDR479C	PEX29	0.596047	0.538674	-0.146014
YDL108W	KIN28	0.506732	0.425754	-0.251201							YBR105C	VID24	0.524462	0.474049	-0.145805
YJL104W	PAM16	1.4071	1.18225	-0.251185							YDR140W	MTQ2	0.723866	0.654289	-0.145795
YML104C	MDM1	1.38557	1.16421	-0.251121							YOL133W	HRT1	0.53002	0.479084	-0.145768
YKR020W	VPS51	0.683261	0.57417	-0.250958							YOR164C	GET4	1.55926	1.40949	-0.145685
YDL102W	POL3	1.40113	1.17758	-0.250772							YNR043W	MVD1	1.44855	1.30944	-0.145665
YBR235W	VHC1	1.14289	0.960555	-0.250742							YER009W	NTF2	1.05768	0.956186	-0.145537
YMR052W	FAR3	0.406726	0.341874	-0.250592							YGL250W	RMR1	0.662558	0.599002	-0.145486
YJL070C	YJL070C	0.742209	0.624099	-0.250049							YJL023C	PET130	0.310423	0.280653	-0.145445
YNL021W	HDA1	1.66178	1.39755	-0.249831							YDR363W	ESC2	0.738325	0.667646	-0.145171
YDL024C	DIA3	0.464857	0.390964	-0.249752							YDR297W	SUR2	0.58255	0.526793	-0.145146
YBR179C	FZO1	0.742743	0.624814	-0.249437							YER056C-A	RPL34A	0.32152	0.290763	-0.145064
YPR091C	NVJ2	1.18594	0.997678	-0.249389							YLL022C	HIF1	1.9105	1.72787	-0.14495
YPR147C	YPR147C	0.901266	0.758234	-0.249311							YKL080W	VMA5	2.2922	2.07314	-0.144918
YDR103W	STE5	0.614294	0.516866	-0.24914							YEL007W	MIT1	1.73237	1.56687	-0.144862
YJR053W	BFA1	1.27366	1.07165	-0.249136							YBR157C	ICS2	0.435485	0.393884	-0.144852
YPL069C	BTS1	0.389613	0.327855	-0.248985							YDR050C	TPI1	2.35602	2.13138	-0.144562
YBR229C	ROT2	1.53712	1.29352	-0.24892							YGR165W	MRPS35	0.514899	0.465806	-0.14456
YLR410W	VIP1	1.12442	0.946298	-0.248813							YNL264C	PDR17	0.956802	0.865629	-0.144472
YDR320C	SWA2	1.18449	0.996888	-0.248766							YPL051W	ARL3	0.549348	0.497087	-0.144223
YFR022W	ROG3	0.590653	0.497126	-0.248698							YDR353W	TRR1	1.3135	1.18857	-0.144195
YDR211W	GCD6	1.86792	1.5723	-0.248553							YFL034C-A	RPL22B	0.169923	0.153773	-0.144082
YPL207W	TYW1	2.35096	1.97892	-0.248543							YEL006W	YEA6	0.565978	0.512195	-0.144053
YGR212W	SLI1	0.53726	0.452311	-0.248304							YGR110W	CLD1	0.507026	0.458883	-0.143931
YOR027W	STI1	2.33546	1.9664	-0.248151							YLR306W	UBC12	0.316357	0.286321	-0.143918
YLR228C	ECM22	1.18448	0.997405	-0.248005							YLR002C	NOC3	0.75958	0.687467	-0.143911
YOL116W	MSN1	0.759342	0.639444	-0.247932							YMR235C	RNA1	1.70658	1.54477	-0.14372
YDR206W	EBS1	1.27677	1.07528	-0.24779							YLR201C	COQ9	0.894	0.809238	-0.143709
YDL147W	RPN5	1.84841	1.55675	-0.247746							YCR015C	YCR015C	0.593102	0.536872	-0.143702
YCL045C	EMC1	1.36516	1.15014	-0.247268							YLR098C	CHA4	0.454006	0.41105	-0.143397
YBL086C	YBL086C	1.04502	0.880542	-0.247062							YCR036W	RBK1	1.17744	1.06606	-0.143363
YOR080W	DIA2	0.539418	0.454613	-0.246763							YDR214W	AHA1	3.61263	3.27098	-0.143325
YOR036W	PEP12	1.38005	1.16313	-0.246708							YOR287C	RRP36	0.700699	0.634496	-0.143184
YFL056C	AAD6	0.75422	0.635681	-0.246683							YOL073C	DSC2	0.55423	0.501882	-0.143136
YBR240C	THI2	0.410416	0.345914	-0.246672							YGR231C	PHB2	1.71184	1.55058	-0.142741
YDR263C	DIN7	1.1378	0.95906	-0.24655							YJL148W	RPA34	1.41441	1.28123	-0.142667
YGR057C	LST7	0.434639	0.366366	-0.246533							YBL093C	ROX3	1.18336	1.07201	-0.14256
YDR021W	FAL1	0.880663	0.742437	-0.246322							YMR210W	YMR210W	0.957608	0.867573	-0.14245
YNL230C	ELA1	0.446964	0.376818	-0.246291							YAL042W	ERV46	1.71642	1.55525	-0.142259
YEL011W	GLC3	1.2361	1.04233	-0.245993							YBR243C	ALG7	1.15957	1.05096	-0.141882
YJR005W	APL1	0.462705	0.390176	-0.24597							YIL010W	DOT5	1.26804	1.14933	-0.141812
YLR265C	NEJ1	0.404071	0.340736	-0.245956							YAL044W-A	YAL044W-A	0.400721	0.363229	-0.141717
YLR289W	GUF1	1.05506	0.889696	-0.245942							YDL226C	GCS1	1.69849	1.53971	-0.141594
YBL103C	RTG3	1.22028	1.02916	-0.245752							YDR486C	VPS60	1.03827	0.941208	-0.141593
YPR153W	YPR153W	0.844408	0.712165	-0.245728							YGR012W	YGR012W	0.846283	0.767193	-0.141549
YDR049W	VMS1	1.28047	1.08017	-0.245409							YDR022C	ATG31	0.306923	0.278254	-0.141471
YDR189W	SLY1	0.969016	0.817453	-0.245384							YLR325C	RPL38	0.291036	0.263876	-0.141338
YHR084W	STE12	2.28682	1.92935	-0.245225							YDR463W	STP1	0.695033	0.630188	-0.141298
YOR317W	FAA1	1.0143	0.85581	-0.245117							YCL044C	MGR1	1.64793	1.49433	-0.141159
YFR048W	RMD8	0.664811	0.560951	-0.24507							YIL050W	PCL7	0.335162	0.303988	-0.140844
YEL063C	CAN1	1.20143	1.0139	-0.244841							YOR026W	BUB3	0.474629	0.430491	-0.140817
YKR044W	UIP5	0.621646	0.524663	-0.244701							YMR023C	MSS1	0.576417	0.522886	-0.140619
YHR073W	OSH3	0.769565	0.649583	-0.244529							YJL081C	ARP4	1.16428	1.05618	-0.140591
YDL077C	VAM6	1.17452	0.991436	-0.244483							YKL011C	CCE1	0.556249	0.504617	-0.140541
YJR152W	DAL5	0.494197	0.417228	-0.244249							YLR146C	SPE4	0.706595	0.641168	-0.140181
YOR005C	DNL4	0.778786	0.657531	-0.244169							YBR066C	NRG2	0.296554	0.269106	-0.140123
YNL257C	SIP3	0.858678	0.725314	-0.243511							YDR009W	GAL3	1.05936	0.961398	-0.139993
YJL010C	NOP9	1.63949	1.38489	-0.243476							YPL218W	SAR1	0.892621	0.810183	-0.1398
YJL204C	RCY1	0.451246	0.38124	-0.243215							YDR222W	YDR222W	0.481517	0.437071	-0.139718
YJR086W	STE18	0.225181	0.190249	-0.243195							YBR260C	RGD1	0.715533	0.64976	-0.139111
YLL055W	YCT1	0.480072	0.40571	-0.242802							YIL124W	AYR1	1.56899	1.42499	-0.138891
YDR311W	TFB1	0.709847	0.599932	-0.242709							YDR087C	RRP1	0.743101	0.674911	-0.13886
YJR049C	UTR1	1.76399	1.49093	-0.242625							YPL015C	HST2	0.880227	0.799455	-0.138859
YLR094C	GIS3	0.653539	0.552384	-0.242602							YPL211W	NIP7	0.480879	0.436753	-0.138858
YIR017C	MET28	0.404308	0.341794	-0.242329							YDR224C	HTB1	0.252005	0.2289	-0.138738
YHR006W	STP2	0.605369	0.511937	-0.241848							YPR002W	PDH1	0.284461	0.258432	-0.138446
YNR038W	DBP6	0.628155	0.531218	-0.241815							YOR215C	AIM41	0.732759	0.665784	-0.138283
YLR105C	SEN2	0.665289	0.562664	-0.241709							YDR231C	COX20	1.08951	0.990005	-0.138176
YOR287C	RRP36	0.700699	0.592649	-0.241616							YGL148W	ARO2	1.75933	1.59904	-0.137817
YAL036C	RBG1	1.76661	1.4946	-0.241219							YGL056C	SDS23	1.45368	1.3213	-0.137755
YKL174C	TPO5	1.34124	1.13475	-0.241187							YMR127C	SAS2	0.658331	0.598418	-0.137658
YNL132W	KRE33	0.881151	0.745529	-0.241125							YLR126C	YLR126C	1.86566	1.69591	-0.13763
YLR357W	RSC2	0.919656	0.778213	-0.24093							YFL029C	CAK1	1.13062	1.02809	-0.137148
YDL074C	BRE1	0.769089	0.651007	-0.240477							YGR049W	SCM4	0.545338	0.495916	-0.137054
YMR014W	BUD22	1.47873	1.25173	-0.240426							YPL139C	UME1	2.09938	1.90918	-0.137013
YOR311C	DGK1	0.561805	0.475568	-0.240418							YAL025C	MAK16	1.54413	1.40437	-0.136871
YML027W	YOX1	1.45961	1.23565	-0.240314							YHR111W	UBA4	0.774027	0.704059	-0.136687
YDR073W	SNF11	0.278866	0.236081	-0.240286							YPL030W	TRM44	0.597523	0.543558	-0.136562
YLR025W	SNF7	3.94121	3.33655	-0.240281							YLR291C	GCD7	0.775294	0.705459	-0.136182
YDR307W	PMT7	0.902976	0.764479	-0.240211							YIL045W	PIG2	0.809951	0.737042	-0.136086
YOR158W	PET123	0.475265	0.4024	-0.240101							YDR296W	MHR1	1.17452	1.0688	-0.136076
YLL029W	FRA1	1.27072	1.07592	-0.240067							YGR232W	NAS6	1.06573	0.969842	-0.136025
YDR415C	YDR415C	0.819953	0.694303	-0.239975							YBR111C	YSA1	1.73663	1.58038	-0.136018
YPR007C	REC8	0.530397	0.449198	-0.239721							YML087C	AIM33	0.62117	0.565293	-0.135988
YPL046C	ELC1	0.756413	0.640625	-0.239694							YDL036C	PUS9	0.853267	0.776614	-0.1358
YJL131C	AIM23	0.836594	0.708732	-0.239288							YIR036C	IRC24	2.00561	1.82559	-0.135682
YJL091C	GWT1	0.431351	0.365434	-0.239251							YCR066W	RAD18	0.577668	0.52587	-0.135534
YPL194W	DDC1	1.06823	0.905151	-0.238994							YLR008C	PAM18	0.412038	0.37515	-0.135312
YGL238W	CSE1	0.938377	0.795186	-0.238875							YNL275W	BOR1	0.499336	0.454673	-0.135181
YER044C	ERG28	0.720329	0.61045	-0.238784							YLR244C	MAP1	0.636486	0.579594	-0.135087
YDR068W	DOS2	1.18729	1.00622	-0.238734							YLR295C	ATP14	0.504205	0.459164	-0.135002
YLR116W	MSL5	0.670879	0.568581	-0.238686							YML017W	PSP2	1.78267	1.62369	-0.134765
YHR172W	SPC97	0.96046	0.814035	-0.238635							YPR152C	URN1	1.05323	0.959391	-0.134631
YNR063W	YNR063W	0.791777	0.671098	-0.238571							YCR038C	BUD5	0.567965	0.517398	-0.134526
YNL177C	MRPL22	1.62256	1.37529	-0.238527							YMR306W	FKS3	1.41239	1.28695	-0.134189
YMR040W	YET2	0.321988	0.272921	-0.238523							YIL013C	PDR11	0.766892	0.69879	-0.134165
YJR040W	GEF1	1.8775	1.59142	-0.238499							YDR025W	RPS11A	0.650965	0.593186	-0.134097
YIL045W	PIG2	0.809951	0.686767	-0.238013							YMR077C	VPS20	0.55447	0.505292	-0.133992
YOL033W	MSE1	0.735163	0.623425	-0.237849							YFR012W	DCV1	1.38563	1.26284	-0.133866
YLR079W	SIC1	0.687392	0.583127	-0.237323							YIR035C	YIR035C	0.842205	0.767616	-0.133787
YML088W	UFO1	2.09568	1.77806	-0.237111							YOL038W	PRE6	1.40441	1.28008	-0.133723
YGR166W	TRS65	0.552741	0.468971	-0.237103							YLR143W	DPH6	0.55893	0.50947	-0.133672
YJR119C	JHD2	0.699677	0.59368	-0.237003							YML023C	NSE5	0.660561	0.602138	-0.133596
YKL163W	PIR3	0.549604	0.466353	-0.23697							YMR164C	MSS11	2.46781	2.25011	-0.133237
YLR345W	YLR345W	1.00337	0.851421	-0.236916							YDR519W	FPR2	0.993349	0.905765	-0.133164
YJL056C	ZAP1	0.811504	0.688635	-0.236858							YGL038C	OCH1	0.77543	0.707076	-0.133131
YKL132C	RMA1	0.633385	0.537521	-0.23676							YLR017W	MEU1	0.873167	0.796198	-0.13313
YLR026C	SED5	0.819761	0.695704	-0.236729							YOR197W	MCA1	2.73914	2.49777	-0.133079
YNR006W	VPS27	0.543485	0.46125	-0.236693							YFL030W	AGX1	0.49757	0.453745	-0.133016
YJL147C	YJL147C	0.510124	0.432953	-0.236635							YNR058W	BIO3	0.769576	0.70183	-0.132942
YPR083W	MDM36	0.535545	0.454613	-0.236368							YGL189C	RPS26A	0.195664	0.178443	-0.132919
YPR031W	NTO1	0.828249	0.703248	-0.23603							YGR142W	BTN2	1.0682	0.974321	-0.132713
YJL149W	DAS1	0.771899	0.655446	-0.235936							YKL168C	KKQ8	0.880899	0.803661	-0.13239
YER082C	UTP7	1.63335	1.38703	-0.235831							YBL059C-A	CMC2	0.198206	0.180842	-0.132271
YMR299C	DYN3	0.286622	0.243404	-0.235799							YIL043C	CBR1	1.62103	1.47908	-0.132214
YHR086W	NAM8	1.16178	0.986618	-0.235768							YMR146C	TIF34	1.31504	1.19995	-0.132125
YMR034C	YMR034C	0.464439	0.39442	-0.235756							YNL259C	ATX1	0.21855	0.199446	-0.131966
YNL051W	COG5	0.403476	0.342731	-0.235406							YOL157C	IMA2	0.340295	0.310557	-0.131931
YOR149C	SMP3	0.878383	0.746173	-0.23534							YER140W	EMP65	0.597606	0.54543	-0.1318
YPR173C	VPS4	2.59359	2.20361	-0.235083							YHL021C	AIM17	0.59236	0.540749	-0.131515
YDL124W	YDL124W	2.48702	2.11349	-0.234794							YLR192C	HCR1	2.34026	2.13673	-0.131268
YIR024C	INA22	0.582245	0.494867	-0.234586							YDR197W	CBS2	0.367973	0.335983	-0.131212
YLR214W	FRE1	0.8182	0.695436	-0.234536							YDR237W	MRPL7	0.618375	0.56468	-0.131047
YPL157W	TGS1	1.36626	1.16166	-0.234034							YBL102W	SFT2	1.41035	1.28793	-0.130997
YCL028W	RNQ1	2.73819	2.3282	-0.234008							YDR242W	AMD2	0.791207	0.722656	-0.130746
YBR028C	YPK3	0.974604	0.828712	-0.233946							YLL060C	GTT2	0.500653	0.457277	-0.130743
YEL055C	POL5	0.836456	0.711289	-0.233854							YPR079W	MRL1	0.355255	0.324498	-0.130646
YCL012C	YCL012C	0.245483	0.208754	-0.233817							YLR436C	ECM30	2.42423	2.21452	-0.130535
YLR149C	YLR149C	1.08335	0.921381	-0.233636							YDR105C	TMS1	0.856281	0.782476	-0.130037
YNL314W	DAL82	0.427224	0.363351	-0.233629							YHR161C	YAP1801	1.35551	1.23872	-0.129983
YJL125C	GCD14	1.6008	1.36148	-0.233621							YLL033W	IRC19	0.308139	0.281601	-0.129928
YDR168W	CDC37	2.05724	1.7497	-0.233606							YIL084C	SDS3	1.22916	1.12335	-0.129862
YBR227C	MCX1	2.1918	1.86446	-0.233352							YMR299C	DYN3	0.286622	0.261996	-0.129604
YJL025W	RRN7	0.626261	0.532957	-0.232745							YGL065C	ALG2	0.643841	0.58861	-0.129392
YNR023W	SNF12	0.75784	0.644951	-0.232703							YLR195C	NMT1	1.07364	0.981667	-0.129199
YKR067W	GPT2	0.894199	0.760998	-0.232702							YOR201C	MRM1	0.591676	0.541013	-0.129146
YDR520C	URC2	0.618612	0.526498	-0.232606							YOR347C	PYK2	2.25758	2.06457	-0.128933
YNL273W	TOF1	1.0399	0.885178	-0.232401							YMR099C	YMR099C	2.63945	2.41389	-0.128876
YDR026C	NSI1	1.36508	1.16201	-0.232359							YLR381W	CTF3	0.545513	0.498943	-0.128738
YGL035C	MIG1	0.890574	0.758138	-0.232276							YKL141W	SDH3	0.950508	0.86938	-0.128713
YML058W-A	HUG1	1.14089	0.971269	-0.232213							YPL215W	CBP3	0.379642	0.347241	-0.128706
YJL209W	CBP1	0.515255	0.438681	-0.232116							YDR013W	PSF1	0.314831	0.287978	-0.128622
YIL017C	VID28	0.938812	0.799292	-0.232114							YNL222W	SSU72	0.576353	0.527211	-0.128572
YKL079W	SMY1	0.903881	0.769613	-0.232001							YBR149W	ARA1	3.64172	3.33134	-0.128518
YJL133W	MRS3	0.874399	0.74463	-0.231768							YCR059C	YIH1	0.747291	0.683621	-0.128473
YDR342C	HXT7	1.49495	1.27323	-0.231611							YDR487C	RIB3	1.29698	1.18651	-0.128431
YMR019W	STB4	0.809172	0.689227	-0.231468							YOR303W	CPA1	0.718641	0.657559	-0.128151
YNL173C	MDG1	2.87572	2.44946	-0.231458							YIL093C	RSM25	0.504267	0.461487	-0.127899
YPL053C	KTR6	1.16266	0.990463	-0.231251							YML125C	PGA3	0.422303	0.386573	-0.127536
YER002W	NOP16	1.23654	1.05348	-0.231139							YML005W	TRM12	0.602194	0.551341	-0.127283
YFR001W	LOC1	0.941836	0.80247	-0.23103							YCR079W	PTC6	0.929963	0.85144	-0.127269
YBR163W	EXO5	0.689974	0.587946	-0.230858							YMR020W	FMS1	1.3108	1.20045	-0.126869
YDR475C	JIP4	0.908045	0.773957	-0.230511							YDR424C	DYN2	0.364786	0.334092	-0.126805
YER020W	GPA2	0.724206	0.617297	-0.230434							YDR099W	BMH2	3.29338	3.01635	-0.126761
YGR103W	NOP7	1.20253	1.02503	-0.230411							YLR431C	ATG23	0.761326	0.697386	-0.126558
YBL009W	ALK2	1.13444	0.967034	-0.230345							YBR270C	BIT2	0.687974	0.630201	-0.126543
YFR020W	YFR020W	0.521864	0.444886	-0.23024							YDR500C	RPL37B	0.161998	0.148397	-0.126518
YDL243C	AAD4	0.843287	0.718924	-0.230184							YCR012W	PGK1	2.48456	2.27612	-0.126412
YMR122W-A	YMR122W-A	0.227348	0.19385	-0.229963							YNR020C	ATP23	1.86666	1.71018	-0.126308
YKR056W	TRM2	0.710966	0.60622	-0.229941							YMR295C	YMR295C	1.4198	1.30079	-0.126295
YOR006C	TSR3	1.26728	1.08062	-0.229872							YGL075C	MPS2	1.1163	1.02275	-0.126266
YLR453C	RIF2	0.420616	0.358693	-0.229754							YBR042C	CST26	0.911186	0.83484	-0.126245
YDR001C	NTH1	1.37842	1.1755	-0.229731							YLR183C	TOS4	1.15235	1.05587	-0.126146
YLR375W	STP3	0.770338	0.65697	-0.229664							YDR243C	PRP28	0.914867	0.838288	-0.126117
YBR054W	YRO2	0.447292	0.381471	-0.229641							YHR124W	NDT80	0.244419	0.223969	-0.126059
YMR079W	SEC14	0.892731	0.761448	-0.22948							YGR167W	CLC1	2.237	2.04997	-0.12596
YGR003W	CUL3	1.43509	1.22419	-0.229304							YCL034W	LSB5	1.8084	1.65726	-0.125908
YJL050W	MTR4	1.25743	1.07267	-0.229269							YDL046W	NPC2	1.4269	1.30789	-0.125652
YDR132C	YDR132C	0.514087	0.438572	-0.229199							YBL018C	POP8	0.294382	0.269845	-0.12556
YLR233C	EST1	0.4195	0.357951	-0.22891							YLR418C	CDC73	1.25636	1.15192	-0.125213
YLR002C	NOC3	0.75958	0.648162	-0.228847							YNL286W	CUS2	0.978533	0.897189	-0.125209
YGR002C	SWC4	0.577589	0.492953	-0.228595							YBL028C	YBL028C	0.255082	0.233895	-0.125099
YDR058C	TGL2	0.632039	0.539513	-0.228357							YDR332W	IRC3	0.573798	0.52622	-0.124878
YDR324C	UTP4	0.838421	0.715704	-0.228312							YER059W	PCL6	0.948534	0.869925	-0.124807
YHR036W	BRL1	0.626162	0.534543	-0.22823							YOR095C	RKI1	0.470702	0.431717	-0.124727
YNR013C	PHO91	2.11006	1.80157	-0.228034							YPR171W	BSP1	1.39811	1.28241	-0.12463
YMR013C	SEC59	0.840994	0.718098	-0.227916							YGR212W	SLI1	0.53726	0.492797	-0.124626
YER106W	MAM1	0.340208	0.290611	-0.227328							YBR143C	SUP45	1.05815	0.970594	-0.124603
YDL045W-A	MRP10	0.216307	0.184779	-0.227284							YNL097C	PHO23	0.945904	0.867661	-0.124563
YER028C	MIG3	0.498507	0.425848	-0.227276							YDR118W	APC4	0.911582	0.836309	-0.124336
YDR057W	YOS9	0.792409	0.676933	-0.227232							YKR038C	KAE1	1.29087	1.18458	-0.123966
YPL088W	YPL088W	0.382012	0.326373	-0.227098							YDL107W	MSS2	0.432014	0.396478	-0.123835
YJL127C	SPT10	1.62481	1.38818	-0.227078							YDR272W	GLO2	2.35375	2.16019	-0.123803
YOR354C	MSC6	0.727198	0.621596	-0.226371							YGR257C	MTM1	0.767508	0.704456	-0.123673
YIL050W	PCL7	0.335162	0.286525	-0.2262							YGR189C	CRH1	1.76957	1.62484	-0.1231
YKL049C	CSE4	0.799933	0.683891	-0.226113							YLR136C	TIS11	0.33195	0.30482	-0.12301
YDR457W	TOM1	2.40262	2.05441	-0.225881							YOR065W	CYT1	3.14929	2.89203	-0.122943
YJL138C	TIF2	1.33569	1.14224	-0.225714							YKL085W	MDH1	2.97642	2.73369	-0.122727
YHR056C	RSC30	1.14944	0.983051	-0.225597							YPR200C	ARR2	0.26135	0.240046	-0.122671
YGL124C	MON1	0.613663	0.524852	-0.225535							YDR483W	KRE2	1.08384	0.995559	-0.122568
YGL164C	YRB30	0.905421	0.774443	-0.22543							YMR148W	OSW5	0.839306	0.770977	-0.122509
YER148W	SPT15	1.63116	1.39521	-0.225411							YJR111C	YJR111C	0.516691	0.474643	-0.122459
YLR399C	BDF1	0.932368	0.797605	-0.225224							YJL190C	RPS22A	0.673422	0.618639	-0.122414
YAL015C	NTG1	1.52673	1.30607	-0.225218							YPL007C	TFC8	0.694396	0.637977	-0.122254
YJL164C	TPK1	1.63585	1.39947	-0.225166							YHR088W	RPF1	0.857233	0.787692	-0.122057
YOR229W	WTM2	1.17194	1.00274	-0.224948							YDR393W	SHE9	0.691326	0.635303	-0.121921
YOR319W	HSH49	0.281414	0.240787	-0.224934							YOR180C	DCI1	0.476872	0.438262	-0.121808
YFL021W	GAT1	1.87016	1.60018	-0.224927							YLR388W	RPS29A	0.0933266	0.0857776	-0.121687
YDR395W	SXM1	0.834893	0.714381	-0.224898							YGR106C	VOA1	1.39817	1.2853	-0.121427
YNL229C	URE2	1.57438	1.34736	-0.224641							YDL133W	SRF1	0.472756	0.434595	-0.121425
YHR005C	GPA1	2.25939	1.93377	-0.224518							YHR209W	CRG1	1.04061	0.956636	-0.121389
YFR029W	PTR3	1.79018	1.53222	-0.224486							YGR101W	PCP1	0.624944	0.574622	-0.121113
YKR099W	BAS1	1.14453	0.97968	-0.224378							YOR085W	OST3	1.92346	1.76875	-0.120973
YCR023C	YCR023C	1.24393	1.06515	-0.223853							YLR116W	MSL5	0.670879	0.616927	-0.120954
YMR268C	PRP24	0.462735	0.396246	-0.223787							YOR276W	CAF20	0.913994	0.840611	-0.120746
YNL328C	MDJ2	0.661589	0.566534	-0.223772							YAL032C	PRP45	0.406914	0.374251	-0.12072
YER050C	RSM18	0.289285	0.247725	-0.223753							YOR174W	MED4	0.449624	0.413606	-0.120459
YLR270W	DCS1	2.24216	1.92034	-0.223532							YBL071W-A	KTI11	0.253868	0.233544	-0.120386
YJL033W	HCA4	0.772068	0.66125	-0.223531							YJL134W	LCB3	0.984893	0.906317	-0.119951
YPR141C	KAR3	1.18145	1.01191	-0.223484							YBL046W	PSY4	1.13493	1.04453	-0.119756
YOR104W	PIN2	0.944204	0.808716	-0.223466							YDR330W	UBX5	0.769183	0.708092	-0.11939
YOR337W	TEA1	0.709358	0.607601	-0.223389							YNR052C	POP2	0.765959	0.705287	-0.119057
YLR226W	BUR2	0.435224	0.37288	-0.223048							YPR178W	PRP4	1.7396	1.60186	-0.119012
YLR408C	BLS1	0.538339	0.461249	-0.222969							YLR327C	TMA10	0.248197	0.22856	-0.118908
YNL154C	YCK2	1.59692	1.36869	-0.222498							YJR063W	RPA12	0.269248	0.247964	-0.118804
YKL028W	TFA1	1.40299	1.20254	-0.222424							YOR107W	RGS2	0.396033	0.364732	-0.11878
YDR239C	YDR239C	1.049	0.899126	-0.222417							YLR314C	CDC3	1.6974	1.56329	-0.11874
YLR115W	CFT2	0.848595	0.727477	-0.222174							YOR079C	ATX2	0.475616	0.438064	-0.118658
YBL002W	HTB2	0.534791	0.458499	-0.222057							YPL177C	CUP9	0.457062	0.42108	-0.118295
YDR430C	CYM1	0.638018	0.547018	-0.222007							YOL005C	RPB11	0.352763	0.324992	-0.118292
YDL020C	RPN4	0.63078	0.540821	-0.221988							YCR020W-B	HTL1	0.186449	0.171772	-0.118281
YDR449C	UTP6	0.31693	0.271751	-0.221883							YPL118W	MRP51	1.61198	1.48513	-0.118247
YLR054C	OSW2	0.441202	0.378385	-0.221583							YBR257W	POP4	0.209368	0.192906	-0.118145
YDR291W	HRQ1	0.678698	0.582264	-0.221096							YIR022W	SEC11	0.959206	0.88379	-0.118138
YNL076W	MKS1	1.06098	0.910538	-0.220604							YJR056C	YJR056C	0.53806	0.495805	-0.117992
YCL005W	LDB16	0.469688	0.403136	-0.220436							YDR313C	PIB1	0.526051	0.484838	-0.1177
YOR213C	SAS5	0.536682	0.46064	-0.220427							YBL090W	MRP21	0.611063	0.563261	-0.117517
YKL161C	KDX1	0.473052	0.406069	-0.220273							YMR298W	LIP1	0.664135	0.612212	-0.117445
YOR275C	RIM20	0.976088	0.838014	-0.220038							YNL086W	SNN1	0.275978	0.254417	-0.117357
YPR055W	SEC8	0.634273	0.544571	-0.219983							YNL331C	AAD14	0.930086	0.857525	-0.117186
YJR076C	CDC11	2.05865	1.76752	-0.219974							YKL190W	CNB1	2.24461	2.06982	-0.116962
YGL187C	COX4	0.503625	0.432412	-0.219945							YPL156C	PRM4	0.431184	0.39769	-0.116659
YGL219C	MDM34	0.780021	0.66978	-0.219826							YPL138C	SPP1	1.30137	1.20028	-0.116658
YCL032W	STE50	1.46436	1.25746	-0.219763							YMR098C	ATP25	0.792124	0.730614	-0.116617
YDL007W	RPT2	2.42968	2.08691	-0.219398							YNL116W	DMA2	0.891203	0.822041	-0.116545
YIR015W	RPR2	0.836609	0.718785	-0.218992							YKL114C	APN1	1.89168	1.74495	-0.116483
YIL002C	INP51	1.97578	1.69814	-0.218469							YHR110W	ERP5	0.541371	0.499406	-0.116404
YOR064C	YNG1	0.717048	0.616309	-0.218416							YGL012W	ERG4	1.84706	1.70404	-0.11627
YDR164C	SEC1	1.24738	1.0725	-0.217925							YLR094C	GIS3	0.653539	0.602973	-0.11618
YLR306W	UBC12	0.316357	0.272039	-0.217739							YOR357C	SNX3	0.671921	0.619936	-0.116173
YNR012W	URK1	0.965886	0.830592	-0.217714							YBR146W	MRPS9	0.460386	0.424771	-0.116159
YGL064C	MRH4	0.383737	0.329992	-0.217688							YDR460W	TFB3	1.18473	1.09314	-0.116071
YLR389C	STE23	1.17023	1.00649	-0.21746							YAL003W	EFB1	1.17217	1.08175	-0.115818
YKR017C	HEL1	0.741206	0.637562	-0.217309							YPL191C	YPL191C	0.672427	0.620616	-0.115677
YJL115W	ASF1	2.16228	1.8601	-0.217174							YPL220W	RPL1A	1.5156	1.39883	-0.115675
YKR018C	YKR018C	2.6367	2.26859	-0.21694							YHR001W	OSH7	0.722618	0.666957	-0.115639
YLR319C	BUD6	1.50094	1.29142	-0.216909							YER119C	AVT6	1.16129	1.07189	-0.11557
YNL318C	HXT14	0.345744	0.297525	-0.216692							YOR285W	RDL1	1.56091	1.44085	-0.115468
YLR197W	NOP56	1.26634	1.08974	-0.216687							YIL088C	AVT7	1.13783	1.05052	-0.115191
YDL013W	SLX5	2.05512	1.76851	-0.216684							YER061C	CEM1	0.912939	0.842944	-0.115083
YDR438W	THI74	0.399144	0.343555	-0.216366							YOR074C	CDC21	1.85578	1.71355	-0.115034
YLL018C-A	COX19	0.436922	0.376081	-0.21633							YFR032C-A	RPL29	0.113714	0.105002	-0.114994
YPR068C	HOS1	0.580031	0.499289	-0.216255							YNL151C	RPC31	1.05482	0.974067	-0.114904
YDR078C	SHU2	0.330397	0.284466	-0.215943							YLR395C	COX8	0.287182	0.2652	-0.114882
YGR229C	SMI1	1.18216	1.018	-0.215684							YEL019C	MMS21	0.827445	0.764186	-0.114739
YER136W	GDI1	1.56235	1.34564	-0.215424							YPR198W	SGE1	1.17599	1.08614	-0.114654
YLR315W	NKP2	1.31154	1.12973	-0.215286							YJL126W	NIT2	0.357869	0.330573	-0.114463
YHR060W	VMA22	1.00939	0.869569	-0.215111							YHR001W-A	QCR10	0.288832	0.266823	-0.114349
YMR195W	ICY1	0.21797	0.187785	-0.215047							YCL047C	POF1	0.429897	0.397202	-0.114117
YNL005C	MRP7	1.40927	1.21433	-0.214797							YKL154W	SRP102	0.41589	0.384298	-0.113978
YNL223W	ATG4	1.3298	1.14585	-0.214785							YOR176W	HEM15	0.722538	0.667659	-0.113962
YOR034C	AKR2	1.04358	0.899242	-0.214758							YGR044C	RME1	0.907086	0.838254	-0.113851
YCL001W	RER1	0.785124	0.676596	-0.214627							YGL208W	SIP2	1.47685	1.36509	-0.113523
YGR222W	PET54	0.314947	0.271412	-0.214623							YDR086C	SSS1	0.752519	0.6956	-0.11347
YJR047C	ANB1	0.479054	0.412868	-0.214505							YBL068W	PRS4	0.44247	0.409012	-0.113435
YOR279C	RFM1	0.641725	0.553122	-0.214357							YDR226W	ADK1	2.38187	2.20184	-0.113383
YOR231W	MKK1	0.923144	0.795705	-0.214322							YBR011C	IPP1	3.58906	3.31782	-0.11337
YHR149C	SKG6	0.965576	0.83231	-0.21427							YPL097W	MSY1	0.833719	0.770897	-0.113024
YLR414C	PUN1	0.543439	0.468471	-0.21416							YGL091C	NBP35	0.808604	0.747748	-0.112882
YNL254C	RTC4	0.908611	0.783289	-0.214118							YGL161C	YIP5	1.62161	1.49961	-0.112834
YBR177C	EHT1	1.0042	0.865888	-0.213787							YPL146C	NOP53	0.727332	0.67263	-0.112799
YNL025C	SSN8	0.514923	0.444008	-0.21377							YER099C	PRS2	1.26575	1.17059	-0.112759
YNL256W	FOL1	1.2181	1.05045	-0.213613							YPR083W	MDM36	0.535545	0.495383	-0.112464
YFL002C	SPB4	0.697249	0.601298	-0.213593							YGL210W	YPT32	0.506838	0.468891	-0.11227
YPL186C	UIP4	1.02679	0.885523	-0.213541							YFR010W	UBP6	1.1009	1.01852	-0.112201
YOL080C	REX4	0.554616	0.478326	-0.213495							YFR015C	GSY1	2.45294	2.26942	-0.112189
YPL087W	YDC1	0.652683	0.562946	-0.213386							YHL044W	YHL044W	0.43339	0.400983	-0.112126
YNL122C	YNL122C	0.0957868	0.0826199	-0.213336							YDR441C	APT2	0.571992	0.529231	-0.112098
YOR257W	CDC31	1.28926	1.11208	-0.213287							YBR211C	AME1	0.624228	0.57757	-0.112076
YLR003C	CMS1	0.435644	0.375776	-0.213274							YOR368W	RAD17	0.57849	0.535411	-0.111645
YCR009C	RVS161	0.807944	0.696977	-0.213146							YBR164C	ARL1	1.29416	1.19781	-0.111626
[truncated: 3,254 more rows]

## Sheet: 5H
		Avg Trans Index			Log2FC										Avg Trans Index			Log2FC
gene_id	gene_name	WTp	R28P-30A	R28P-30B	R28P-30A to WTp	R28P-30B to WTp		Number of genes with Increased Translation in					gene_id	gene_name	WTp	R28P-30A	R28P-30B	R28P-30A to WTp	R28P-30B to WTp		Number of genes with Decreased Translation in
Q0075	AI5_BETA	0.0042699	0.00646563	0.0161856	0.598588	1.92244		R28P-30A only		54			YML066C	SMA2	0.404016	0.202865	0.105346	-0.99389	-1.93928		R28P-30A only		525
YIL169C	YIL169C	1.0308	1.48534	1.91797	0.527026	0.895816		R28P-30B only		244			YER150W	SPI1	0.717626	0.309742	0.235099	-1.21217	-1.60996		R28P-30B only		136
YGR292W	MAL12	0.248245	0.409497	0.429439	0.722087	0.790687		overlap		6			YKL037W	AIM26	2.85945	0.474462	1.00758	-2.59137	-1.50484		overlap		65
YHR160C	PEX18	0.232912	0.347284	0.382002	0.576331	0.713797							YCR039C	MATALPHA2	0.587004	0.323007	0.229919	-0.861803	-1.35224
YOR384W	FRE5	0.718121	3.84992	1.17621	2.42253	0.711847							YLR081W	GAL2	0.676477	0.422044	0.2687	-0.680646	-1.33204
YCL026C-A	FRM2	0.275598	0.421564	0.422745	0.613185	0.61722							YHL046C	PAU13	0.351746	0.231069	0.152671	-0.606206	-1.20411
YMR095C	SNO1	0.457321	0.664789	0.596136	0.539688	0.382433							YFL058W	THI5	0.956453	0.675046	0.426016	-0.502709	-1.16679
YDL130W	RPP1B	0.457559	0.772605	0.584073	0.755774	0.352191							YMR107W	SPG4	0.414115	0.285794	0.186361	-0.535054	-1.15193
YOL086W-A	MHF1	0.226971	0.327385	0.288808	0.528478	0.347601							YNL143C	YNL143C	0.178136	0.0999633	0.0809782	-0.833508	-1.13737
Q0050	AI1	0.00556733	0.00964822	0.00703034	0.793276	0.336609							YLR343W	GAS2	0.664722	0.279123	0.308333	-1.25185	-1.10826
YGL170C	SPO74	0.481274	0.823836	0.601541	0.775498	0.321806							YIL057C	RGI2	0.352163	0.149968	0.165376	-1.23159	-1.0905
YHR010W	RPL27A	0.468027	0.703516	0.571246	0.587992	0.28752							YJL214W	HXT8	0.278888	0.189553	0.133659	-0.55708	-1.06113
YFL053W	DAK2	0.936722	1.43474	1.10911	0.615095	0.243704							YPR015C	YPR015C	0.409215	0.280009	0.204402	-0.547387	-1.00145
YNL162W	RPL42A	0.291337	0.418549	0.343269	0.522708	0.23665							YMR133W	REC114	0.470692	0.29061	0.236379	-0.695701	-0.99368
YBR181C	RPS6B	1.0536	1.50065	1.20944	0.510265	0.199017							YER190W	YRF1-2	3.99429	0.528419	2.00869	-2.91819	-0.991682
YLR185W	RPL37A	0.118392	0.185838	0.134108	0.650464	0.179817							YAL061W	BDH2	1.87524	1.23976	0.971484	-0.597014	-0.948811
YOR182C	RPS30B	0.0867805	0.147318	0.0968639	0.763493	0.158589							YKL044W	YKL044W	1.41294	0.400737	0.7361	-1.81797	-0.940728
YOR167C	RPS28A	0.11257	0.219649	0.125548	0.964383	0.157416							YJL144W	YJL144W	0.688657	0.303491	0.364084	-1.18213	-0.919514
YJL136C	RPS21B	0.197369	0.281471	0.220013	0.512086	0.156692							YMR316C-A	YMR316C-A	2.54913	1.53761	1.37801	-0.729317	-0.887423
YKL006W	RPL14A	0.58357	0.852474	0.635508	0.54675	0.123006							YBR016W	YBR016W	1.0496	0.679698	0.56932	-0.626879	-0.882534
YOL110W	SHR5	0.719304	1.13028	0.780281	0.652008	0.117392							YOR068C	VAM10	0.72879	0.265733	0.418965	-1.45552	-0.798675
YJR105W	ADO1	1.44997	2.11015	1.56295	0.54132	0.108244							YKL138C-A	HSK3	1.13566	0.772986	0.652954	-0.555021	-0.798482
YFL059W	SNZ3	0.496003	0.732429	0.534371	0.562341	0.107494							YER112W	LSM4	1.11067	0.654419	0.641848	-0.763137	-0.791119
YNL178W	RPS3	0.856197	1.24199	0.904639	0.536643	0.0794001							YOR247W	SRL1	3.50353	2.4478	2.06392	-0.517324	-0.763421
YER117W	RPL23B	0.560775	0.804733	0.590376	0.521088	0.0742127							YDR374C	PHO92	0.269261	0.168647	0.159254	-0.675002	-0.757681
YGR027C	RPS25A	0.316653	0.45397	0.332775	0.519696	0.0716456							YBL029W	YBL029W	0.455805	0.272279	0.270106	-0.743332	-0.754893
YNL135C	FPR1	1.44836	2.1392	1.49867	0.562654	0.0492665							YMR251W	GTO3	0.865948	0.537689	0.517468	-0.687508	-0.74281
YOL039W	RPP2A	0.31203	0.559241	0.319436	0.841787	0.0338458							YER159C	BUR6	1.40546	0.853037	0.842798	-0.720364	-0.737786
YDR328C	SKP1	1.89369	2.68238	1.93738	0.502309	0.0329079							YMR182C	RGM1	2.79804	0.988654	1.70032	-1.50088	-0.718605
YLR075W	RPL10	1.21999	1.73723	1.24364	0.509917	0.0276976							YBR148W	YSW1	0.482398	0.321447	0.293592	-0.585644	-0.716411
YPL171C	OYE3	0.255335	0.401332	0.260116	0.652406	0.0267634							YOR351C	MEK1	0.920151	0.53581	0.560582	-0.78015	-0.714945
YBR191W	RPL21A	0.550496	0.782155	0.559831	0.506723	0.0242601							YJR022W	LSM8	0.165138	0.116539	0.101394	-0.502854	-0.703694
YPR043W	RPL43A	0.243594	0.416835	0.246935	0.775	0.0196534							YLL017W	YLL017W	1.62003	0.52723	0.996378	-1.61952	-0.701258
YDR119W-A	COX26	0.174643	0.252274	0.176444	0.53058	0.0148018							YLR068W	FYV7	0.931325	0.531173	0.574473	-0.810103	-0.697045
YHR200W	RPN10	0.952129	1.39969	0.954565	0.555876	0.0036876							YNR034W-A	YNR034W-A	1.02607	0.618652	0.633638	-0.72993	-0.695398
YDR510W	SMT3	0.458971	0.695357	0.453335	0.599351	-0.0178248							YDR163W	CWC15	2.24822	1.3243	1.40286	-0.763553	-0.68042
YCL033C	MXR2	1.0435	1.56932	1.01958	0.588716	-0.0334512							YEL039C	CYC7	2.12806	1.25372	1.34175	-0.763329	-0.665423
YOR369C	RPS12	0.508472	0.739653	0.496665	0.540679	-0.0338974							YDR277C	MTH1	1.38735	0.96727	0.880358	-0.520346	-0.656173
YKR057W	RPS21A	0.236395	0.35394	0.230478	0.582303	-0.0365683							YML132W	COS3	0.889529	0.541216	0.570814	-0.716836	-0.640022
YKR049C	FMP46	0.576338	0.834819	0.55878	0.534548	-0.0446348							YJL222W	VTH2	1.49727	0.570371	0.964984	-1.39236	-0.633757
YPR182W	SMX3	0.324207	0.509865	0.30793	0.653199	-0.0743141							YMR173W	DDR48	4.9713	3.03168	3.2042	-0.713507	-0.633658
YDR382W	RPP2B	0.768566	1.24196	0.727611	0.692372	-0.0790017							YIR019C	FLO11	3.05716	1.7559	1.97506	-0.799983	-0.630291
YER072W	VTC1	0.557536	0.892874	0.517151	0.67939	-0.108479							YML100W	TSL1	1.69764	0.740216	1.1008	-1.19751	-0.624968
YOL005C	RPB11	0.352763	0.517637	0.324992	0.553242	-0.118292							YGL222C	EDC1	0.875233	0.50417	0.571678	-0.795758	-0.614464
YLR388W	RPS29A	0.0933266	0.13368	0.0857776	0.518419	-0.121687							YGR059W	SPR3	0.545389	0.303459	0.359886	-0.845781	-0.599744
YDR500C	RPL37B	0.161998	0.232516	0.148397	0.521357	-0.126518							YGR169C-A	LSO2	0.996297	0.578135	0.662056	-0.785169	-0.589622
YIL043C	CBR1	1.62103	2.43015	1.47908	0.584133	-0.132214							YKR083C	DAD2	0.588789	0.4013	0.392025	-0.55307	-0.586804
YGL263W	COS12	0.349567	0.52179	0.311053	0.5779	-0.168412							YNR044W	AGA1	3.465	1.63601	2.32817	-1.08267	-0.573658
YCR075W-A	YCR075W-A	0.243762	0.36418	0.216624	0.579177	-0.170284							YPR154W	PIN3	1.38971	0.853235	0.93768	-0.70377	-0.567619
YOR020C	HSP10	0.605403	0.915556	0.535221	0.596752	-0.17776							YER053C-A	YER053C-A	0.218305	0.109707	0.147333	-0.992685	-0.567264
YLR167W	RPS31	0.826538	1.21552	0.729737	0.556418	-0.179706							YHR087W	RTC3	0.888768	0.560848	0.60173	-0.664198	-0.56269
YEL038W	UTR4	1.38068	1.96022	1.19782	0.505639	-0.20497							YLL046C	RNP1	0.368734	0.203048	0.249851	-0.860763	-0.561513
YER146W	LSM5	0.373389	0.579519	0.316066	0.634179	-0.240451							YNL269W	BSC4	0.670987	0.353209	0.455457	-0.925764	-0.558971
YJR073C	OPI3	1.42028	2.03547	1.18666	0.519185	-0.259276							YDL099W	BUG1	2.36316	1.30123	1.60726	-0.86084	-0.55611
YNR036C	MRPS12	0.464597	0.662813	0.385899	0.512621	-0.267757							YJR160C	MPH3	1.38704	0.842888	0.947725	-0.718594	-0.549468
YAL046C	AIM1	0.197635	0.328548	0.158977	0.733269	-0.314016							YER037W	PHM8	0.534725	0.31531	0.366078	-0.762028	-0.546647
YFL061W	DDI2	0.237345	0.506461	0.189797	1.09346	-0.322528							YGL029W	CGR1	1.09294	0.574707	0.753259	-0.927312	-0.536994
YDL184C	RPL41A	0.0461729	0.067478	0.0353417	0.54737	-0.385675							YOR032C	HMS1	0.50533	0.317557	0.34929	-0.67021	-0.532799
YHR126C	ANS1	0.17225	0.506581	0.117035	1.55629	-0.557567							YNL211C	YNL211C	0.115811	0.0801705	0.0805772	-0.530624	-0.523323
YDL133C-A	RPL41B	0.0221564	0.038097	0.014234	0.781953	-0.638387							YNR070W	PDR18	0.43522	0.257467	0.30291	-0.757361	-0.522855
Q0160	SCEI	0.00427851	0.00329417	0.0121872	-0.377192	1.51019							YER014C-A	BUD25	0.642148	0.362268	0.449172	-0.825848	-0.515638
YOR214C	SPR2	0.187604	0.214428	0.530363	0.192804	1.49929							YDR379C-A	SDH6	0.382025	0.207285	0.267581	-0.882052	-0.513689
YPR096C	YPR096C	2.96649	1.63075	7.80354	-0.863221	1.39537							YLR297W	YLR297W	0.412321	0.187217	0.289893	-1.13906	-0.508249
YFL040W	YFL040W	0.246898	0.146624	0.647919	-0.751796	1.3919							YNL133C	FYV6	0.923018	0.651375	0.649267	-0.502869	-0.507547
YPL130W	SPO19	0.214397	0.208337	0.505259	-0.0413627	1.23674							YLL066C	YLL066C	1.46631	0.557754	1.03608	-1.39449	-0.501058
YPL198W	RPL7B	0.367156	0.367053	0.855745	-0.000404188	1.22079							YGL033W	HOP2	0.187268	0.111291	0.132554	-0.750763	-0.498529
YNR072W	HXT17	0.445583	0.427685	0.983153	-0.0591469	1.14172							YHR157W	REC104	0.440697	0.24998	0.312111	-0.817973	-0.497729
YDR522C	SPS2	0.526749	0.616954	1.12416	0.228045	1.09366							YHR014W	SPO13	0.446905	0.298404	0.323814	-0.582703	-0.464805
YGL008C	PMA1	1.33526	1.07474	2.80303	-0.313132	1.06986							YKL122C	SRP21	0.854042	0.536285	0.619701	-0.671307	-0.462734
YGR250C	YGR250C	0.44732	0.347341	0.931842	-0.364952	1.05878							YIL163C	YIL163C	0.88597	0.622957	0.643616	-0.508125	-0.461058
YGR224W	AZR1	0.55987	0.239893	1.1612	-1.2227	1.05246							YIL166C	YIL166C	0.430173	0.299754	0.312681	-0.521137	-0.460225
YFR040W	SAP155	0.48362	0.331226	0.953596	-0.546057	0.979506							YDL005C	MED2	1.05606	0.740792	0.769256	-0.511546	-0.457152
YOR267C	HRK1	0.501729	0.340955	0.987802	-0.557328	0.977311							YGR072W	UPF3	0.666169	0.462973	0.485807	-0.52496	-0.455505
YNL318C	HXT14	0.345744	0.297525	0.675518	-0.216692	0.966291							YNR076W	PAU6	0.623064	0.275215	0.455475	-1.17882	-0.452008
YDR040C	ENA1	0.553729	0.619878	1.07165	0.162805	0.95258							YLR341W	SPO77	0.24776	0.168849	0.181911	-0.553208	-0.445707
YPL036W	PMA2	0.781448	0.676051	1.50486	-0.209018	0.945411							YPL054W	LEE1	1.48279	0.894443	1.08949	-0.729258	-0.444662
YGR138C	TPO2	0.45766	0.415487	0.876716	-0.139472	0.937833							YMR043W	MCM1	0.956593	0.565325	0.703611	-0.758826	-0.443126
YGR240C	PFK1	1.00536	0.835542	1.92516	-0.266932	0.937259							YNL204C	SPS18	0.961029	0.563532	0.710895	-0.770083	-0.434943
YLR249W	YEF3	0.75158	0.777924	1.43356	0.049702	0.931602							YOL091W	SPO21	0.250918	0.148268	0.186239	-0.759009	-0.430067
YJL080C	SCP160	1.28118	1.01365	2.41238	-0.337916	0.912981							YBL043W	ECM13	0.245558	0.14073	0.182562	-0.803132	-0.427677
YLR466W	YRF1-4	0.85648	0.754382	1.61151	-0.183125	0.911921							YGR008C	STF2	0.650976	0.428717	0.484554	-0.602579	-0.425946
YMR257C	PET111	0.446252	0.36731	0.839443	-0.280861	0.911572							YEL069C	HXT13	0.671727	0.302262	0.501046	-1.15208	-0.422932
YGR094W	VAS1	1.39618	1.30587	2.62575	-0.0964647	0.911251							YBR298C	MAL31	1.21636	0.814528	0.911903	-0.57854	-0.415623
YPR156C	TPO3	0.657092	0.600905	1.22521	-0.128958	0.898862							YJR151C	DAN4	6.05964	3.75141	4.55044	-0.691799	-0.413226
YPL027W	SMA1	0.239998	0.267061	0.446161	0.154144	0.894539							YDR043C	NRG1	0.638206	0.394123	0.486016	-0.695377	-0.39302
YLR304C	ACO1	0.798256	0.763419	1.48051	-0.064376	0.891174							YLR073C	RFU1	0.50064	0.344759	0.383056	-0.538184	-0.386219
YER110C	KAP123	0.658216	0.586005	1.21696	-0.16765	0.88665							YNL180C	RHO5	1.13441	0.800301	0.869827	-0.503328	-0.383142
YGR143W	SKN1	0.70472	0.518699	1.29368	-0.442151	0.876358							YDR525W-A	SNA2	0.245714	0.172664	0.188495	-0.509015	-0.382454
YGL167C	PMR1	0.740528	0.605668	1.35065	-0.290028	0.867028							YKL204W	EAP1	1.26084	0.873471	0.967539	-0.529548	-0.381989
YGR087C	PDC6	0.429163	0.600512	0.780463	0.484667	0.862803							YLR206W	ENT2	3.46217	2.15039	2.65819	-0.687078	-0.381235
YPL160W	CDC60	1.1931	0.955605	2.15829	-0.320225	0.85518							YIL101C	XBP1	1.3875	0.654627	1.06553	-1.08374	-0.380912
YOR388C	FDH1	1.41324	0.85948	2.55555	-0.717468	0.854634							YNL194C	YNL194C	0.542219	0.372639	0.416529	-0.541097	-0.380459
YER125W	RSP5	1.35999	1.06878	2.44901	-0.347626	0.848603							YMR181C	YMR181C	1.40162	0.711313	1.08944	-0.978537	-0.363508
YOR335C	ALA1	1.23039	1.07137	2.18801	-0.19966	0.830506							YJL077W-A	YJL077W-A	0.84061	0.563745	0.654994	-0.576394	-0.359955
YFL011W	HXT10	0.475031	0.629872	0.837348	0.407037	0.817805							YBR214W	SDS24	1.53045	0.997117	1.19709	-0.618126	-0.354426
YBL076C	ILS1	0.633863	0.589613	1.11464	-0.104403	0.814336							YPR065W	ROX1	1.83302	0.879179	1.4378	-1.05999	-0.350353
YDL039C	PRM7	0.699246	0.361993	1.22846	-0.949838	0.812978							YER038W-A	YER038W-A	0.296417	0.208701	0.234633	-0.506191	-0.337221
YDL035C	GPR1	0.846064	0.621419	1.4828	-0.445201	0.809483							YJL089W	SIP4	0.891657	0.59594	0.706479	-0.58132	-0.335842
YMR246W	FAA4	0.805052	0.76156	1.40835	-0.0801239	0.806853							YPL066W	RGL1	0.643709	0.418088	0.510448	-0.622601	-0.334644
YDR247W	VHS1	0.526572	0.34658	0.918658	-0.60344	0.802898							YPL068C	YPL068C	0.43535	0.300924	0.34659	-0.532778	-0.328946
YDL117W	CYK3	0.942405	0.819445	1.63535	-0.201699	0.795181							YDR532C	KRE28	0.567756	0.349704	0.452625	-0.699137	-0.326956
YBR218C	PYC2	1.50408	1.17168	2.59697	-0.360303	0.787947							YOR329C	SCD5	2.5644	1.38338	2.04892	-0.890428	-0.32376
YGR233C	PHO81	0.893115	0.723312	1.54164	-0.304228	0.787543							YNL074C	MLF3	2.77561	1.927	2.22308	-0.526444	-0.320242
YPR104C	FHL1	1.02258	0.795241	1.76379	-0.362756	0.786456							YGR213C	RTA1	0.362351	0.22926	0.290709	-0.660407	-0.317811
YJL076W	NET1	0.822611	0.63906	1.41093	-0.364259	0.778359							YOR349W	CIN1	1.20129	0.800128	0.966354	-0.586278	-0.313957
YGR061C	ADE6	0.821832	0.624795	1.40417	-0.39546	0.772806							YMR070W	MOT3	1.07179	0.561969	0.866347	-0.931452	-0.306999
YBL022C	PIM1	1.36667	1.12766	2.33088	-0.27733	0.770215							YER068W	MOT2	0.924625	0.62938	0.750478	-0.554937	-0.301059
YOR137C	SIA1	0.406463	0.29334	0.692361	-0.470548	0.768401							YMR118C	SHH3	0.38806	0.208818	0.314973	-0.894038	-0.301053
YHR119W	SET1	1.08031	0.973076	1.82632	-0.150826	0.757491							YOL019W	YOL019W	1.19404	0.799563	0.971214	-0.578572	-0.297994
YER091C	MET6	0.539003	0.535161	0.909167	-0.0103212	0.75425							YBR152W	SPP381	0.992446	0.669163	0.809458	-0.568631	-0.294033
YNL287W	SEC21	1.37529	1.1321	2.31939	-0.280734	0.754012							YDR309C	GIC2	1.72408	1.17342	1.40682	-0.555111	-0.29339
YKR028W	SAP190	1.89095	1.34301	3.1821	-0.493643	0.750873							YPL230W	USV1	0.58542	0.220927	0.480007	-1.4059	-0.286416
YGR090W	UTP22	0.992347	0.701389	1.66942	-0.500629	0.750428							YGR071C	ENV11	0.807118	0.569681	0.66293	-0.502626	-0.283923
YOR133W	EFT1	1.62587	1.8404	2.73153	0.178802	0.748492							YGL096W	TOS8	0.707995	0.480252	0.581923	-0.559946	-0.28291
YOR151C	RPB2	1.53119	1.08959	2.56884	-0.490864	0.746469							YPR036W-A	SPO24	0.296878	0.173888	0.244543	-0.771715	-0.279782
YAL029C	MYO4	1.36842	0.937827	2.2918	-0.545119	0.743966							YIL136W	OM45	3.46148	2.37595	2.87341	-0.542889	-0.268629
YDR351W	SBE2	0.900188	0.741198	1.50105	-0.280367	0.737677							YOR313C	SPS4	0.510191	0.330499	0.425517	-0.626389	-0.26182
YOR127W	RGA1	1.11453	0.793277	1.85814	-0.490536	0.737426							YHR177W	YHR177W	1.56376	1.02442	1.30616	-0.610206	-0.259683
YDR395W	SXM1	0.834893	0.714381	1.38681	-0.224898	0.73211							YGR032W	GSC2	1.54336	0.731966	1.30008	-1.07623	-0.247472
YDL185W	VMA1	1.05853	0.869889	1.75642	-0.283164	0.730573							YMR016C	SOK2	3.24653	1.4555	2.74915	-1.15738	-0.239909
YBR086C	IST2	1.0574	0.919744	1.74998	-0.201212	0.726821							YPR013C	CMR3	0.86788	0.601033	0.735215	-0.530051	-0.239331
YDR385W	EFT2	0.912188	1.01045	1.50481	0.14759	0.722179							YDR096W	GIS1	1.63476	0.846708	1.39743	-0.949141	-0.226301
YMR102C	YMR102C	0.558702	0.375823	0.92162	-0.572026	0.722093							YLR342W	FKS1	1.81877	0.96115	1.55772	-0.920128	-0.223527
YFR016C	YFR016C	3.13287	1.88883	5.16706	-0.72999	0.721859							YJR094C	IME1	1.34995	0.789987	1.15881	-0.773004	-0.220258
YKL176C	LST4	0.669817	0.583706	1.10464	-0.198525	0.721743							YPL279C	FEX2	0.718863	0.502829	0.617357	-0.515649	-0.219612
YKR096W	ESL2	1.12002	0.739711	1.84153	-0.598486	0.717385							YKL032C	IXR1	1.74567	1.0335	1.50602	-0.75624	-0.213046
YGR218W	CRM1	1.36874	0.917993	2.24987	-0.576292	0.716991							YDL199C	YDL199C	0.878495	0.606106	0.758055	-0.535463	-0.212733
YDL077C	VAM6	1.17452	0.991436	1.92823	-0.244483	0.715201							YNL136W	EAF7	2.30097	1.24283	1.98961	-0.888613	-0.20976
YKR079C	TRZ1	0.800209	0.744606	1.30432	-0.1039	0.704848							YIR013C	GAT4	0.379391	0.265683	0.329144	-0.513977	-0.204965
YKL210W	UBA1	1.01257	0.81168	1.64957	-0.319037	0.704069							YIL135C	VHS2	1.68629	1.11851	1.46471	-0.592277	-0.203243
YOR134W	BAG7	0.255704	0.264924	0.415236	0.0511065	0.699458							YGL158W	RCK1	1.43017	0.930243	1.24568	-0.620508	-0.199253
YBR023C	CHS3	0.889036	0.710744	1.4436	-0.322911	0.699359							YBR018C	GAL7	0.514601	0.346733	0.448427	-0.56963	-0.19858
YLR223C	IFH1	1.18585	0.722389	1.92037	-0.715079	0.695457							YNL278W	CAF120	1.63314	0.934609	1.4248	-0.805214	-0.196887
YPL012W	RRP12	0.813421	0.571093	1.31508	-0.510276	0.693078							YDR343C	HXT6	0.842117	0.524629	0.735555	-0.682723	-0.195187
YPL183C	RTT10	0.584535	0.578085	0.939978	-0.0160061	0.685339							YBR301W	PAU24	0.342528	0.173726	0.299562	-0.979403	-0.193368
YOL130W	ALR1	0.770473	0.646767	1.23897	-0.252499	0.685326							YBR004C	GPI18	0.511594	0.329767	0.447672	-0.633554	-0.192557
YPL141C	FRK1	0.896357	0.650019	1.43876	-0.463591	0.682677							YCR010C	ADY2	0.439452	0.279895	0.384552	-0.65082	-0.192526
YDL037C	BSC1	1.47679	0.735904	2.36781	-1.00488	0.681087							YPL248C	GAL4	1.14904	0.792733	1.01299	-0.535529	-0.18182
YLL019C	KNS1	0.889219	0.598144	1.42499	-0.572046	0.680345							YPL165C	SET6	0.296039	0.151774	0.263874	-0.963862	-0.165938
YDR310C	SUM1	1.59201	1.15335	2.55089	-0.46502	0.680154							YDR524C	AGE1	0.800371	0.553146	0.714113	-0.533008	-0.164517
YMR080C	NAM7	1.26236	1.05417	2.0198	-0.260005	0.678094							YOR018W	ROD1	0.765873	0.521874	0.684874	-0.553403	-0.161265
YPR010C	RPA135	1.45111	1.14382	2.32068	-0.343293	0.677394							YGL192W	IME4	0.513271	0.282555	0.46018	-0.861187	-0.157521
YLR134W	PDC5	0.682449	0.530011	1.08667	-0.364699	0.671116							YGR289C	MAL11	1.06683	0.718921	0.958935	-0.569431	-0.153832
YOR270C	VPH1	1.54561	1.40911	2.45834	-0.133394	0.669511							YEL057C	YEL057C	0.282834	0.184026	0.254313	-0.620042	-0.153352
YNL130C-A	DGR1	0.287467	0.252867	0.45688	-0.185019	0.668419							YIL122W	POG1	0.900123	0.61318	0.809735	-0.55381	-0.152672
YPL110C	GDE1	1.5632	1.16511	2.48418	-0.424036	0.668266							YEL007W	MIT1	1.73237	1.15336	1.56687	-0.586906	-0.144862
YIL038C	NOT3	1.13116	0.919042	1.7948	-0.299601	0.666018							YCL044C	MGR1	1.64793	1.15836	1.49433	-0.508578	-0.141159
YIL125W	KGD1	1.35537	0.972517	2.14627	-0.478894	0.663142							YML017W	PSP2	1.78267	1.07132	1.62369	-0.734647	-0.134765
YIL048W	NEO1	0.900621	0.707919	1.42451	-0.347336	0.661474							YMR306W	FKS3	1.41239	0.96632	1.28695	-0.547569	-0.134189
YLR138W	NHA1	1.89024	1.44469	2.989	-0.387813	0.661092							YMR164C	MSS11	2.46781	1.5054	2.25011	-0.71309	-0.133237
YAL064W-B	YAL064W-B	1.61795	2.00444	2.55764	0.309031	0.660643							YGR142W	BTN2	1.0682	0.550787	0.974321	-0.955614	-0.132713
YNR067C	DSE4	0.944981	0.674564	1.49187	-0.48633	0.658766							YHL021C	AIM17	0.59236	0.38957	0.540749	-0.604593	-0.131515
YAL040C	CLN3	0.980478	0.695278	1.54671	-0.495896	0.657644							YLR436C	ECM30	2.42423	1.2986	2.21452	-0.900576	-0.130535
YDL102W	POL3	1.40113	1.17758	2.20784	-0.250772	0.656038							YDR099W	BMH2	3.29338	2.1312	3.01635	-0.627902	-0.126761
YPR097W	YPR097W	1.22525	0.938026	1.92897	-0.385378	0.654757							YHR124W	NDT80	0.244419	0.154159	0.223969	-0.664933	-0.126059
YGR204W	ADE3	0.820595	0.790004	1.28988	-0.0548109	0.652496							YOR107W	RGS2	0.396033	0.233619	0.364732	-0.761462	-0.11878
YGR098C	ESP1	1.08355	0.79209	1.70313	-0.452027	0.652426							YIL173W	VTH1	1.18218	0.469029	1.09504	-1.3337	-0.110458
YOR116C	RPO31	1.48279	1.04733	2.32665	-0.501602	0.649944							YLL067C	YLL067C	0.949111	0.449905	0.879494	-1.07696	-0.109903
YNL085W	MKT1	2.25082	1.78839	3.52736	-0.331792	0.648137							YGL205W	POX1	0.763412	0.536363	0.707982	-0.509253	-0.108749
YFL050C	ALR2	0.854688	0.629531	1.33904	-0.441121	0.647727							YMR269W	TMA23	2.41936	1.57786	2.246	-0.616657	-0.107269
YPL226W	NEW1	0.693125	0.559054	1.08579	-0.310128	0.647555							YHR211W	FLO5	2.80936	1.85503	2.62124	-0.5988	-0.0999931
YFL036W	RPO41	0.822612	0.499719	1.28813	-0.719093	0.646995							YLR176C	RFX1	1.60757	0.891418	1.50126	-0.850707	-0.0987073
YML065W	ORC1	1.41648	1.173	2.21681	-0.272118	0.646169							YIL144W	NDC80	0.915393	0.646216	0.858041	-0.502374	-0.0933459
YMR205C	PFK2	0.753073	0.718037	1.17809	-0.0687319	0.645582							YAR020C	PAU7	0.567266	0.357223	0.534025	-0.667199	-0.0871185
YBR186W	PCH2	0.798045	0.613163	1.24669	-0.380199	0.643561							YPR030W	CSR2	0.742366	0.478149	0.701169	-0.634669	-0.0823673
YKR099W	BAS1	1.14453	0.97968	1.78586	-0.224378	0.641859							YOR372C	NDD1	1.00932	0.625312	0.9538	-0.690739	-0.0816286
YDL122W	UBP1	0.932632	0.773986	1.45506	-0.269001	0.6417							YML071C	COG8	1.4257	0.925031	1.35402	-0.6241	-0.0744239
YLR450W	HMG2	0.964797	0.927228	1.5036	-0.0573018	0.640122							YNR007C	ATG3	1.15773	0.76415	1.10069	-0.59937	-0.0728862
YBR084W	MIS1	1.01908	0.881729	1.58743	-0.208867	0.639421							YDR110W	FOB1	1.18397	0.826313	1.13006	-0.518869	-0.0672278
YPR024W	YME1	1.7519	1.63442	2.71999	-0.100142	0.634684							YMR219W	ESC1	3.11053	1.55407	2.97537	-1.00111	-0.0640935
YJL092W	SRS2	0.901878	0.624349	1.39717	-0.530578	0.631499							YPL168W	YPL168W	0.55573	0.345751	0.532042	-0.684651	-0.0628436
YMR308C	PSE1	1.44042	1.15364	2.23069	-0.320299	0.630998							YDR293C	SSD1	1.79985	0.824176	1.72475	-1.12685	-0.0614849
YOL123W	HRP1	1.61245	1.51068	2.49535	-0.0940583	0.629989							YLR087C	CSF1	2.22887	1.42444	2.13907	-0.645919	-0.0593304
YCR068W	ATG15	1.73386	1.57105	2.68156	-0.142254	0.629089							YEL077C	YEL077C	1.01963	0.622434	0.979144	-0.712047	-0.0584468
YPL033C	SRL4	0.292307	0.239857	0.451139	-0.285312	0.626087							YPL057C	SUR1	0.671341	0.471904	0.644945	-0.508554	-0.0578696
YCR067C	SED4	1.34596	1.09954	2.07624	-0.291738	0.625342							YPL026C	SKS1	0.727136	0.491833	0.699536	-0.564057	-0.0558276
YJL109C	UTP10	0.701721	0.427784	1.07849	-0.714014	0.62004							YJL090C	DPB11	0.673639	0.447192	0.649138	-0.591084	-0.0534507
YAL005C	SSA1	2.88752	2.74243	4.42684	-0.0743728	0.616449							YBR212W	NGR1	2.69074	1.73491	2.60293	-0.633141	-0.0478685
YAL019W	FUN30	1.03194	0.73384	1.58158	-0.491825	0.616008							YNL176C	TDA7	2.75428	1.74835	2.67066	-0.655677	-0.0444766
YDR464W	SPP41	1.33966	0.765227	2.05107	-0.807907	0.61451							YOR009W	TIR4	1.78149	1.0619	1.73378	-0.746445	-0.0391648
YDL132W	CDC53	1.19717	0.892918	1.83256	-0.42303	0.614229							YER033C	ZRG8	1.83851	1.18695	1.79082	-0.631272	-0.0379169
YIL147C	SLN1	1.16594	0.814819	1.78017	-0.516942	0.610522							YOL015W	IRC10	0.821958	0.54947	0.80165	-0.581025	-0.0360922
YML061C	PIF1	1.29903	1.30951	1.98107	0.0115906	0.608845							YGL197W	MDS3	3.58301	2.09729	3.49736	-0.772645	-0.0349037
YGL092W	NUP145	1.03363	0.777146	1.56879	-0.411466	0.601933							YBL051C	PIN4	1.77075	1.08834	1.7305	-0.702233	-0.0331756
YKL038W	RGT1	0.765481	0.588284	1.1617	-0.379855	0.601797							YLR258W	GSY2	2.35872	1.5558	2.30591	-0.600343	-0.0326649
YGR157W	CHO2	0.985924	0.863966	1.49623	-0.190503	0.601783							YKL088W	CAB3	2.00105	1.37531	1.95967	-0.540999	-0.030147
YOL045W	PSK2	1.1666	0.780265	1.76973	-0.580277	0.601213							YLR337C	VRP1	6.08076	3.51829	5.95568	-0.789376	-0.0299847
YGL062W	PYC1	0.835046	0.69897	1.26662	-0.256625	0.601058							YDR285W	ZIP1	0.591903	0.405248	0.580109	-0.546557	-0.0290372
YNL163C	RIA1	1.53744	1.10839	2.33162	-0.472063	0.600803							YGR130C	YGR130C	1.51577	0.98107	1.486	-0.627626	-0.0286236
YDL240W	LRG1	0.43968	0.314033	0.666532	-0.485541	0.60022							YPR054W	SMK1	0.449361	0.309518	0.440687	-0.53785	-0.028118
YER069W	ARG5,6	0.895122	0.93	1.35656	0.055147	0.599799							YBR255W	MTC4	2.28886	1.5572	2.24508	-0.55568	-0.0278659
YHR032W	ERC1	1.13606	1.28244	1.72056	0.174852	0.598839							YIR023W	DAL81	1.6329	1.0577	1.60522	-0.6265	-0.0246665
YNL192W	CHS1	0.749679	0.425691	1.13489	-0.816467	0.598205							YDR420W	HKR1	2.36682	1.41776	2.33129	-0.739344	-0.021824
YMR089C	YTA12	2.18165	1.824	3.29694	-0.258319	0.595705							YOR147W	MDM32	0.424247	0.29925	0.41832	-0.503555	-0.020299
YGL014W	PUF4	1.63155	1.27389	2.46357	-0.357002	0.594501							YFR019W	FAB1	2.28561	1.29031	2.25572	-0.824865	-0.0189957
YMR266W	RSN1	0.801224	0.628128	1.20962	-0.351148	0.594275							YPL167C	REV3	0.785365	0.503434	0.776743	-0.64156	-0.0159267
YPL125W	KAP120	0.690941	0.518505	1.043	-0.414206	0.594099							YOL136C	PFK27	0.599138	0.380254	0.597599	-0.655924	-0.00370987
YGL168W	HUR1	0.460714	0.544585	0.694796	0.241286	0.59272							YFL062W	COS4	1.00346	0.424937	1.00209	-1.23967	-0.00197636
YBR054W	YRO2	0.447292	0.381471	0.674233	-0.229641	0.592032							YDR141C	DOP1	1.6214	0.964203	1.62396	-0.749827	0.00228003
YKL197C	PEX1	1.99381	1.43606	3.00186	-0.473418	0.590328							YBR284W	YBR284W	0.643287	0.443881	0.645882	-0.535291	0.00580799
YMR186W	HSC82	1.91307	1.87092	2.8797	-0.0321433	0.590026							YKL179C	COY1	1.9496	1.34525	1.95809	-0.535304	0.00626382
YJL129C	TRK1	1.19114	0.834762	1.79274	-0.512904	0.589826							YDR216W	ADR1	1.84487	1.04397	1.86203	-0.821437	0.013359
YGR236C	SPG1	0.309902	0.259688	0.465799	-0.255031	0.587896							YLL032C	YLL032C	0.798309	0.557494	0.805858	-0.517992	0.0135769
YMR012W	CLU1	0.90031	0.624263	1.35182	-0.528268	0.586411							YJL168C	SET2	1.31232	0.856985	1.32757	-0.614774	0.0166738
YOR394C-A	YOR394C-A	1.35705	0.612408	2.03084	-1.1479	0.581608							YHL030W	ECM29	2.13784	1.18744	2.16783	-0.848299	0.0200984
YBL067C	UBP13	0.886768	0.792209	1.32645	-0.162676	0.580941							YKL093W	MBR1	0.839431	0.553254	0.851536	-0.60147	0.0206564
YCR073C	SSK22	1.20336	0.854935	1.7992	-0.493183	0.580287							YCL037C	SRO9	1.50821	0.989125	1.53112	-0.608612	0.021752
YPR115W	RGC1	1.42958	1.06905	2.13718	-0.41926	0.580115							YCR032W	BPH1	1.41336	0.858195	1.43556	-0.719752	0.0224861
YGL216W	KIP3	0.917618	0.854591	1.37172	-0.10266	0.580021							YGR281W	YOR1	2.3267	1.30938	2.36493	-0.829405	0.0235127
YDR097C	MSH6	3.3912	2.51244	5.0673	-0.432703	0.579422							YPR185W	ATG13	2.45012	1.6959	2.49059	-0.530803	0.0236336
YDR180W	SCC2	0.835257	0.521999	1.24732	-0.678172	0.578536							YCR104W	PAU3	0.495407	0.287797	0.503847	-0.783562	0.0243715
YBR059C	AKL1	1.31281	0.990782	1.95693	-0.406016	0.575937							YOR032W-A	YOR032W-A	0.960398	0.50728	0.977574	-0.920849	0.0255732
YOR346W	REV1	1.12246	0.894919	1.6729	-0.326839	0.575684							YJL005W	CYR1	2.15593	1.22735	2.20643	-0.812762	0.033403
YIL115C	NUP159	1.89824	1.19126	2.82699	-0.672174	0.574602							YDR425W	SNX41	1.06047	0.730348	1.08621	-0.538045	0.0346047
YNL140C	YNL140C	0.946822	0.868839	1.40953	-0.124005	0.574051							YLR373C	VID22	1.00404	0.673353	1.02916	-0.576389	0.035642
YGR162W	TIF4631	0.872554	0.691244	1.29892	-0.336049	0.573997							YPL085W	SEC16	2.25363	1.10086	2.3129	-1.03362	0.0374544
YPL221W	FLC1	0.608269	0.528296	0.904086	-0.203364	0.57175							YBL081W	YBL081W	1.87381	1.17115	1.92329	-0.678041	0.037608
YPL016W	SWI1	1.76732	0.896456	2.62627	-0.979257	0.571455							YKL054C	DEF1	1.50511	0.797547	1.54612	-0.916229	0.0387781
YDL145C	COP1	2.14964	1.48613	3.19351	-0.532537	0.571046							YER054C	GIP2	1.12115	0.777713	1.15261	-0.527672	0.0399194
YFL031W	HAC1	0.431008	0.467163	0.640026	0.116212	0.570416							YPR204W	YPR204W	1.27034	0.819339	1.30661	-0.632682	0.040612
YJR143C	PMT4	2.51797	2.3557	3.73631	-0.0961056	0.569354							YER088C	DOT6	2.12354	1.37234	2.18731	-0.62983	0.0426888
YPR095C	SYT1	1.24751	0.890468	1.85071	-0.486411	0.569034							YBL113C	YBL113C	1.35271	0.947601	1.39387	-0.513501	0.0432424
YKL221W	MCH2	0.650969	0.691198	0.962709	0.0865086	0.56451							YGL180W	ATG1	1.00754	0.579534	1.04006	-0.797878	0.0458269
YLR371W	ROM2	1.18902	0.664431	1.75829	-0.839585	0.564395							YDR207C	UME6	3.39591	2.31457	3.50716	-0.553052	0.046505
YLR389C	STE23	1.17023	1.00649	1.72805	-0.21746	0.562352							YNL167C	SKO1	1.3122	0.80765	1.3553	-0.700185	0.0466224
YLR096W	KIN2	1.02919	0.715434	1.51809	-0.524624	0.560744							YHL024W	RIM4	1.88155	1.18749	1.9442	-0.664004	0.0472548
YGR031C-A	NAG1	0.469457	0.315478	0.691712	-0.573452	0.559179							YOR113W	AZF1	1.40981	0.718762	1.45768	-0.971918	0.0481694
YJL050W	MTR4	1.25743	1.07267	1.85037	-0.229269	0.557339							YOR161C-C	YOR161C-C	0.373307	0.242775	0.386798	-0.620741	0.0512209
YNL091W	NST1	1.36011	0.803726	1.99959	-0.758946	0.55598							YDL223C	HBT1	0.801083	0.478022	0.830052	-0.744875	0.0512513
YDR536W	STL1	0.197721	0.219168	0.290519	0.148575	0.555172							YML091C	RPM2	0.741802	0.458683	0.76945	-0.693537	0.0527929
YPL217C	BMS1	2.22831	1.49302	3.27288	-0.577718	0.554614							YDL140C	RPO21	0.891709	0.511033	0.926353	-0.803157	0.054989
YCR057C	PWP2	1.0413	0.919691	1.52884	-0.179161	0.55406							YHL028W	WSC4	0.773943	0.545274	0.804324	-0.505246	0.0555492
YGR294W	PAU12	0.334131	0.343146	0.490505	0.0384087	0.553854							YBR108W	AIM3	2.85693	1.59345	2.9713	-0.842309	0.0566316
YNR051C	BRE5	1.70701	1.24204	2.50557	-0.458755	0.553666							YMR075W	RCO1	0.722107	0.486983	0.751376	-0.568341	0.0573214
YER129W	SAK1	1.4317	0.954117	2.09924	-0.585495	0.552135							YPR184W	GDB1	1.71408	1.20411	1.78576	-0.50947	0.0591028
YGL207W	SPT16	2.33448	1.9207	3.42101	-0.281468	0.551322							YLR312C	YLR312C	1.33609	0.82775	1.39217	-0.690754	0.0593108
YDR232W	HEM1	1.12322	1.04164	1.6443	-0.108788	0.549838							YCL004W	PGS1	0.536533	0.334462	0.55976	-0.681823	0.061141
YBR081C	SPT7	1.31876	0.923327	1.92781	-0.514264	0.547782							YDR365C	ESF1	1.44566	0.962005	1.50834	-0.587609	0.0612366
YEL022W	GEA2	1.13491	0.748669	1.65898	-0.600176	0.547722							YIL119C	RPI1	0.545179	0.287227	0.569806	-0.924541	0.0637407
YGL256W	ADH4	1.10321	1.2762	1.61261	0.210144	0.547691							YJR004C	SAG1	2.3438	1.49661	2.45596	-0.647156	0.0674383
YOR086C	TCB1	1.73043	1.23577	2.52831	-0.485716	0.547048							YDL195W	SEC31	2.29806	1.26032	2.40844	-0.866627	0.0676848
YML081W	TDA9	1.26492	0.860104	1.84105	-0.556467	0.54148							YBR208C	DUR1,2	4.25702	2.93276	4.46946	-0.537583	0.0702555
YJL159W	HSP150	0.968872	0.916325	1.40985	-0.0804465	0.541165							YJL207C	LAA1	1.29389	0.689309	1.35877	-0.908495	0.0705862
YEL055C	POL5	0.836456	0.711289	1.21712	-0.233854	0.541105							YCR089W	FIG2	5.84364	3.90287	6.13724	-0.582332	0.0707213
YOR336W	KRE5	0.864	0.644618	1.25602	-0.422586	0.539761							YLR422W	YLR422W	1.0742	0.662365	1.13107	-0.697561	0.0744247
YIL075C	RPN2	1.05523	0.800662	1.53304	-0.398296	0.538833							YOR344C	TYE7	0.750758	0.512263	0.792399	-0.551464	0.0778779
YDR186C	YDR186C	0.771494	0.605968	1.12076	-0.348415	0.538751							YDR072C	IPT1	0.947191	0.649502	1.00031	-0.544321	0.0787265
YNL186W	UBP10	0.990995	0.709589	1.43921	-0.481893	0.538323							YDL019C	OSH2	2.1611	1.31951	2.28533	-0.711764	0.0806339
YLR382C	NAM2	0.694501	0.611403	1.00841	-0.183853	0.538027							YAL001C	TFC3	2.35079	1.37782	2.48937	-0.77076	0.0826354
YNL023C	FAP1	1.1908	1.04005	1.72869	-0.195278	0.537752							YBR132C	AGP2	1.3855	0.935897	1.46808	-0.565983	0.0835248
YOL141W	PPM2	0.778611	0.639479	1.12856	-0.284005	0.535505							YOR298W	MUM3	0.399434	0.266214	0.423675	-0.58537	0.0850012
YHR205W	SCH9	1.97825	1.51135	2.86316	-0.388389	0.533379							YDR150W	NUM1	1.93247	1.10576	2.05197	-0.80541	0.0865622
YDL028C	MPS1	1.12286	0.974475	1.62424	-0.204487	0.532583							YNL197C	WHI3	3.92031	2.41087	4.16299	-0.701415	0.0866543
YOL051W	GAL11	1.45395	0.894738	2.10292	-0.700441	0.532417							YJR035W	RAD26	3.52895	1.9732	3.75264	-0.838702	0.0886674
YMR189W	GCV2	1.46955	1.31609	2.12455	-0.159118	0.531787							YOR081C	TGL5	2.11713	1.46522	2.25154	-0.530993	0.0887962
YGL234W	ADE5,7	1.00442	1.11043	1.45101	0.144757	0.530698							YPL119C	DBP1	1.62181	1.13548	1.72625	-0.514304	0.0900373
YBR020W	GAL1	1.02523	0.835025	1.48103	-0.296062	0.530646							YGL066W	SGF73	1.30537	0.873375	1.39151	-0.579781	0.0922009
YDR422C	SIP1	0.764929	0.664471	1.10481	-0.203118	0.530407							YOR066W	MSA1	1.16507	0.813796	1.24261	-0.517678	0.0929584
YMR128W	ECM16	1.39788	0.898189	2.01811	-0.638146	0.529766							YJL141C	YAK1	1.04948	0.727554	1.12222	-0.528547	0.0966878
YML117W	NAB6	1.19847	0.814344	1.73019	-0.557486	0.529733							YLR256W	HAP1	2.00209	1.19678	2.14549	-0.742354	0.0998001
YBL075C	SSA3	1.42185	1.02301	2.0523	-0.474952	0.529469							YGL190C	CDC55	0.85856	0.558654	0.922529	-0.619964	0.103676
YHR158C	KEL1	0.897589	0.621393	1.29525	-0.530549	0.529107							YPR160W	GPH1	3.16799	1.76867	3.40606	-0.840908	0.104535
YLR120C	YPS1	0.570697	0.406859	0.823496	-0.488196	0.529036							YLR263W	RED1	0.629346	0.425518	0.676877	-0.564631	0.105042
YDR062W	LCB2	1.74855	1.87203	2.5231	0.0984425	0.529036							YNL321W	VNX1	1.74167	1.21956	1.87579	-0.514104	0.107029
YPL242C	IQG1	1.02248	0.688245	1.47487	-0.571075	0.52852							YHL035C	VMR1	0.914355	0.582229	0.985821	-0.651168	0.108571
YMR176W	ECM5	1.24634	0.974289	1.79509	-0.35527	0.526366							YDL149W	ATG9	1.30415	0.833812	1.4066	-0.645312	0.109102
YDR523C	SPS1	0.339578	0.222305	0.488978	-0.611202	0.526027							YKL201C	MNN4	0.627428	0.329913	0.676759	-0.927365	0.109192
YJR090C	GRR1	0.739905	0.560241	1.065	-0.401293	0.525438							YGL215W	CLG1	1.30524	0.904523	1.41622	-0.529082	0.117731
YER075C	PTP3	1.03996	0.725685	1.49635	-0.519114	0.524918							YKL105C	SEG2	1.71909	1.06406	1.86563	-0.692062	0.11802
YPR026W	ATH1	0.635244	0.479501	0.913887	-0.405777	0.524705							YLL005C	SPO75	0.627699	0.43887	0.681766	-0.516278	0.119204
YOR207C	RET1	1.10797	0.794629	1.59251	-0.479564	0.523389							YER132C	PMD1	1.33627	0.722979	1.45277	-0.886189	0.120597
YDR038C	ENA5	0.642054	0.430186	0.922737	-0.577734	0.523224							YBR112C	CYC8	1.35172	0.85394	1.47014	-0.662585	0.121162
YLR384C	IKI3	2.0395	1.41801	2.93081	-0.52435	0.523086							YCR021C	HSP30	0.339789	0.231913	0.369711	-0.551058	0.121757
YHR082C	KSP1	1.44772	0.889247	2.07823	-0.703128	0.521573							YDR074W	TPS2	0.863271	0.496839	0.941288	-0.797036	0.124823
YMR108W	ILV2	1.31113	1.48145	1.88065	0.176201	0.520422							YOL155C	HPF1	5.21371	3.19255	5.6916	-0.7076	0.126523
YDR018C	YDR018C	0.32674	0.362696	0.468226	0.150618	0.519061							YDL160C	DHH1	1.67866	1.15643	1.83552	-0.537631	0.128881
YKL157W	APE2	1.05574	0.958965	1.51245	-0.138706	0.518629							YJR066W	TOR1	1.30285	0.728822	1.4276	-0.838029	0.131927
YGL187C	COX4	0.503625	0.432412	0.721204	-0.219945	0.518057							YLR139C	SLS1	2.12529	1.26241	2.33593	-0.751477	0.13634
YBL004W	UTP20	1.07989	0.697323	1.54512	-0.630982	0.516842							YGR249W	MGA1	0.811458	0.404846	0.891933	-1.00314	0.13642
YNL256W	FOL1	1.2181	1.05045	1.74234	-0.213613	0.516396							YHR102W	KIC1	1.54182	1.03083	1.69502	-0.580817	0.136671
YGR134W	CAF130	0.83431	0.723121	1.19283	-0.206347	0.515728							YGR271W	SLH1	1.5188	0.896218	1.67123	-0.761009	0.137979
YJR041C	URB2	0.708295	0.541094	1.01257	-0.38847	0.515599							YLR346C	YLR346C	0.33196	0.234406	0.365419	-0.501999	0.138541
YPL192C	PRM3	0.214753	0.301376	0.306403	0.488883	0.512751							YLR024C	UBR2	1.25957	0.819534	1.38806	-0.620057	0.140138
YCR042C	TAF2	2.37417	1.57728	3.3861	-0.58998	0.512206							YLR247C	IRC20	1.76254	1.1898	1.94703	-0.566936	0.14362
YGL131C	SNT2	0.779611	0.571723	1.11188	-0.447439	0.512172							YEL017C-A	PMP2	1.84986	1.1809	2.04369	-0.64753	0.143757
YEL013W	VAC8	1.36841	1.19776	1.9512	-0.192167	0.511858							YPL014W	YPL014W	0.601673	0.413568	0.664792	-0.540854	0.143925
YPL019C	VTC3	1.01504	0.995131	1.44652	-0.0285752	0.511056							YLR305C	STT4	1.46537	0.891851	1.62008	-0.71639	0.144804
YIR033W	MGA2	1.25267	0.898355	1.78404	-0.479654	0.510138							YKL215C	OXP1	2.60854	1.61935	2.88439	-0.687833	0.14502
YOL021C	DIS3	0.997261	0.89451	1.42015	-0.156872	0.51							YOL152W	FRE7	0.520237	0.358101	0.575298	-0.538803	0.145141
YLR067C	PET309	0.748593	0.588594	1.0659	-0.346909	0.509825							YOR181W	LAS17	1.70586	1.16184	1.88897	-0.554092	0.1471
YML006C	GIS4	0.719188	0.600793	1.02339	-0.2595	0.508911							YMR104C	YPK2	0.713179	0.465485	0.789746	-0.615527	0.147126
YPL106C	SSE1	1.12189	1.16362	1.59515	0.052693	0.507766							YPL089C	RLM1	1.39217	0.770801	1.54166	-0.852904	0.147149
YOR211C	MGM1	0.941753	0.826069	1.33867	-0.189086	0.507382							YGL006W	PMC1	1.224	0.733576	1.35642	-0.738588	0.148198
YIL031W	ULP2	0.698498	0.472395	0.992877	-0.564264	0.507358							YKL101W	HSL1	1.88084	0.944411	2.08463	-0.993895	0.148412
YDL126C	CDC48	2.21706	1.83843	3.14952	-0.270177	0.506485							YER032W	FIR1	2.61589	1.8303	2.9072	-0.515224	0.152326
YOL036W	YOL036W	0.98154	0.778202	1.39395	-0.334902	0.506058							YDR515W	SLF1	0.952351	0.656143	1.05867	-0.537484	0.152687
YPL137C	GIP3	1.16377	0.683234	1.6522	-0.768353	0.50558							YER172C	BRR2	1.97481	1.19394	2.1973	-0.725986	0.154018
YHR073W	OSH3	0.769565	0.649583	1.09242	-0.244529	0.505409							YBL063W	KIP1	0.841	0.591973	0.936355	-0.506574	0.15495
YGR178C	PBP1	2.32343	2.18297	3.29669	-0.0899664	0.504762							YNR065C	YNR065C	1.14527	0.697403	1.27549	-0.715619	0.155372
YDR389W	SAC7	0.863721	0.683362	1.22502	-0.337916	0.504165							YOR359W	VTS1	1.25434	0.788614	1.39711	-0.669537	0.155513
YPR159W	KRE6	1.28826	1.17509	1.82641	-0.132648	0.503592							YER155C	BEM2	2.0812	1.20442	2.32275	-0.789074	0.158414
YOL098C	YOL098C	0.914527	0.887747	1.29639	-0.0428759	0.503399							YJR091C	JSN1	1.07329	0.598308	1.19801	-0.843084	0.15859
YKR050W	TRK2	0.89163	0.705589	1.26125	-0.337617	0.500342							YKL129C	MYO3	1.2397	0.818445	1.38567	-0.599039	0.160583
YPR074C	TKL1	0.818659	0.889249	1.15801	0.119325	0.500308							YFL033C	RIM15	2.01436	1.15968	2.25247	-0.796591	0.161184
YPL022W	RAD1	0.996358	0.752172	1.40884	-0.405601	0.499769							YDR273W	DON1	1.11521	0.636218	1.24873	-0.809721	0.163149
YDR436W	PPZ2	1.17284	1.10859	1.65818	-0.0812788	0.499596							YLR219W	MSC3	1.50354	1.03843	1.68662	-0.533951	0.16577
YDR335W	MSN5	1.38894	0.923991	1.96358	-0.588037	0.499496							YJR033C	RAV1	1.49591	0.996253	1.67907	-0.586437	0.166644
YLR129W	DIP2	1.43715	1.09573	2.02969	-0.39132	0.498048							YBL088C	TEL1	1.29045	0.759854	1.45118	-0.764077	0.169356
YLR403W	SFP1	1.08975	0.820314	1.53885	-0.409753	0.49785							YOR140W	SFL1	1.00955	0.574686	1.13785	-0.812869	0.1726
YGL163C	RAD54	1.01229	0.799854	1.42759	-0.339809	0.495963							YFL008W	SMC1	1.96946	1.38711	2.22127	-0.50572	0.173585
YMR319C	FET4	0.862802	0.576582	1.21548	-0.581505	0.494428							YKL203C	TOR2	1.65821	1.0954	1.87234	-0.598171	0.175211
YNL257C	SIP3	0.858678	0.725314	1.20909	-0.243511	0.493732							YDR504C	SPG3	1.25187	0.653259	1.41352	-0.938354	0.175211
YKL020C	SPT23	0.875178	0.628116	1.23232	-0.478545	0.493728							YHR165C	PRP8	1.43878	0.882839	1.62734	-0.704625	0.177671
YKL121W	DGR2	1.17661	0.916108	1.65655	-0.361042	0.493551							YOR153W	PDR5	1.98799	1.3083	2.24995	-0.603612	0.178589
YOR304W	ISW2	1.58263	1.04719	2.2281	-0.5958	0.49349							YGR274C	TAF1	1.19153	0.802614	1.34864	-0.570032	0.178692
YNL196C	SLZ1	0.237073	0.192245	0.333718	-0.302381	0.493301							YMR136W	GAT2	0.931014	0.558569	1.05828	-0.737066	0.184841
YMR145C	NDE1	0.784933	0.763959	1.10404	-0.0390745	0.492153							YIR006C	PAN1	3.19879	2.25157	3.63822	-0.506599	0.185705
YMR229C	RRP5	1.03034	0.638384	1.44692	-0.69062	0.489866							YHR164C	DNA2	1.1484	0.786352	1.30728	-0.546384	0.18694
YGL049C	TIF4632	1.27559	1.04223	1.78923	-0.291486	0.488179							YHR023W	MYO1	1.66632	0.854438	1.89712	-0.963617	0.187144
YBL105C	PKC1	1.37601	0.939629	1.92994	-0.550323	0.488068							YPL082C	MOT1	1.2978	0.644016	1.47856	-1.0109	0.188123
YAL017W	PSK1	1.40057	0.902733	1.96422	-0.633644	0.487943							YLR187W	SKG3	1.09514	0.566046	1.24845	-0.952122	0.18902
YGR200C	ELP2	2.70649	2.25185	3.79546	-0.265314	0.487851							YDR406W	PDR15	1.16252	0.800227	1.3255	-0.538775	0.189285
YNL219C	ALG9	0.734171	0.697213	1.02896	-0.0745159	0.487002							YDR334W	SWR1	2.01637	1.1204	2.29945	-0.847746	0.189527
YJR109C	CPA2	1.00644	0.944125	1.40987	-0.0922189	0.486291							YNL068C	FKH2	1.39113	0.781339	1.58752	-0.832235	0.190521
YGL028C	SCW11	1.77312	1.23829	2.4838	-0.517936	0.48626							YDR359C	EAF1	1.54946	1.00621	1.76924	-0.622839	0.191357
YBL066C	SEF1	0.952111	0.563767	1.33312	-0.756032	0.485606							YIL126W	STH1	2.13702	1.3133	2.44016	-0.702402	0.19138
YCL030C	HIS4	0.977723	1.08389	1.36831	0.148716	0.484895							YOR227W	HER1	2.86627	1.96737	3.27844	-0.542907	0.193833
YNR047W	FPK1	0.767116	0.470426	1.07303	-0.705478	0.484167							YNL271C	BNI1	1.63269	0.784515	1.86945	-1.05738	0.195363
YJL087C	TRL1	1.34979	1.00341	1.88792	-0.427814	0.484069							YOR178C	GAC1	0.468307	0.201637	0.536673	-1.21569	0.19659
YNR071C	YNR071C	0.666374	0.518518	0.931991	-0.361937	0.483984							YDR466W	PKH3	0.909707	0.624664	1.04316	-0.542323	0.197487
YLR320W	MMS22	0.745799	0.495204	1.04224	-0.590763	0.482828							YMR232W	FUS2	1.0651	0.65668	1.22249	-0.69773	0.198831
YBL103C	RTG3	1.22028	1.02916	1.70475	-0.245752	0.482342							YCR081W	SRB8	0.796788	0.456765	0.914698	-0.802744	0.199099
YDR256C	CTA1	0.410211	0.311097	0.57303	-0.399004	0.482243							YMR031C	EIS1	1.84617	1.1427	2.11968	-0.692085	0.199312
YOR328W	PDR10	1.17194	0.799677	1.63692	-0.551408	0.482091							YGR184C	UBR1	1.82621	1.02073	2.09817	-0.839256	0.200276
YKL092C	BUD2	1.45824	0.933652	2.03572	-0.643274	0.48131							YGR217W	CCH1	1.38901	0.792547	1.59683	-0.80949	0.201154
YOR317W	FAA1	1.0143	0.85581	1.41583	-0.245117	0.481165							YOL004W	SIN3	2.59207	1.41427	2.98167	-0.874042	0.202017
YOR124C	UBP2	2.38526	1.55126	3.32821	-0.620706	0.480603							YKL082C	RRP14	2.16319	1.28496	2.48867	-0.751437	0.202215
YDR475C	JIP4	0.908045	0.773957	1.26647	-0.230511	0.479976							YCR093W	CDC39	1.34874	0.641716	1.5521	-1.0716	0.202608
YKL050C	YKL050C	1.95376	1.26593	2.72216	-0.626049	0.478499							YOR191W	ULS1	2.62812	1.63696	3.0246	-0.68301	0.202713
YDR542W	PAU10	0.277958	0.226137	0.38708	-0.297671	0.477762							YER176W	ECM32	0.999703	0.693104	1.1506	-0.528429	0.202809
YPL009C	TAE2	1.05014	0.708931	1.46237	-0.566869	0.477718							YNL297C	MON2	1.39164	0.824385	1.60251	-0.755392	0.203555
YKR106W	GEX2	0.67435	0.705828	0.938279	0.0658182	0.476518							YLL013C	PUF3	3.21324	1.74827	3.70049	-0.878099	0.203691
YJL127C	SPT10	1.62481	1.38818	2.25995	-0.227078	0.476022							YDR170C	SEC7	1.85057	1.02272	2.13465	-0.855563	0.206029
YMR100W	MUB1	0.729193	0.535278	1.01298	-0.446012	0.47424							YBR040W	FIG1	0.338458	0.22982	0.390744	-0.558472	0.207247
YLL021W	SPA2	2.37773	1.40992	3.30278	-0.753972	0.474096							YOR290C	SNF2	2.09827	1.18659	2.42785	-0.822386	0.210476
YDL031W	DBP10	1.34844	1.00581	1.87273	-0.422928	0.473853							YLR419W	YLR419W	1.54801	1.05453	1.79142	-0.553813	0.210688
YBL017C	PEP1	1.36831	0.805082	1.89993	-0.765191	0.47355							YMR190C	SGS1	1.46819	0.999253	1.69998	-0.555114	0.211479
YJL078C	PRY3	2.59374	1.95406	3.59981	-0.408556	0.472886							YNL183C	NPR1	2.06576	1.40963	2.39702	-0.551361	0.214566
YBR079C	RPG1	0.869796	0.813149	1.20526	-0.0971575	0.4706							YBL034C	STU1	0.825313	0.553885	0.9577	-0.575354	0.214633
YML029W	USA1	0.763768	0.784659	1.05817	0.0389309	0.470366							YGR047C	TFC4	3.03328	1.92417	3.52409	-0.656641	0.216372
YDR135C	YCF1	1.51914	1.10238	2.10359	-0.462629	0.469599							YHR186C	KOG1	1.5621	1.01381	1.81632	-0.623694	0.217533
YNL238W	KEX2	0.755111	0.708495	1.04497	-0.091931	0.468695							YER158C	YER158C	1.0048	0.673838	1.17027	-0.576441	0.219929
YGL144C	ROG1	0.974383	0.815374	1.34702	-0.257028	0.467211							YOL087C	DUF1	1.42906	0.895851	1.66604	-0.673732	0.221358
YLR188W	MDL1	2.08749	2.16934	2.88251	0.0554841	0.465554							YDR446W	ECM11	0.471429	0.311075	0.549892	-0.599777	0.222108
YJL157C	FAR1	1.21026	1.10706	1.67015	-0.128586	0.464657							YNL262W	POL2	2.2854	1.33115	2.66869	-0.779775	0.223687
YDL190C	UFD2	1.55063	1.2096	2.13849	-0.358329	0.463734							YLL015W	BPT1	1.90523	1.19536	2.22701	-0.672516	0.225145
YBL014C	RRN6	0.726536	0.506717	1.00163	-0.519855	0.46324							YJL020C	BBC1	2.1429	1.46598	2.50571	-0.5477	0.225654
YIL002C	INP51	1.97578	1.69814	2.7236	-0.218469	0.463091							YCL054W	SPB1	2.26151	1.57705	2.64689	-0.520054	0.227016
YKL185W	ASH1	0.505354	0.44698	0.696369	-0.177086	0.462557							YFL023W	BUD27	3.11399	1.87387	3.64803	-0.732745	0.228354
YBR276C	PPS1	1.39322	1.31381	1.91982	-0.0846621	0.462553							YNL102W	POL1	2.60707	1.74013	3.06256	-0.583229	0.232313
YHR020W	YHR020W	1.19778	1.30791	1.64954	0.126896	0.461698							YJL042W	MHP1	1.81459	1.20289	2.13302	-0.593137	0.233259
YNL221C	POP1	1.15901	1.01388	1.59583	-0.192998	0.461414							YGL227W	VID30	2.04322	1.22501	2.40482	-0.738042	0.235088
YDR060W	MAK21	1.2568	1.01156	1.7304	-0.313167	0.461358							YDR006C	SOK1	0.987671	0.657873	1.16406	-0.58622	0.237063
YOR109W	INP53	1.30559	1.16583	1.79713	-0.163345	0.460996							YLR211C	ATG38	0.957247	0.645517	1.12826	-0.568437	0.237132
YFL024C	EPL1	0.833121	0.602748	1.14632	-0.466971	0.460408							YGR014W	MSB2	4.7561	2.99272	5.61103	-0.668321	0.238486
YGR089W	NNF2	1.14625	0.857322	1.57714	-0.419016	0.460382							YNL190W	YNL190W	1.35812	0.942688	1.60313	-0.526761	0.239278
YOR256C	TRE2	1.70413	1.48014	2.34459	-0.203296	0.460301							YIL159W	BNR1	1.13315	0.719941	1.33828	-0.654388	0.240043
YPL115C	BEM3	1.71564	1.26679	2.35913	-0.437574	0.459507							YDR443C	SSN2	1.45775	0.901874	1.72203	-0.692742	0.240368
YLR299W	ECM38	1.29766	1.38915	1.78369	0.0982937	0.458954							YNL054W-B	YNL054W-B	2.4245	1.66603	2.86945	-0.54127	0.243088
YBR121C	GRS1	1.81562	1.98362	2.49548	0.127669	0.458852							YMR162C	DNF3	2.18887	1.31823	2.59068	-0.731586	0.243146
YMR303C	ADH2	0.364851	0.370756	0.501321	0.0231638	0.458427							YDR227W	SIR4	1.34684	0.873508	1.59475	-0.624683	0.243753
YFR031C	SMC2	2.11078	1.21665	2.9002	-0.794858	0.458376							YKR095W	MLP1	1.82604	0.852544	2.16316	-1.09887	0.244421
YOR054C	VHS3	0.904887	0.784095	1.2433	-0.206709	0.45837							YNR053C	NOG2	0.902077	0.621625	1.06879	-0.537206	0.244651
YGR097W	ASK10	1.41825	0.91084	1.94743	-0.638845	0.457457							YPL058C	PDR12	1.23935	0.679933	1.46945	-0.866116	0.245693
YCR014C	POL4	1.29552	0.821095	1.77849	-0.657908	0.457125							YDR129C	SAC6	1.2532	0.838486	1.48648	-0.579757	0.24628
YNL132W	KRE33	0.881151	0.745529	1.20954	-0.241125	0.457001							YMR124W	EPO1	1.41872	0.980166	1.68315	-0.533488	0.246576
YPL190C	NAB3	1.11056	0.686049	1.52402	-0.694904	0.456591							YNL327W	EGT2	2.70355	1.58773	3.21244	-0.767895	0.248813
YJL197W	UBP12	1.35748	0.906574	1.86004	-0.58243	0.454403							YFL034W	YFL034W	1.84432	1.17294	2.19225	-0.652957	0.249322
YMR241W	YHM2	3.29746	3.32528	4.51773	0.0121204	0.454243							YPL032C	SVL3	1.35765	0.816288	1.6147	-0.73396	0.250154
YHR155W	YSP1	0.764736	0.514262	1.04737	-0.572459	0.45374							YGR023W	MTL1	0.459143	0.233598	0.546238	-0.974914	0.250585
YOR371C	GPB1	1.01086	0.598539	1.38415	-0.75607	0.453417							YOR195W	SLK19	1.28626	0.875054	1.53267	-0.555738	0.252866
YLR398C	SKI2	1.71522	1.16889	2.34847	-0.553251	0.453327							YGR018C	YGR018C	0.407829	0.146765	0.486255	-1.47446	0.253748
YBR172C	SMY2	0.649665	0.477369	0.889266	-0.44459	0.45292							YKL064W	MNR2	1.58225	1.08522	1.89156	-0.543993	0.257605
YHR080C	YHR080C	1.22006	0.81425	1.66999	-0.583408	0.452887							YMR259C	TRM732	0.93737	0.630598	1.12121	-0.5719	0.258361
YBL074C	AAR2	1.06582	0.858592	1.45758	-0.311913	0.45162							YBR275C	RIF1	2.36805	1.23624	2.84013	-0.937735	0.262259
YOR322C	LDB19	1.02245	0.831886	1.39785	-0.297567	0.451188							YDR011W	SNQ2	2.54761	1.53663	3.05853	-0.729378	0.263695
YHR027C	RPN1	1.59929	1.24514	2.18536	-0.361126	0.450437							YLR383W	SMC6	3.94557	2.39415	4.74077	-0.72072	0.264887
YML075C	HMG1	1.05135	0.877446	1.4366	-0.260856	0.450421							YKL182W	FAS1	1.57579	0.961369	1.89829	-0.712915	0.268625
YDR507C	GIN4	1.64451	1.17172	2.24533	-0.489024	0.449273							YIL149C	MLP2	1.63343	0.819539	1.96808	-0.995018	0.268885
YDL229W	SSB1	1.27444	1.50276	1.73999	0.237748	0.449215							YLR086W	SMC4	3.09396	1.81828	3.72845	-0.766882	0.26912
YNL298W	CLA4	1.08282	0.833662	1.47795	-0.377264	0.448797							YML103C	NUP188	1.65804	1.0064	1.99807	-0.720273	0.26913
YPR121W	THI22	0.410696	0.387864	0.560529	-0.0825193	0.448717							YMR076C	PDS5	1.95217	1.32485	2.35389	-0.559245	0.269968
YEL031W	SPF1	1.13023	0.860483	1.54213	-0.393395	0.448307							YDR122W	KIN1	2.62443	1.72086	3.17429	-0.608877	0.274429
YMR063W	RIM9	0.638248	0.725112	0.870556	0.184087	0.447821							YLR430W	SEN1	2.20834	1.16668	2.67279	-0.920547	0.275387
YJL130C	URA2	1.05368	0.63092	1.4347	-0.739908	0.445315							YDR381C-A	YDR381C-A	0.186932	0.123633	0.226675	-0.596442	0.278113
YCR077C	PAT1	1.15377	0.939175	1.5708	-0.296893	0.445144							YIL030C	SSM4	0.892971	0.605022	1.08305	-0.561627	0.278408
YLR153C	ACS2	0.933087	0.919098	1.2696	-0.0217928	0.444288							YOR308C	SNU66	0.893746	0.559527	1.08435	-0.675657	0.278891
YLR272C	YCS4	1.36642	1.02598	1.85881	-0.4134	0.443975							YDL239C	ADY3	1.26653	0.685286	1.53837	-0.886105	0.280524
YOL105C	WSC3	0.772904	0.570901	1.05094	-0.437049	0.443318							YHR077C	NMD2	1.07487	0.726009	1.3064	-0.5661	0.281433
YGL139W	FLC3	1.10443	0.891828	1.50142	-0.308464	0.443022							YIL056W	VHR1	0.943168	0.652905	1.14897	-0.530641	0.284753
YML072C	TCB3	1.12936	0.72273	1.53512	-0.643972	0.442848							YPR164W	MMS1	1.22546	0.797061	1.49374	-0.620558	0.285609
YJR092W	BUD4	1.53668	1.03638	2.08807	-0.568266	0.442356							YJR138W	IML1	1.57714	0.917553	1.92262	-0.781444	0.285762
YPL153C	RAD53	2.31361	1.75856	3.14161	-0.39575	0.441362							YDL058W	USO1	1.47638	0.896155	1.80178	-0.720241	0.287364
YOR341W	RPA190	1.29959	0.817067	1.76335	-0.669527	0.440263							YLR084C	RAX2	0.894989	0.595497	1.0924	-0.587775	0.28756
YFR030W	MET10	0.86908	0.698815	1.17904	-0.31458	0.440046							YNR016C	ACC1	1.83964	1.15326	2.2495	-0.673706	0.290184
YER114C	BOI2	1.59275	0.987546	2.16066	-0.6896	0.439953							YLR442C	SIR3	1.16759	0.823333	1.4291	-0.503983	0.291576
YCL014W	BUD3	1.78926	1.10132	2.42696	-0.700136	0.439785							YCR033W	SNT1	1.29399	0.776039	1.58458	-0.737626	0.292272
YOR326W	MYO2	3.40774	2.13633	4.61684	-0.673678	0.43809							YGL071W	AFT1	1.77089	1.24886	2.16948	-0.503859	0.292872
YDL070W	BDF2	0.643735	0.401251	0.87196	-0.681963	0.437794							YOR208W	PTP2	0.807578	0.535846	0.989606	-0.591784	0.293252
YDL040C	NAT1	0.996806	0.923052	1.34999	-0.110901	0.437566							YER166W	DNF1	1.62776	1.08425	2.00247	-0.586187	0.298896
YGR270W	YTA7	1.58941	1.04944	2.15147	-0.598866	0.436833							YER111C	SWI4	2.44252	1.67953	3.01545	-0.540315	0.304
YDR128W	MTC5	1.32549	1.03551	1.79368	-0.356181	0.436394							YFL007W	BLM10	1.21661	0.789142	1.50213	-0.624507	0.304147
YHR098C	SFB3	1.29387	1.19092	1.75069	-0.119621	0.436228							YKR104W	YKR104W	1.57066	0.994828	1.94	-0.658853	0.304685
YBL106C	SRO77	1.16077	0.956747	1.57038	-0.278871	0.436031							YBL085W	BOI1	1.44214	0.995934	1.78499	-0.534087	0.307707
YDR093W	DNF2	1.90206	1.3044	2.57286	-0.544173	0.435813							YDR505C	PSP1	1.78067	1.0587	2.20427	-0.750126	0.307883
YMR001C	CDC5	0.706954	0.633489	0.956158	-0.158295	0.435634							YGL206C	CHC1	1.60608	0.929161	1.98934	-0.789546	0.308746
YPR022C	YPR022C	1.0383	0.706537	1.40373	-0.555391	0.435033							YJL105W	SET4	1.0592	0.683245	1.31345	-0.632501	0.310384
YMR218C	TRS130	1.38323	1.02359	1.86979	-0.434402	0.434832							YML059C	NTE1	2.5365	1.6444	3.14664	-0.625277	0.310972
YJL098W	SAP185	1.41479	1.11021	1.91227	-0.349754	0.4347							YOR291W	YPK9	1.38723	0.925639	1.72129	-0.58369	0.311282
YDR213W	UPC2	1.28147	0.980394	1.73134	-0.386369	0.434089							YJL095W	BCK1	1.18362	0.832735	1.4687	-0.50728	0.311327
YOL078W	AVO1	0.823888	0.689566	1.11296	-0.256759	0.433877							YKR031C	SPO14	2.24582	1.25578	2.79397	-0.838662	0.315076
YNR063W	YNR063W	0.791777	0.671098	1.06957	-0.238571	0.433867							YBL047C	EDE1	2.12166	1.32713	2.6403	-0.676883	0.315509
YER008C	SEC3	1.13429	0.657234	1.53182	-0.787315	0.433452							YJL213W	YJL213W	0.732215	0.441422	0.911317	-0.730107	0.315686
YDR217C	RAD9	2.33834	1.45407	3.15625	-0.685385	0.432729							YJL039C	NUP192	1.6284	1.03166	2.02794	-0.658489	0.316556
YOR217W	RFC1	2.64606	2.14683	3.57002	-0.301642	0.432086							YGL150C	INO80	2.10417	1.22598	2.62094	-0.779313	0.31683
YER093C	TSC11	0.865062	0.553113	1.16629	-0.645231	0.431056							YMR280C	CAT8	0.981793	0.64972	1.22295	-0.595601	0.316876
YLR278C	YLR278C	1.3071	0.680752	1.76025	-0.94117	0.429408							YNL139C	THO2	1.27087	0.821159	1.58392	-0.630085	0.317678
YOR014W	RTS1	1.77539	1.18339	2.38978	-0.585217	0.428742							YBL101C	ECM21	1.40312	0.929829	1.74887	-0.593597	0.317792
YNL216W	RAP1	0.810787	0.761063	1.09104	-0.0913068	0.428308							YGR258C	RAD2	3.39688	2.20118	4.23705	-0.625936	0.318851
YOR192C	THI72	0.848167	0.604019	1.14117	-0.489754	0.428094							YNL172W	APC1	1.86718	1.06031	2.33233	-0.816376	0.320912
YLR014C	PPR1	0.471709	0.431107	0.634608	-0.129849	0.42797							YMR291W	TDA1	0.395628	0.275898	0.495054	-0.520009	0.323443
YDR238C	SEC26	0.974715	0.922579	1.31109	-0.0793081	0.427715							YOR330C	MIP1	1.05115	0.66649	1.31532	-0.657317	0.323445
YHR079C	IRE1	0.710943	0.47637	0.956046	-0.577651	0.427347							YDR283C	GCN2	2.45088	1.46202	3.06909	-0.745341	0.32451
YLR310C	CDC25	1.45207	0.845067	1.95266	-0.780976	0.427327							YIL129C	TAO3	1.83687	1.17389	2.30934	-0.645946	0.330235
YOR168W	GLN4	0.969037	0.895182	1.30305	-0.114372	0.42727							YLR329W	REC102	0.417583	0.276746	0.525123	-0.593499	0.330593
YMR096W	SNZ1	1.19293	1.07301	1.60315	-0.152848	0.426395							YBL079W	NUP170	1.42356	0.825565	1.79225	-0.786047	0.332269
YDL112W	TRM3	0.891619	0.682646	1.19786	-0.38529	0.425964							YLL048C	YBT1	1.48019	0.896152	1.86414	-0.723971	0.332722
YJL084C	ALY2	1.38432	0.899751	1.85959	-0.621578	0.425807							YAR042W	SWH1	1.25794	0.842148	1.58456	-0.578921	0.333016
YPL126W	NAN1	0.716826	0.575819	0.962462	-0.316009	0.425106							YIL112W	HOS4	1.49375	0.844378	1.88749	-0.822981	0.337525
YKR001C	VPS1	1.80157	1.61964	2.41753	-0.153577	0.424283							YMR273C	ZDS1	1.58894	1.02672	2.0112	-0.630017	0.339989
YBL097W	BRN1	2.88082	1.83413	3.8649	-0.651383	0.423953							YML034W	SRC1	0.691442	0.451381	0.875293	-0.615262	0.340159
YNL243W	SLA2	1.45145	1.26363	1.9472	-0.199925	0.42391							YNR031C	SSK2	1.58983	1.07782	2.01936	-0.560757	0.345025
YJL216C	IMA5	1.05168	0.677674	1.41059	-0.634029	0.423605							YHL023C	NPR3	1.31568	0.899522	1.67286	-0.548583	0.346501
YBR136W	MEC1	1.2575	0.837286	1.68508	-0.586761	0.422261							YMR207C	HFA1	2.19342	1.32274	2.78939	-0.729649	0.346767
YER169W	RPH1	0.991965	0.798143	1.32906	-0.313642	0.422049							YDR301W	CFT1	0.748802	0.515743	0.952638	-0.537932	0.347343
YLR248W	RCK2	1.61701	1.52732	2.16652	-0.0823249	0.422046							YOL084W	PHM7	0.59348	0.400201	0.755199	-0.568475	0.347658
YDL193W	NUS1	0.524105	0.602257	0.701844	0.200523	0.421295							YMR261C	TPS3	1.31721	0.925271	1.67659	-0.509533	0.348053
YBR150C	TBS1	0.422764	0.260402	0.565908	-0.699113	0.420715							YKL209C	STE6	0.89708	0.609247	1.14344	-0.558209	0.350068
YGL125W	MET13	1.08886	0.895948	1.45745	-0.281336	0.420625							YJL225C	YJL225C	1.78319	1.10581	2.2747	-0.689362	0.351217
YNL267W	PIK1	2.00812	1.43194	2.68693	-0.487872	0.420113							YMR304W	UBP15	3.44621	2.04174	4.39626	-0.755209	0.351269
YML104C	MDM1	1.38557	1.16421	1.85367	-0.251121	0.41991							YJR140C	HIR3	1.42771	0.921436	1.82282	-0.631752	0.352465
YAL035W	FUN12	1.53105	1.04089	2.04771	-0.556711	0.419491							YPL075W	GCR1	0.756797	0.504284	0.966366	-0.58567	0.352664
YNL054W	VAC7	1.91063	1.3273	2.55288	-0.525555	0.418082							YPR189W	SKI3	1.25826	0.82433	1.60716	-0.610135	0.353084
YJL056C	ZAP1	0.811504	0.688635	1.08399	-0.236858	0.417676							YPR042C	PUF2	0.990843	0.499975	1.2657	-0.986801	0.353212
YPL091W	GLR1	2.98948	2.95985	3.9928	-0.0143726	0.417505							YLR309C	IMH1	3.40043	2.12054	4.3524	-0.681287	0.356091
YML076C	WAR1	0.803124	0.588888	1.07265	-0.447629	0.417489							YJR107W	YJR107W	1.50073	1.01848	1.92447	-0.559257	0.35879
YNL201C	PSY2	1.15299	0.910144	1.5397	-0.341212	0.417274							YOL075C	YOL075C	1.26621	0.805189	1.62383	-0.653122	0.35888
YLR071C	RGR1	0.55564	0.436585	0.741949	-0.347889	0.417169							YMR047C	NUP116	0.960547	0.671807	1.24345	-0.51581	0.372422
YCR107W	AAD3	0.850863	0.609771	1.13569	-0.480659	0.416567							YNL088W	TOP2	2.20173	1.40069	2.85872	-0.652501	0.376734
YOR011W	AUS1	0.805233	0.637049	1.07457	-0.338001	0.416285							YDL171C	GLT1	0.802351	0.514103	1.04261	-0.642176	0.377893
YMR212C	EFR3	0.865539	0.938369	1.15498	0.116556	0.416194							YPL201C	YIG1	0.344265	0.200132	0.44739	-0.782569	0.378015
YGR170W	PSD2	1.2888	0.859305	1.71835	-0.584792	0.414992							YGL173C	XRN1	1.94413	1.23725	2.52936	-0.651993	0.379647
YMR247C	RKR1	1.07655	0.741458	1.43431	-0.537974	0.413943							YML093W	UTP14	3.5509	2.27889	4.6208	-0.639857	0.379956
YHR143W	DSE2	1.72585	1.15737	2.29823	-0.576464	0.413214							YIL151C	ESL1	1.36399	0.904805	1.77778	-0.592155	0.382242
YNL189W	SRP1	1.60474	1.49457	2.13664	-0.102611	0.413005							YCR024C-A	PMP1	2.9992	1.99139	3.91225	-0.590802	0.383422
YKR082W	NUP133	0.732997	0.563561	0.97557	-0.379235	0.412438							YNL250W	RAD50	2.18571	1.34023	2.86275	-0.705623	0.389299
YFL039C	ACT1	2.59542	2.8965	3.45197	0.158346	0.411455							YDR159W	SAC3	0.90023	0.57642	1.17993	-0.643172	0.390333
YDR407C	TRS120	1.35864	1.02063	1.80561	-0.412712	0.410319							YGL133W	ITC1	2.15256	1.2555	2.82158	-0.777794	0.390449
YDR017C	KCS1	0.745732	0.589134	0.990906	-0.340061	0.410091							YBR238C	YBR238C	0.927572	0.636509	1.21777	-0.543277	0.392711
YER167W	BCK2	0.948438	0.606219	1.25976	-0.645714	0.409522							YAL024C	LTE1	1.15217	0.751977	1.51561	-0.615591	0.395544
YML035C	AMD1	0.840283	0.698584	1.11599	-0.266441	0.409381							YKL014C	URB1	0.832275	0.472988	1.09576	-0.815257	0.3968
YJR089W	BIR1	1.09973	0.782836	1.46019	-0.490363	0.409013							YIL130W	ASG1	0.795691	0.495417	1.04928	-0.683564	0.399113
YML016C	PPZ1	0.816732	0.636635	1.08354	-0.359395	0.407817							YLR425W	TUS1	1.91665	1.19591	2.5319	-0.680478	0.40163
YDL215C	GDH2	0.7846	0.699465	1.04089	-0.165706	0.407781							YDR028C	REG1	2.14933	1.35485	2.84023	-0.665749	0.402121
YAR019C	CDC15	1.02466	0.777902	1.35917	-0.397483	0.407579							YDR326C	YSP2	1.22449	0.688535	1.62007	-0.830575	0.403881
YJR036C	HUL4	2.24485	1.72589	2.97597	-0.379281	0.406739							YJR127C	RSF2	1.04712	0.612696	1.38579	-0.77318	0.404282
YLR410W	VIP1	1.12442	0.946298	1.49011	-0.248813	0.406241							YGL178W	MPT5	0.925727	0.446442	1.22591	-1.05211	0.405193
YPL150W	YPL150W	1.9239	1.4426	2.54954	-0.415364	0.406203							YER164W	CHD1	1.62455	0.993735	2.15177	-0.709106	0.405485
YHR047C	AAP1	0.805592	0.798812	1.06732	-0.0121941	0.405873							YER167W	BCK2	0.948438	0.606219	1.25976	-0.645714	0.409522
YOL100W	PKH2	0.889559	0.670116	1.17835	-0.40868	0.405607							YHR143W	DSE2	1.72585	1.15737	2.29823	-0.576464	0.413214
YER164W	CHD1	1.62455	0.993735	2.15177	-0.709106	0.405485							YMR247C	RKR1	1.07655	0.741458	1.43431	-0.537974	0.413943
YGL178W	MPT5	0.925727	0.446442	1.22591	-1.05211	0.405193							YGR170W	PSD2	1.2888	0.859305	1.71835	-0.584792	0.414992
YNL273W	TOF1	1.0399	0.885178	1.37681	-0.232401	0.404886							YNL054W	VAC7	1.91063	1.3273	2.55288	-0.525555	0.418082
YJR127C	RSF2	1.04712	0.612696	1.38579	-0.77318	0.404282							YAL035W	FUN12	1.53105	1.04089	2.04771	-0.556711	0.419491
YDR326C	YSP2	1.22449	0.688535	1.62007	-0.830575	0.403881							YBR150C	TBS1	0.422764	0.260402	0.565908	-0.699113	0.420715
YIL156W	UBP7	1.79024	1.32789	2.36721	-0.431021	0.403034							YBR136W	MEC1	1.2575	0.837286	1.68508	-0.586761	0.422261
YDR028C	REG1	2.14933	1.35485	2.84023	-0.665749	0.402121							YJL216C	IMA5	1.05168	0.677674	1.41059	-0.634029	0.423605
YLR425W	TUS1	1.91665	1.19591	2.5319	-0.680478	0.40163							YBL097W	BRN1	2.88082	1.83413	3.8649	-0.651383	0.423953
YLL038C	ENT4	0.891137	0.882786	1.17713	-0.0135826	0.401556							YJL084C	ALY2	1.38432	0.899751	1.85959	-0.621578	0.425807
YGR264C	MES1	0.915975	0.837738	1.2096	-0.128809	0.401152							YLR310C	CDC25	1.45207	0.845067	1.95266	-0.780976	0.427327
YJR103W	URA8	0.813935	0.884059	1.07464	0.119229	0.400871							YHR079C	IRE1	0.710943	0.47637	0.956046	-0.577651	0.427347
YGL026C	TRP5	1.33663	1.49579	1.76453	0.162307	0.400685							YOR014W	RTS1	1.77539	1.18339	2.38978	-0.585217	0.428742
YBL104C	SEA4	1.30932	1.00824	1.7269	-0.376983	0.399361							YLR278C	YLR278C	1.3071	0.680752	1.76025	-0.94117	0.429408
YIL130W	ASG1	0.795691	0.495417	1.04928	-0.683564	0.399113							YER093C	TSC11	0.865062	0.553113	1.16629	-0.645231	0.431056
YNL101W	AVT4	0.690742	0.638101	0.910328	-0.114362	0.398239							YDR217C	RAD9	2.33834	1.45407	3.15625	-0.685385	0.432729
YMR216C	SKY1	1.34078	0.972549	1.76635	-0.46323	0.397694							YER008C	SEC3	1.13429	0.657234	1.53182	-0.787315	0.433452
YKL014C	URB1	0.832275	0.472988	1.09576	-0.815257	0.3968							YPR022C	YPR022C	1.0383	0.706537	1.40373	-0.555391	0.435033
YER165W	PAB1	1.4757	1.51223	1.94229	0.0352821	0.396363							YDR093W	DNF2	1.90206	1.3044	2.57286	-0.544173	0.435813
YPL043W	NOP4	2.99815	2.29894	3.94547	-0.383104	0.396124							YGR270W	YTA7	1.58941	1.04944	2.15147	-0.598866	0.436833
YAL024C	LTE1	1.15217	0.751977	1.51561	-0.615591	0.395544							YDL070W	BDF2	0.643735	0.401251	0.87196	-0.681963	0.437794
YHR204W	MNL1	0.734625	0.729044	0.966353	-0.0110029	0.395542							YOR326W	MYO2	3.40774	2.13633	4.61684	-0.673678	0.43809
YGL016W	KAP122	0.80965	0.821956	1.06454	0.0217634	0.394862							YCL014W	BUD3	1.78926	1.10132	2.42696	-0.700136	0.439785
YPR049C	ATG11	0.958608	0.738331	1.2603	-0.376672	0.394758							YER114C	BOI2	1.59275	0.987546	2.16066	-0.6896	0.439953
YKL212W	SAC1	1.37804	1.54448	1.81077	0.164504	0.39399							YOR341W	RPA190	1.29959	0.817067	1.76335	-0.669527	0.440263
YLR347C	KAP95	1.07597	0.825856	1.41379	-0.381676	0.393929							YJR092W	BUD4	1.53668	1.03638	2.08807	-0.568266	0.442356
YOR098C	NUP1	1.37395	1.03089	1.80508	-0.414433	0.393737							YML072C	TCB3	1.12936	0.72273	1.53512	-0.643972	0.442848
YLR409C	UTP21	1.47552	1.19749	1.93828	-0.301208	0.393549							YJL130C	URA2	1.05368	0.63092	1.4347	-0.739908	0.445315
YJR132W	NMD5	0.70947	0.675185	0.931575	-0.0714577	0.39293							YHR080C	YHR080C	1.22006	0.81425	1.66999	-0.583408	0.452887
YLL031C	GPI13	1.4585	1.06018	1.91499	-0.460179	0.392849							YLR398C	SKI2	1.71522	1.16889	2.34847	-0.553251	0.453327
YBR238C	YBR238C	0.927572	0.636509	1.21777	-0.543277	0.392711							YOR371C	GPB1	1.01086	0.598539	1.38415	-0.75607	0.453417
YPL268W	PLC1	0.87439	0.731922	1.14775	-0.256587	0.392455							YHR155W	YSP1	0.764736	0.514262	1.04737	-0.572459	0.45374
YBR039W	ATP3	1.26127	1.46814	1.65542	0.219119	0.392321							YJL197W	UBP12	1.35748	0.906574	1.86004	-0.58243	0.454403
YMR165C	PAH1	0.960108	0.883433	1.25993	-0.120076	0.392073							YPL190C	NAB3	1.11056	0.686049	1.52402	-0.694904	0.456591
YOL145C	CTR9	0.790579	0.58572	1.03742	-0.432699	0.392026							YCR014C	POL4	1.29552	0.821095	1.77849	-0.657908	0.457125
YOL063C	CRT10	0.800926	0.763837	1.0505	-0.0684039	0.391337							YGR097W	ASK10	1.41825	0.91084	1.94743	-0.638845	0.457457
YER049W	TPA1	1.48298	1.47582	1.94477	-0.00697903	0.391102							YFR031C	SMC2	2.11078	1.21665	2.9002	-0.794858	0.458376
YOR370C	MRS6	0.93621	0.824619	1.22735	-0.183106	0.39064							YBL014C	RRN6	0.726536	0.506717	1.00163	-0.519855	0.46324
YGL009C	LEU1	1.25252	1.40875	1.64198	0.169586	0.390609							YBL017C	PEP1	1.36831	0.805082	1.89993	-0.765191	0.47355
YGL133W	ITC1	2.15256	1.2555	2.82158	-0.777794	0.390449							YLL021W	SPA2	2.37773	1.40992	3.30278	-0.753972	0.474096
YPL088W	YPL088W	0.382012	0.326373	0.500728	-0.227098	0.39041							YPL009C	TAE2	1.05014	0.708931	1.46237	-0.566869	0.477718
YDR159W	SAC3	0.90023	0.57642	1.17993	-0.643172	0.390333							YKL050C	YKL050C	1.95376	1.26593	2.72216	-0.626049	0.478499
YDL231C	BRE4	0.755582	0.610272	0.99008	-0.308135	0.389957							YOR124C	UBP2	2.38526	1.55126	3.32821	-0.620706	0.480603
YNL250W	RAD50	2.18571	1.34023	2.86275	-0.705623	0.389299							YKL092C	BUD2	1.45824	0.933652	2.03572	-0.643274	0.48131
YMR309C	NIP1	0.480145	0.381436	0.628758	-0.332031	0.389034							YOR328W	PDR10	1.17194	0.799677	1.63692	-0.551408	0.482091
YBR245C	ISW1	1.33622	1.04289	1.74853	-0.357571	0.387989							YLR320W	MMS22	0.745799	0.495204	1.04224	-0.590763	0.482828
YFR013W	IOC3	1.28183	1.14083	1.67617	-0.168117	0.38696							YNR047W	FPK1	0.767116	0.470426	1.07303	-0.705478	0.484167
YDL013W	SLX5	2.05512	1.76851	2.68689	-0.216684	0.386716							YBL066C	SEF1	0.952111	0.563767	1.33312	-0.756032	0.485606
YML010W	SPT5	3.47165	2.57356	4.53799	-0.431859	0.386431							YGL028C	SCW11	1.77312	1.23829	2.4838	-0.517936	0.48626
YOR363C	PIP2	0.816617	0.664822	1.06745	-0.296692	0.38643							YAL017W	PSK1	1.40057	0.902733	1.96422	-0.633644	0.487943
YNL329C	PEX6	1.05919	0.749461	1.38424	-0.499041	0.386131							YBL105C	PKC1	1.37601	0.939629	1.92994	-0.550323	0.488068
YAL051W	OAF1	0.44922	0.353092	0.587008	-0.347378	0.385959							YMR229C	RRP5	1.03034	0.638384	1.44692	-0.69062	0.489866
YPR112C	MRD1	1.4413	1.18966	1.88308	-0.276814	0.385723							YOR304W	ISW2	1.58263	1.04719	2.2281	-0.5958	0.49349
YAL026C	DRS2	1.34311	0.978574	1.75413	-0.456824	0.385182							YMR319C	FET4	0.862802	0.576582	1.21548	-0.581505	0.494428
YIL128W	MET18	0.681835	0.55556	0.889836	-0.29548	0.384117							YDR335W	MSN5	1.38894	0.923991	1.96358	-0.588037	0.499496
YDR416W	SYF1	1.64076	1.36425	2.14029	-0.266259	0.383438							YPL137C	GIP3	1.16377	0.683234	1.6522	-0.768353	0.50558
YCR024C-A	PMP1	2.9992	1.99139	3.91225	-0.590802	0.383422							YIL031W	ULP2	0.698498	0.472395	0.992877	-0.564264	0.507358
YPR008W	HAA1	0.896857	0.683227	1.1696	-0.392513	0.383062							YCR042C	TAF2	2.37417	1.57728	3.3861	-0.58998	0.512206
YJR121W	ATP2	2.02	2.33696	2.6336	0.210274	0.382677							YBL004W	UTP20	1.07989	0.697323	1.54512	-0.630982	0.516842
YBR074W	PFF1	0.810233	0.732595	1.05623	-0.145321	0.382509							YHR082C	KSP1	1.44772	0.889247	2.07823	-0.703128	0.521573
YIL151C	ESL1	1.36399	0.904805	1.77778	-0.592155	0.382242							YLR384C	IKI3	2.0395	1.41801	2.93081	-0.52435	0.523086
YHL007C	STE20	1.4715	1.12781	1.91773	-0.383769	0.382108							YDR038C	ENA5	0.642054	0.430186	0.922737	-0.577734	0.523224
YOR048C	RAT1	0.926231	0.81105	1.20642	-0.191581	0.381294							YER075C	PTP3	1.03996	0.725685	1.49635	-0.519114	0.524918
YOR160W	MTR10	0.802908	0.710149	1.04558	-0.177112	0.380999							YDR523C	SPS1	0.339578	0.222305	0.488978	-0.611202	0.526027
YHR103W	SBE22	1.04072	0.865124	1.35486	-0.266601	0.380562							YPL242C	IQG1	1.02248	0.688245	1.47487	-0.571075	0.52852
YML093W	UTP14	3.5509	2.27889	4.6208	-0.639857	0.379956							YHR158C	KEL1	0.897589	0.621393	1.29525	-0.530549	0.529107
YJL165C	HAL5	0.694457	0.528782	0.903534	-0.393213	0.379692							YML117W	NAB6	1.19847	0.814344	1.73019	-0.557486	0.529733
YGL173C	XRN1	1.94413	1.23725	2.52936	-0.651993	0.379647							YMR128W	ECM16	1.39788	0.898189	2.01811	-0.638146	0.529766
YEL032W	MCM3	0.740647	0.698291	0.963521	-0.0849577	0.37953							YOL051W	GAL11	1.45395	0.894738	2.10292	-0.700441	0.532417
YDR206W	EBS1	1.27677	1.07528	1.66088	-0.24779	0.379446							YML081W	TDA9	1.26492	0.860104	1.84105	-0.556467	0.54148
YOR273C	TPO4	0.493319	0.376853	0.641276	-0.388519	0.378425							YEL022W	GEA2	1.13491	0.748669	1.65898	-0.600176	0.547722
YPL201C	YIG1	0.344265	0.200132	0.44739	-0.782569	0.378015							YBR081C	SPT7	1.31876	0.923327	1.92781	-0.514264	0.547782
YER070W	RNR1	0.707955	0.84238	0.920025	0.250812	0.378015							YER129W	SAK1	1.4317	0.954117	2.09924	-0.585495	0.552135
YDL171C	GLT1	0.802351	0.514103	1.04261	-0.642176	0.377893							YPL217C	BMS1	2.22831	1.49302	3.27288	-0.577718	0.554614
YGL086W	MAD1	1.539	1.13302	1.99876	-0.441823	0.377111							YNL091W	NST1	1.36011	0.803726	1.99959	-0.758946	0.55598
YBR229C	ROT2	1.53712	1.29352	1.99623	-0.24892	0.377052							YGR031C-A	NAG1	0.469457	0.315478	0.691712	-0.573452	0.559179
YNL088W	TOP2	2.20173	1.40069	2.85872	-0.652501	0.376734							YLR096W	KIN2	1.02919	0.715434	1.51809	-0.524624	0.560744
YMR129W	POM152	0.639188	0.500624	0.829669	-0.352513	0.376296							YLR371W	ROM2	1.18902	0.664431	1.75829	-0.839585	0.564395
YDR001C	NTH1	1.37842	1.1755	1.78821	-0.229731	0.375505							YDL145C	COP1	2.14964	1.48613	3.19351	-0.532537	0.571046
YDR270W	CCC2	0.879722	0.623026	1.14125	-0.497754	0.375495							YPL016W	SWI1	1.76732	0.896456	2.62627	-0.979257	0.571455
YJL154C	VPS35	0.697488	0.638411	0.904832	-0.127683	0.375481							YIL115C	NUP159	1.89824	1.19126	2.82699	-0.672174	0.574602
YEL049W	PAU2	0.281041	0.360173	0.36414	0.35791	0.373715							YDR180W	SCC2	0.835257	0.521999	1.24732	-0.678172	0.578536
YIL006W	YIA6	0.566659	0.463584	0.734072	-0.28965	0.373442							YOR394C-A	YOR394C-A	1.35705	0.612408	2.03084	-1.1479	0.581608
YPL086C	ELP3	1.25625	1.25048	1.62702	-0.00664227	0.373105							YMR012W	CLU1	0.90031	0.624263	1.35182	-0.528268	0.586411
YDR172W	SUP35	1.50285	1.31187	1.94611	-0.196073	0.372892							YJL129C	TRK1	1.19114	0.834762	1.79274	-0.512904	0.589826
YIL078W	THS1	2.25013	2.36427	2.91366	0.0713818	0.372821							YNL192W	CHS1	0.749679	0.425691	1.13489	-0.816467	0.598205
YMR047C	NUP116	0.960547	0.671807	1.24345	-0.51581	0.372422							YOL045W	PSK2	1.1666	0.780265	1.76973	-0.580277	0.601213
YER184C	TOG1	1.02341	0.842058	1.32439	-0.281394	0.371946							YIL147C	SLN1	1.16594	0.814819	1.78017	-0.516942	0.610522
YGR245C	SDA1	2.59133	2.05345	3.35284	-0.33564	0.371693							YDR464W	SPP41	1.33966	0.765227	2.05107	-0.807907	0.61451
YEL053C	MAK10	1.19353	0.936497	1.54424	-0.349887	0.371664							YJL109C	UTP10	0.701721	0.427784	1.07849	-0.714014	0.62004
YJL082W	IML2	0.769671	0.550912	0.995814	-0.482419	0.371635							YJL092W	SRS2	0.901878	0.624349	1.39717	-0.530578	0.631499
YGR070W	ROM1	1.14426	0.849085	1.48034	-0.430439	0.371504							YFL036W	RPO41	0.822612	0.499719	1.28813	-0.719093	0.646995
YOR144C	ELG1	0.71738	0.669078	0.927728	-0.100563	0.370964							YOR116C	RPO31	1.48279	1.04733	2.32665	-0.501602	0.649944
YMR125W	STO1	0.600938	0.479692	0.776947	-0.325109	0.3706							YLL019C	KNS1	0.889219	0.598144	1.42499	-0.572046	0.680345
YOR355W	GDS1	1.09971	0.879654	1.42143	-0.322119	0.370212							YDL037C	BSC1	1.47679	0.735904	2.36781	-1.00488	0.681087
YOL089C	HAL9	0.68401	0.520214	0.882426	-0.394912	0.367458							YPL012W	RRP12	0.813421	0.571093	1.31508	-0.510276	0.693078
YOR017W	PET127	0.580582	0.524614	0.748908	-0.146243	0.367289							YLR223C	IFH1	1.18585	0.722389	1.92037	-0.715079	0.695457
YLR046C	YLR046C	0.884233	0.646943	1.14022	-0.450789	0.36681							YGR218W	CRM1	1.36874	0.917993	2.24987	-0.576292	0.716991
YBL007C	SLA1	1.55209	1.18674	1.9997	-0.387204	0.365575							YKR096W	ESL2	1.12002	0.739711	1.84153	-0.598486	0.717385
YIL109C	SEC24	1.45702	1.32126	1.87719	-0.141106	0.365558							YFR016C	YFR016C	3.13287	1.88883	5.16706	-0.72999	0.721859
YJL019W	MPS3	1.22178	1.08536	1.57223	-0.170811	0.363825							YMR102C	YMR102C	0.558702	0.375823	0.92162	-0.572026	0.722093
YKL004W	AUR1	1.43817	1.44856	1.84931	0.0103858	0.362753							YAL029C	MYO4	1.36842	0.937827	2.2918	-0.545119	0.743966
YHR007C	ERG11	1.38871	1.39584	1.78481	0.0073932	0.362032							YGR090W	UTP22	0.992347	0.701389	1.66942	-0.500629	0.750428
YCR069W	CPR4	1.29561	1.33235	1.66393	0.040345	0.360965							YDR247W	VHS1	0.526572	0.34658	0.918658	-0.60344	0.802898
YCR017C	CWH43	1.08002	1.00025	1.38646	-0.110685	0.360351							YDL039C	PRM7	0.699246	0.361993	1.22846	-0.949838	0.812978
YFL009W	CDC4	2.15038	1.70895	2.76038	-0.331479	0.360273							YOR388C	FDH1	1.41324	0.85948	2.55555	-0.717468	0.854634
YLR190W	MMR1	0.715426	0.752475	0.918142	0.072841	0.359915							YOR267C	HRK1	0.501729	0.340955	0.987802	-0.557328	0.977311
YGR116W	SPT6	1.7349	1.23075	2.22619	-0.495321	0.359726							YFR040W	SAP155	0.48362	0.331226	0.953596	-0.546057	0.979506
YHR154W	RTT107	1.50018	1.24697	1.92456	-0.266706	0.359394							YGR224W	AZR1	0.55987	0.239893	1.1612	-1.2227	1.05246
YOL075C	YOL075C	1.26621	0.805189	1.62383	-0.653122	0.35888							YFL040W	YFL040W	0.246898	0.146624	0.647919	-0.751796	1.3919
YLL003W	SFI1	1.06339	0.850785	1.36365	-0.321806	0.358804							YPR096C	YPR096C	2.96649	1.63075	7.80354	-0.863221	1.39537
YJR107W	YJR107W	1.50073	1.01848	1.92447	-0.559257	0.35879							YAL018C	LDS1	0.572846	0.566768	0.15583	-0.0153893	-1.87817
YBR235W	VHC1	1.14289	0.960555	1.46544	-0.250742	0.358647							YJR150C	DAN1	0.531694	0.581768	0.146833	0.129847	-1.85642
YKL073W	LHS1	0.996203	0.819446	1.27732	-0.281791	0.358602							YFL010W-A	AUA1	1.24128	0.965027	0.477063	-0.363187	-1.37958
YJL106W	IME2	0.381947	0.30284	0.489548	-0.334815	0.358077							YMR323W	ERR3	1.08151	0.954224	0.433723	-0.180641	-1.31819
YDR127W	ARO1	1.34644	0.970294	1.72518	-0.472654	0.357602							YHR096C	HXT5	0.56401	0.502992	0.247134	-0.165187	-1.19043
YDL048C	STP4	0.507786	0.367508	0.650384	-0.466444	0.35707							YJL028W	YJL028W	0.326969	0.271064	0.148763	-0.270517	-1.13614
YOR027W	STI1	2.33546	1.9664	2.99016	-0.248151	0.356514							YML083C	YML083C	0.410551	0.367872	0.203956	-0.158358	-1.0093
YGL013C	PDR1	1.23629	0.895575	1.58265	-0.465127	0.356333							YML058W-A	HUG1	1.14089	0.971269	0.580559	-0.232213	-0.97464
YNL313C	EMW1	1.37421	1.22585	1.75922	-0.164825	0.356331							YER084W	YER084W	0.416606	0.323173	0.21224	-0.366374	-0.972982
YGL209W	MIG2	0.503093	0.372096	0.644018	-0.435151	0.356277							YOR183W	FYV12	0.565449	0.401636	0.290924	-0.49351	-0.958754
YLR309C	IMH1	3.40043	2.12054	4.3524	-0.681287	0.356091							YNR009W	NRM1	0.274283	0.240843	0.144339	-0.187569	-0.9262
YGL094C	PAN2	1.16173	0.891318	1.48617	-0.382264	0.35532							YBR294W	SUL1	0.212759	0.201955	0.112807	-0.0751921	-0.915365
YOL140W	ARG8	0.356772	0.333013	0.456161	-0.0994247	0.354542							YLR110C	CCW12	0.733523	0.773385	0.393346	0.0763434	-0.899046
YBR038W	CHS2	1.01095	0.881574	1.29213	-0.197564	0.354031							YIL170W	HXT12	0.812994	0.651202	0.438295	-0.32014	-0.891343
YIL005W	EPS1	1.1653	0.890451	1.48939	-0.388099	0.35401							YDR357C	CNL1	0.568055	0.446661	0.307199	-0.34685	-0.886858
YDL134C	PPH21	1.17165	1.16442	1.49729	-0.00892567	0.353812							YDR281C	PHM6	0.22169	0.203394	0.120712	-0.12427	-0.876976
YPR042C	PUF2	0.990843	0.499975	1.2657	-0.986801	0.353212							YNR062C	YNR062C	0.708484	0.593168	0.38708	-0.256296	-0.872105
YPR189W	SKI3	1.25826	0.82433	1.60716	-0.610135	0.353084							YDR461W	MFA1	0.212362	0.174952	0.116501	-0.279563	-0.866182
YPL075W	GCR1	0.756797	0.504284	0.966366	-0.58567	0.352664							YNL277W	MET2	0.462729	0.54613	0.255557	0.239077	-0.85652
YJR140C	HIR3	1.42771	0.921436	1.82282	-0.631752	0.352465							YNL328C	MDJ2	0.661589	0.566534	0.365686	-0.223772	-0.85533
YKR103W	NFT1	1.12617	0.891469	1.43755	-0.337168	0.352187							YNL117W	MLS1	0.375838	0.383017	0.207954	0.0272978	-0.853849
YPL179W	PPQ1	1.21801	1.00955	1.55462	-0.270817	0.352032							YOR100C	CRC1	0.834469	0.785141	0.465916	-0.087907	-0.840788
YKL126W	YPK1	2.01668	1.94567	2.57383	-0.0517176	0.351934							YOR049C	RSB1	0.684749	0.496599	0.383619	-0.463494	-0.8359
YIL017C	VID28	0.938812	0.799292	1.19804	-0.232114	0.351769							YNL279W	PRM1	0.475139	0.464579	0.26991	-0.0324279	-0.815875
YMR304W	UBP15	3.44621	2.04174	4.39626	-0.755209	0.351269							YFL052W	YFL052W	1.99393	2.22069	1.13506	0.155397	-0.812847
YJL225C	YJL225C	1.78319	1.10581	2.2747	-0.689362	0.351217							YNL300W	TOS6	0.830264	0.64887	0.477873	-0.355641	-0.796943
YLR039C	RIC1	1.05466	0.880839	1.34506	-0.259828	0.35089							YMR263W	SAP30	0.412295	0.295747	0.238449	-0.479314	-0.789995
YKL209C	STE6	0.89708	0.609247	1.14344	-0.558209	0.350068							YNL195C	YNL195C	0.610934	0.489554	0.356811	-0.319548	-0.775858
YPL006W	NCR1	1.08578	0.849191	1.38329	-0.354577	0.34937							YJL037W	IRC18	0.485445	0.457918	0.283796	-0.0842177	-0.774454
YMR231W	PEP5	0.913029	0.734016	1.16313	-0.31485	0.349276							YEL035C	UTR5	0.410558	0.516963	0.240217	0.332476	-0.773246
YOL138C	RTC1	0.736493	0.557499	0.938129	-0.401703	0.349114							YDR014W-A	HED1	0.796897	0.626693	0.473062	-0.346633	-0.752365
YBL099W	ATP1	2.6646	2.68762	3.39303	0.0124117	0.348656							YER019C-A	SBH2	0.391626	0.384358	0.233392	-0.0270281	-0.746721
YMR261C	TPS3	1.31721	0.925271	1.67659	-0.509533	0.348053							YER058W	PET117	0.497569	0.471137	0.298708	-0.0787502	-0.736161
YOL084W	PHM7	0.59348	0.400201	0.755199	-0.568475	0.347658							YJL219W	HXT9	0.620078	0.603844	0.374223	-0.0382733	-0.728552
YIL137C	TMA108	1.27037	1.02242	1.61627	-0.313252	0.347424							YBR162W-A	YSY6	0.81133	0.680338	0.492606	-0.254037	-0.719853
YDR301W	CFT1	0.748802	0.515743	0.952638	-0.537932	0.347343							YDR076W	RAD55	0.61351	0.493454	0.373855	-0.31417	-0.714609
YFL022C	FRS2	1.51649	1.81617	1.92915	0.260161	0.347228							YFR017C	IGD1	1.30108	0.950516	0.796454	-0.452925	-0.708045
YBR133C	HSL7	1.31943	1.32138	1.67813	0.00212335	0.346938							YDR374W-A	WIP1	0.191181	0.175278	0.117173	-0.125294	-0.706295
YBL045C	COR1	2.42966	2.287	3.09005	-0.0872955	0.346878							YOR045W	TOM6	0.193314	0.137974	0.118525	-0.48655	-0.705755
YMR207C	HFA1	2.19342	1.32274	2.78939	-0.729649	0.346767							YER106W	MAM1	0.340208	0.290611	0.20901	-0.227328	-0.702841
YJR045C	SSC1	0.794153	0.704812	1.00977	-0.172179	0.346543							YDR315C	IPK1	0.455817	0.374253	0.281109	-0.284441	-0.697323
YPR138C	MEP3	1.13292	0.933396	1.4405	-0.279485	0.346527							YPL055C	LGE1	1.04833	0.793979	0.64743	-0.40092	-0.695297
YHL023C	NPR3	1.31568	0.899522	1.67286	-0.548583	0.346501							YPR001W	CIT3	0.639986	0.473037	0.395595	-0.43609	-0.694019
YNR031C	SSK2	1.58983	1.07782	2.01936	-0.560757	0.345025							YHR173C	YHR173C	0.258356	0.276098	0.160195	0.0958207	-0.689531
YPL184C	MRN1	1.97994	1.72169	2.51416	-0.201625	0.344624							YHR136C	SPL2	0.11905	0.122357	0.073865	0.0395245	-0.688608
YHR015W	MIP6	0.295317	0.266548	0.374807	-0.147867	0.343883							YJL062W-A	COA3	0.366307	0.382374	0.229293	0.0619303	-0.675865
YGL236C	MTO1	0.574044	0.564108	0.72845	-0.025191	0.343669							YDR512C	EMI1	0.947821	0.847053	0.594263	-0.162163	-0.673514
YGR191W	HIP1	0.999504	0.879049	1.26824	-0.185269	0.343543							YPL271W	ATP15	0.142369	0.114131	0.089987	-0.318946	-0.661846
YKL072W	STB6	0.940628	0.875267	1.19343	-0.103901	0.343416							YIL132C	CSM2	0.410248	0.317588	0.259467	-0.369341	-0.660944
YGR100W	MDR1	1.92209	1.44202	2.43744	-0.414586	0.342685							YFR036W	CDC26	0.337025	0.310984	0.213541	-0.116015	-0.658341
YPL023C	MET12	1.18174	1.09247	1.49845	-0.113323	0.342558							YCL048W	SPS22	0.246253	0.194985	0.15686	-0.336777	-0.650668
YDR379W	RGA2	1.02642	0.775244	1.30141	-0.404905	0.342449							YML113W	DAT1	0.98171	0.718318	0.62556	-0.450675	-0.65015
YHR005C	GPA1	2.25939	1.93377	2.86367	-0.224518	0.341931							YMR003W	AIM34	0.230498	0.18968	0.146903	-0.281182	-0.649888
YLR114C	AVL9	1.59982	1.43408	2.02752	-0.157789	0.341801							YCR105W	ADH7	0.526622	0.639218	0.33639	0.279538	-0.646636
YOR339C	UBC11	0.34429	0.317372	0.436107	-0.117449	0.341057							YLR164W	SHH4	0.2983	0.278203	0.191117	-0.100626	-0.642312
YML034W	SRC1	0.691442	0.451381	0.875293	-0.615262	0.340159							YPR071W	YPR071W	0.721191	0.582764	0.462294	-0.307469	-0.64157
YMR273C	ZDS1	1.58894	1.02672	2.0112	-0.630017	0.339989							YDR469W	SDC1	0.397255	0.344601	0.255114	-0.205137	-0.638922
YPL249C	GYP5	2.18657	1.78875	2.76727	-0.289718	0.339798							YDL133C-A	RPL41B	0.0221564	0.038097	0.014234	0.781953	-0.638387
YLR207W	HRD3	1.0293	1.00419	1.30245	-0.0356301	0.339565							YCL058W-A	ADF1	0.39198	0.320286	0.251985	-0.291419	-0.637443
YBR073W	RDH54	1.81483	1.50184	2.29603	-0.2731	0.339307							YKR095W-A	PCC1	0.240555	0.211262	0.154942	-0.187339	-0.634641
YDR088C	SLU7	1.50996	1.30562	1.91007	-0.209773	0.339113							YPL223C	GRE1	1.13252	0.983653	0.729699	-0.203314	-0.634161
YER017C	AFG3	0.827502	0.824933	1.0463	-0.00448627	0.33846							YPL280W	HSP32	0.41096	0.575955	0.265339	0.486957	-0.631163
YLR336C	SGD1	1.81489	1.29844	2.29383	-0.483099	0.337877							YHR138C	YHR138C	0.659968	0.552703	0.426789	-0.255891	-0.628873
YIL112W	HOS4	1.49375	0.844378	1.88749	-0.822981	0.337525							YBL006C	LDB7	0.528499	0.541983	0.341946	0.036349	-0.628132
YGL156W	AMS1	1.02346	0.740835	1.29295	-0.466231	0.337211							YHR055C	CUP1-2	0.225061	0.183782	0.14599	-0.292321	-0.624449
YNL301C	RPL18B	0.408785	0.433548	0.516363	0.0848501	0.337043							YBR302C	COS2	0.790465	0.575547	0.513694	-0.457769	-0.621794
YOL016C	CMK2	0.712019	0.550699	0.898503	-0.370652	0.335608							YIR027C	DAL1	0.45701	0.409242	0.297538	-0.15927	-0.619151
YJR137C	MET5	0.952892	0.695588	1.20213	-0.454079	0.335207							YGL037C	PNC1	2.49696	1.92609	1.62744	-0.374497	-0.617563
YPR091C	NVJ2	1.18594	0.997678	1.49605	-0.249389	0.335126							YIR028W	DAL4	0.493424	0.391727	0.321715	-0.332978	-0.617046
YIR002C	MPH1	2.12329	1.56172	2.678	-0.443168	0.33485							YDR276C	PMP3	0.397027	0.326269	0.258964	-0.283176	-0.616488
YPR105C	COG4	1.00762	0.935077	1.26942	-0.1078	0.333208							YIR001C	SGN1	1.29977	0.936315	0.849959	-0.473188	-0.61279
YAR042W	SWH1	1.25794	0.842148	1.58456	-0.578921	0.333016							YIL098C	FMC1	0.315586	0.264057	0.207522	-0.257184	-0.60477
YBL050W	SEC17	0.835422	0.799644	1.05228	-0.0631478	0.332945							YKL055C	OAR1	0.715202	0.583148	0.470511	-0.294487	-0.604122
YLL048C	YBT1	1.48019	0.896152	1.86414	-0.723971	0.332722							YFL060C	SNO3	0.448692	0.317523	0.295525	-0.498865	-0.602444
YBL079W	NUP170	1.42356	0.825565	1.79225	-0.786047	0.332269							YJL052W	TDH1	2.55917	2.14293	1.68933	-0.256092	-0.599229
YPR033C	HTS1	1.76754	1.84867	2.22503	0.0647481	0.33208							YPR017C	DSS4	0.289932	0.282969	0.191805	-0.0350688	-0.596078
YPR119W	CLB2	0.642764	0.52117	0.809036	-0.302535	0.331916							YLR042C	YLR042C	1.35921	1.06514	0.899191	-0.351719	-0.596067
YMR288W	HSH155	1.00574	0.895577	1.26487	-0.167374	0.330727							YDR320C-A	DAD4	0.0964945	0.0961346	0.0638782	-0.0053919	-0.595123
YLR329W	REC102	0.417583	0.276746	0.525123	-0.593499	0.330593							YBR233W-A	DAD3	0.531587	0.487095	0.352079	-0.126103	-0.594408
YIL129C	TAO3	1.83687	1.17389	2.30934	-0.645946	0.330235							YGR131W	FHN1	0.167945	0.185402	0.111338	0.142669	-0.593046
YNL218W	MGS1	1.7963	1.86506	2.25814	0.0541891	0.330104							YPL038W	MET31	0.338013	0.309065	0.224235	-0.129168	-0.592066
YLR333C	RPS25B	0.540673	0.602183	0.679663	0.155446	0.330065							YER028C	MIG3	0.498507	0.425848	0.331235	-0.227276	-0.589761
YMR277W	FCP1	1.49339	1.33231	1.87645	-0.164671	0.32941							YEL059C-A	SOM1	0.259793	0.278689	0.172698	0.101293	-0.589117
YGL137W	SEC27	1.90363	1.55202	2.39164	-0.294605	0.329248							YDR070C	FMP16	0.815032	0.839569	0.542779	0.0427909	-0.586494
YKL015W	PUT3	0.627717	0.562186	0.788611	-0.159066	0.3292							YEL017W	GTT3	0.862416	0.783774	0.576058	-0.137947	-0.582171
YJL191W	RPS14B	0.158783	0.209506	0.199412	0.399938	0.328699							YNL314W	DAL82	0.427224	0.363351	0.285445	-0.233629	-0.581783
YEL061C	CIN8	0.761429	0.546732	0.956008	-0.477876	0.328313							YJL115W	ASF1	2.16228	1.8601	1.44517	-0.217174	-0.581309
YNL118C	DCP2	0.74759	0.58906	0.938321	-0.343833	0.327834							YDR201W	SPC19	0.695736	0.651939	0.465638	-0.0938045	-0.579331
YIL014W	MNT3	1.2414	1.14052	1.55763	-0.12227	0.32739							YGL108C	YGL108C	0.519617	0.43494	0.348592	-0.256633	-0.575911
YDR104C	SPO71	0.899509	0.683401	1.12773	-0.396407	0.326214							YER087C-B	SBH1	0.400762	0.436438	0.269113	0.123031	-0.574537
YCR005C	CIT2	0.493974	0.442008	0.619211	-0.160362	0.325994							YOL052C-A	DDR2	0.55643	0.525872	0.375409	-0.0814887	-0.567737
YOR188W	MSB1	1.08103	0.771511	1.35487	-0.48665	0.325747							YPL004C	LSP1	1.9725	1.73721	1.33117	-0.183249	-0.567325
YJR059W	PTK2	0.963407	0.718183	1.20718	-0.423794	0.325426							YOL132W	GAS4	0.32758	0.367019	0.222374	0.164004	-0.558864
YDR069C	DOA4	1.01771	0.723838	1.27496	-0.491586	0.325125							YHR116W	COX23	0.542504	0.4829	0.368477	-0.167908	-0.558057
YDR283C	GCN2	2.45088	1.46202	3.06909	-0.745341	0.32451							YHR126C	ANS1	0.17225	0.506581	0.117035	1.55629	-0.557567
YKL109W	HAP4	0.41794	0.313318	0.523041	-0.41567	0.32363							YOR382W	FIT2	0.89453	0.670436	0.607842	-0.41603	-0.557434
YOR330C	MIP1	1.05115	0.66649	1.31532	-0.657317	0.323445							YDR501W	PLM2	0.767432	0.731869	0.522186	-0.0684533	-0.555475
YMR291W	TDA1	0.395628	0.275898	0.495054	-0.520009	0.323443							YGR075C	PRP38	0.449909	0.360068	0.306292	-0.321364	-0.554727
YNL207W	RIO2	1.22809	1.16735	1.53648	-0.0731859	0.323208							YOL071W	SDH5	1.07152	0.94636	0.729951	-0.179193	-0.553783
YDR046C	BAP3	0.948295	0.86381	1.18639	-0.134621	0.323173							YJR047C	ANB1	0.479054	0.412868	0.326882	-0.214505	-0.551416
YPL189W	GUP2	0.778249	0.595117	0.972772	-0.387057	0.32187							YMR255W	GFD1	0.48392	0.348247	0.331028	-0.474656	-0.547814
YGL233W	SEC15	0.830522	0.694185	1.03806	-0.258699	0.321802							YOR304C-A	BIL1	0.16708	0.149477	0.114351	-0.160621	-0.547076
YLR131C	ACE2	1.0659	0.758726	1.33194	-0.490424	0.321458							YGL076C	RPL7A	1.07928	1.23526	0.739451	0.194742	-0.545549
YBR281C	DUG2	1.46438	1.11052	1.82985	-0.399062	0.321429							YGL035C	MIG1	0.890574	0.758138	0.610708	-0.232276	-0.544252
YOR092W	ECM3	0.523389	0.409878	0.653936	-0.352688	0.321265							YDR016C	DAD1	0.188033	0.210643	0.128981	0.163818	-0.54382
YLL026W	HSP104	0.650612	0.46983	0.812871	-0.469659	0.321228							YDR423C	CAD1	0.600387	0.575607	0.412271	-0.0608085	-0.542298
YPL174C	NIP100	1.41006	1.06984	1.76144	-0.398361	0.321							YPL189C-A	COA2	0.191114	0.141909	0.13125	-0.429471	-0.542122
YBR142W	MAK5	0.930907	0.744035	1.16284	-0.323267	0.320943							YLL018C-A	COX19	0.436922	0.376081	0.300176	-0.21633	-0.541564
YNL172W	APC1	1.86718	1.06031	2.33233	-0.816376	0.320912							YIR017C	MET28	0.404308	0.341794	0.277941	-0.242329	-0.540679
YBR230C	OM14	0.487182	0.398086	0.607704	-0.29138	0.318909							YGL127C	SOH1	0.40894	0.364755	0.28129	-0.164959	-0.539831
YGR258C	RAD2	3.39688	2.20118	4.23705	-0.625936	0.318851							YMR017W	SPO20	0.918181	0.83679	0.632297	-0.133914	-0.538177
YJR126C	VPS70	1.38328	1.04551	1.72476	-0.403887	0.318307							YDL213C	NOP6	1.24208	1.0234	0.857792	-0.27938	-0.534055
YGL151W	NUT1	0.988856	0.7274	1.23285	-0.443012	0.318165							YLR004C	THI73	0.469994	0.509571	0.324972	0.116642	-0.532328
YOR156C	NFI1	1.67496	1.34718	2.08791	-0.314188	0.317936							YNL124W	NAF1	0.950793	0.734336	0.659389	-0.372692	-0.528002
YBL101C	ECM21	1.40312	0.929829	1.74887	-0.593597	0.317792							YIL089W	YIL089W	0.604617	0.504199	0.419344	-0.262028	-0.527889
YNL139C	THO2	1.27087	0.821159	1.58392	-0.630085	0.317678							YLL042C	ATG10	0.169851	0.177127	0.117819	0.060515	-0.5277
YGL022W	STT3	1.74379	1.96995	2.17287	0.175938	0.317379							YOR103C	OST2	0.626871	0.59578	0.434953	-0.0733887	-0.527311
YKR086W	PRP16	1.0648	0.843203	1.3267	-0.336634	0.31726							YGL032C	AGA2	0.541292	0.546103	0.375699	0.0127647	-0.526831
YMR280C	CAT8	0.981793	0.64972	1.22295	-0.595601	0.316876							YMR286W	MRPL33	0.168589	0.177446	0.117265	0.0738717	-0.523741
YGL150C	INO80	2.10417	1.22598	2.62094	-0.779313	0.31683							YNR032C-A	HUB1	0.52557	0.589257	0.365921	0.165014	-0.522352
YMR105C	PGM2	0.914843	0.949579	1.13941	0.0537646	0.316689							YHR035W	NEL1	0.482414	0.374026	0.335911	-0.367133	-0.522192
YJL039C	NUP192	1.6284	1.03166	2.02794	-0.658489	0.316556							YLL023C	POM33	0.728498	0.590331	0.508138	-0.303402	-0.519707
YKL148C	SDH1	1.27308	1.24771	1.58542	-0.0290326	0.316544							YDL119C	YDL119C	0.474243	0.38473	0.331513	-0.30178	-0.516562
YIL067C	YIL067C	1.28767	1.28359	1.60267	-0.00457798	0.31571							YMR194C-B	CMC4	0.184678	0.172184	0.129115	-0.101061	-0.516359
YJL213W	YJL213W	0.732215	0.441422	0.911317	-0.730107	0.315686							YKL084W	HOT13	0.432408	0.465804	0.302351	0.10733	-0.516167
YBL047C	EDE1	2.12166	1.32713	2.6403	-0.676883	0.315509							YKL042W	SPC42	0.464685	0.452048	0.32524	-0.0397775	-0.514746
YLR228C	ECM22	1.18448	0.997405	1.47392	-0.248005	0.315398							YPL112C	PEX25	0.895805	0.818486	0.627791	-0.130227	-0.5129
YML086C	ALO1	0.992116	1.15886	1.23435	0.224126	0.315167							YIL158W	AIM20	0.27022	0.198948	0.189751	-0.441746	-0.510025
YKR031C	SPO14	2.24582	1.25578	2.79397	-0.838662	0.315076							YDL076C	RXT3	0.703221	0.521186	0.494182	-0.432181	-0.508936
YDR143C	SAN1	0.754411	0.586034	0.938303	-0.364365	0.314703							YDL244W	THI13	0.325622	0.291597	0.22899	-0.159222	-0.507914
YAL043C	PTA1	1.20537	1.19156	1.49894	-0.0166168	0.314471							YBR058C-A	TSC3	0.446191	0.449559	0.314119	0.0108489	-0.506353
YKL164C	PIR1	1.12225	0.928265	1.39554	-0.273788	0.314425							YJL030W	MAD2	0.56844	0.552848	0.400542	-0.0401264	-0.505055
YER089C	PTC2	1.68764	1.74639	2.09733	0.0493651	0.313549							YBR278W	DPB3	0.323671	0.303903	0.228203	-0.0909171	-0.504209
YML070W	DAK1	1.07887	1.08109	1.34074	0.00297631	0.313518							YKR085C	MRPL20	0.280654	0.317738	0.198001	0.179045	-0.503284
YKL104C	GFA1	1.41904	1.28823	1.76346	-0.139526	0.313499							YCR071C	IMG2	0.299914	0.282935	0.211874	-0.0840789	-0.501339
YAL023C	PMT2	1.0993	1.18355	1.36602	0.106531	0.313395							YNR002C	ATO2	0.312094	0.29099	0.220518	-0.101012	-0.501082
YDR034C	LYS14	0.846021	0.688075	1.05098	-0.298127	0.312964							YAR035W	YAT1	1.2152	0.920868	0.8598	-0.400124	-0.499117
YDR234W	LYS4	0.910708	0.937875	1.13118	0.0424062	0.312774							YNL145W	MFA2	0.543385	0.411802	0.385048	-0.400025	-0.496936
YAL053W	FLC2	0.855152	0.71317	1.06214	-0.261934	0.312728							YDR342C	HXT7	1.49495	1.27323	1.05987	-0.231611	-0.496217
YBR196C	PGI1	1.22706	1.27402	1.52323	0.0541806	0.311928							YLR245C	CDD1	0.918466	0.859845	0.651479	-0.0951503	-0.495509
YJR042W	NUP85	2.47618	2.27081	3.07352	-0.124905	0.311778							YPL098C	MGR2	0.511014	0.589443	0.362621	0.205991	-0.494899
YGR041W	BUD9	1.20887	0.902344	1.50016	-0.421911	0.31146							YOR159C	SME1	0.999351	0.912372	0.709791	-0.131369	-0.493598
YJL095W	BCK1	1.18362	0.832735	1.4687	-0.50728	0.311327							YDR302W	GPI11	0.411605	0.400936	0.292466	-0.0378886	-0.492991
YOR291W	YPK9	1.38723	0.925639	1.72129	-0.58369	0.311282							YLR298C	YHC1	0.524998	0.438121	0.373041	-0.260983	-0.492977
YML059C	NTE1	2.5365	1.6444	3.14664	-0.625277	0.310972							YJR058C	APS2	0.353312	0.369858	0.251088	0.0660273	-0.492753
YJL105W	SET4	1.0592	0.683245	1.31345	-0.632501	0.310384							YMR011W	HXT2	1.61456	1.16482	1.14822	-0.471034	-0.491743
YHR216W	IMD2	1.00261	1.01425	1.2432	0.0166532	0.310305							YOL143C	RIB4	1.99271	2.61555	1.41776	0.392382	-0.491119
YGL206C	CHC1	1.60608	0.929161	1.98934	-0.789546	0.308746							YDL161W	ENT1	1.45139	1.04178	1.03339	-0.478387	-0.490054
YMR224C	MRE11	1.14764	1.0169	1.42118	-0.174495	0.308416							YEL005C	VAB2	0.587336	0.470544	0.418227	-0.319857	-0.489901
YDR505C	PSP1	1.78067	1.0587	2.20427	-0.750126	0.307883							YDR034W-B	YDR034W-B	0.242397	0.196193	0.17261	-0.305094	-0.489858
YBL085W	BOI1	1.44214	0.995934	1.78499	-0.534087	0.307707							YER063W	THO1	1.29356	1.32593	0.921442	0.0356516	-0.489387
YMR287C	DSS1	0.538021	0.4123	0.665622	-0.383969	0.307039							YLR079W	SIC1	0.687392	0.583127	0.489858	-0.237323	-0.488771
YML042W	CAT2	0.403807	0.395919	0.499449	-0.0284603	0.30667							YNL310C	ZIM17	0.359769	0.395639	0.257078	0.137116	-0.484863
YJR155W	AAD10	0.963801	0.753034	1.19172	-0.356019	0.306233							YLR151C	PCD1	1.86014	1.62012	1.3298	-0.199309	-0.484199
YKR080W	MTD1	0.702786	0.738801	0.868913	0.0720996	0.306126							YNL159C	ASI2	0.574822	0.568298	0.411169	-0.0164676	-0.483382
YOR033C	EXO1	0.65388	0.640711	0.808339	-0.0293519	0.305936							YJL118W	YJL118W	0.38457	0.344814	0.27522	-0.157427	-0.482658
YDL178W	DLD2	1.30166	1.33586	1.60907	0.0374073	0.305872							YPR009W	SUT2	0.283273	0.273061	0.202728	-0.0529698	-0.482651
YFR022W	ROG3	0.590653	0.497126	0.72992	-0.248698	0.305428							YKL110C	KTI12	0.481677	0.435628	0.344747	-0.144971	-0.482526
YIL111W	COX5B	0.539596	0.440244	0.66675	-0.293574	0.305267							YLR242C	ARV1	0.388507	0.300389	0.278115	-0.371111	-0.48226
YDR465C	RMT2	1.43922	1.3249	1.7781	-0.11941	0.305052							YOL156W	HXT11	0.441974	0.314434	0.316871	-0.491201	-0.480066
YMR083W	ADH3	0.960985	1.2302	1.18713	0.356305	0.304889							YJL004C	SYS1	0.554318	0.44141	0.39742	-0.328595	-0.480049
YKR104W	YKR104W	1.57066	0.994828	1.94	-0.658853	0.304685							YDR073W	SNF11	0.278866	0.236081	0.200162	-0.240286	-0.478402
YDL224C	WHI4	1.57679	1.25066	1.94714	-0.334299	0.304363							YPL127C	HHO1	1.51798	1.37073	1.09025	-0.147213	-0.477499
YJL010C	NOP9	1.63949	1.38489	2.02442	-0.243476	0.304266							YMR233W	TRI1	0.471058	0.379755	0.338357	-0.310834	-0.477357
YFL007W	BLM10	1.21661	0.789142	1.50213	-0.624507	0.304147							YIL044C	AGE2	0.967616	0.908836	0.695185	-0.0904138	-0.477037
YDR037W	KRS1	1.25062	1.32727	1.54412	0.0858191	0.304137							YHL048W	COS8	0.801324	0.796232	0.576059	-0.00919673	-0.476168
YER111C	SWI4	2.44252	1.67953	3.01545	-0.540315	0.304							YNR037C	RSM19	0.17929	0.190247	0.12894	0.0855713	-0.475596
YIL108W	YIL108W	1.04485	0.929179	1.28982	-0.169266	0.303879							YLR445W	GMC2	0.261254	0.297551	0.187892	0.187683	-0.475547
YGL120C	PRP43	0.877915	0.819333	1.08346	-0.0996304	0.30349							YLR054C	OSW2	0.441202	0.378385	0.317393	-0.221583	-0.475167
YMR066W	SOV1	0.666112	0.546711	0.821555	-0.284986	0.302593							YCL056C	PEX34	0.56994	0.476594	0.410372	-0.258048	-0.473879
YNL064C	YDJ1	2.95106	2.80237	3.63779	-0.074588	0.301828							YLR446W	YLR446W	0.555137	0.505038	0.399793	-0.13645	-0.473589
YHR074W	QNS1	1.68142	1.79538	2.07242	0.0946129	0.301638							YGR248W	SOL4	2.74891	2.23875	1.97994	-0.296166	-0.473409
YKL057C	NUP120	0.978786	0.768321	1.20637	-0.349285	0.301602							YMR156C	TPP1	0.496729	0.483124	0.357786	-0.0400648	-0.473362
YGL238W	CSE1	0.938377	0.795186	1.15636	-0.238875	0.301352							YER062C	GPP2	1.25905	1.39608	0.906886	0.149042	-0.473344
YLR060W	FRS1	1.05821	1.23416	1.30359	0.221898	0.300858							YAR033W	MST28	0.476309	0.557509	0.343244	0.227097	-0.472663
YGL179C	TOS3	0.529231	0.425568	0.651794	-0.314509	0.300519							YDR106W	ARP10	0.483389	0.379701	0.348472	-0.348322	-0.472142
YPL045W	VPS16	1.41081	1.27736	1.73616	-0.143351	0.299379							YOR148C	SPP2	0.690663	0.518074	0.498022	-0.414825	-0.471772
YKL078W	DHR2	0.813278	0.794195	1.00065	-0.0342568	0.299123							YNR022C	MRPL50	0.30058	0.331791	0.216782	0.142527	-0.471502
YPL262W	FUM1	1.56599	2.03514	1.92652	0.378048	0.298917							YER029C	SMB1	1.30713	1.1411	0.943743	-0.195984	-0.469937
YER166W	DNF1	1.62776	1.08425	2.00247	-0.586187	0.298896							YPL047W	SGF11	0.31174	0.322164	0.225422	0.0474542	-0.467711
YNL014W	HEF3	1.4166	1.12766	1.74083	-0.329102	0.297339							YCR007C	YCR007C	0.316966	0.252476	0.229215	-0.32818	-0.467627
YGR287C	IMA1	0.443031	0.536189	0.544403	0.275333	0.297265							YLR438C-A	LSM3	1.59224	1.61782	1.15167	0.0229942	-0.467336
YPL020C	ULP1	0.993834	0.810344	1.22083	-0.29447	0.296782							YBR089C-A	NHP6B	0.541493	0.552748	0.391767	0.0296783	-0.466947
YAR015W	ADE1	0.574073	0.626911	0.705151	0.127026	0.296699							YDR126W	SWF1	0.551756	0.401506	0.399579	-0.458608	-0.465549
YBR158W	AMN1	0.497037	0.450361	0.610455	-0.14227	0.296532							YGL025C	PGD1	0.866635	0.689157	0.628371	-0.330592	-0.463808
YLR240W	VPS34	1.34984	1.21169	1.65726	-0.155767	0.296008							YKL096W-A	CWP2	0.980792	1.03004	0.711605	0.0706746	-0.46287
YJL200C	ACO2	0.884048	0.846494	1.08451	-0.0626243	0.294847							YOR060C	SLD7	0.797867	0.60643	0.57907	-0.395808	-0.462412
YDR477W	SNF1	0.972964	0.937856	1.19344	-0.0530191	0.294673							YFR025C	HIS2	1.38383	1.42487	1.00445	0.0421696	-0.462254
YGR175C	ERG1	1.34453	1.4383	1.64911	0.0972663	0.294586							YOR327C	SNC2	0.979135	0.870099	0.711601	-0.170328	-0.460439
YKR042W	UTH1	2.33352	2.49764	2.85953	0.0980534	0.293266							YDR139C	RUB1	0.290905	0.295015	0.211595	0.0202411	-0.459245
YOR208W	PTP2	0.807578	0.535846	0.989606	-0.591784	0.293252							YCR018C	SRD1	0.223137	0.168727	0.162316	-0.403238	-0.459126
YOR172W	YRM1	1.10815	0.79728	1.35767	-0.474995	0.292976							YLR204W	QRI5	0.23176	0.219599	0.168883	-0.0777624	-0.456607
YGL071W	AFT1	1.77089	1.24886	2.16948	-0.503859	0.292872							YGR113W	DAM1	0.538574	0.448391	0.392823	-0.264389	-0.455264
YLR427W	MAG2	0.983316	0.957959	1.20463	-0.0376907	0.292867							YLR036C	YLR036C	0.396152	0.321574	0.289016	-0.300905	-0.454907
YDR251W	PAM1	1.4699	1.07806	1.80041	-0.447283	0.292612							YGL231C	EMC4	0.589635	0.457276	0.430291	-0.366758	-0.45451
YBR203W	COS111	0.629294	0.506804	0.770778	-0.312304	0.292582							YMR122W-A	YMR122W-A	0.227348	0.19385	0.166091	-0.229963	-0.452933
YOL090W	MSH2	1.28615	1.138	1.57506	-0.176561	0.292349							YPL096C-A	ERI1	0.225821	0.245101	0.165003	0.118199	-0.45269
YLR286C	CTS1	1.2632	1.04756	1.54692	-0.270046	0.292314							YJL158C	CIS3	1.23618	1.35174	0.904036	0.128928	-0.451433
YCR033W	SNT1	1.29399	0.776039	1.58458	-0.737626	0.292272							YOR062C	YOR062C	0.308548	0.273579	0.225889	-0.173536	-0.449878
YIL146C	ATG32	0.658496	0.505924	0.806125	-0.380252	0.29183							YDR174W	HMO1	0.545209	0.547966	0.399284	0.007277	-0.449396
YHR114W	BZZ1	1.32008	1.33102	1.61578	0.0119038	0.291603							YLR065C	ENV10	1.09593	0.956779	0.803128	-0.195904	-0.448459
YLR442C	SIR3	1.16759	0.823333	1.4291	-0.503983	0.291576							YDR240C	SNU56	0.637644	0.505452	0.467348	-0.335175	-0.448253
YER047C	SAP1	1.53044	1.10633	1.87308	-0.468169	0.29147							YLR147C	SMD3	0.418511	0.416243	0.306858	-0.00784009	-0.447692
YML099C	ARG81	0.807823	0.646262	0.988616	-0.32192	0.291371							YHR050W-A	YHR050W-A	1.9057	1.51813	1.39787	-0.328025	-0.447094
YPL105C	SYH1	0.899535	0.751152	1.10023	-0.260075	0.290549							YLR141W	RRN5	0.930016	0.864542	0.68255	-0.10532	-0.446321
YNR016C	ACC1	1.83964	1.15326	2.2495	-0.673706	0.290184							YBR129C	OPY1	0.48991	0.43025	0.359697	-0.187343	-0.445734
YOL034W	SMC5	1.53224	1.19387	1.87279	-0.359996	0.289546							YNL309W	STB1	0.717173	0.620256	0.52678	-0.209456	-0.44512
YNR055C	HOL1	1.79173	1.6383	2.18977	-0.129151	0.289427							YLR437C	DIF1	0.37468	0.379894	0.275278	0.0199386	-0.444767
YAL048C	GEM1	1.06086	0.964571	1.29646	-0.137281	0.289341							YML112W	CTK3	0.422618	0.390629	0.3109	-0.113558	-0.442903
YBL084C	CDC27	0.760854	0.610617	0.929825	-0.317351	0.28934							YKL160W	ELF1	0.464916	0.507413	0.342149	0.126191	-0.442347
YKL163W	PIR3	0.549604	0.466353	0.671612	-0.23697	0.289237							YIL037C	PRM2	0.78927	0.580218	0.581073	-0.443925	-0.441799
YNL027W	CRZ1	1.09023	0.876657	1.33192	-0.314543	0.288876							YKL003C	MRP17	0.220293	0.223427	0.162301	0.0203779	-0.440755
YJR040W	GEF1	1.8775	1.59142	2.29289	-0.238499	0.288357							YDR459C	PFA5	0.592627	0.542582	0.437051	-0.127285	-0.439323
YIL047C	SYG1	0.936264	0.753612	1.14308	-0.313094	0.287939							YHR049W	FSH1	0.546497	0.600984	0.403069	0.137115	-0.439185
YLR084C	RAX2	0.894989	0.595497	1.0924	-0.587775	0.28756							YPR149W	NCE102	1.24768	0.917503	0.920394	-0.443466	-0.438927
YKL124W	SSH4	0.656337	0.619847	0.80106	-0.0825249	0.287474							YMR060C	SAM37	0.356635	0.324802	0.26311	-0.134885	-0.43878
YDL058W	USO1	1.47638	0.896155	1.80178	-0.720241	0.287364							YMR052W	FAR3	0.406726	0.341874	0.300268	-0.250592	-0.437808
YHR120W	MSH1	0.798351	0.745847	0.974073	-0.0981437	0.287007							YFR014C	CMK1	1.34144	1.27541	0.990379	-0.0728158	-0.43773
YFL018C	LPD1	1.90507	2.32667	2.32412	0.288422	0.286842							YDL067C	COX9	0.310753	0.287624	0.229607	-0.111582	-0.436599
YER147C	SCC4	1.69464	1.70005	2.06589	0.00460234	0.285788							YDR246W	TRS23	0.584103	0.537835	0.431714	-0.11906	-0.436147
YJR138W	IML1	1.57714	0.917553	1.92262	-0.781444	0.285762							YBR128C	ATG14	0.431272	0.355853	0.318756	-0.277317	-0.436145
YPR164W	MMS1	1.22546	0.797061	1.49374	-0.620558	0.285609							YGR203W	YCH1	0.509012	0.644777	0.376335	0.341099	-0.435683
YOR377W	ATF1	0.79785	0.594065	0.972445	-0.425497	0.285499							YKR030W	GMH1	0.47412	0.382967	0.350596	-0.308031	-0.435444
YPL231W	FAS2	1.56482	1.11126	1.90689	-0.493802	0.285223							YDL045W-A	MRP10	0.216307	0.184779	0.159971	-0.227284	-0.43527
YDR303C	RSC3	1.32201	1.03365	1.61057	-0.35498	0.284844							YGL050W	TYW3	0.677118	0.675644	0.500959	-0.00314315	-0.434715
YIL056W	VHR1	0.943168	0.652905	1.14897	-0.530641	0.284753							YHR199C-A	NBL1	0.530515	0.52401	0.392508	-0.0177992	-0.434671
YPL140C	MKK2	0.9755	1.00767	1.18805	0.0468098	0.284387							YLR315W	NKP2	1.31154	1.12973	0.970506	-0.215286	-0.434451
YCL051W	LRE1	0.840833	0.764532	1.024	-0.137243	0.284331							YGL237C	HAP2	0.7732	0.740383	0.572253	-0.0625712	-0.43419
YER087W	AIM10	1.29036	1.15528	1.57137	-0.159532	0.284255							YPL252C	YAH1	0.504306	0.569681	0.373615	0.175855	-0.432747
YDL153C	SAS10	3.07692	2.38382	3.74392	-0.368212	0.283063							YGL079W	KXD1	0.317456	0.293442	0.235246	-0.11348	-0.432389
YER078C	ICP55	0.718618	0.78111	0.874197	0.120301	0.282734							YDR412W	RRP17	1.00306	0.885307	0.743332	-0.180157	-0.432328
YMR088C	VBA1	0.733371	0.75183	0.892056	0.0358646	0.282591							YML095C	RAD10	0.463051	0.357867	0.343298	-0.371749	-0.431712
YNL004W	HRB1	2.61748	1.85701	3.18352	-0.495196	0.282444							YGR221C	TOS2	0.820187	0.687867	0.608103	-0.253823	-0.431636
YBR127C	VMA2	2.00287	2.21011	2.43581	0.142046	0.282333							YLR018C	POM34	0.571188	0.439536	0.423718	-0.377987	-0.430861
YCR030C	SYP1	1.76379	1.41209	2.14463	-0.32085	0.282051							YBR173C	UMP1	0.887172	0.792751	0.658188	-0.162347	-0.430714
YKL187C	FAT3	0.622342	0.651164	0.756631	0.0653134	0.281882							YPL193W	RSA1	0.909407	0.689034	0.674972	-0.400351	-0.430098
YHR077C	NMD2	1.07487	0.726009	1.3064	-0.5661	0.281433							YJL184W	GON7	0.539445	0.675571	0.400412	0.324631	-0.429992
YEL009C	GCN4	0.303672	0.317517	0.369031	0.0643195	0.281229							YDR171W	HSP42	1.0018	0.711986	0.743816	-0.492666	-0.429569
YIL066C	RNR3	0.850612	0.77083	1.03357	-0.142089	0.281058							YPL234C	VMA11	1.72492	1.71562	1.28078	-0.00779453	-0.429504
YLR451W	LEU3	0.774661	0.633849	0.94123	-0.289426	0.280982							YHR099W	TRA1	1.11167	0.903717	0.825644	-0.298784	-0.429135
YOR243C	PUS7	1.37836	1.37422	1.67457	-0.00433767	0.280842							YER170W	ADK2	0.569781	0.538125	0.423644	-0.0824646	-0.427556
YDL239C	ADY3	1.26653	0.685286	1.53837	-0.886105	0.280524							YPL186C	UIP4	1.02679	0.885523	0.763686	-0.213541	-0.427091
YNL236W	SIN4	0.892093	0.720581	1.08352	-0.308034	0.280455							YCR063W	BUD31	0.674907	0.606483	0.502186	-0.154221	-0.426466
YMR037C	MSN2	1.19829	0.910158	1.45532	-0.396788	0.280357							YGR283C	YGR283C	0.452421	0.350393	0.336993	-0.368694	-0.424948
YOR165W	SEY1	1.50603	1.46657	1.82898	-0.0383048	0.28029							YHL025W	SNF6	0.621253	0.573026	0.463132	-0.11658	-0.423756
YCR084C	TUP1	2.25951	1.87783	2.74373	-0.266939	0.280131							YIL009C-A	EST3	0.17079	0.185302	0.127393	0.117656	-0.422934
YPL116W	HOS3	1.10857	1.07828	1.34569	-0.039968	0.279643							YCR044C	PER1	0.560197	0.652532	0.418124	0.220115	-0.422002
YBR299W	MAL32	0.487896	0.620008	0.592155	0.345712	0.2794							YNL173C	MDG1	2.87572	2.44946	2.14777	-0.231458	-0.421084
YHR084W	STE12	2.28682	1.92935	2.77454	-0.245225	0.278905							YJL205C	NCE101	0.12247	0.142096	0.091469	0.214436	-0.421075
YOR308C	SNU66	0.893746	0.559527	1.08435	-0.675657	0.278891							YJL217W	REE1	1.32805	1.42318	0.992622	0.0998045	-0.419994
YIL030C	SSM4	0.892971	0.605022	1.08305	-0.561627	0.278408							YDR079C-A	TFB5	0.4082	0.421681	0.305222	0.0468786	-0.419415
YKL171W	NNK1	0.81853	0.630995	0.992742	-0.375406	0.278384							YDR402C	DIT2	0.874729	0.648337	0.654064	-0.432092	-0.419404
YPL235W	RVB2	1.88862	1.63566	2.29052	-0.207458	0.278341							YMR158W	MRPS8	0.209026	0.172337	0.156314	-0.278456	-0.41924
YDR381C-A	YDR381C-A	0.186932	0.123633	0.226675	-0.596442	0.278113							YDR210W	YDR210W	0.319671	0.311368	0.239064	-0.0379644	-0.41919
YOR233W	KIN4	0.963551	0.933105	1.1673	-0.0463224	0.276741							YBR019C	GAL10	0.213091	0.224842	0.159365	0.0774383	-0.419137
YBL095W	YBL095W	0.506417	0.55847	0.61337	0.141156	0.276433							YDL052C	SLC1	0.427171	0.488265	0.319925	0.19285	-0.417081
YBL008W	HIR1	1.04981	0.965177	1.27095	-0.121257	0.275779							YPL148C	PPT2	0.196281	0.206175	0.147015	0.0709543	-0.416959
YBR201W	DER1	0.713925	0.656907	0.864226	-0.120083	0.275636							YBR120C	CBP6	0.24242	0.185303	0.181625	-0.387621	-0.416542
YHL047C	ARN2	0.593228	0.536329	0.718085	-0.145469	0.275567							YPL046C	ELC1	0.756413	0.640625	0.566874	-0.239694	-0.416147
YLR430W	SEN1	2.20834	1.16668	2.67279	-0.920547	0.275387							YGR129W	SYF2	1.01027	0.750948	0.757137	-0.427962	-0.416121
YPL093W	NOG1	0.44936	0.501013	0.543608	0.156977	0.274695							YOR158W	PET123	0.475265	0.4024	0.356214	-0.240101	-0.415986
YDR122W	KIN1	2.62443	1.72086	3.17429	-0.608877	0.274429							YHR062C	RPP1	0.596718	0.66506	0.447393	0.156435	-0.415507
YER060W	FCY21	0.876316	0.850838	1.05988	-0.0425666	0.274371							YBL029C-A	YBL029C-A	0.335646	0.262426	0.251739	-0.355027	-0.415012
YAL041W	CDC24	1.40188	1.12842	1.69441	-0.313058	0.273417							YJR074W	MOG1	0.425885	0.553127	0.31956	0.377147	-0.414376
YHR072W	ERG7	1.17809	1.21322	1.4239	0.0423982	0.273407							YDR498C	SEC20	0.506819	0.543312	0.380346	0.10031	-0.414157
YMR120C	ADE17	0.673679	0.630457	0.814234	-0.0956628	0.273384							YLR411W	CTR3	0.360429	0.257065	0.270716	-0.487584	-0.412934
YBR202W	MCM7	0.526776	0.493392	0.63641	-0.0944555	0.272767							YAL027W	SAW1	0.391799	0.314573	0.294304	-0.316721	-0.412809
YOR378W	AMF1	0.680067	0.709114	0.821368	0.0603406	0.272352							YDL198C	GGC1	0.865835	0.909034	0.650825	0.0702422	-0.411823
YBR126C	TPS1	1.47371	1.28344	1.77981	-0.199446	0.272265							YHR133C	NSG1	0.852912	0.769959	0.641382	-0.147616	-0.411213
YLR319C	BUD6	1.50094	1.29142	1.8125	-0.216909	0.272117							YOL101C	IZH4	0.57344	0.408713	0.431752	-0.488557	-0.409442
YKL046C	DCW1	2.42843	2.207	2.93206	-0.137938	0.271894							YPR127W	YPR127W	0.936142	0.858472	0.704838	-0.124955	-0.409435
YOR096W	RPS7A	0.955384	0.997322	1.15338	0.0619787	0.27172							YFR027W	ECO1	1.43307	1.15322	1.07924	-0.313443	-0.409092
YPL260W	YPL260W	0.833644	0.748808	1.00595	-0.154835	0.271052							YML015C	TAF11	0.492771	0.367777	0.371141	-0.422086	-0.408949
YNL123W	NMA111	1.08178	0.961991	1.30534	-0.169315	0.271015							YGR239C	PEX21	0.231273	0.223494	0.174197	-0.0493592	-0.408878
YNL254C	RTC4	0.908611	0.783289	1.09631	-0.214118	0.27092							YBR197C	YBR197C	0.576471	0.622022	0.4344	0.109717	-0.408223
YPR098C	YPR098C	0.721785	0.694107	0.870759	-0.0564102	0.270706							YDL114W	YDL114W	0.271326	0.286077	0.204549	0.0763756	-0.407584
YKL068W	NUP100	2.17472	1.63033	2.62318	-0.415661	0.270487							YEL044W	IES6	0.821933	0.837754	0.619818	0.0275065	-0.407176
YLR277C	YSH1	0.835866	0.790436	1.00805	-0.0806224	0.27022							YGR095C	RRP46	0.541045	0.501355	0.408336	-0.109917	-0.40599
YFR009W	GCN20	1.48498	1.53186	1.79079	0.044841	0.270154							YDL098C	SNU23	0.310909	0.269945	0.234926	-0.203828	-0.404285
YMR076C	PDS5	1.95217	1.32485	2.35389	-0.559245	0.269968							YOL135C	MED7	0.484509	0.425786	0.366311	-0.186397	-0.403454
YML103C	NUP188	1.65804	1.0064	1.99807	-0.720273	0.26913							YDR007W	TRP1	1.03687	1.18509	0.784004	0.192751	-0.403309
YLR086W	SMC4	3.09396	1.81828	3.72845	-0.766882	0.26912							YDL169C	UGX2	1.28203	1.32284	0.96939	0.045213	-0.403277
YHR039C	MSC7	2.00582	1.93957	2.41681	-0.0484492	0.268917							YBR262C	MIC12	0.211348	0.245754	0.159833	0.217592	-0.403053
YIL149C	MLP2	1.63343	0.819539	1.96808	-0.995018	0.268885							YCR060W	TAH1	0.639284	0.637702	0.483686	-0.00357339	-0.402387
YKL182W	FAS1	1.57579	0.961369	1.89829	-0.712915	0.268625							YGR096W	TPC1	0.512352	0.476172	0.387722	-0.105652	-0.402112
YHR042W	NCP1	1.51465	1.51343	1.82449	-0.00116338	0.268511							YGR043C	NQM1	0.809599	0.845851	0.612966	0.0631975	-0.4014
YLR032W	RAD5	1.4603	1.18011	1.75894	-0.307343	0.268438							YHR059W	FYV4	0.359773	0.324239	0.272562	-0.15003	-0.400499
YMR217W	GUA1	1.12517	1.19038	1.35521	0.0812825	0.268383							YDR115W	YDR115W	0.244794	0.279065	0.185496	0.189031	-0.400179
YDR146C	SWI5	1.22002	1.01077	1.4691	-0.271451	0.268024							YGR088W	CTT1	0.880501	0.837352	0.667645	-0.072491	-0.399243
YML131W	YML131W	1.86693	2.03761	2.24714	0.126207	0.267419							YPR151C	SUE1	0.544892	0.587368	0.413182	0.108296	-0.399192
YKR018C	YKR018C	2.6367	2.26859	3.17355	-0.21694	0.267362							YKL167C	MRP49	0.274111	0.224544	0.207947	-0.287766	-0.398547
YLL035W	GRC3	0.81427	0.779507	0.979957	-0.062945	0.267211							YPR193C	HPA2	0.588771	0.555123	0.446782	-0.0849002	-0.398136
YNL061W	NOP2	0.915998	0.9501	1.10235	0.0527348	0.26716							YOR305W	RRG7	0.274974	0.211237	0.208779	-0.380432	-0.397319
YDL141W	BPL1	1.51406	1.50012	1.82038	-0.0133455	0.26582							YGR136W	LSB1	1.32865	1.07761	1.00948	-0.302117	-0.396351
YLR260W	LCB5	0.891413	0.874226	1.07137	-0.0280879	0.265285							YPL094C	SEC62	0.817611	0.843211	0.621216	0.0444789	-0.396318
YDL022W	GPD1	0.826505	0.897937	0.993321	0.119591	0.265236							YMR311C	GLC8	1.14056	0.908956	0.866747	-0.327464	-0.396064
YOR321W	PMT3	1.67884	1.54476	2.01754	-0.120085	0.265125							YIL157C	COA1	1.09167	1.08391	0.829876	-0.0103023	-0.395576
YKL005C	BYE1	0.808837	0.800122	0.971975	-0.0156287	0.265071							YGL198W	YIP4	0.691435	0.895967	0.526093	0.373853	-0.394277
YLR383W	SMC6	3.94557	2.39415	4.74077	-0.72072	0.264887							YIL121W	QDR2	1.19767	1.24531	0.911728	0.0562846	-0.39355
YDL020C	RPN4	0.63078	0.540821	0.757881	-0.221988	0.264833							YKL159C	RCN1	0.598067	0.585348	0.455286	-0.0310138	-0.393535
YER124C	DSE1	0.774431	0.749647	0.930451	-0.046927	0.264792							YDL087C	LUC7	0.668541	0.6312	0.509024	-0.0829185	-0.393281
YMR275C	BUL1	1.1542	0.868063	1.38662	-0.411023	0.264678							YBR188C	NTC20	0.42326	0.393632	0.322352	-0.104696	-0.392907
YLR359W	ADE13	0.531315	0.543139	0.638269	0.0317542	0.264597							YLR262C-A	TMA7	0.281711	0.335879	0.214609	0.253722	-0.392509
YDR011W	SNQ2	2.54761	1.53663	3.05853	-0.729378	0.263695							YLR239C	LIP2	0.581774	0.574237	0.4432	-0.0188113	-0.3925
YPL175W	SPT14	0.311385	0.250906	0.373752	-0.311553	0.263382							YKR076W	ECM4	1.86239	1.61325	1.41895	-0.207185	-0.39233
YKL033W	TTI1	1.13861	0.893501	1.36608	-0.349732	0.262771							YBR083W	TEC1	1.20751	0.888536	0.920322	-0.442536	-0.391827
YER123W	YCK3	1.32333	0.963645	1.58765	-0.457604	0.262716							YJR083C	ACF4	0.335261	0.248448	0.255533	-0.432336	-0.391776
YGL228W	SHE10	1.56256	1.58051	1.87436	0.0164706	0.262479							YLR099W-A	MIM2	0.295953	0.38015	0.225608	0.361202	-0.391548
YBR275C	RIF1	2.36805	1.23624	2.84013	-0.937735	0.262259							YDR451C	YHP1	0.424412	0.346569	0.323541	-0.292324	-0.391518
YHL032C	GUT1	0.671891	0.725458	0.80563	0.110664	0.261889							YBR253W	SRB6	0.141766	0.157457	0.108107	0.151455	-0.391046
YLR353W	BUD8	0.882994	0.784319	1.05856	-0.170964	0.261628							YDR100W	TVP15	0.804707	0.651438	0.613828	-0.304837	-0.39063
YHL029C	OCA5	1.00995	0.784947	1.21043	-0.363617	0.261234							YDL024C	DIA3	0.464857	0.390964	0.354679	-0.249752	-0.390275
YJR120W	YJR120W	3.09804	3.20899	3.71296	0.0507666	0.261215							YNL335W	DDI3	0.456933	0.53818	0.348647	0.236108	-0.390215
YER105C	NUP157	1.03738	0.802123	1.24316	-0.371043	0.261079							YOR125C	CAT5	0.531433	0.509088	0.405493	-0.061972	-0.390209
YBR017C	KAP104	1.82489	1.52134	2.18641	-0.262466	0.260749							YJL151C	SNA3	0.618404	0.718501	0.471989	0.216439	-0.389797
YNL209W	SSB2	1.40811	1.81098	1.68701	0.363007	0.260704							YLR455W	PDP3	0.540372	0.411708	0.412487	-0.392334	-0.389607
YBR248C	HIS7	1.51931	1.49553	1.82014	-0.0227573	0.260638							YJL131C	AIM23	0.836594	0.708732	0.638634	-0.239288	-0.389539
YER151C	UBP3	1.40319	1.01846	1.6808	-0.462326	0.260439							YPR062W	FCY1	1.34263	1.40447	1.02504	0.0649595	-0.389385
YDL073W	YDL073W	0.877003	0.71063	1.05036	-0.303483	0.260226							YLR412W	BER1	0.609746	0.490336	0.465941	-0.314437	-0.388059
YJL074C	SMC3	2.56415	1.84581	3.07072	-0.474225	0.260101							YML047C	PRM6	0.378446	0.346014	0.28921	-0.129257	-0.38797
YER153C	PET122	1.60047	1.79422	1.91635	0.164862	0.259864							YGR251W	NOP19	0.495557	0.38636	0.378742	-0.359104	-0.387835
YBR097W	VPS15	0.755406	0.55323	0.904392	-0.449373	0.259695							YDR482C	CWC21	1.09422	1.07031	0.836357	-0.0318749	-0.387707
YLL024C	SSA2	4.78061	5.25024	5.72292	0.135189	0.259556							YNL213C	RRG9	0.598805	0.430546	0.457753	-0.475917	-0.387515
YPR163C	TIF3	3.5122	3.55677	4.2044	0.0181911	0.259525							YCL063W	VAC17	0.787794	0.68689	0.602382	-0.197739	-0.387139
YDR077W	SED1	1.67583	1.33499	2.00566	-0.328039	0.259207							YOL008W	COQ10	0.655128	0.58899	0.500978	-0.153534	-0.387032
YDL056W	MBP1	1.00503	0.751041	1.20273	-0.420274	0.259078							YGL204C	YGL204C	0.280679	0.287977	0.214661	0.0370364	-0.386859
YLL028W	TPO1	1.12411	0.822673	1.34514	-0.450391	0.258977							YLR457C	NBP1	0.604885	0.528595	0.462679	-0.1945	-0.386651
YMR259C	TRM732	0.93737	0.630598	1.12121	-0.5719	0.258361							YBR268W	MRPL37	0.340908	0.463437	0.260778	0.44299	-0.386562
YKL064W	MNR2	1.58225	1.08522	1.89156	-0.543993	0.257605							YJL104W	PAM16	1.4071	1.18225	1.07668	-0.251185	-0.386129
YJR053W	BFA1	1.27366	1.07165	1.52234	-0.249136	0.257316							YLR119W	SRN2	0.489386	0.390906	0.37449	-0.324151	-0.386046
YPL092W	SSU1	1.016	1.01829	1.21406	0.00323974	0.256942							YAL014C	SYN8	0.563865	0.610358	0.431564	0.114307	-0.385776
YDR377W	ATP17	0.371941	0.466418	0.444417	0.32655	0.256843							YDL184C	RPL41A	0.0461729	0.067478	0.0353417	0.54737	-0.385675
YDR266C	HEL2	0.877797	0.81813	1.04869	-0.101558	0.256636							YBR052C	RFS1	2.56535	2.69996	1.96476	0.0737804	-0.384799
YNL104C	LEU4	1.87254	2.25744	2.23709	0.269695	0.256628							YKR007W	MEH1	0.422726	0.408438	0.32403	-0.049604	-0.383595
YPR089W	YPR089W	0.950389	0.744262	1.13522	-0.352708	0.256378							YLL062C	MHT1	0.91401	0.689446	0.700848	-0.406772	-0.383107
YPR122W	AXL1	0.678419	0.51615	0.810311	-0.394387	0.256298							YOR246C	ENV9	1.30812	1.45463	1.00354	0.15315	-0.382394
YNL066W	SUN4	0.663108	0.65168	0.791498	-0.0250816	0.255341							YOR173W	DCS2	3.06642	2.26583	2.35273	-0.436517	-0.382221
YLL029W	FRA1	1.27072	1.07592	1.51674	-0.240067	0.255331							YML052W	SUR7	0.619763	0.653145	0.475527	0.0756861	-0.382188
YML056C	IMD4	0.420998	0.36822	0.502094	-0.193245	0.254145							YPR082C	DIB1	0.422665	0.426183	0.32439	0.0119584	-0.381786
YGR018C	YGR018C	0.407829	0.146765	0.486255	-1.47446	0.253748							YER154W	OXA1	1.15213	0.963024	0.88431	-0.258663	-0.381683
YLR028C	ADE16	2.15274	2.24788	2.56574	0.0623905	0.253201							YIR032C	DAL3	0.627908	0.810102	0.48197	0.367551	-0.381611
YOR195W	SLK19	1.28626	0.875054	1.53267	-0.555738	0.252866							YMR112C	MED11	0.242107	0.251883	0.185864	0.0571055	-0.3814
YBR237W	PRP5	0.957532	0.678265	1.14096	-0.497472	0.25285							YNL081C	SWS2	0.356279	0.336322	0.273557	-0.0831668	-0.381169
YHL001W	RPL14B	0.250325	0.34195	0.298216	0.449986	0.252558							YNL122C	YNL122C	0.0957868	0.0826199	0.0735956	-0.213336	-0.380206
YLR047C	FRE8	1.25623	0.929313	1.49657	-0.43487	0.252553							YLR246W	ERF2	0.743135	0.569365	0.571076	-0.38427	-0.379942
YDR166C	SEC5	1.00409	0.742251	1.19575	-0.43591	0.25203							YKL106W	AAT1	0.476465	0.437075	0.366262	-0.12449	-0.379496
YNR075W	COS10	0.617207	0.562591	0.734672	-0.133668	0.251346							YDL061C	RPS29B	0.128212	0.14415	0.0985814	0.169042	-0.379145
YOR022C	YOR022C	1.13928	1.01772	1.35601	-0.162785	0.251249							YGR050C	YGR050C	0.284627	0.312278	0.218891	0.133757	-0.378864
YGR261C	APL6	1.23543	1.2664	1.4703	0.0357229	0.251105							YOR253W	NAT5	1.12031	0.983912	0.862044	-0.187294	-0.378061
YKR036C	CAF4	0.948122	1.04062	1.12836	0.1343	0.251087							YDL124W	YDL124W	2.48702	2.11349	1.91464	-0.234794	-0.377347
YDR430C	CYM1	0.638018	0.547018	0.759144	-0.222007	0.250778							YKL087C	CYT2	0.66336	0.544561	0.510756	-0.284699	-0.377157
YGR023W	MTL1	0.459143	0.233598	0.546238	-0.974914	0.250585							YDL232W	OST4	0.0998278	0.118083	0.0768827	0.242282	-0.376782
YIL148W	RPL40A	0.397568	0.527143	0.472971	0.406993	0.250551							YNL206C	RTT106	0.933981	0.911058	0.719457	-0.0358501	-0.376486
YLR264W	RPS28B	0.301701	0.405254	0.358918	0.425708	0.250536							YKR035W-A	DID2	0.844667	0.842676	0.65112	-0.00340371	-0.375459
YPL032C	SVL3	1.35765	0.816288	1.6147	-0.73396	0.250154							YKR020W	VPS51	0.683261	0.57417	0.527183	-0.250958	-0.374132
YJL079C	PRY1	1.81851	1.6811	2.1626	-0.113349	0.250011							YDR480W	DIG2	0.766519	0.779481	0.591511	0.0241906	-0.373918
YGL203C	KEX1	1.66927	1.28288	1.98503	-0.379834	0.249936							YKR091W	SRL3	0.385099	0.30655	0.297257	-0.329108	-0.373517
YFL034W	YFL034W	1.84432	1.17294	2.19225	-0.652957	0.249322							YDR540C	IRC4	1.03653	0.75182	0.800443	-0.463308	-0.372898
YLR174W	IDP2	1.0682	0.8228	1.26958	-0.376571	0.249171							YGL154C	LYS5	0.565941	0.508793	0.437088	-0.153574	-0.372729
YNL327W	EGT2	2.70355	1.58773	3.21244	-0.767895	0.248813							YFR003C	YPI1	0.754118	0.788347	0.582516	0.0640418	-0.372492
YMR054W	STV1	2.34032	1.80386	2.78062	-0.375618	0.2487							YCR034W	ELO2	1.00213	0.749228	0.774129	-0.419586	-0.372418
YPL166W	ATG29	0.856963	0.75262	1.01791	-0.18731	0.248303							YHR147C	MRPL6	0.343779	0.375782	0.265786	0.128413	-0.371218
YKL043W	PHD1	0.861176	0.625639	1.02286	-0.460979	0.248233							YCL001W	RER1	0.785124	0.676596	0.607082	-0.214627	-0.371029
YDR291W	HRQ1	0.678698	0.582264	0.806094	-0.221096	0.248177							YGL247W	BRR6	0.312753	0.294446	0.241927	-0.0870192	-0.370449
YOR381W	FRE3	0.524983	0.501523	0.623393	-0.0659568	0.24787							YOR319W	HSH49	0.281414	0.240787	0.217908	-0.224934	-0.368973
YDL060W	TSR1	1.04179	0.853015	1.23688	-0.288416	0.247649							YNL024C-A	KSH1	0.762789	0.748581	0.590674	-0.0271251	-0.368921
YBR114W	RAD16	1.32189	0.967408	1.56921	-0.450405	0.247438							YDL211C	YDL211C	0.457355	0.38174	0.354159	-0.260722	-0.368917
YLL008W	DRS1	1.30788	1.07366	1.55245	-0.284684	0.247319							YDL064W	UBC9	0.705465	0.615171	0.546364	-0.197588	-0.368711
YMR049C	ERB1	0.773769	0.676507	0.91831	-0.193797	0.247079							YER018C	SPC25	0.439479	0.525275	0.340577	0.257281	-0.367811
YMR124W	EPO1	1.41872	0.980166	1.68315	-0.533488	0.246576							YCL005W	LDB16	0.469688	0.403136	0.363991	-0.220436	-0.3678
YFL025C	BST1	0.648692	0.513945	0.76948	-0.335919	0.246349							YNR024W	MPP6	1.27348	0.996636	0.987538	-0.353642	-0.366872
YDR129C	SAC6	1.2532	0.838486	1.48648	-0.579757	0.24628							YML058W	SML1	1.26222	0.962421	0.97893	-0.39122	-0.366682
YOR353C	SOG2	0.972469	0.886678	1.15321	-0.133242	0.245934							YMR059W	SEN15	0.2124	0.189808	0.164803	-0.162243	-0.366047
YLR241W	CSC1	0.833402	0.793998	0.988139	-0.0698776	0.245701							YJL173C	RFA3	0.507588	0.604635	0.39388	0.252407	-0.365901
YPL058C	PDR12	1.23935	0.679933	1.46945	-0.866116	0.245693							YLR052W	IES3	0.317953	0.266525	0.246839	-0.25454	-0.365244
YJL101C	GSH1	1.25914	1.01526	1.49213	-0.310587	0.244934							YOR130C	ORT1	0.577476	0.642278	0.448319	0.153436	-0.365236
YBR058C	UBP14	0.849799	0.864083	1.00698	0.0240483	0.244839							YMR114C	YMR114C	1.20789	1.09135	0.937744	-0.146383	-0.365225
YJR031C	GEA1	1.47375	1.16478	1.74615	-0.339433	0.244688							YLR351C	NIT3	1.41663	1.62843	1.10004	0.201021	-0.3649
YNR053C	NOG2	0.902077	0.621625	1.06879	-0.537206	0.244651							YKL058W	TOA2	0.437719	0.474461	0.340095	0.116282	-0.36407
YKR095W	MLP1	1.82604	0.852544	2.16316	-1.09887	0.244421							YGR076C	MRPL25	0.322201	0.285726	0.25052	-0.173331	-0.363033
YDR434W	GPI17	0.870737	0.813866	1.03149	-0.0974466	0.244417							YIR018W	YAP5	0.261494	0.235865	0.203324	-0.148817	-0.363001
YNL059C	ARP5	1.41787	1.09441	1.67962	-0.373569	0.244409							YNL030W	HHF2	0.208197	0.213219	0.162011	0.0343873	-0.361855
YER053C	PIC2	0.717503	0.517689	0.849928	-0.470899	0.244357							YMR312W	ELP6	1.28511	1.04513	1.00006	-0.298213	-0.361802
YPL243W	SRP68	0.610858	0.633043	0.723466	0.051467	0.244087							YOR003W	YSP3	1.16779	0.975611	0.908795	-0.2594	-0.36175
YLR089C	ALT1	1.96498	1.73434	2.32699	-0.180125	0.243951							YJR108W	ABM1	0.240111	0.223087	0.18686	-0.106094	-0.361738
YDR227W	SIR4	1.34684	0.873508	1.59475	-0.624683	0.243753							YPR187W	RPO26	0.688474	0.621737	0.535878	-0.147096	-0.361496
YPL145C	KES1	1.34269	1.26143	1.5898	-0.0900638	0.243716							YML098W	TAF13	0.900832	0.872582	0.701685	-0.045967	-0.360435
YGL110C	CUE3	1.40571	1.08916	1.66438	-0.368081	0.243681							YJR129C	EFM3	0.706564	0.622329	0.550393	-0.183143	-0.360359
YMR027W	YMR027W	2.68715	3.43368	3.18081	0.353676	0.243317							YBR265W	TSC10	0.789683	1.00707	0.615321	0.350811	-0.359934
YLL050C	COF1	1.51559	1.58229	1.79389	0.0621318	0.243207							YDR378C	LSM6	0.23034	0.259673	0.179487	0.17293	-0.359885
YMR162C	DNF3	2.18887	1.31823	2.59068	-0.731586	0.243146							YGL243W	TAD1	0.671219	0.584213	0.523091	-0.200289	-0.359721
YNL054W-B	YNL054W-B	2.4245	1.66603	2.86945	-0.54127	0.243088							YHR071W	PCL5	0.4971	0.459015	0.387404	-0.114997	-0.3597
YFL004W	VTC2	1.54149	1.43652	1.8239	-0.101742	0.242702							YAL033W	POP5	0.420378	0.507257	0.327719	0.27103	-0.359229
YLR057W	MNL2	0.596726	0.560822	0.70594	-0.0895247	0.242476							YKL099C	UTP11	0.618931	0.496713	0.482715	-0.317367	-0.358608
YIL009W	FAA3	0.753332	0.693697	0.891184	-0.118981	0.242436							YBR065C	ECM2	0.874955	0.709643	0.682462	-0.302116	-0.358461
YKL143W	LTV1	1.71011	1.48471	2.02237	-0.203909	0.241955							YOR237W	HES1	0.666782	0.475072	0.52009	-0.489068	-0.358454
YNL087W	TCB2	1.04053	0.750626	1.23022	-0.471157	0.241591							YER180C-A	SLO1	0.522331	0.460708	0.407423	-0.181111	-0.358436
YCR037C	PHO87	0.551409	0.531807	0.651878	-0.0522211	0.24148							YGL254W	FZF1	0.733106	0.720528	0.571839	-0.0249683	-0.358412
YOL011W	PLB3	0.489641	0.377782	0.578821	-0.374171	0.241392							YHR184W	SSP1	0.199134	0.164458	0.155363	-0.276025	-0.358094
YKL010C	UFD4	1.88394	1.44823	2.22648	-0.379459	0.241009							YMR294W	JNM1	1.35554	0.965469	1.05782	-0.489572	-0.357775
YDR443C	SSN2	1.45775	0.901874	1.72203	-0.692742	0.240368							YJL072C	PSF2	0.526892	0.55152	0.411194	0.0659061	-0.357689
YOR175C	ALE1	0.952218	0.985423	1.12463	0.0494514	0.240092							YBR085C-A	YBR085C-A	0.573089	0.437005	0.447571	-0.39111	-0.356641
YIL159W	BNR1	1.13315	0.719941	1.33828	-0.654388	0.240043							YDR494W	RSM28	0.626602	0.574419	0.489417	-0.125445	-0.356485
YPL158C	AIM44	0.893266	0.731285	1.05485	-0.288656	0.239873							YML097C	VPS9	0.651255	0.587507	0.508674	-0.148615	-0.356482
YGR246C	BRF1	1.98573	1.60591	2.34489	-0.306282	0.239854							YLR238W	FAR10	0.557225	0.409366	0.435417	-0.444869	-0.35586
YDR052C	DBF4	0.904614	0.743052	1.0682	-0.283839	0.239814							YMR002W	MIX17	0.706873	0.651859	0.552469	-0.116891	-0.355556
YOR084W	LPX1	0.850105	0.90914	1.00381	0.0968614	0.239775							YJL096W	MRPL49	0.185404	0.199397	0.145034	0.104973	-0.354276
YJL128C	PBS2	0.833181	0.781824	0.983578	-0.0917866	0.239409							YOL080C	REX4	0.554616	0.478326	0.434041	-0.213495	-0.353658
YNL190W	YNL190W	1.35812	0.942688	1.60313	-0.526761	0.239278							YHR067W	HTD2	0.57324	0.559583	0.448732	-0.034787	-0.353286
YHR064C	SSZ1	1.67044	1.88446	1.97168	0.173928	0.239201							YMR035W	IMP2	0.26041	0.298296	0.203862	0.195959	-0.353191
YGR014W	MSB2	4.7561	2.99272	5.61103	-0.668321	0.238486							YBL049W	MOH1	1.43192	1.13668	1.12119	-0.333126	-0.352919
YMR119W	ASI1	1.50668	1.16452	1.77748	-0.371632	0.238464							YPR040W	TIP41	0.350667	0.316886	0.274608	-0.146138	-0.352729
YDR258C	HSP78	1.22607	1.00952	1.44637	-0.280371	0.238397							YBL021C	HAP3	0.472401	0.51616	0.369942	0.127808	-0.352712
YOR118W	RTC5	1.58382	1.46386	1.86822	-0.113639	0.238252							YIL062C	ARC15	0.805177	0.840157	0.630563	0.0613539	-0.352666
YOR299W	BUD7	0.980194	0.974488	1.15615	-0.00842324	0.238188							YBR252W	DUT1	0.553347	0.688147	0.433718	0.314533	-0.351427
YEL060C	PRB1	0.902201	0.69177	1.06379	-0.383157	0.237689							YBR254C	TRS20	0.787978	0.759066	0.617717	-0.0539315	-0.351209
YLR211C	ATG38	0.957247	0.645517	1.12826	-0.568437	0.237132							YNL322C	KRE1	0.732452	0.708358	0.574218	-0.048255	-0.351135
YDR006C	SOK1	0.987671	0.657873	1.16406	-0.58622	0.237063							YLR021W	IRC25	0.554988	0.640003	0.435143	0.205623	-0.350966
YIL116W	HIS5	0.913777	1.15316	1.07668	0.335673	0.236671							YMR009W	ADI1	0.618647	0.512029	0.485095	-0.27289	-0.350848
YDR380W	ARO10	0.602561	0.532424	0.709871	-0.178531	0.236449							YIL087C	AIM19	0.69036	0.694633	0.541434	0.00890366	-0.350563
YAL016W	TPD3	1.09461	1.08953	1.28936	-0.00671723	0.236231							YDR538W	PAD1	0.644405	0.560602	0.505456	-0.200993	-0.350382
YPR019W	MCM4	1.22514	1.02091	1.44284	-0.26309	0.235972							YOL151W	GRE2	0.988091	1.04221	0.775079	0.0769352	-0.3503
YGR225W	AMA1	0.990416	0.862113	1.16641	-0.200158	0.235964							YAL055W	PEX22	2.57175	2.24327	2.0175	-0.197148	-0.350179
YOR324C	FRT1	0.662105	0.623666	0.779717	-0.0862874	0.235891							YGR156W	PTI1	0.739126	0.649398	0.580155	-0.186716	-0.349382
YDR314C	RAD34	0.838065	0.684134	0.986909	-0.292783	0.235855							YDL105W	NSE4	0.555917	0.429661	0.436386	-0.371671	-0.349265
YGL116W	CDC20	0.692743	0.639477	0.815735	-0.115429	0.23578							YOL149W	DCP1	0.660776	0.574888	0.518885	-0.20088	-0.348746
YHR197W	RIX1	0.56469	0.548845	0.664741	-0.04106	0.235335							YIL079C	AIR1	0.536162	0.402193	0.421066	-0.414782	-0.348622
YJL198W	PHO90	0.62664	0.66396	0.737553	0.0834601	0.23511							YKL138C	MRPL31	0.344036	0.301296	0.270211	-0.191379	-0.348471
YGL227W	VID30	2.04322	1.22501	2.40482	-0.738042	0.235088							YML079W	YML079W	1.33356	1.58759	1.04784	0.251562	-0.347864
YDL025C	RTK1	0.72372	0.653276	0.851472	-0.14774	0.234526							YER030W	CHZ1	2.31503	2.309	1.81954	-0.0037607	-0.347461
YBR192W	RIM2	1.10136	0.98039	1.29568	-0.167859	0.234426							YOR025W	HST3	0.497137	0.447769	0.390902	-0.150889	-0.346837
YEL042W	GDA1	0.882744	0.991259	1.03848	0.167266	0.234409							YML114C	TAF8	0.913694	0.754496	0.718448	-0.276197	-0.346828
YOR219C	STE13	1.00173	0.725251	1.17833	-0.465937	0.234256							YDR516C	EMI2	1.71422	1.61732	1.34834	-0.0839454	-0.346372
YMR032W	HOF1	1.88078	1.90553	2.21155	0.0188554	0.233726							YMR042W	ARG80	0.400718	0.384511	0.315227	-0.0595609	-0.346195
YJL042W	MHP1	1.81459	1.20289	2.13302	-0.593137	0.233259							YPR186C	PZF1	0.867158	0.642351	0.682163	-0.432933	-0.346178
YPL042C	SSN3	0.782337	0.647907	0.919549	-0.272004	0.233136							YBR240C	THI2	0.410416	0.345914	0.322878	-0.246672	-0.346097
YOR361C	PRT1	0.611092	0.658547	0.71816	0.107897	0.232916							YAR028W	YAR028W	0.335668	0.328419	0.264077	-0.0314976	-0.346076
YEL020C	YEL020C	0.724588	0.701181	0.851362	-0.0473725	0.232612							YDR236C	FMN1	0.464172	0.449476	0.365289	-0.0464169	-0.345622
YER065C	ICL1	0.461064	0.43251	0.541666	-0.0922314	0.232439							YBR130C	SHE3	0.588833	0.515678	0.463408	-0.191387	-0.345575
YNL102W	POL1	2.60707	1.74013	3.06256	-0.583229	0.232313							YPR085C	ASA1	0.608452	0.58059	0.478932	-0.0676244	-0.345324
YMR250W	GAD1	2.55912	2.2534	3.00535	-0.183546	0.231885							YOL109W	ZEO1	0.260852	0.216727	0.205362	-0.267351	-0.345067
YHR004C	NEM1	0.618283	0.576174	0.726089	-0.101762	0.231878							YDR448W	ADA2	0.608529	0.527334	0.479128	-0.206608	-0.344914
YDR208W	MSS4	0.792636	0.714346	0.930604	-0.150035	0.23151							YDR196C	CAB5	0.800257	0.737284	0.630106	-0.118244	-0.344868
YCL057W	PRD1	1.68659	1.86207	1.98016	0.142796	0.231505							YKR074W	AIM29	0.568648	0.645442	0.447885	0.182752	-0.344409
YIL085C	KTR7	1.13109	1.11521	1.32793	-0.0204088	0.231461							YGR036C	CAX4	0.62187	0.485479	0.489819	-0.357204	-0.344363
YML049C	RSE1	1.12923	0.838604	1.32568	-0.429279	0.231396							YOR265W	RBL2	0.695327	0.636215	0.548025	-0.128176	-0.343448
YLR222C	UTP13	1.05941	0.964248	1.24345	-0.135781	0.231088							YLR254C	NDL1	0.23091	0.199343	0.182028	-0.212075	-0.343166
YDR298C	ATP5	1.3694	1.62939	1.6068	0.250779	0.230638							YPL011C	TAF3	0.569293	0.497125	0.448857	-0.195563	-0.342917
YBL015W	ACH1	0.698007	0.736151	0.818941	0.0767593	0.230517							YLL014W	EMC6	0.537832	0.556853	0.424067	0.0501415	-0.342861
YCL061C	MRC1	1.66737	1.18295	1.95609	-0.495188	0.230398							YML055W	SPC2	0.503974	0.535971	0.397467	0.0888049	-0.342515
YER013W	PRP22	0.890879	0.668343	1.04504	-0.41464	0.230254							YDR403W	DIT1	0.580415	0.510353	0.457805	-0.185587	-0.342351
YMR008C	PLB1	1.09373	0.84712	1.28266	-0.368625	0.229875							YHR191C	CTF8	0.475341	0.556807	0.374979	0.228216	-0.342153
YJL170C	ASG7	0.512703	0.703801	0.601055	0.457046	0.229374							YOR131C	YOR131C	0.840092	0.777349	0.663257	-0.111985	-0.34098
YDR421W	ARO80	0.734858	0.637435	0.861381	-0.205188	0.229185							YNL026W	SAM50	0.973447	0.856832	0.768911	-0.18409	-0.340285
YIL022W	TIM44	1.42437	1.36405	1.66888	-0.0624331	0.228552							YLR285W	NNT1	1.09749	1.11048	0.866976	0.0169779	-0.340143
YFL023W	BUD27	3.11399	1.87387	3.64803	-0.732745	0.228354							YDR511W	SDH7	0.309288	0.371451	0.244455	0.264221	-0.339386
YIL095W	PRK1	1.15261	0.878607	1.35018	-0.391611	0.228252							YPR046W	MCM16	0.141761	0.135012	0.112048	-0.0703713	-0.339347
YIL046W	MET30	1.02926	0.981881	1.20524	-0.067987	0.227711							YDR478W	SNM1	0.431386	0.402737	0.341039	-0.0991422	-0.339043
YER015W	FAA2	0.43323	0.400395	0.507132	-0.113709	0.227229							YLR218C	COA4	0.729311	0.738257	0.576587	0.0175888	-0.338996
YMR113W	FOL3	0.926745	0.853072	1.08474	-0.119505	0.227106							YLR130C	ZRT2	0.643147	0.634156	0.508481	-0.020311	-0.338956
YCL054W	SPB1	2.26151	1.57705	2.64689	-0.520054	0.227016							YHR187W	IKI1	0.434563	0.42164	0.34372	-0.0435515	-0.338332
YNL325C	FIG4	0.831093	0.771932	0.972431	-0.106536	0.226586							YJL185C	ATG36	0.590092	0.691716	0.466831	0.22924	-0.338039
YMR223W	UBP8	0.665503	0.623973	0.778568	-0.0929618	0.226377							YLR092W	SUL2	0.538459	0.423987	0.426002	-0.344816	-0.337974
YBR295W	PCA1	0.898055	0.662907	1.05059	-0.437997	0.226322							YBR056W-A	YBR056W-A	0.266365	0.203966	0.210739	-0.385072	-0.337942
YPR080W	TEF1	1.21775	1.48672	1.42452	0.287916	0.226257							YCR035C	RRP43	1.03157	0.97627	0.816332	-0.0794877	-0.337611
YJL034W	KAR2	0.893308	0.998135	1.04497	0.160078	0.226227							YPR094W	RDS3	0.317528	0.336122	0.251422	0.082098	-0.336776
YBR227C	MCX1	2.1918	1.86446	2.56302	-0.233352	0.225731							YDR123C	INO2	0.689951	0.553431	0.546391	-0.31809	-0.33656
YJL020C	BBC1	2.1429	1.46598	2.50571	-0.5477	0.225654							YAL060W	BDH1	2.19171	2.19507	1.7357	0.00221137	-0.336539
YOR204W	DED1	0.565452	0.518964	0.66109	-0.12377	0.225443							YBL001C	ECM15	0.724778	1.00689	0.57399	0.474289	-0.336512
YKR098C	UBP11	0.864346	0.905181	1.01052	0.0665969	0.225419							YJR017C	ESS1	0.796228	1.05371	0.630914	0.404222	-0.335739
YNL233W	BNI4	1.27732	0.994007	1.49324	-0.361792	0.225323							YDR225W	HTA1	0.256676	0.245004	0.203394	-0.067147	-0.335676
YLL015W	BPT1	1.90523	1.19536	2.22701	-0.672516	0.225145							YML077W	BET5	0.486809	0.493071	0.385788	0.0184404	-0.335548
YIL026C	IRR1	1.0169	0.786259	1.1886	-0.3711	0.22509							YLR212C	TUB4	0.973695	1.01181	0.771659	0.0553995	-0.335506
YNR073C	YNR073C	0.513351	0.476426	0.599979	-0.107692	0.224968							YBR141C	BMT2	0.622304	0.617618	0.493182	-0.0109044	-0.335499
YLR386W	VAC14	1.46627	1.16532	1.71368	-0.33142	0.224946							YGR205W	TDA10	1.85742	1.81916	1.47209	-0.0300275	-0.335434
YCR088W	ABP1	2.50119	2.49615	2.92318	-0.00291009	0.224921							YOR220W	RCN2	0.476538	0.440808	0.377693	-0.11244	-0.335379
YKL062W	MSN4	1.15495	0.82199	1.34973	-0.490636	0.224839							YNR064C	YNR064C	1.06152	0.995509	0.841578	-0.0926285	-0.334966
YNL333W	SNZ2	0.55855	0.659524	0.652386	0.23974	0.224039							YML050W	AIM32	0.435385	0.391579	0.345237	-0.152986	-0.334704
YNL262W	POL2	2.2854	1.33115	2.66869	-0.779775	0.223687							YKR077W	MSA2	1.69547	1.34274	1.34458	-0.336504	-0.334538
YNR033W	ABZ1	0.987129	0.904595	1.15203	-0.125966	0.222868							YNR057C	BIO4	0.495023	0.57001	0.392625	0.203493	-0.334341
YPL241C	CIN2	0.257986	0.229737	0.301076	-0.167308	0.222838							YBL107C	MIX23	0.503137	0.403168	0.399149	-0.31957	-0.334025
YHL016C	DUR3	1.25161	1.28568	1.46055	0.0387461	0.222732							YNL079C	TPM1	4.90917	4.70117	3.89462	-0.0624604	-0.333998
YDR471W	RPL27B	0.244227	0.327741	0.284972	0.424332	0.222596							YNL099C	OCA1	0.555024	0.558606	0.440406	0.00928053	-0.333716
YGR150C	CCM1	0.748215	0.541626	0.872929	-0.466156	0.222412							YBL031W	SHE1	0.600442	0.455321	0.476452	-0.399143	-0.333695
YDR446W	ECM11	0.471429	0.311075	0.549892	-0.599777	0.222108							YLR179C	YLR179C	2.97871	3.55001	2.36373	0.253134	-0.333626
YGR186W	TFG1	2.33932	1.82887	2.72859	-0.35514	0.222067							YCL052C	PBN1	1.50254	1.386	1.19242	-0.116472	-0.333507
YDL234C	GYP7	0.831357	0.691741	0.969399	-0.265237	0.221622							YDL033C	SLM3	0.522324	0.427538	0.414524	-0.288894	-0.333491
YOL087C	DUF1	1.42906	0.895851	1.66604	-0.673732	0.221358							YPL149W	ATG5	0.210567	0.188276	0.167111	-0.161431	-0.33348
YKL213C	DOA1	2.34189	1.86276	2.72865	-0.330235	0.220512							YBR223C	TDP1	0.835631	0.763507	0.66325	-0.130225	-0.333315
YDR493W	MZM1	0.235148	0.278749	0.273897	0.245399	0.220063							YEL004W	YEA4	0.745144	0.594438	0.591971	-0.325993	-0.331994
YER158C	YER158C	1.0048	0.673838	1.17027	-0.576441	0.219929							YMR225C	MRPL44	0.141228	0.126964	0.112219	-0.153606	-0.331706
YKL174C	TPO5	1.34124	1.13475	1.56189	-0.241187	0.21973							YAL034W-A	MTW1	1.23532	1.06933	0.981859	-0.208167	-0.331294
YNL251C	NRD1	2.53506	1.95264	2.95182	-0.3766	0.219582							YJL140W	RPB4	1.77208	1.61002	1.40881	-0.138368	-0.330972
YHR206W	SKN7	1.24792	0.900315	1.45279	-0.471023	0.219299							YJL058C	BIT61	0.549237	0.407449	0.43683	-0.430809	-0.330355
YOL127W	RPL25	0.548502	0.774267	0.638264	0.497335	0.218657							YDL210W	UGA4	0.512319	0.592747	0.407576	0.210374	-0.329973
YPL207W	TYW1	2.35096	1.97892	2.73547	-0.248543	0.218535							YML019W	OST6	0.637053	0.654211	0.506827	0.0383426	-0.329921
YMR192W	GYL1	0.636817	0.52593	0.740935	-0.276007	0.21847							YBR159W	IFA38	1.02427	1.09029	0.815003	0.0901054	-0.329725
YOL017W	ESC8	0.898564	0.865118	1.04542	-0.0547241	0.218383							YDR363W-A	SEM1	0.989578	0.743371	0.787434	-0.41273	-0.329654
YFL013C	IES1	2.25547	1.81239	2.62407	-0.31554	0.218377							YFR008W	FAR7	0.578485	0.505612	0.460357	-0.19425	-0.329527
YBR055C	PRP6	0.844631	0.792598	0.982589	-0.0917313	0.218268							YBR070C	ALG14	0.529285	0.633493	0.421236	0.259285	-0.329417
YPL195W	APL5	1.45768	1.2741	1.69563	-0.194187	0.218149							YMR228W	MTF1	0.456306	0.424127	0.363215	-0.105507	-0.329179
YLR432W	IMD3	1.36234	1.40588	1.58464	0.0453828	0.218069							YGL070C	RPB9	0.684887	0.696466	0.545278	0.0241865	-0.328875
YDR488C	PAC11	1.76902	1.76114	2.05765	-0.00643914	0.21805							YER083C	GET2	1.04633	1.12932	0.833052	0.110109	-0.328861
YCL024W	KCC4	1.21049	0.965415	1.40757	-0.326364	0.217622							YMR195W	ICY1	0.21797	0.187785	0.173571	-0.215047	-0.328598
YHR186C	KOG1	1.5621	1.01381	1.81632	-0.623694	0.217533							YHL018W	YHL018W	0.818181	0.64151	0.651767	-0.350948	-0.328064
YGL027C	CWH41	2.27478	2.18843	2.64453	-0.0558314	0.217283							YOL102C	TPT1	0.979575	0.908219	0.780455	-0.109115	-0.327839
YDR111C	ALT2	1.45	1.42803	1.68561	-0.0220254	0.217217							YOL159C	YOL159C	0.413666	0.407846	0.329737	-0.0204443	-0.327151
YGL245W	GUS1	2.22116	2.44279	2.58202	0.137216	0.217186							YLL002W	RTT109	0.611199	0.582439	0.487273	-0.0695363	-0.326914
YKL184W	SPE1	1.21082	1.06496	1.40698	-0.185195	0.216616							YDR388W	RVS167	1.84071	1.86379	1.46823	0.0179743	-0.326185
YLR401C	DUS3	0.787448	0.898197	0.914918	0.189848	0.216459							YGL174W	BUD13	0.678957	0.619991	0.541643	-0.131073	-0.325979
YGR047C	TFC4	3.03328	1.92417	3.52409	-0.656641	0.216372							YAL067C	SEO1	0.474374	0.413614	0.378442	-0.19774	-0.325953
YGR124W	ASN2	2.40271	2.74276	2.78908	0.190964	0.215128							YHL002W	HSE1	0.618877	0.556131	0.493891	-0.154229	-0.325461
YMR227C	TAF7	3.00426	2.14757	3.48682	-0.484307	0.214901							YLR251W	SYM1	0.643895	0.646308	0.514086	0.00539515	-0.324818
YBL034C	STU1	0.825313	0.553885	0.9577	-0.575354	0.214633							YPL267W	ACM1	0.176831	0.190388	0.141194	0.106568	-0.324692
YNL183C	NPR1	2.06576	1.40963	2.39702	-0.551361	0.214566							YAR023C	YAR023C	0.253864	0.25493	0.202796	0.00604501	-0.324028
YIL090W	ICE2	0.479137	0.451201	0.555693	-0.0866691	0.213849							YJR086W	STE18	0.225181	0.190249	0.179998	-0.243195	-0.323106
YMR101C	SRT1	0.407324	0.457457	0.472405	0.167459	0.213849							YOR297C	TIM18	0.307313	0.266066	0.245726	-0.207925	-0.322656
YLL034C	RIX7	1.55463	1.35367	1.80288	-0.199704	0.213727							YFL061W	DDI2	0.237345	0.506461	0.189797	1.09346	-0.322528
YNL049C	SFB2	1.10641	1.08192	1.28288	-0.032298	0.213497							YDR065W	RRG1	0.496372	0.352322	0.397117	-0.494527	-0.321857
YDR160W	SSY1	1.28214	1.02624	1.48639	-0.321181	0.213261							YGR154C	GTO1	0.555769	0.413091	0.44465	-0.428025	-0.321815
YMR019W	STB4	0.809172	0.689227	0.937993	-0.231468	0.213131							YEL020W-A	TIM9	0.149553	0.165585	0.119665	0.146917	-0.321659
YGL201C	MCM6	1.83194	1.3804	2.12336	-0.408282	0.212976							YFR050C	PRE4	1.101	1.02269	0.880973	-0.10645	-0.321648
YML126C	ERG13	0.875431	0.911317	1.01462	0.0579592	0.21288							YPL124W	SPC29	0.470704	0.411665	0.376702	-0.19335	-0.321397
YBR093C	PHO5	0.346463	0.399754	0.401415	0.206413	0.212393							YPL213W	LEA1	0.428341	0.444129	0.342868	0.052221	-0.321104
YPR181C	SEC23	2.28205	1.63947	2.6433	-0.477104	0.212012							YIR010W	DSN1	0.693067	0.602096	0.554809	-0.203002	-0.321005
YMR190C	SGS1	1.46819	0.999253	1.69998	-0.555114	0.211479							YMR236W	TAF9	0.463135	0.521517	0.370765	0.171279	-0.32093
YBL056W	PTC3	1.43946	1.50049	1.66643	0.0599047	0.21123							YCR046C	IMG1	0.548421	0.675596	0.439118	0.300876	-0.320678
YAR014C	BUD14	2.88331	2.51295	3.3379	-0.198347	0.211214							YOL108C	INO4	1.04785	0.807332	0.839053	-0.376191	-0.320591
YLR419W	YLR419W	1.54801	1.05453	1.79142	-0.553813	0.210688							YBR091C	TIM12	0.178279	0.206253	0.142766	0.210283	-0.320481
YJL156C	SSY5	1.00124	0.886162	1.15863	-0.176153	0.210628							YIL118W	RHO3	0.410592	0.44567	0.32885	0.118272	-0.320274
YBR033W	EDS1	0.346815	0.267221	0.401305	-0.37613	0.210534							YHR210C	YHR210C	0.394484	0.364435	0.315957	-0.114306	-0.320238
YOR290C	SNF2	2.09827	1.18659	2.42785	-0.822386	0.210476							YAR002C-A	ERP1	1.74167	2.29284	1.39514	0.396669	-0.320063
YDL089W	NUR1	1.20887	1.11955	1.39858	-0.110731	0.210307							YGL248W	PDE1	0.86726	0.81422	0.694748	-0.0910449	-0.319975
YJL041W	NSP1	1.3161	1.0304	1.52251	-0.353073	0.210176							YNL188W	KAR1	0.591979	0.421774	0.474334	-0.489075	-0.319641
YOR312C	RPL20B	0.691599	0.810009	0.800007	0.228003	0.210076							YEL018W	EAF5	0.866177	0.704105	0.694161	-0.29887	-0.319391
YLR182W	SWI6	1.17588	0.890284	1.36002	-0.401402	0.209893							YMR244C-A	COA6	1.00985	0.897328	0.809373	-0.170437	-0.319268
YBR094W	PBY1	0.749784	0.729252	0.867108	-0.040057	0.209737							YDL170W	UGA3	0.689397	0.521902	0.55266	-0.401555	-0.318943
YBL087C	RPL23A	0.591131	0.811105	0.683573	0.456411	0.209618							YBR183W	YPC1	0.289764	0.256427	0.232317	-0.176333	-0.318786
YMR069W	NAT4	0.942916	0.886502	1.08979	-0.089006	0.208844							YAL063C	FLO9	0.319717	0.302189	0.256334	-0.0813444	-0.318768
YNL272C	SEC2	1.10769	1.12378	1.28018	0.0208029	0.208787							YOL026C	MIM1	0.369984	0.502544	0.296745	0.441787	-0.31824
YPR190C	RPC82	0.886042	0.793756	1.02401	-0.158679	0.208776							YML107C	PML39	0.364474	0.368634	0.292352	0.0163733	-0.318108
YIL068C	SEC6	0.979662	0.872393	1.13216	-0.167307	0.208716							YGL128C	CWC23	0.723158	0.556292	0.580383	-0.378469	-0.317306
YPR035W	GLN1	0.381727	0.370948	0.441137	-0.0413223	0.208686							YKL208W	CBT1	0.663572	0.706396	0.532855	0.0902249	-0.316511
YLR387C	REH1	1.74983	1.65	2.02186	-0.0847457	0.208474							YNL317W	PFS2	0.429767	0.411871	0.345259	-0.0613627	-0.315878
YBL061C	SKT5	2.14239	1.71832	2.47504	-0.318227	0.208229							YCR083W	TRX3	0.776484	0.708261	0.62381	-0.132676	-0.31585
YBR283C	SSH1	1.43621	1.34573	1.6586	-0.0938725	0.207705							YLR102C	APC9	1.0163	1.13505	0.816542	0.159428	-0.315734
YOL028C	YAP7	1.38598	1.27441	1.60058	-0.121077	0.207682							YIL099W	SGA1	1.31814	1.07924	1.05968	-0.288488	-0.314872
YPL240C	HSP82	0.877883	0.689055	1.01367	-0.349409	0.207494							YLR106C	MDN1	1.84783	1.3655	1.48578	-0.436399	-0.314611
YKL039W	PTM1	0.931223	0.934616	1.07519	0.00524728	0.207387							YJR055W	HIT1	0.482532	0.396868	0.388146	-0.281965	-0.314025
YBR040W	FIG1	0.338458	0.22982	0.390744	-0.558472	0.207247							YAL046C	AIM1	0.197635	0.328548	0.158977	0.733269	-0.314016
YNL164C	IBD2	1.25702	1.21815	1.45119	-0.0453113	0.207233							YBR290W	BSD2	0.452206	0.37237	0.363807	-0.280243	-0.313806
YDR341C	YDR341C	1.5052	1.61768	1.73731	0.103978	0.206901							YBR256C	RIB5	0.851389	1.01778	0.684967	0.257542	-0.313784
YPL081W	RPS9A	0.216331	0.219911	0.249625	0.0236798	0.206518							YNL003C	PET8	0.602196	0.660753	0.484498	0.133878	-0.313743
YHR194W	MDM31	0.498299	0.519982	0.574946	0.0614494	0.206415							YKR088C	TVP38	0.665162	0.661684	0.535209	-0.00756424	-0.313603
YDR170C	SEC7	1.85057	1.02272	2.13465	-0.855563	0.206029							YNR004W	SWM2	0.290437	0.257949	0.233793	-0.171142	-0.312991
YOR034C	AKR2	1.04358	0.899242	1.20377	-0.214758	0.206019							YAL022C	FUN26	0.790225	0.839839	0.636232	0.0878498	-0.312711
YKL166C	TPK3	1.23198	1.2215	1.4209	-0.0123267	0.205822							YIL061C	SNP1	0.523701	0.529779	0.421758	0.0166485	-0.312329
YHR031C	RRM3	1.92541	1.53523	2.22063	-0.326718	0.205801							YHR176W	FMO1	0.5631	0.526035	0.453602	-0.0982331	-0.311965
YBR102C	EXO84	1.47033	1.35561	1.69566	-0.1172	0.205711							YML078W	CPR3	2.06934	2.45193	1.6671	0.244748	-0.311829
YBL023C	MCM2	0.993033	0.894803	1.1451	-0.150272	0.205558							YJR156C	THI11	0.224806	0.214901	0.181223	-0.065007	-0.310918
YIL041W	GVP36	1.1604	1.34588	1.338	0.213933	0.20546							YBR037C	SCO1	0.589943	0.67302	0.475575	0.190073	-0.310903
YNR019W	ARE2	0.567266	0.493961	0.654081	-0.199629	0.205445							YOL031C	SIL1	0.485151	0.497089	0.391132	0.0350713	-0.310776
YKL135C	APL2	0.805438	0.748838	0.928233	-0.10512	0.204712							YHR061C	GIC1	0.646119	0.569076	0.52099	-0.183179	-0.310543
YNL161W	CBK1	1.47994	1.35967	1.70538	-0.122281	0.204555							YLR128W	DCN1	0.86206	0.714203	0.695234	-0.271453	-0.310289
YKL016C	ATP7	0.561447	0.741533	0.646956	0.401361	0.204518							YKR006C	MRPL13	0.531564	0.510589	0.428705	-0.0580818	-0.31026
YML106W	URA5	2.4846	2.66336	2.86246	0.100236	0.204243							YKR034W	DAL80	0.966358	0.851367	0.779397	-0.182777	-0.310199
YKL140W	TGL1	1.52301	1.37165	1.75441	-0.151013	0.204058							YJR043C	POL32	1.03941	0.819308	0.83833	-0.343283	-0.310171
YOL057W	YOL057W	1.1477	1.13986	1.32205	-0.00987809	0.204036							YHL015W	RPS20	0.681937	0.73152	0.550271	0.101258	-0.309496
YGL077C	HNM1	2.13398	2.03044	2.45771	-0.0717502	0.203771							YMR251W-A	HOR7	0.313111	0.359645	0.252693	0.1999	-0.309287
YLL013C	PUF3	3.21324	1.74827	3.70049	-0.878099	0.203691							YMR081C	ISF1	0.536781	0.39383	0.433273	-0.446761	-0.309056
YIL052C	RPL34B	0.443164	0.590925	0.510341	0.415135	0.203621							YPR066W	UBA3	0.60411	0.598313	0.487849	-0.0139105	-0.308377
YNL297C	MON2	1.39164	0.824385	1.60251	-0.755392	0.203555							YPR067W	ISA2	0.532449	0.49785	0.430123	-0.0969303	-0.307895
YJR106W	ECM27	2.23229	1.62859	2.56974	-0.454901	0.203096							YHR089C	GAR1	1.9691	1.82855	1.59083	-0.106833	-0.307757
YER176W	ECM32	0.999703	0.693104	1.1506	-0.528429	0.202809							YOR193W	PEX27	0.16893	0.141433	0.136487	-0.256307	-0.307664
YLR006C	SSK1	0.775041	0.634387	0.892019	-0.288911	0.202802							YLR095C	IOC2	1.04283	0.755897	0.842634	-0.464247	-0.30753
YOR191W	ULS1	2.62812	1.63696	3.0246	-0.68301	0.202713							YPR113W	PIS1	0.973937	1.12944	0.787734	0.213713	-0.306119
YDR490C	PKH1	1.87992	1.75486	2.1635	-0.0993165	0.202693							YDL049C	KNH1	0.377995	0.278793	0.305773	-0.439172	-0.305907
YCR093W	CDC39	1.34874	0.641716	1.5521	-1.0716	0.202608							YDR429C	TIF35	1.01763	0.981585	0.823283	-0.0520335	-0.305758
YFR038W	IRC5	1.00826	0.963463	1.16015	-0.0655618	0.202447							YDL054C	MCH1	0.950481	0.837278	0.769212	-0.182951	-0.305276
YOR209C	NPT1	1.06909	1.06513	1.23007	-0.00534482	0.202359							YHL031C	GOS1	0.663232	0.664625	0.536767	0.00302575	-0.305217
YKL082C	RRP14	2.16319	1.28496	2.48867	-0.751437	0.202215							YLR461W	PAU4	0.588565	0.479363	0.476337	-0.296083	-0.305217
YOL004W	SIN3	2.59207	1.41427	2.98167	-0.874042	0.202017							YPR147C	YPR147C	0.901266	0.758234	0.729785	-0.249311	-0.304481
YGL021W	ALK1	1.19884	1.04674	1.37878	-0.195737	0.201763							YDL009C	YDL009C	0.317379	0.235871	0.256996	-0.428211	-0.30446
YKR024C	DBP7	0.863914	0.758348	0.993203	-0.188028	0.201201							YER010C	YER010C	0.973901	1.03649	0.788616	0.0898581	-0.304452
YGR217W	CCH1	1.38901	0.792547	1.59683	-0.80949	0.201154							YIL150C	MCM10	0.717835	0.554893	0.581366	-0.371443	-0.304205
YDL176W	YDL176W	0.826877	0.78006	0.950486	-0.0840881	0.200992							YNL142W	MEP2	1.28312	1.35927	1.03928	0.0831814	-0.304068
YMR106C	YKU80	1.3955	1.21662	1.60407	-0.197904	0.200953							YEL001C	IRC22	1.45219	1.52623	1.17683	0.071739	-0.303322
YOL030W	GAS5	2.5287	2.52305	2.90662	-0.00323	0.200942							YLR063W	BMT6	0.393443	0.310604	0.318872	-0.34108	-0.303178
YBL030C	PET9	3.26004	3.50412	3.74633	0.104164	0.200588							YMR038C	CCS1	0.978329	1.05914	0.793126	0.114507	-0.302769
YMR198W	CIK1	1.53632	1.3646	1.76545	-0.171005	0.200556							YIL008W	URM1	0.932454	0.903363	0.756189	-0.0457268	-0.302285
YPR032W	SRO7	0.991833	0.756283	1.13959	-0.391171	0.20034							YER071C	TDA2	0.27555	0.266393	0.223477	-0.0487586	-0.302186
YGR184C	UBR1	1.82621	1.02073	2.09817	-0.839256	0.200276							YDR156W	RPA14	0.247435	0.285269	0.200724	0.205269	-0.301836
YMR301C	ATM1	1.6131	1.52135	1.85287	-0.0844888	0.199929							YCL028W	RNQ1	2.73819	2.3282	2.22128	-0.234008	-0.301833
YPL155C	KIP2	0.9492	1.02637	1.09025	0.112771	0.199873							YER092W	IES5	0.581879	0.618802	0.472206	0.0887577	-0.301302
YNR056C	BIO5	0.532687	0.398819	0.61184	-0.417555	0.199866							YKL151C	YKL151C	2.63741	2.63164	2.14116	-0.00316294	-0.300729
YAL002W	VPS8	1.19879	0.943045	1.3768	-0.34618	0.199743							YGR271C-A	EFG1	0.321854	0.238759	0.261319	-0.430852	-0.300594
YLR433C	CNA1	0.950776	0.909227	1.09181	-0.0644661	0.19955							YIL040W	APQ12	0.33572	0.280485	0.27261	-0.259335	-0.300421
YNR011C	PRP2	1.81195	1.30415	2.08069	-0.474433	0.199523							YPR167C	MET16	0.351471	0.351554	0.285418	0.00034153	-0.300328
YJR130C	STR2	1.45131	1.51615	1.66633	0.0630597	0.199324							YDR322W	MRPL35	0.280115	0.299554	0.227476	0.0967952	-0.30031
YMR031C	EIS1	1.84617	1.1427	2.11968	-0.692085	0.199312							YKL091C	YKL091C	0.877093	0.81924	0.71238	-0.0984439	-0.300083
YCR081W	SRB8	0.796788	0.456765	0.914698	-0.802744	0.199099							YKL156W	RPS27A	0.201827	0.186694	0.163932	-0.11244	-0.300022
YGR140W	CBF2	0.915273	0.675796	1.05062	-0.437615	0.198974							YOR252W	TMA16	1.06279	0.873513	0.863312	-0.282961	-0.299908
YMR232W	FUS2	1.0651	0.65668	1.22249	-0.69773	0.198831							YJR054W	KCH1	0.470805	0.373541	0.382694	-0.333861	-0.298937
YDR263C	DIN7	1.1378	0.95906	1.30585	-0.24655	0.198747							YDR384C	ATO3	0.677318	0.722218	0.550713	0.0926004	-0.298534
YER081W	SER3	0.428055	0.405962	0.491265	-0.0764519	0.198706							YPR129W	SCD6	1.06163	1.02371	0.863212	-0.052469	-0.298487
YMR203W	TOM40	1.05256	1.00124	1.20793	-0.0721189	0.198633							YBR107C	IML3	0.550722	0.544741	0.447863	-0.0157528	-0.298266
YDL214C	PRR2	0.847136	0.855992	0.971441	0.0150047	0.197534							YLL057C	JLP1	0.52907	0.494255	0.430344	-0.0982025	-0.297969
YDR466W	PKH3	0.909707	0.624664	1.04316	-0.542323	0.197487							YPL072W	UBP16	0.63953	0.47427	0.520254	-0.431305	-0.297796
YLR117C	CLF1	1.48359	1.11377	1.70103	-0.413639	0.197318							YHR181W	SVP26	0.571288	0.570206	0.464742	-0.00273409	-0.297788
YHR052W	CIC1	0.234172	0.234959	0.268491	0.00483803	0.197307							YHR128W	FUR1	0.725631	0.656611	0.590332	-0.144198	-0.29771
YGR054W	YGR054W	0.947574	0.84436	1.08636	-0.16638	0.197197							YER104W	RTT105	0.289579	0.329349	0.235697	0.185659	-0.297024
YGL141W	HUL5	0.649879	0.493772	0.745002	-0.396327	0.197072							YJR141W	YJR141W	0.677007	0.54737	0.551347	-0.306655	-0.296211
YCR008W	SAT4	1.15027	1.04445	1.31832	-0.139227	0.196737							YOR213C	SAS5	0.536682	0.46064	0.437069	-0.220427	-0.296207
YBR249C	ARO4	0.822828	1.13379	0.942964	0.462497	0.196612							YIR024C	INA22	0.582245	0.494867	0.474177	-0.234586	-0.2962
YOR178C	GAC1	0.468307	0.201637	0.536673	-1.21569	0.19659							YDR078C	SHU2	0.330397	0.284466	0.2691	-0.215943	-0.296058
YLR332W	MID2	1.02063	0.751302	1.16941	-0.441989	0.196323							YNL080C	EOS1	0.500681	0.516527	0.407951	0.0449516	-0.295496
YDR264C	AKR1	2.0388	1.87558	2.33595	-0.120386	0.196289							YML036W	CGI121	0.568422	0.535189	0.463164	-0.0869139	-0.295439
YBL011W	SCT1	1.17479	0.962681	1.34588	-0.287268	0.196156							YGL143C	MRF1	0.627402	0.597145	0.511364	-0.0713089	-0.295039
YNL271C	BNI1	1.63269	0.784515	1.86945	-1.05738	0.195363							YBR261C	TAE1	1.487	1.63146	1.21226	0.133761	-0.294705
YLL043W	FPS1	1.1286	1.03722	1.29132	-0.121822	0.194309							YDR454C	GUK1	2.02972	2.33326	1.65474	0.201063	-0.294673
YDL109C	YDL109C	0.878933	0.720098	1.0054	-0.28756	0.193941							YPL233W	NSL1	0.669475	0.723095	0.545808	0.111156	-0.294636
YOR227W	HER1	2.86627	1.96737	3.27844	-0.542907	0.193833							YMR074C	YMR074C	0.648136	0.874404	0.528486	0.432003	-0.294431
YLR316C	TAD3	0.97548	0.914123	1.11559	-0.0937242	0.193629							YLR066W	SPC3	0.731785	0.703887	0.596785	-0.0560744	-0.294207
YLR424W	SPP382	0.805516	0.724921	0.921196	-0.15209	0.193595							YDL233W	MFG1	1.11815	0.980803	0.911937	-0.18908	-0.294111
YPL029W	SUV3	0.774389	0.785283	0.885584	0.0201542	0.19357							YJL011C	RPC17	0.294425	0.294883	0.240141	0.00224212	-0.294021
YOR128C	ADE2	0.612839	0.610044	0.700793	-0.00659381	0.193481							YLR456W	YLR456W	0.144141	0.1145	0.117581	-0.332132	-0.293832
YDR137W	RGP1	1.05621	0.965082	1.20778	-0.130177	0.193455							YJR024C	MDE1	1.14698	1.36831	0.935691	0.254552	-0.293736
YOR242C	SSP2	0.986565	0.724569	1.12802	-0.445292	0.19331							YPL135W	ISU1	0.298648	0.249444	0.243643	-0.259732	-0.293676
YGL195W	GCN1	1.9433	1.38105	2.22177	-0.492747	0.193199							YKL195W	MIA40	0.634204	0.575339	0.51751	-0.140533	-0.29336
YOR058C	ASE1	0.631462	0.510487	0.72182	-0.306823	0.192942							YMR256C	COX7	0.212995	0.166715	0.173816	-0.353435	-0.293261
YNL077W	APJ1	0.691603	0.5724	0.790465	-0.272921	0.192757							YHR058C	MED6	0.619972	0.651764	0.505965	0.0721458	-0.293166
YAL056W	GPB2	2.18802	1.66037	2.49964	-0.398119	0.192097							YCR020C	PET18	0.397748	0.349383	0.324704	-0.187046	-0.292732
YOL126C	MDH2	0.497012	0.448027	0.567795	-0.149695	0.19209							YJL063C	MRPL8	0.69302	0.747016	0.565755	0.108243	-0.292718
YDL148C	NOP14	1.27868	0.977014	1.46055	-0.388205	0.19185							YBR258C	SHG1	0.253313	0.218738	0.206803	-0.21172	-0.292668
YMR230W	RPS10B	0.313581	0.387009	0.358109	0.303527	0.191559							YOR115C	TRS33	0.91874	0.741063	0.750116	-0.310061	-0.292542
YIL126W	STH1	2.13702	1.3133	2.44016	-0.702402	0.19138							YDL197C	ASF2	0.806822	0.719252	0.658785	-0.165753	-0.292443
YDR359C	EAF1	1.54946	1.00621	1.76924	-0.622839	0.191357							YKR068C	BET3	0.724595	0.724343	0.591729	-0.000501636	-0.292239
YER103W	SSA4	1.3188	1.00579	1.50539	-0.390897	0.190914							YDR308C	SRB7	0.597288	0.56243	0.487785	-0.0867543	-0.29218
YHL012W	YHL012W	0.336604	0.409489	0.384194	0.282773	0.190783							YBR233W	PBP2	1.19828	0.990158	0.978658	-0.275231	-0.292085
YNL068C	FKH2	1.39113	0.781339	1.58752	-0.832235	0.190521							YLR370C	ARC18	0.944296	0.908002	0.771354	-0.056544	-0.291845
YLR289W	GUF1	1.05506	0.889696	1.20366	-0.245942	0.1901							YGR262C	BUD32	0.778742	0.961294	0.636351	0.303831	-0.291322
YMR258C	ROY1	0.586569	0.600859	0.669174	0.0347247	0.190079							YNL113W	RPC19	0.245167	0.238739	0.200405	-0.0383311	-0.290846
YJR002W	MPP10	1.37216	1.20747	1.56534	-0.184461	0.190024							YIR009W	MSL1	0.275184	0.332605	0.225085	0.273409	-0.289931
YPL154C	PEP4	2.12457	2.10057	2.42364	-0.0163921	0.190001							YMR138W	CIN4	0.993464	1.08674	0.812684	0.129468	-0.289773
YBR199W	KTR4	1.50782	1.4523	1.7197	-0.0541285	0.189689							YBR279W	PAF1	0.782005	0.624574	0.640042	-0.324305	-0.289011
YOR307C	SLY41	0.933613	0.729697	1.06476	-0.355527	0.189638							YOR177C	MPC54	0.483955	0.344077	0.396227	-0.49214	-0.288545
YFR044C	DUG1	1.69434	1.97302	1.93223	0.219682	0.189542							YKL007W	CAP1	1.41449	1.33144	1.15842	-0.0872978	-0.288126
YDR334W	SWR1	2.01637	1.1204	2.29945	-0.847746	0.189527							YPL076W	GPI2	0.705917	0.529607	0.57821	-0.414576	-0.287904
YAL049C	AIM2	1.14945	1.15334	1.31061	0.0048778	0.189293							YFR011C	MIC19	0.538128	0.520869	0.440798	-0.047028	-0.287832
YDR406W	PDR15	1.16252	0.800227	1.3255	-0.538775	0.189285							YNL012W	SPO1	0.381568	0.357321	0.312593	-0.0947204	-0.287656
YLR187W	SKG3	1.09514	0.566046	1.24845	-0.952122	0.18902							YJR112W	NNF1	0.327202	0.386948	0.268065	0.241957	-0.287598
YLR234W	TOP3	1.47061	1.48305	1.6762	0.0121554	0.188782							YKL206C	ADD66	0.754578	0.960851	0.618714	0.348642	-0.286397
YMR144W	YMR144W	1.09997	1.03584	1.2537	-0.0866558	0.188733							YOR350C	MNE1	0.533124	0.475414	0.437178	-0.165286	-0.28625
YML111W	BUL2	0.972127	0.840367	1.10777	-0.210126	0.188447							YML064C	TEM1	0.57036	0.513248	0.467728	-0.152215	-0.286201
YKL029C	MAE1	0.681402	0.734645	0.776413	0.108541	0.188318							YMR180C	CTL1	0.203465	0.200168	0.166856	-0.0235679	-0.286175
YDL143W	CCT4	1.94052	2.00875	2.21109	0.0498507	0.188308							YPL196W	OXR1	0.638496	0.672107	0.523743	0.074014	-0.285818
YPL082C	MOT1	1.2978	0.644016	1.47856	-1.0109	0.188123							YDL139C	SCM3	0.405047	0.352747	0.332267	-0.199458	-0.285747
YNL045W	LAP2	1.89646	1.79744	2.16052	-0.0773649	0.188071							YPR075C	OPY2	1.98324	1.97453	1.62713	-0.00634866	-0.285529
YHL027W	RIM101	0.654006	0.629637	0.744758	-0.0547834	0.187468							YLR059C	REX2	1.11397	1.17386	0.914167	0.0755489	-0.285186
YHR023W	MYO1	1.66632	0.854438	1.89712	-0.963617	0.187144							YFL017C	GNA1	1.292	1.35882	1.06033	0.0727529	-0.285086
YBR080C	SEC18	1.17732	1.11503	1.34031	-0.07843	0.187054							YOR223W	DSC3	1.48286	1.35016	1.21721	-0.135247	-0.284807
YHR164C	DNA2	1.1484	0.786352	1.30728	-0.546384	0.18694							YDR370C	DXO1	0.34734	0.331636	0.285148	-0.0667459	-0.284635
YER001W	MNN1	0.466253	0.452615	0.530702	-0.0428271	0.186789							YJR006W	POL31	1.33023	1.32373	1.09209	-0.0070718	-0.284589
YGR171C	MSM1	0.549035	0.556976	0.624847	0.0207159	0.186604							YMR005W	TAF4	1.1655	1.04993	0.956892	-0.150646	-0.284517
YKL173W	SNU114	1.40929	1.07012	1.60358	-0.397202	0.186331							YJR010W	MET3	0.497149	0.538848	0.408175	0.116199	-0.284492
YER090W	TRP2	1.81779	2.17238	2.06829	0.257092	0.186254							YLR394W	CST9	1.03939	0.829469	0.85342	-0.325472	-0.284403
YDR497C	ITR1	1.38424	1.40477	1.57475	0.0212351	0.18602							YKR065C	PAM17	1.07537	1.07403	0.883259	-0.00179794	-0.283926
YML082W	YML082W	0.967887	0.90086	1.10097	-0.103536	0.185868							YLR026C	SED5	0.819761	0.695704	0.673494	-0.236729	-0.283537
YNR013C	PHO91	2.11006	1.80157	2.4001	-0.228034	0.185809							YLR165C	PUS5	0.507083	0.396949	0.416607	-0.353269	-0.283536
YIR006C	PAN1	3.19879	2.25157	3.63822	-0.506599	0.185705							YLR221C	RSA3	0.979052	0.80752	0.804956	-0.277888	-0.282475
YDR485C	VPS72	0.91059	0.651839	1.03557	-0.482285	0.185548							YOR226C	ISU2	0.345675	0.384747	0.284215	0.154492	-0.282436
YKR056W	TRM2	0.710966	0.60622	0.808448	-0.229941	0.185374							YHR121W	LSM12	1.3275	1.34305	1.09166	0.0167944	-0.282196
YNL247W	YNL247W	1.47599	1.45382	1.67815	-0.0218303	0.185194							YHR100C	GEP4	0.552871	0.593658	0.454799	0.10269	-0.281712
YPR061C	JID1	0.189743	0.200231	0.215704	0.0776239	0.185011							YLR312W-A	MRPL15	0.273103	0.286961	0.224855	0.0714082	-0.280451
YMR136W	GAT2	0.931014	0.558569	1.05828	-0.737066	0.184841							YNL110C	NOP15	0.667319	0.527029	0.549502	-0.340495	-0.280253
YKL220C	FRE2	1.20128	0.884585	1.36535	-0.441503	0.184697							YPL255W	BBP1	0.510157	0.470285	0.420102	-0.117407	-0.280202
YOL049W	GSH2	3.26247	3.32904	3.708	0.0291435	0.184678							YDR155C	CPR1	3.76886	4.67737	3.10389	0.31157	-0.280049
YIL133C	RPL16A	0.559787	0.66218	0.636102	0.242346	0.184381							YIL034C	CAP2	1.55342	1.59341	1.27937	0.0366701	-0.280008
YER073W	ALD5	0.579121	0.673795	0.658033	0.218445	0.184295							YMR091C	NPL6	1.38668	1.28215	1.14221	-0.113072	-0.279808
YBR025C	OLA1	1.81899	2.02261	2.06641	0.153084	0.183986							YJL208C	NUC1	0.478464	0.473386	0.394175	-0.0153935	-0.279574
YLR148W	PEP3	0.84136	0.635437	0.955757	-0.404974	0.183921							YPR166C	MRP2	0.224926	0.283035	0.185324	0.331527	-0.279399
YKR021W	ALY1	1.74827	1.26911	1.98579	-0.462102	0.183786							YDR265W	PEX10	0.365823	0.386799	0.301454	0.0804391	-0.279211
YNR066C	YNR066C	1.17615	0.887261	1.33593	-0.40664	0.183776							YHR060W	VMA22	1.00939	0.869569	0.831783	-0.215111	-0.279206
YNL048W	ALG11	0.913507	0.838109	1.03761	-0.124277	0.183773							YFR007W	YFH7	0.427509	0.406812	0.352337	-0.0715926	-0.278997
YPR140W	TAZ1	0.611335	0.657224	0.694167	0.104422	0.183321							YMR034C	YMR034C	0.464439	0.39442	0.382805	-0.235756	-0.27888
YJR077C	MIR1	1.53994	1.64021	1.74806	0.0910051	0.182873							YER050C	RSM18	0.289285	0.247725	0.238456	-0.223753	-0.278766
YBL052C	SAS3	1.36051	1.06714	1.54423	-0.350402	0.18274							YGR202C	PCT1	0.593321	0.537503	0.48911	-0.142539	-0.278654
YLR196W	PWP1	1.80593	1.63114	2.04966	-0.146856	0.182647							YAR008W	SEN34	1.38196	1.38878	1.13924	0.00710334	-0.278641
YPL134C	ODC1	2.10512	2.16088	2.3886	0.0377119	0.182259							YJR010C-A	SPC1	0.306134	0.295543	0.252408	-0.0507928	-0.278404
YFL041W	FET5	0.747754	0.843245	0.848357	0.173387	0.182108							YMR279C	YMR279C	0.779244	0.674866	0.642626	-0.207472	-0.278095
YPL028W	ERG10	1.31152	1.68925	1.48785	0.365135	0.181981							YDL008W	APC11	0.500039	0.683883	0.41239	0.451709	-0.278032
YBR092C	PHO3	0.533732	0.623118	0.605331	0.223392	0.18161							YIL096C	BMT5	0.45122	0.402251	0.372176	-0.165734	-0.277846
YKR064W	OAF3	0.857087	0.793318	0.972043	-0.111542	0.181578							YAL030W	SNC1	0.970983	0.9444	0.800929	-0.040047	-0.277771
YKL095W	YJU2	1.42898	1.13096	1.62052	-0.337431	0.181472							YLR186W	EMG1	0.443198	0.477453	0.365639	0.107408	-0.277531
YKL181W	PRS1	1.21656	1.40162	1.37957	0.20428	0.18141							YMR209C	YMR209C	0.618739	0.59528	0.511012	-0.0557626	-0.275974
YDR092W	UBC13	0.654974	0.733849	0.74266	0.164046	0.181265							YMR292W	GOT1	0.659027	0.5842	0.544306	-0.173875	-0.275919
YCR011C	ADP1	2.20722	1.5902	2.50248	-0.473024	0.181132							YOR222W	ODC2	0.833137	0.876009	0.688206	0.0723916	-0.275712
YPL008W	CHL1	1.31825	1.04269	1.49456	-0.338316	0.181101							YPR005C	HAL1	0.692871	0.636272	0.572422	-0.122944	-0.275509
YJR078W	BNA2	0.820226	0.889594	0.929899	0.117127	0.181053							YGR275W	RTT102	1.47877	1.45392	1.22171	-0.0244475	-0.275502
YCL036W	GFD2	1.22049	1.1664	1.38368	-0.0653972	0.181044							YCR073W-A	SOL2	0.983157	1.22031	0.812396	0.311752	-0.275238
YJR146W	YJR146W	1.53479	1.44611	1.73829	-0.0858639	0.179627							YGR188C	BUB1	0.756273	0.629157	0.624926	-0.265487	-0.275222
YLR213C	CRR1	0.534044	0.47253	0.604763	-0.176553	0.179411							YBL089W	AVT5	0.626638	0.610459	0.517823	-0.0377386	-0.275173
YAL038W	CDC19	2.17276	2.64582	2.45963	0.284188	0.178914							YKL128C	PMU1	0.666143	0.703137	0.550559	0.0779741	-0.274934
YCR031C	RPS14A	0.575661	0.806325	0.651643	0.486143	0.178864							YLR404W	FLD1	0.244657	0.200316	0.202222	-0.288482	-0.274815
YGR274C	TAF1	1.19153	0.802614	1.34864	-0.570032	0.178692							YOL072W	THP1	0.601513	0.580755	0.497195	-0.0506673	-0.274785
YDR021W	FAL1	0.880663	0.742437	0.996765	-0.246322	0.178663							YJR050W	ISY1	0.346155	0.328944	0.286177	-0.073576	-0.274511
YOR153W	PDR5	1.98799	1.3083	2.24995	-0.603612	0.178589							YHR195W	NVJ1	1.45849	1.03556	1.20589	-0.494068	-0.274379
YJL066C	MPM1	0.705316	0.759639	0.798209	0.107045	0.178497							YHL009C	YAP3	0.843556	0.776714	0.697653	-0.119101	-0.273975
YPR168W	NUT2	1.08479	1.00276	1.22738	-0.113446	0.178165							YFR043C	IRC6	0.320983	0.312238	0.265469	-0.039851	-0.273954
YDR528W	HLR1	0.691511	0.57784	0.782199	-0.259081	0.177783							YJR161C	COS5	0.830429	0.770058	0.686936	-0.108889	-0.273681
YHR165C	PRP8	1.43878	0.882839	1.62734	-0.704625	0.177671							YGL226W	MTC3	0.958768	1.02869	0.793406	0.101554	-0.273124
YLR189C	ATG26	1.64757	1.24869	1.86281	-0.399922	0.17714							YNL152W	INN1	0.651965	0.607906	0.539621	-0.100946	-0.272847
YOR112W	CEX1	0.807728	0.764437	0.912991	-0.0794716	0.176731							YGL011C	SCL1	1.17566	1.33195	0.973091	0.180078	-0.272819
YPL040C	ISM1	0.686825	0.566659	0.776012	-0.27746	0.176137							YML081C-A	ATP18	0.390146	0.505552	0.323046	0.373847	-0.272272
YHR183W	GND1	1.3406	1.56301	1.51373	0.221453	0.175231							YLR091W	GEP5	0.822246	0.766947	0.680937	-0.100442	-0.272049
YDR504C	SPG3	1.25187	0.653259	1.41352	-0.938354	0.175211							YOR264W	DSE3	0.373002	0.341615	0.308977	-0.126811	-0.271682
YKL203C	TOR2	1.65821	1.0954	1.87234	-0.598171	0.175211							YKL193C	SDS22	1.2735	1.0316	1.05506	-0.303912	-0.271469
YGR003W	CUL3	1.43509	1.22419	1.6203	-0.229304	0.175127							YKL137W	CMC1	0.303372	0.315969	0.25136	0.0586952	-0.271334
YLR083C	EMP70	1.29331	1.15157	1.45998	-0.167462	0.174881							YPL065W	VPS28	0.433739	0.353216	0.359403	-0.296277	-0.271224
YPL090C	RPS6A	1.36882	1.80359	1.54514	0.397936	0.1748							YMR191W	SPG5	1.32751	1.35425	1.1001	0.0287747	-0.271085
YPL074W	YTA6	1.27216	1.06752	1.43599	-0.253018	0.174765							YIL016W	SNL1	0.438751	0.527135	0.363627	0.264771	-0.270943
YPR055W	SEC8	0.634273	0.544571	0.715906	-0.219983	0.174668							YDR347W	MRP1	0.56815	0.578003	0.470927	0.0248041	-0.27077
YOR043W	WHI2	0.814577	0.70765	0.919327	-0.203014	0.174527							YOR161C	PNS1	1.10108	0.982618	0.912704	-0.16422	-0.270703
YDR324C	UTP4	0.838421	0.715704	0.945626	-0.228312	0.173596							YGR247W	CPD1	0.790877	0.792316	0.655596	0.00262192	-0.270647
YFL008W	SMC1	1.96946	1.38711	2.22127	-0.50572	0.173585							YCL009C	ILV6	3.18364	4.24944	2.63922	0.416593	-0.270566
YNL112W	DBP2	0.568041	0.515921	0.640638	-0.138844	0.173515							YNL260C	LTO1	0.615374	0.536116	0.510388	-0.19892	-0.26987
YJL187C	SWE1	0.632602	0.588409	0.713319	-0.104481	0.173249							YEL068C	YEL068C	0.467768	0.427036	0.38812	-0.131435	-0.269288
YDR295C	HDA2	1.0417	0.803754	1.17459	-0.374116	0.17321							YLR363W-A	YLR363W-A	0.315667	0.340169	0.26193	0.107846	-0.269225
YOR140W	SFL1	1.00955	0.574686	1.13785	-0.812869	0.1726							YJL024C	APS3	0.540667	0.527535	0.448657	-0.0354723	-0.269126
YGR254W	ENO1	1.28642	1.28344	1.44988	-0.00334139	0.172573							YBR288C	APM3	1.00749	0.939881	0.836138	-0.100209	-0.268947
YDR452W	PPN1	1.62569	1.24089	1.83219	-0.389683	0.172515							YGR172C	YIP1	0.688686	0.692045	0.571612	0.00701833	-0.268811
YDR080W	VPS41	1.16348	0.875774	1.31099	-0.40982	0.172205							YNR074C	AIF1	1.11056	1.19359	0.92178	0.104031	-0.268788
YHL036W	MUP3	0.363941	0.275594	0.410053	-0.401163	0.172106							YMR305C	SCW10	1.6884	1.49084	1.40143	-0.179533	-0.268755
YDL063C	SYO1	0.776295	0.646682	0.874513	-0.263549	0.171875							YDR404C	RPB7	1.06414	1.02364	0.883314	-0.0559794	-0.268693
YNL069C	RPL16B	1.11214	1.29453	1.25276	0.219085	0.171775							YBR117C	TKL2	1.00911	1.04485	0.837661	0.0502056	-0.268646
YPL219W	PCL8	0.379945	0.30387	0.427983	-0.322334	0.171763							YDR337W	MRPS28	0.713455	0.648896	0.59238	-0.136835	-0.268299
YDR033W	MRH1	0.897236	0.746704	1.01059	-0.26495	0.171637							YBR002C	RER2	0.697425	0.637983	0.579073	-0.128519	-0.268293
YGR056W	RSC1	0.859065	0.66861	0.966987	-0.361601	0.170729							YLR372W	ELO3	1.43448	1.24353	1.1913	-0.206086	-0.267994
YDL006W	PTC1	1.97415	1.87887	2.22158	-0.0713683	0.170354							YGR192C	TDH3	5.87022	7.26664	4.8752	0.307873	-0.267954
YNL292W	PUS4	1.42387	1.44489	1.60212	0.0211384	0.170162							YKL061W	BLI1	0.435892	0.336155	0.36202	-0.374846	-0.2679
YOL154W	ZPS1	0.859586	0.933055	0.966943	0.11832	0.169789							YJR012C	YJR012C	0.343583	0.369395	0.285357	0.104506	-0.26789
YBL088C	TEL1	1.29045	0.759854	1.45118	-0.764077	0.169356							YHR156C	LIN1	0.669435	0.49249	0.555999	-0.44285	-0.26786
YGR108W	CLB1	0.628631	0.551674	0.706909	-0.188397	0.16931							YLR393W	ATP10	1.44345	1.48894	1.19886	0.0447687	-0.267852
YKR072C	SIS2	0.47547	0.445565	0.534471	-0.0937172	0.168759							YNR036C	MRPS12	0.464597	0.662813	0.385899	0.512621	-0.267757
YKR048C	NAP1	1.42844	1.80871	1.60534	0.340524	0.168443							YFR046C	CNN1	0.636101	0.567645	0.528429	-0.164266	-0.267544
YJL111W	CCT7	1.97473	1.87275	2.21895	-0.076498	0.168223							YLR193C	UPS1	0.277692	0.336571	0.230716	0.277422	-0.267369
YBR015C	MNN2	0.900092	0.936652	1.01112	0.057441	0.167807							YMR071C	TVP18	0.793646	0.827516	0.659464	0.060292	-0.267202
YDR148C	KGD2	1.07836	1.19306	1.21128	0.145831	0.167687							YIR011C	STS1	0.820344	0.651082	0.6817	-0.333388	-0.267092
YJR110W	YMR1	1.35332	1.12584	1.52006	-0.265502	0.167624							YPL024W	RMI1	0.298289	0.308174	0.247909	0.0470337	-0.266901
YBR006W	UGA2	0.660782	0.593011	0.742152	-0.156116	0.16754							YLR200W	YKE2	0.364304	0.353851	0.302796	-0.0420003	-0.266797
YLR166C	SEC10	0.554132	0.45198	0.622126	-0.293969	0.166978							YEL029C	BUD16	0.528186	0.564793	0.439062	0.096676	-0.266621
YML109W	ZDS2	0.800296	0.715834	0.898477	-0.160907	0.166949							YDR411C	DFM1	0.71624	0.849985	0.595404	0.246994	-0.266576
YPR081C	GRS2	1.5455	1.25872	1.73487	-0.296125	0.166747							YBR269C	SDH8	0.41769	0.468702	0.347234	0.166238	-0.266525
YJR033C	RAV1	1.49591	0.996253	1.67907	-0.586437	0.166644							YGL001C	ERG26	1.13711	1.24459	0.945473	0.130296	-0.266262
YKL048C	ELM1	0.765481	0.665028	0.859165	-0.202952	0.166569							YDL200C	MGT1	1.26624	1.17456	1.05285	-0.108437	-0.266254
YLR324W	PEX30	1.04398	1.14625	1.17158	0.134821	0.166357							YLR390W	ECM19	0.195642	0.224386	0.162704	0.197767	-0.26597
YGR128C	UTP8	0.673183	0.562237	0.755382	-0.259821	0.166207							YGL018C	JAC1	0.660162	0.650808	0.549052	-0.0205895	-0.265878
YDR211W	GCD6	1.86792	1.5723	2.09561	-0.248553	0.165937							YGL219C	MDM34	0.780021	0.66978	0.648753	-0.219826	-0.265845
YGR019W	UGA1	0.615543	0.654035	0.690556	0.08751	0.1659							YMR123W	PKR1	0.431681	0.502467	0.359154	0.219063	-0.265365
YLR219W	MSC3	1.50354	1.03843	1.68662	-0.533951	0.16577							YBR234C	ARC40	1.71263	1.90713	1.42536	0.155197	-0.264886
YEL016C	NPP2	1.76071	1.88687	1.97503	0.0998327	0.165715							YNL149C	PGA2	1.34085	1.19055	1.11604	-0.171517	-0.264755
YAL034C	FUN19	0.749071	0.568653	0.840229	-0.397554	0.16568							YOR189W	IES4	0.706859	0.706374	0.58835	-0.000989027	-0.264747
YOR198C	BFR1	2.61813	2.41891	2.93658	-0.114182	0.165602							YDR068W	DOS2	1.18729	1.00622	0.98825	-0.238734	-0.264728
YGL087C	MMS2	0.726793	1.02183	0.815053	0.491538	0.165347							YGR058W	PEF1	0.676527	0.631586	0.56319	-0.0991698	-0.264528
YLR413W	INA1	1.09883	0.996034	1.23194	-0.141708	0.164955							YHR017W	YSC83	0.41745	0.387491	0.347519	-0.107442	-0.264512
YPL265W	DIP5	0.99642	0.871892	1.11708	-0.192604	0.164905							YBR122C	MRPL36	0.560343	0.576018	0.466502	0.0398057	-0.264426
YNL302C	RPS19B	0.811752	1.06272	0.909975	0.388644	0.164787							YGL054C	ERV14	0.859623	0.770666	0.715683	-0.1576	-0.264383
YDR345C	HXT3	0.865535	0.657494	0.970163	-0.396614	0.164635							YDL248W	COS7	0.894887	0.793594	0.74506	-0.173305	-0.26435
YCL017C	NFS1	1.44545	1.65818	1.61993	0.198076	0.164407							YHR072W-A	NOP10	0.171125	0.183766	0.142484	0.102818	-0.26425
YER006W	NUG1	0.803544	0.839295	0.900368	0.0628018	0.164138							YDL043C	PRP11	0.528959	0.428107	0.44047	-0.305186	-0.264112
YOR228C	MCP1	0.740327	0.833266	0.829427	0.170615	0.163953							YGR084C	MRP13	0.358933	0.296785	0.298905	-0.274297	-0.264028
YER082C	UTP7	1.63335	1.38703	1.82963	-0.235831	0.163721							YKL002W	DID4	1.20197	1.1935	1.00098	-0.0102059	-0.263987
YOR306C	MCH5	0.578094	0.549444	0.647397	-0.0733317	0.163347							YHR132W-A	IGO2	0.444329	0.476396	0.370088	0.100533	-0.26376
YHL003C	LAG1	1.37572	1.2002	1.54058	-0.196919	0.163282							YKL019W	RAM2	1.49879	1.69574	1.24861	0.178116	-0.263475
YKR058W	GLG1	0.479082	0.387245	0.536465	-0.307027	0.163211							YFR041C	ERJ5	0.749053	0.772939	0.62439	0.0452861	-0.262621
YDR273W	DON1	1.11521	0.636218	1.24873	-0.809721	0.163149							YFL049W	SWP82	0.802686	0.638104	0.669189	-0.331043	-0.262422
YNL082W	PMS1	1.30217	1.13515	1.4572	-0.198037	0.162285							YMR073C	IRC21	0.471347	0.489968	0.39303	0.0558971	-0.26215
YGR103W	NOP7	1.20253	1.02503	1.34567	-0.230411	0.162256							YOL142W	RRP40	0.505869	0.536184	0.421835	0.0839645	-0.262083
YMR302C	YME2	1.19383	1.0408	1.33591	-0.197914	0.162223							YBR077C	SLM4	0.411755	0.484185	0.343361	0.233772	-0.262062
YNL062C	GCD10	0.632574	0.649876	0.707794	0.0389301	0.162097							YMR061W	RNA14	0.816981	0.707837	0.681413	-0.206885	-0.261774
YEL070W	DSF1	0.561429	0.447247	0.628159	-0.328032	0.162026							YDR527W	RBA50	0.669456	0.58665	0.55844	-0.190489	-0.261586
YDR026C	NSI1	1.36508	1.16201	1.52723	-0.232359	0.161926							YNL078W	NIS1	0.505222	0.510492	0.421444	0.0149705	-0.261574
YBR067C	TIP1	1.30345	1.2253	1.45812	-0.0892045	0.161773							YGL185C	YGL185C	1.56605	1.38292	1.30667	-0.179408	-0.261234
YHR002W	LEU5	0.350005	0.403898	0.391481	0.206613	0.161566							YAL015C	NTG1	1.52673	1.30607	1.27397	-0.225218	-0.261117
YDR518W	EUG1	1.06289	0.986569	1.18878	-0.107501	0.161484							YPL259C	APM1	0.352921	0.337192	0.294505	-0.0657769	-0.261053
YJL047C	RTT101	0.930013	0.950997	1.04006	0.0321899	0.161349							YMR161W	HLJ1	1.62765	1.22924	1.35826	-0.405027	-0.261033
YFL033C	RIM15	2.01436	1.15968	2.25247	-0.796591	0.161184							YIL042C	PKP1	0.66427	0.611281	0.554387	-0.119933	-0.260876
YKL026C	GPX1	0.194046	0.167936	0.216939	-0.208484	0.16089							YBR061C	TRM7	0.613884	0.573833	0.512357	-0.0973344	-0.260818
YHR162W	MPC2	0.750482	0.781907	0.838848	0.0591787	0.160592							YOR037W	CYC2	0.51412	0.413798	0.429101	-0.313177	-0.260786
YKL129C	MYO3	1.2397	0.818445	1.38567	-0.599039	0.160583							YCR020C-A	MAK31	0.352984	0.425873	0.294668	0.270821	-0.260512
YOL113W	SKM1	0.553712	0.540597	0.618888	-0.0345834	0.160543							YNL208W	YNL208W	3.09618	3.42009	2.5847	0.143545	-0.26049
YPL176C	TRE1	1.20935	1.12153	1.35159	-0.108762	0.160423							YGR147C	NAT2	0.696518	0.694188	0.581468	-0.00483393	-0.260461
YCL045C	EMC1	1.36516	1.15014	1.5256	-0.247268	0.160305							YJL196C	ELO1	1.26189	1.26021	1.05376	-0.00191891	-0.260032
YIL069C	RPS24B	0.413191	0.484278	0.461709	0.229025	0.160175							YOR391C	HSP33	0.593287	0.449037	0.495524	-0.401893	-0.259775
YCL010C	SGF29	2.46408	2.28357	2.75327	-0.109759	0.1601							YDR408C	ADE8	0.822049	0.943723	0.686672	0.19914	-0.259605
YDR221W	GTB1	2.20481	2.1526	2.46356	-0.0345783	0.160091							YDR179C	CSN9	0.5388	0.420374	0.450102	-0.358076	-0.2595
YOR129C	AFI1	0.789779	0.653091	0.882425	-0.274165	0.160024							YJR073C	OPI3	1.42028	2.03547	1.18666	0.519185	-0.259276
YDL075W	RPL31A	0.40389	0.536505	0.451208	0.409629	0.159832							YER148W	SPT15	1.63116	1.39521	1.36301	-0.225411	-0.259104
YBL042C	FUI1	0.955238	0.884155	1.06709	-0.11156	0.159748							YDL216C	RRI1	0.723319	0.60287	0.604478	-0.262785	-0.258941
YIL011W	TIR3	2.93116	3.10485	3.27248	0.0830519	0.158912							YPR073C	LTP1	1.45104	1.39623	1.21281	-0.0555544	-0.25873
YKR090W	PXL1	1.11566	1.07342	1.24551	-0.055673	0.158846							YDR084C	TVP23	0.871578	1.01987	0.72856	0.226686	-0.258581
YJR091C	JSN1	1.07329	0.598308	1.19801	-0.843084	0.15859							YGR105W	VMA21	0.676685	0.736414	0.565742	0.122033	-0.25834
YJL155C	FBP26	1.05529	0.769474	1.1779	-0.455693	0.158583							YPR086W	SUA7	1.31391	1.30859	1.09898	-0.00585307	-0.257704
YJL051W	IRC8	0.690599	0.634714	0.770812	-0.121741	0.15853							YJR067C	YAE1	0.3286	0.340077	0.274862	0.0495306	-0.257622
YHR028C	DAP2	1.39021	1.36859	1.55164	-0.0226135	0.158491							YKR029C	SET3	0.861114	0.630372	0.720315	-0.450002	-0.257578
YER155C	BEM2	2.0812	1.20442	2.32275	-0.789074	0.158414							YMR276W	DSK2	1.73086	1.7322	1.44813	0.00111276	-0.257297
YJL062W	LAS21	1.10885	1.05099	1.23664	-0.0773081	0.157363							YOL003C	PFA4	0.537194	0.566335	0.449462	0.0762131	-0.257243
YDR089W	YDR089W	0.724264	0.631282	0.807695	-0.19823	0.157294							YPR025C	CCL1	0.480659	0.390367	0.402187	-0.30018	-0.257146
YLR061W	RPL22A	0.441037	0.552965	0.491817	0.326288	0.157222							YNR027W	BUD17	0.878108	0.942403	0.7348	0.101946	-0.257046
YLR237W	THI7	1.44425	1.17762	1.61051	-0.294443	0.157198							YLL011W	SOF1	0.542754	0.483316	0.454218	-0.167333	-0.256914
YLR267W	BOP2	0.67502	0.64092	0.752714	-0.0747848	0.157171							YMR310C	YMR310C	0.970245	0.968448	0.812056	-0.00267503	-0.256771
YDR372C	VPS74	2.21644	2.03083	2.47142	-0.126174	0.157096							YJR135C	MCM22	0.27875	0.301096	0.233323	0.11125	-0.256642
YKL139W	CTK1	0.995123	0.761173	1.10935	-0.38665	0.15677							YNR049C	MSO1	0.371935	0.37517	0.31139	0.0124916	-0.256329
YML080W	DUS1	1.12511	1.01922	1.25407	-0.142599	0.156561							YML004C	GLO1	1.50133	1.58878	1.25703	0.0816759	-0.256224
YDR325W	YCG1	1.51276	1.36669	1.68607	-0.146491	0.156484							YLR168C	UPS2	0.356642	0.313701	0.298663	-0.185087	-0.255957
YLR088W	GAA1	0.83862	0.800721	0.934428	-0.0667176	0.156065							YJL048C	UBX6	0.667509	0.506621	0.55903	-0.39788	-0.255861
YDR356W	SPC110	0.977329	0.77799	1.08868	-0.329092	0.155663							YLR074C	BUD20	0.45471	0.402601	0.380814	-0.175597	-0.255861
YDR049W	VMS1	1.28047	1.08017	1.4263	-0.245409	0.155606							YGR268C	HUA1	0.713886	0.815587	0.597884	0.192145	-0.255827
YOR359W	VTS1	1.25434	0.788614	1.39711	-0.669537	0.155513							YOR004W	UTP23	0.663975	0.577363	0.556129	-0.20165	-0.255708
YNR065C	YNR065C	1.14527	0.697403	1.27549	-0.715619	0.155372							YPL103C	FMP30	0.584126	0.58199	0.489296	-0.00528519	-0.25557
YHR172W	SPC97	0.96046	0.814035	1.06967	-0.238635	0.155371							YDL021W	GPM2	1.12514	1.04888	0.942637	-0.101259	-0.255335
YFR031C-A	RPL2A	1.07351	1.43759	1.19555	0.421309	0.155329							YJR062C	NTA1	0.916676	0.842261	0.768048	-0.122144	-0.255215
YOR030W	DFG16	1.11451	0.842739	1.24109	-0.403247	0.155206							YMR067C	UBX4	0.781109	0.684595	0.654474	-0.190274	-0.255187
YGL115W	SNF4	0.791144	1.02882	0.88093	0.37898	0.155086							YIL131C	FKH1	1.27351	1.33514	1.06706	0.0681726	-0.25518
YKL191W	DPH2	1.22552	1.32195	1.36456	0.109271	0.155043							YNR035C	ARC35	1.63038	1.55847	1.36614	-0.0650806	-0.255105
YBL063W	KIP1	0.841	0.591973	0.936355	-0.506574	0.15495							YML041C	VPS71	0.173508	0.190054	0.1454	0.131403	-0.254979
YJR088C	EMC2	2.01874	2.0639	2.24757	0.0319159	0.154909							YPL064C	CWC27	0.652967	0.580921	0.547284	-0.168669	-0.25472
YOR039W	CKB2	1.95315	1.85711	2.17385	-0.0727496	0.154447							YJR082C	EAF6	0.481141	0.390317	0.403276	-0.301815	-0.254694
YER172C	BRR2	1.97481	1.19394	2.1973	-0.725986	0.154018							YOL052C	SPE2	0.59586	0.59289	0.49949	-0.00720891	-0.254517
YOR311C	DGK1	0.561805	0.475568	0.625097	-0.240418	0.154011							YLR321C	SFH1	0.65979	0.536725	0.553125	-0.297823	-0.254401
YGL241W	KAP114	1.12661	0.974538	1.2533	-0.209201	0.153742							YFL014W	HSP12	2.27303	2.54949	1.90559	0.165592	-0.254382
YMR163C	INP2	0.693349	0.632316	0.771061	-0.132936	0.153262							YML048W	GSF2	1.48921	1.39689	1.24853	-0.0923276	-0.254318
YDL017W	CDC7	0.969671	0.977109	1.0782	0.0110241	0.153052							YNL185C	MRPL19	0.281431	0.291205	0.235984	0.0492536	-0.254091
YMR185W	RTP1	0.450449	0.416496	0.500814	-0.113061	0.15291							YER038C	KRE29	0.927199	0.80875	0.77748	-0.197185	-0.254072
YER086W	ILV1	2.06401	2.20004	2.29473	0.0920802	0.152877							YPL010W	RET3	1.38244	1.55412	1.15929	0.168881	-0.253982
YDR515W	SLF1	0.952351	0.656143	1.05867	-0.537484	0.152687							YER131W	RPS26B	0.335066	0.367296	0.281084	0.132499	-0.253445
YNL280C	ERG24	2.08316	2.07221	2.31572	-0.00760508	0.152684							YPL256C	CLN2	2.09892	1.6606	1.76082	-0.337943	-0.253394
YLR357W	RSC2	0.919656	0.778213	1.02219	-0.24093	0.152492							YDR202C	RAV2	0.701878	0.653806	0.588873	-0.102358	-0.253264
YDL014W	NOP1	2.76572	2.89897	3.07389	0.0678831	0.152408							YGR222W	PET54	0.314947	0.271412	0.264279	-0.214623	-0.253047
YER032W	FIR1	2.61589	1.8303	2.9072	-0.515224	0.152326							YKR075C	YKR075C	0.361027	0.298174	0.303006	-0.275952	-0.252759
YDR398W	UTP5	0.687222	0.702965	0.763714	0.0326772	0.152256							YGR001C	AML1	0.653867	0.624666	0.548786	-0.0659114	-0.252754
YLR362W	STE11	1.38624	1.16232	1.54052	-0.254166	0.152243							YHR143W-A	RPC10	0.234161	0.227229	0.196648	-0.0433556	-0.251888
YER052C	HOM3	0.886821	0.78811	0.985404	-0.170247	0.152071							YKR052C	MRS4	0.408389	0.414317	0.342966	0.020788	-0.251879
YHR203C	RPS4B	0.934944	1.2347	1.03861	0.401211	0.151709							YDL212W	SHR3	1.00463	1.19072	0.843736	0.24516	-0.251806
YGL202W	ARO8	2.12821	2.23661	2.36402	0.0716726	0.1516							YOL010W	RCL1	0.755885	0.631252	0.634841	-0.259951	-0.25177
YCR053W	THR4	1.28321	1.37308	1.42534	0.0976679	0.15155							YPL052W	OAZ1	0.176038	0.134659	0.14787	-0.386577	-0.251559
YGR211W	ZPR1	0.592594	0.675064	0.65803	0.187979	0.151109							YBR062C	YBR062C	0.628523	0.527646	0.527996	-0.252395	-0.251441
YPL128C	TBF1	1.4828	1.19709	1.64637	-0.30879	0.150965							YER048W-A	ISD11	0.4569	0.40327	0.383843	-0.180135	-0.251364
YOR069W	VPS5	1.25528	1.04295	1.3934	-0.26734	0.1506							YKL192C	ACP1	0.659823	0.818612	0.554383	0.311101	-0.251197
YBL039C	URA7	0.7534	0.733622	0.836289	-0.0383793	0.150587							YGR104C	SRB5	0.361591	0.326788	0.303836	-0.146005	-0.251069
YLR367W	RPS22B	0.501251	0.476378	0.556359	-0.0734246	0.150485							YLL049W	LDB18	0.283028	0.333592	0.237828	0.237142	-0.251027
YKR089C	TGL4	1.41408	1.17294	1.56939	-0.269725	0.150339							YML108W	YML108W	0.277227	0.294816	0.233003	0.088747	-0.250719
YER157W	COG3	0.394918	0.394323	0.438105	-0.00217278	0.149726							YDL160C-A	MHF2	0.291294	0.321558	0.244845	0.142604	-0.250607
YGR013W	SNU71	1.19253	1.10211	1.32293	-0.113757	0.149704							YJL147C	YJL147C	0.510124	0.432953	0.428796	-0.236635	-0.250555
YFL056C	AAD6	0.75422	0.635681	0.836682	-0.246683	0.149694							YPL095C	EEB1	0.331289	0.331158	0.278564	-0.000571258	-0.250082
YMR237W	BCH1	2.06223	1.94538	2.28751	-0.0841517	0.149572							YBR145W	ADH5	0.423111	0.484611	0.355802	0.195792	-0.249961
YCL064C	CHA1	0.649798	0.632183	0.720759	-0.0396504	0.149525							YOR194C	TOA1	2.69115	1.95256	2.26306	-0.462855	-0.24995
YDR371W	CTS2	1.4839	1.31658	1.64581	-0.1726	0.149408							YOR019W	YOR019W	0.468349	0.376392	0.39386	-0.315349	-0.249901
YNL106C	INP52	0.910817	0.94814	1.01016	0.0579389	0.149351							YOR221C	MCT1	1.07155	0.895514	0.901156	-0.258913	-0.249853
YGR196C	FYV8	2.33252	1.88069	2.5866	-0.310627	0.149168							YOL002C	IZH2	0.459972	0.434284	0.386972	-0.0829064	-0.249315
YDR333C	RQC1	0.893001	0.824015	0.990261	-0.115991	0.149147							YBR210W	ERV15	0.423127	0.450819	0.356028	0.0914568	-0.249102
YBR103W	SIF2	2.18847	1.94235	2.42643	-0.17212	0.148911							YHR041C	SRB2	0.887824	0.917868	0.747082	0.048013	-0.249007
YDL113C	ATG20	0.682366	0.565393	0.756323	-0.271292	0.148456							YDL030W	PRP9	1.05681	0.844572	0.889314	-0.323421	-0.248949
YHR182W	YHR182W	0.939388	0.746246	1.04119	-0.33207	0.148444							YBL032W	HEK2	1.07012	1.19118	0.900614	0.154619	-0.248792
YKL101W	HSL1	1.88084	0.944411	2.08463	-0.993895	0.148412							YDR288W	NSE3	0.644828	0.500752	0.542727	-0.364818	-0.248686
YGL006W	PMC1	1.224	0.733576	1.35642	-0.738588	0.148198							YGR006W	PRP18	0.538047	0.532484	0.452958	-0.0149952	-0.248353
YER100W	UBC6	0.863616	1.01195	0.95674	0.228678	0.147737							YBR264C	YPT10	2.13734	2.07719	1.7994	-0.0411862	-0.248302
YDL203C	ACK1	0.879666	0.825327	0.974228	-0.0919895	0.147303							YNL038W	GPI15	0.268014	0.212528	0.225677	-0.334654	-0.248047
YPL089C	RLM1	1.39217	0.770801	1.54166	-0.852904	0.147149							YMR260C	TIF11	1.12499	1.23536	0.9473	0.135027	-0.248016
YMR104C	YPK2	0.713179	0.465485	0.789746	-0.615527	0.147126							YOR064C	YNG1	0.717048	0.616309	0.603819	-0.218416	-0.247953
YOR181W	LAS17	1.70586	1.16184	1.88897	-0.554092	0.1471							YGR062C	COX18	0.237919	0.258124	0.200375	0.117591	-0.247769
YFR002W	NIC96	0.637939	0.601842	0.706331	-0.0840337	0.146926							YIL113W	SDP1	0.597846	0.63598	0.503522	0.0892083	-0.24772
YDR064W	RPS13	0.451812	0.569004	0.500111	0.332717	0.146525							YBR147W	RTC2	0.399886	0.401821	0.336852	0.00696642	-0.247471
YLR447C	VMA6	0.912632	1.02882	1.00974	0.172889	0.145883							YBR031W	RPL4A	1.53351	1.93915	1.29194	0.338589	-0.247293
YDR409W	SIZ1	0.90278	0.69792	0.998504	-0.371313	0.145395							YCL055W	KAR4	0.237292	0.237033	0.199981	-0.00157554	-0.2468
YDL084W	SUB2	2.85055	3.21311	3.15254	0.172727	0.145274							YBR193C	MED8	0.407196	0.39749	0.343186	-0.0348052	-0.246732
YOL152W	FRE7	0.520237	0.358101	0.575298	-0.538803	0.145141							YGR280C	PXR1	0.852527	0.630587	0.718624	-0.43505	-0.246508
YOR229W	WTM2	1.17194	1.00274	1.29595	-0.224948	0.145114							YJL123C	MTC1	1.44301	1.11469	1.21638	-0.372436	-0.246484
YKL215C	OXP1	2.60854	1.61935	2.88439	-0.687833	0.14502							YIL072W	HOP1	0.414657	0.390418	0.349543	-0.0868976	-0.246447
YLR305C	STT4	1.46537	0.891851	1.62008	-0.71639	0.144804							YKL059C	MPE1	0.802907	0.815482	0.676844	0.0224205	-0.246409
YDR506C	GMC1	1.81996	1.57196	2.01122	-0.211344	0.144164							YER044C-A	MEI4	0.38038	0.307217	0.320783	-0.308186	-0.245846
YNL294C	RIM21	0.94592	0.977824	1.04518	0.0478563	0.143956							YMR055C	BUB2	0.394044	0.438338	0.332336	0.153686	-0.245717
YPL014W	YPL014W	0.601673	0.413568	0.664792	-0.540854	0.143925							YLR070C	XYL2	0.315543	0.393498	0.266159	0.318516	-0.245549
YHR075C	PPE1	0.836	0.927109	0.923679	0.149236	0.143888							YIR030C	DCG1	0.588663	0.565847	0.496607	-0.0570301	-0.245338
YJL102W	MEF2	1.66665	1.36201	1.84134	-0.291213	0.143812							YMR039C	SUB1	1.84405	1.31174	1.55611	-0.491401	-0.244937
YCR106W	RDS1	0.975535	0.748247	1.07776	-0.382678	0.143775							YGR063C	SPT4	0.361355	0.42674	0.304941	0.239942	-0.244885
YEL017C-A	PMP2	1.84986	1.1809	2.04369	-0.64753	0.143757							YEL066W	HPA3	2.04321	2.44582	1.72432	0.259484	-0.244807
YLR247C	IRC20	1.76254	1.1898	1.94703	-0.566936	0.14362							YJR044C	VPS55	1.62229	1.48294	1.36927	-0.129575	-0.244629
YDL047W	SIT4	0.794486	0.782023	0.877635	-0.0228095	0.1436							YBL098W	BNA4	1.3872	1.66219	1.1709	0.260914	-0.244561
YDR305C	HNT2	0.586604	0.530102	0.647926	-0.146118	0.143441							YPL253C	VIK1	0.676746	0.535035	0.571227	-0.33898	-0.244549
YDL164C	CDC9	0.840263	0.880006	0.927985	0.0666728	0.143262							YDR375C	BCS1	0.361289	0.376692	0.304967	0.060233	-0.244501
YLR378C	SEC61	2.7824	2.53614	3.07283	-0.133694	0.143238							YAR031W	PRM9	0.494692	0.475465	0.417685	-0.0571905	-0.244114
YDR168W	CDC37	2.05724	1.7497	2.27178	-0.233606	0.143111							YNR003C	RPC34	0.857454	0.898399	0.724164	0.0672978	-0.243742
YHR019C	DED81	1.47525	1.8524	1.62891	0.328434	0.14294							YPL013C	MRPS16	1.0255	0.897512	0.86622	-0.192329	-0.243527
YMR297W	PRC1	2.36716	2.99429	2.61325	0.33906	0.142691							YFR047C	BNA6	2.21405	2.57874	1.87108	0.21998	-0.242815
YGR145W	ENP2	0.79886	0.727678	0.881867	-0.134643	0.142618							YJR113C	RSM7	0.410105	0.526435	0.346627	0.360261	-0.242608
YML088W	UFO1	2.09568	1.77806	2.31329	-0.237111	0.142528							YNL200C	YNL200C	1.85446	1.79822	1.56771	-0.0444351	-0.24234
YBL024W	NCL1	0.796001	0.744498	0.878652	-0.0965022	0.142522							YER026C	CHO1	0.485629	0.47617	0.41056	-0.0283757	-0.242262
YLR077W	FMP25	0.716615	0.709907	0.791009	-0.0135692	0.142496							YGR141W	VPS62	1.96711	1.57238	1.66315	-0.323126	-0.24216
YOL086C	ADH1	1.36139	1.72033	1.50246	0.337601	0.14224							YHR152W	SPO12	1.01857	0.909062	0.861311	-0.164097	-0.241942
YDR533C	HSP31	1.55367	1.67906	1.71433	0.111971	0.141963							YBR028C	YPK3	0.974604	0.828712	0.824212	-0.233946	-0.241801
YMR175W	SIP18	0.313249	0.414639	0.345537	0.404545	0.141529							YNL031C	HHT2	0.219413	0.209449	0.185572	-0.0670517	-0.241672
YNL137C	NAM9	0.694315	0.636431	0.765665	-0.125585	0.141123							YMR183C	SSO2	1.92939	2.01474	1.63187	0.0624495	-0.241624
YDR164C	SEC1	1.24738	1.0725	1.37546	-0.217925	0.141014							YCR003W	MRPL32	0.220228	0.197596	0.186287	-0.156447	-0.241475
YOL121C	RPS19A	0.722937	0.886821	0.797167	0.294773	0.141012							YDR279W	RNH202	0.827809	0.823258	0.700361	-0.00795356	-0.241198
YMR171C	EAR1	0.779696	0.750583	0.859629	-0.0548992	0.140803							YEL051W	VMA8	1.5452	1.62417	1.30731	0.0719114	-0.241186
YLR274W	MCM5	0.640821	0.684481	0.706448	0.0950896	0.140662							YER177W	BMH1	3.47014	3.03391	2.93604	-0.193815	-0.241123
YIL070C	MAM33	0.28689	0.286761	0.316234	-0.000648909	0.140493							YNL245C	CWC25	0.711226	0.691173	0.60183	-0.041261	-0.240952
YDR047W	HEM12	1.66386	1.48526	1.83395	-0.163825	0.14042							YJL117W	PHO86	0.87381	0.901436	0.739425	0.044906	-0.240915
YLR024C	UBR2	1.25957	0.819534	1.38806	-0.620057	0.140138							YIL153W	RRD1	0.653398	0.698992	0.553009	0.0973143	-0.24066
YBR176W	ECM31	0.778917	0.867012	0.858244	0.154581	0.139917							YDL173W	PAR32	1.87747	1.88724	1.58907	0.00748914	-0.240607
YGL186C	TPN1	1.02742	0.942983	1.13205	-0.123718	0.139914							YBR022W	POA1	0.217066	0.239689	0.183729	0.143025	-0.240559
YLR369W	SSQ1	1.09128	0.895525	1.20213	-0.285216	0.139566							YER146W	LSM5	0.373389	0.579519	0.316066	0.634179	-0.240451
YLR180W	SAM1	0.79072	0.864592	0.871032	0.128852	0.139559							YKL069W	YKL069W	0.697399	0.843505	0.590368	0.274413	-0.240369
YFR006W	YFR006W	2.84995	2.68543	3.13922	-0.0857866	0.139467							YDR248C	YDR248C	1.3017	1.30896	1.10199	0.00802093	-0.240279
YDL095W	PMT1	1.26382	1.20264	1.39196	-0.071591	0.139324							YPR172W	YPR172W	1.74366	1.77366	1.47668	0.0246112	-0.239762
YAL021C	CCR4	1.45645	1.12203	1.60403	-0.376345	0.139243							YOR179C	SYC1	0.670913	0.692321	0.56826	0.0453139	-0.239575
YNL224C	SQS1	1.40141	1.0428	1.54289	-0.426419	0.138756							YOR185C	GSP2	4.79459	4.40748	4.06104	-0.121453	-0.239557
YLR346C	YLR346C	0.33196	0.234406	0.365419	-0.501999	0.138541							YHR046C	INM1	0.723236	0.643418	0.612681	-0.16871	-0.239331
YDR103W	STE5	0.614294	0.516866	0.676126	-0.24914	0.138362							YCR075C	ERS1	0.462785	0.586861	0.392099	0.342675	-0.239126
YLR034C	SMF3	0.733002	0.667729	0.806708	-0.134555	0.138229							YGL135W	RPL1B	0.786782	0.918567	0.666761	0.223421	-0.238795
YOR206W	NOC2	1.28473	0.986302	1.41383	-0.381363	0.138143							YNL093W	YPT53	0.922969	1.00634	0.78223	0.124767	-0.238688
YGR271W	SLH1	1.5188	0.896218	1.67123	-0.761009	0.137979							YGL157W	ARI1	1.40209	1.36125	1.18858	-0.0426473	-0.238332
YJL014W	CCT3	2.73602	2.28438	3.00851	-0.260276	0.136974							YNL282W	POP3	0.602736	0.583499	0.510983	-0.0467964	-0.238253
YAR029W	YAR029W	0.499503	0.372749	0.549192	-0.422292	0.136816							YIR005W	IST3	0.156603	0.12844	0.132871	-0.286013	-0.237083
YHR102W	KIC1	1.54182	1.03083	1.69502	-0.580817	0.136671							YIL063C	YRB2	1.37915	1.33548	1.17027	-0.0464291	-0.236942
YDL079C	MRK1	0.630705	0.574274	0.693373	-0.135227	0.136666							YMR213W	CEF1	0.680144	0.541149	0.577166	-0.329816	-0.236855
YCL058C	FYV5	0.514795	0.49474	0.565893	-0.057329	0.136529							YDR472W	TRS31	0.441594	0.436022	0.374741	-0.018317	-0.236826
YDR091C	RLI1	0.639585	0.657913	0.703052	0.0407618	0.136495							YDL012C	YDL012C	0.648721	0.534079	0.550645	-0.280546	-0.236478
YER130C	COM2	0.483253	0.362173	0.53119	-0.416098	0.136449							YGR102C	GTF1	0.351621	0.331388	0.298485	-0.0854967	-0.236361
YGR249W	MGA1	0.811458	0.404846	0.891933	-1.00314	0.13642							YDL204W	RTN2	0.77822	0.635893	0.660655	-0.291393	-0.23628
YLR139C	SLS1	2.12529	1.26241	2.33593	-0.751477	0.13634							YMR157C	AIM36	0.590937	0.60965	0.50175	0.0449772	-0.236036
YPR029C	APL4	1.37099	1.18973	1.50648	-0.204591	0.135963							YMR284W	YKU70	1.28538	1.02145	1.09171	-0.331574	-0.235605
YBR200W	BEM1	1.06216	0.916285	1.167	-0.213138	0.135798							YJL218W	YJL218W	2.04089	2.13577	1.73355	0.0655609	-0.235467
YBR049C	REB1	1.27768	1.02823	1.40366	-0.313361	0.135664							YGL057C	GEP7	0.363997	0.301509	0.309219	-0.271725	-0.235301
YBL037W	APL3	0.839562	0.739789	0.92234	-0.182522	0.135662							YPL183W-A	RTC6	0.292051	0.325631	0.248129	0.157017	-0.235129
YPL123C	RNY1	1.17135	1.12022	1.28611	-0.0643923	0.134843							YFR001W	LOC1	0.941836	0.80247	0.800213	-0.23103	-0.235092
YDR362C	TFC6	1.99544	1.90131	2.19085	-0.0697076	0.134791							YGL166W	CUP2	0.400932	0.43537	0.340663	0.118885	-0.235014
YJL204C	RCY1	0.451246	0.38124	0.495432	-0.243215	0.134774							YJL203W	PRP21	0.8355	0.737433	0.710091	-0.180127	-0.234637
YGR144W	THI4	0.380937	0.487445	0.418229	0.355688	0.134741							YCL026C-B	HBN1	3.46898	4.00495	2.94848	0.207274	-0.234539
YPR060C	ARO7	0.332065	0.350926	0.364471	0.0797021	0.134339							YNL072W	RNH201	0.466844	0.597853	0.396874	0.356849	-0.23426
YKR027W	BCH2	0.874462	0.847495	0.959614	-0.045191	0.134059							YDR462W	MRPL28	0.256176	0.297511	0.217803	0.215808	-0.23411
YLR330W	CHS5	1.74357	1.70132	1.91328	-0.0353845	0.134006							YML009C	MRPL39	0.108636	0.143192	0.0923656	0.39844	-0.23408
YNL020C	ARK1	0.807834	0.658245	0.886445	-0.295434	0.133973							YDR179W-A	YDR179W-A	0.413731	0.381947	0.351771	-0.115323	-0.234057
YEL058W	PCM1	1.25812	1.52588	1.38012	0.278381	0.133531							YPL250C	ICY2	0.138859	0.150546	0.118066	0.116588	-0.234025
YKL022C	CDC16	0.99809	0.916255	1.09465	-0.123421	0.133228							YBL091C-A	SCS22	1.01663	1.04254	0.864471	0.0363168	-0.233903
YOR184W	SER1	1.29513	1.41999	1.42041	0.132786	0.133212							YMR178W	YMR178W	1.16201	1.17004	0.988338	0.00994402	-0.233541
YMR086W	SEG1	1.35516	1.0509	1.48614	-0.366844	0.133104							YGL258W	VEL1	0.843021	0.817213	0.717139	-0.044857	-0.233316
YNL094W	APP1	0.746602	0.650847	0.818751	-0.19802	0.133087							YLR439W	MRPL4	0.787774	0.620266	0.670264	-0.344896	-0.233054
YFL005W	SEC4	1.5385	1.8639	1.68631	0.276805	0.132347							YDR489W	SLD5	0.414979	0.442451	0.353092	0.0924794	-0.232995
YOL094C	RFC4	0.397028	0.445674	0.43515	0.16675	0.132274							YJL143W	TIM17	1.05231	1.38996	0.895387	0.401483	-0.232982
YJR152W	DAL5	0.494197	0.417228	0.541585	-0.244249	0.132101							YLR453C	RIF2	0.420616	0.358693	0.357917	-0.229754	-0.232879
YJR066W	TOR1	1.30285	0.728822	1.4276	-0.838029	0.131927							YBL069W	AST1	0.445903	0.384801	0.379436	-0.212615	-0.232875
YDL116W	NUP84	0.96633	0.883786	1.05867	-0.128819	0.13166							YGL010W	MPO1	0.246353	0.259887	0.209644	0.0771582	-0.232787
YFR049W	YMR31	4.01054	4.16084	4.39341	0.0530797	0.131548							YDR329C	PEX3	1.17353	1.10413	0.998867	-0.087943	-0.232489
YOR059C	LPL1	0.855014	0.762647	0.936356	-0.164932	0.131109							YPR052C	NHP6A	0.368518	0.488947	0.313675	0.407945	-0.232463
YPR196W	YPR196W	0.582033	0.414598	0.637168	-0.489387	0.130572							YHR025W	THR1	2.76782	3.03725	2.35622	0.134019	-0.232275
YPL157W	TGS1	1.36626	1.16166	1.49514	-0.234034	0.130052							YDR319C	YFT2	0.475711	0.445824	0.405132	-0.0936084	-0.231691
YHR149C	SKG6	0.965576	0.83231	1.05657	-0.21427	0.129932							YPL264C	YPL264C	0.899466	0.729432	0.76616	-0.302295	-0.231423
YLR115W	CFT2	0.848595	0.727477	0.928454	-0.222174	0.129754							YGL226C-A	OST5	0.368089	0.297531	0.313546	-0.307016	-0.231379
YER077C	YER077C	1.00598	0.892319	1.10056	-0.172964	0.129646							YIL023C	YKE4	0.605299	0.69081	0.515629	0.190642	-0.231313
YNL246W	VPS75	1.29793	1.23036	1.41995	-0.0771372	0.129626							YGR024C	THG1	0.306025	0.332255	0.260712	0.118643	-0.231192
YMR109W	MYO5	1.22403	0.935564	1.3387	-0.387729	0.129193							YBR231C	SWC5	1.08043	1.25831	0.920565	0.219876	-0.231015
YNL071W	LAT1	4.788	5.24725	5.23601	0.132139	0.129045							YHL022C	SPO11	0.485176	0.365869	0.413467	-0.407182	-0.230735
YOR171C	LCB4	0.66873	0.683172	0.731232	0.0308252	0.128905							YJR142W	YJR142W	1.39579	1.34254	1.18953	-0.0561219	-0.230694
YDL160C	DHH1	1.67866	1.15643	1.83552	-0.537631	0.128881							YGR278W	CWC22	1.01552	0.815809	0.865455	-0.315915	-0.230688
YPL254W	HFI1	0.837596	0.761925	0.915857	-0.136605	0.128868							YDL027C	YDL027C	0.55351	0.423763	0.471725	-0.38535	-0.230661
YLR009W	RLP24	0.802893	0.761762	0.877334	-0.0758671	0.127918							YIL106W	MOB1	0.471251	0.450994	0.401641	-0.0633869	-0.230589
YJL044C	GYP6	0.757809	0.737188	0.827859	-0.0398004	0.127552							YOL067C	RTG1	1.47992	1.32832	1.2616	-0.155921	-0.23027
YHR070W	TRM5	0.710784	0.796478	0.776465	0.164223	0.127509							YDR167W	TAF10	1.75614	1.58709	1.49712	-0.146023	-0.230217
YDR188W	CCT6	1.75225	1.86361	1.91379	0.0888894	0.127222							YML030W	RCF1	0.79523	0.801414	0.677962	0.011176	-0.230167
YBL020W	RFT1	0.654426	0.574507	0.714676	-0.187906	0.127061							YKL065C	YET1	0.724871	0.700905	0.61814	-0.0485063	-0.22979
YOR320C	GNT1	1.04449	1.02971	1.14064	-0.0205636	0.127038							YDR041W	RSM10	0.384406	0.403447	0.327813	0.0697511	-0.229757
YDL055C	R28P-30A1	1.5271	2.12468	1.66742	0.47645	0.126824							YBR060C	ORC2	0.641811	0.610764	0.54736	-0.0715326	-0.229658
YJR064W	CCT5	1.22965	1.41458	1.34262	0.202128	0.126809							YLR043C	TRX1	0.988945	1.16975	0.843525	0.242238	-0.22946
YOL155C	HPF1	5.21371	3.19255	5.6916	-0.7076	0.126523							YLR376C	PSY3	0.939487	0.750384	0.801466	-0.324245	-0.229232
YLR127C	APC2	0.493393	0.442283	0.538557	-0.157769	0.126361							YER055C	HIS1	1.2529	1.54286	1.06918	0.300332	-0.228773
YNL291C	MID1	1.04199	0.976158	1.13735	-0.0941504	0.126344							YJL121C	RPE1	1.67212	1.99406	1.42695	0.254028	-0.228753
YLR259C	HSP60	1.45973	1.49939	1.59321	0.0386801	0.12624							YLR016C	PML1	0.201548	0.226819	0.172	0.170423	-0.228715
YDL103C	QRI1	1.04043	1.10665	1.13551	0.0890203	0.126151							YOL012C	HTZ1	0.708282	0.836071	0.604483	0.239301	-0.228622
YDR081C	PDC2	1.16092	0.832236	1.2665	-0.480209	0.125575							YMR022W	UBC7	0.434034	0.548902	0.370518	0.338738	-0.228264
YEL034W	HYP2	0.970734	1.30618	1.05891	0.428205	0.12543							YNL316C	PHA2	0.679354	0.599622	0.580245	-0.180109	-0.2275
YLR440C	SEC39	1.13727	1.0783	1.24031	-0.0768066	0.125127							YOR150W	MRPL23	0.175482	0.192749	0.149902	0.1354	-0.227304
YDR074W	TPS2	0.863271	0.496839	0.941288	-0.797036	0.124823							YNL305C	BXI1	1.155	1.18839	0.986852	0.0411162	-0.226992
YKL205W	LOS1	0.369414	0.324025	0.402786	-0.189133	0.124773							YEL041W	YEF1	1.29675	1.35005	1.10819	0.0581138	-0.226701
YNL263C	YIF1	0.609326	0.682385	0.664151	0.163372	0.124296							YGR181W	TIM13	0.454902	0.534305	0.388778	0.232108	-0.226608
YOR356W	CIR2	3.94203	3.80327	4.29586	-0.0516979	0.124006							YKL186C	MTR2	0.236587	0.182755	0.202256	-0.372458	-0.226186
YPL041C	YPL041C	0.3507	0.331524	0.382012	-0.0811262	0.12338							YDR529C	QCR7	0.848002	0.736267	0.724997	-0.203839	-0.226093
YDR119W	VBA4	1.03388	1.04848	1.12601	0.0202273	0.123153							YGL223C	COG1	0.63842	0.554579	0.54603	-0.203112	-0.225526
YER041W	YEN1	0.801457	0.792117	0.872802	-0.016912	0.123029							YPL244C	HUT1	1.24263	1.13202	1.06281	-0.134493	-0.22551
YOL020W	TAT2	1.30942	1.19905	1.42543	-0.127034	0.122466							YOR257W	CDC31	1.28926	1.11208	1.10274	-0.213287	-0.225454
YLR303W	MET17	1.4187	1.68357	1.54432	0.246955	0.122404							YOR386W	PHR1	1.02552	0.763749	0.877255	-0.425182	-0.225284
YBL027W	RPL19B	0.720426	0.981077	0.784169	0.445516	0.122313							YGR010W	NMA2	1.21179	1.16585	1.03668	-0.0557682	-0.22518
YBR222C	PCS60	1.34982	1.31451	1.46924	-0.0382433	0.122307							YJL059W	YHC3	0.674879	0.688193	0.577437	0.0281848	-0.224966
YLR154C	RNH203	0.173525	0.223437	0.188868	0.364725	0.122233							YKL214C	YRA2	0.792609	0.940425	0.678257	0.246704	-0.224778
YDR349C	YPS7	1.14591	1.13403	1.24712	-0.0150432	0.122099							YNL056W	OCA2	0.833088	0.790383	0.712945	-0.0759176	-0.224678
YDR200C	VPS64	1.09811	0.882026	1.19487	-0.316131	0.121834							YNR023W	SNF12	0.75784	0.644951	0.648631	-0.232703	-0.224496
YHR174W	ENO2	3.00618	3.93183	3.27105	0.387273	0.121826							YCL029C	BIK1	1.40222	1.38691	1.20017	-0.0158342	-0.224473
YDR307W	PMT7	0.902976	0.764479	0.982512	-0.240211	0.121786							YNL002C	RLP7	1.25352	1.03113	1.07294	-0.281757	-0.224417
YCR021C	HSP30	0.339789	0.231913	0.369711	-0.551058	0.121757							YHL014C	YLF2	0.736804	0.597586	0.630688	-0.302134	-0.224354
YGR244C	LSC2	5.53684	6.21922	6.02265	0.167672	0.121336							YGR215W	RSM27	0.499116	0.621205	0.427235	0.315696	-0.224344
YER116C	SLX8	1.81638	1.50684	1.97566	-0.269543	0.121271							YMR274C	RCE1	0.409077	0.367604	0.35021	-0.15422	-0.224152
YMR201C	RAD14	0.679528	0.506114	0.739095	-0.425072	0.121227							YDL086W	YDL086W	2.04975	2.59375	1.75515	0.33959	-0.223857
YBR112C	CYC8	1.35172	0.85394	1.47014	-0.662585	0.121162							YHR083W	SAM35	1.13764	1.30299	0.974137	0.195788	-0.223844
YJL029C	VPS53	0.880891	0.836302	0.958037	-0.0749385	0.121118							YMR202W	ERG2	0.672596	0.946492	0.576017	0.492849	-0.223628
YLR361C	DCR2	0.929711	1.01924	1.01111	0.132636	0.121085							YKL152C	GPM1	3.06482	3.68531	2.62507	0.265986	-0.223447
YBR069C	TAT1	1.05918	1.12655	1.15185	0.0889598	0.120999							YKL049C	CSE4	0.799933	0.683891	0.68541	-0.226113	-0.222913
YMR177W	MMT1	0.683108	0.609133	0.742836	-0.165354	0.12093							YFR042W	KEG1	0.229302	0.253064	0.196491	0.142249	-0.222786
YDL137W	ARF2	3.23263	3.32348	3.51507	0.0399845	0.120844							YNR054C	ESF2	0.722162	0.669259	0.618943	-0.109758	-0.222518
YMR078C	CTF18	1.19819	1.15827	1.30284	-0.0488862	0.120804							YDR058C	TGL2	0.632039	0.539513	0.541856	-0.228357	-0.222105
YPR031W	NTO1	0.828249	0.703248	0.900477	-0.23603	0.120626							YPR058W	YMC1	1.04606	1.2543	0.897015	0.261918	-0.221762
YER132C	PMD1	1.33627	0.722979	1.45277	-0.886189	0.120597							YDR116C	MRPL1	0.269527	0.277288	0.231163	0.0409518	-0.22152
YLR044C	PDC1	1.84441	2.31935	2.00518	0.330566	0.120574							YMR197C	VTI1	0.524225	0.544232	0.449688	0.0540356	-0.221262
YMR300C	ADE4	0.94882	0.819311	1.03152	-0.211724	0.120565							YBR175W	SWD3	0.622243	0.701581	0.533804	0.17313	-0.221169
YBR043C	QDR3	1.08454	1.20027	1.17902	0.146267	0.120497							YPL269W	KAR9	0.559273	0.489393	0.479871	-0.192559	-0.220905
YOL048C	RRT8	0.397515	0.366172	0.432008	-0.118489	0.120049							YDR517W	GRH1	1.5372	1.552	1.31911	0.0138251	-0.220747
YJL061W	NUP82	1.12269	0.91256	1.2195	-0.298973	0.119323							YOL044W	PEX15	0.358057	0.336705	0.307282	-0.0887047	-0.220625
YLL005C	SPO75	0.627699	0.43887	0.681766	-0.516278	0.119204							YJR093C	FIP1	1.10115	0.999836	0.94508	-0.139245	-0.2205
YNL154C	YCK2	1.59692	1.36869	1.7343	-0.222498	0.119061							YOR236W	DFR1	0.762202	0.854275	0.654225	0.164527	-0.220386
YGL063W	PUS2	0.604437	0.601569	0.656409	-0.00686281	0.119002							YKL052C	ASK1	0.451323	0.411008	0.387388	-0.134994	-0.22038
YDR085C	AFR1	0.687369	0.607257	0.746324	-0.178777	0.118716							YER142C	MAG1	1.48807	1.23867	1.27736	-0.264643	-0.220277
YLR300W	EXG1	0.926817	0.916994	1.00628	-0.0153727	0.118668							YDR184C	ATC1	0.425585	0.327936	0.365366	-0.376037	-0.220108
YKL105C	SEG2	1.71909	1.06406	1.86563	-0.692062	0.11802							YFR053C	HXK1	3.64117	3.49304	3.126	-0.059921	-0.220084
YPL104W	MSD1	1.01142	0.911615	1.09754	-0.149883	0.117896							YGL053W	PRM8	0.603484	0.496889	0.518174	-0.280392	-0.219879
YGL215W	CLG1	1.30524	0.904523	1.41622	-0.529082	0.117731							YER145C	FTR1	0.928512	1.14932	0.797336	0.307783	-0.219733
YDR444W	YDR444W	0.811983	0.835442	0.880771	0.0410889	0.117316							YBR151W	APD1	2.08139	1.91795	1.78785	-0.117978	-0.219321
YGR155W	CYS4	0.657706	0.714024	0.713069	0.11853	0.116599							YDL002C	NHP10	0.945556	0.771131	0.812304	-0.294186	-0.219144
YPR188C	MLC2	0.86934	1.18677	0.942465	0.449054	0.116519							YJL013C	MAD3	0.576362	0.498461	0.495377	-0.209494	-0.218448
YPR108W	RPN7	1.99432	1.78935	2.16189	-0.156462	0.116402							YER043C	SAH1	1.49606	1.48433	1.28586	-0.0113648	-0.218437
YOR087W	YVC1	1.10685	1.14445	1.19941	0.0481939	0.115858							YPL210C	SRP72	0.912222	0.737561	0.784059	-0.306622	-0.218422
YNL308C	KRI1	2.18203	1.57229	2.36376	-0.472807	0.115411							YPL170W	DAP1	0.873374	0.873128	0.750777	-0.000407365	-0.218215
YHR050W	SMF2	1.20634	1.14812	1.30646	-0.0713608	0.115028							YLR287C-A	RPS30A	0.126159	0.150265	0.108459	0.252269	-0.218093
YGL160W	AIM14	1.49267	1.42812	1.61637	-0.0637781	0.114865							YOR295W	UAF30	0.398203	0.371938	0.342392	-0.0984433	-0.217856
YJR134C	SGM1	1.45724	1.11496	1.57778	-0.386246	0.114656							YDR437W	GPI19	0.503605	0.397741	0.433023	-0.340464	-0.21785
YKR026C	GCN3	0.845057	0.800718	0.914937	-0.0777534	0.114625							YMR270C	RRN9	0.713459	0.64127	0.613522	-0.153898	-0.217716
YMR143W	RPS16A	0.63128	0.655725	0.683415	0.0548102	0.114482							YDL092W	SRP14	0.619054	0.736127	0.532359	0.249888	-0.217665
YLL018C	DPS1	1.6265	1.80963	1.76042	0.153925	0.114149							YIL049W	DFG10	0.413348	0.310358	0.355461	-0.413423	-0.217664
YPR201W	ARR3	0.699192	0.504932	0.756676	-0.469598	0.113988							YLR040C	AFB1	1.82988	1.51304	1.57374	-0.2743	-0.217549
YDL168W	SFA1	3.62002	3.53386	3.91742	-0.0347555	0.113906							YNL252C	MRPL17	0.402258	0.457381	0.346089	0.185275	-0.21698
YMR137C	PSO2	1.17421	0.890517	1.27038	-0.398975	0.113574							YOR091W	TMA46	1.09374	0.959711	0.941129	-0.188599	-0.216807
YNL220W	ADE12	0.868502	0.84417	0.939325	-0.0409959	0.113096							YDL208W	NHP2	0.722243	0.699358	0.621621	-0.0464523	-0.21645
YML057W	CMP2	1.08361	1.01731	1.17181	-0.0910864	0.112892							YNR046W	TRM112	0.365134	0.477766	0.314337	0.387877	-0.216117
YLR045C	STU2	1.40454	1.08606	1.51867	-0.370998	0.112702							YOR101W	RAS1	0.56233	0.53006	0.4842	-0.0852628	-0.215813
YPR021C	AGC1	1.50705	1.25489	1.62933	-0.264173	0.11255							YLR363C	NMD4	0.743801	0.68394	0.640558	-0.121046	-0.215587
YBR169C	SSE2	0.747134	0.601407	0.807746	-0.313027	0.112535							YDR405W	MRP20	0.615252	0.597544	0.529887	-0.0421326	-0.215494
YJR148W	BAT2	2.20992	2.62754	2.3891	0.24972	0.112475							YGL213C	SKI8	1.33696	1.3664	1.1515	0.0314275	-0.215439
YNL127W	FAR11	0.881045	0.720414	0.952387	-0.290389	0.112332							YGL183C	MND1	0.277861	0.215994	0.239377	-0.363372	-0.215074
YKL132C	RMA1	0.633385	0.537521	0.684524	-0.23676	0.112019							YOR110W	TFC7	1.08821	1.03055	0.937584	-0.0785438	-0.214935
YDR019C	GCV1	0.787248	0.867385	0.850683	0.139855	0.111803							Q0045	COX1	0.00903599	0.00757995	0.00778872	-0.253494	-0.214296
YPL152W-A	YPL152W-A	0.215044	0.191189	0.232322	-0.169635	0.111493							YNL234W	YNL234W	0.421057	0.335736	0.362947	-0.326689	-0.214257
YCL043C	PDI1	1.62774	2.15481	1.75842	0.404689	0.111405							YNL153C	GIM3	0.946014	0.969675	0.815546	0.0356407	-0.214095
YHR037W	PUT2	0.853074	0.866591	0.921489	0.0226813	0.111297							YDR229W	IVY1	0.853313	0.755599	0.735643	-0.175455	-0.214069
YJL006C	CTK2	0.34911	0.314172	0.377104	-0.152127	0.111282							YCR076C	FUB1	1.1541	1.40618	0.994956	0.285017	-0.214063
YER162C	RAD4	2.18433	1.63039	2.35945	-0.421975	0.111258							YER031C	YPT31	2.87742	3.22772	2.48074	0.165738	-0.214003
YKR084C	HBS1	2.07594	2.07286	2.24228	-0.0021404	0.111204							YLR227C	ADY4	0.230586	0.183431	0.198834	-0.330074	-0.213745
YNR069C	BSC5	0.614488	0.590986	0.663722	-0.0562614	0.111193							YOR286W	RDL2	0.332324	0.354395	0.286621	0.092768	-0.213444
YJR070C	LIA1	0.718301	0.79602	0.775761	0.148217	0.111024							YGL220W	FRA2	1.18296	1.60378	1.02035	0.439073	-0.213339
YGL242C	YGL242C	2.40721	2.72285	2.59926	0.177755	0.110736							YDL101C	DUN1	0.729386	0.634066	0.629179	-0.202048	-0.213212
YOR323C	PRO2	2.41648	2.86092	2.60922	0.243576	0.110714							YDR113C	PDS1	0.803686	0.803375	0.693279	-0.000556945	-0.213194
YOR360C	PDE2	0.454178	0.335123	0.490341	-0.438568	0.110527							YLR406C	RPL31B	0.603295	0.533887	0.520459	-0.17633	-0.213079
YJL035C	TAD2	0.891781	0.971795	0.962785	0.123963	0.110525							YGL136C	MRM2	0.268642	0.255156	0.231763	-0.0743057	-0.213034
YIL039W	TED1	1.20851	1.26193	1.30468	0.0624098	0.110467							YMR314W	PRE5	1.10579	1.19379	0.95412	0.110465	-0.212837
YDL066W	IDP1	1.26	1.41279	1.36009	0.165119	0.110277							YCL008C	STP22	1.40337	1.38383	1.21114	-0.0202265	-0.212524
YLR133W	CKI1	1.05973	0.963621	1.14375	-0.137165	0.110063							YNL225C	CNM67	0.501067	0.39462	0.432555	-0.344538	-0.212122
YNR060W	FRE4	0.453411	0.476464	0.489309	0.0715482	0.109926							YHR148W	IMP3	0.281876	0.232301	0.243363	-0.279065	-0.211949
YNL103W	MET4	0.891803	0.682806	0.962354	-0.38525	0.109843							YGL090W	LIF1	1.81273	1.37023	1.5652	-0.403743	-0.211817
YOL055C	THI20	0.637815	0.754093	0.688109	0.241603	0.109498							YGL061C	DUO1	0.645008	0.612411	0.55694	-0.0748161	-0.211793
YNL242W	ATG2	1.35868	1.00554	1.4658	-0.434233	0.109485							YHL004W	MRP4	1.21528	1.0541	1.04938	-0.205274	-0.211749
YBR084C-A	RPL19A	0.689784	0.894368	0.744065	0.374723	0.109283							YNL304W	YPT11	0.993036	0.971175	0.857531	-0.0321141	-0.211656
YKL201C	MNN4	0.627428	0.329913	0.676759	-0.927365	0.109192							YKL107W	YKL107W	0.86962	1.08248	0.751071	0.315885	-0.211436
YDL149W	ATG9	1.30415	0.833812	1.4066	-0.645312	0.109102							YOR315W	SFG1	0.877296	0.620559	0.757925	-0.499495	-0.211009
YBL013W	FMT1	1.68573	1.48372	1.8181	-0.184157	0.109055							YAR002W	NUP60	1.02531	0.896924	0.885811	-0.193004	-0.210991
YMR139W	RIM11	1.59659	1.5106	1.72188	-0.079877	0.10899							YHR043C	DOG2	2.64101	2.91607	2.28213	0.142935	-0.210709
YHL035C	VMR1	0.914355	0.582229	0.985821	-0.651168	0.108571							YPR037C	ERV2	1.92872	2.052	1.66679	0.089387	-0.210568
YHR189W	PTH1	0.894574	1.12369	0.964042	0.328969	0.107895							YJL210W	PEX2	0.650699	0.699754	0.562357	0.104857	-0.210504
YJR046W	TAH11	1.21503	1.12829	1.30909	-0.106851	0.107576							YMR272C	SCS7	0.911733	0.872875	0.788059	-0.0628358	-0.210306
YOR141C	ARP8	1.17132	0.961757	1.26193	-0.284394	0.107494							YOL077W-A	ATP19	0.181052	0.200617	0.156502	0.148041	-0.210225
YIL105C	SLM1	0.791654	0.586087	0.852883	-0.433755	0.107478							YOR078W	BUD21	0.661337	0.582154	0.57177	-0.183985	-0.20995
YBL080C	PET112	0.757325	0.758866	0.815773	0.00293126	0.107254							YMR021C	MAC1	0.493797	0.446877	0.427009	-0.144041	-0.209654
YNL321W	VNX1	1.74167	1.21956	1.87579	-0.514104	0.107029							YPR036W	VMA13	1.88898	2.07853	1.63375	0.137955	-0.20942
YDL080C	THI3	0.529954	0.483819	0.570596	-0.131399	0.106602							YDR145W	TAF12	1.15583	0.934705	0.999788	-0.306345	-0.209233
YGL113W	SLD3	0.579121	0.528835	0.623532	-0.131047	0.106599							YCL031C	RRP7	0.436052	0.344233	0.377361	-0.341114	-0.208555
YJL186W	MNN5	1.07967	0.949223	1.16239	-0.185767	0.106509							YPR174C	YPR174C	1.68205	1.67556	1.45574	-0.00557835	-0.208469
YMR058W	FET3	1.19592	1.28476	1.28736	0.103372	0.106288							YER034W	YER034W	0.520629	0.514335	0.450634	-0.0175451	-0.208298
YPL273W	SAM4	1.06877	1.09483	1.15036	0.0347531	0.106144							YBL016W	FUS3	0.800008	0.829402	0.692468	0.0520567	-0.208268
YDL131W	LYS21	0.789773	0.855576	0.850049	0.115459	0.106108							YPR133W-A	TOM5	0.0910299	0.113124	0.0788125	0.313495	-0.207916
YLR170C	APS1	1.8489	2.06286	1.98931	0.157976	0.105601							YMR174C	PAI3	0.5792	0.589727	0.501511	0.0259857	-0.207779
YLR263W	RED1	0.629346	0.425518	0.676877	-0.564631	0.105042							YDL202W	MRPL11	0.399822	0.421686	0.346203	0.0768129	-0.20774
YNL295W	YNL295W	0.813895	0.75562	0.875188	-0.107182	0.10475							YFL026W	STE2	1.04006	0.786761	0.900648	-0.40267	-0.207632
YJL103C	GSM1	1.19839	0.860746	1.28862	-0.477438	0.10473							YER020W	GPA2	0.724206	0.617297	0.627181	-0.230434	-0.207516
YPR160W	GPH1	3.16799	1.76867	3.40606	-0.840908	0.104535							YJR136C	TTI2	0.512852	0.41747	0.444186	-0.29687	-0.207378
YDL090C	RAM1	1.53698	1.53156	1.65232	-0.00509466	0.104397							YHR192W	LNP1	0.656328	0.66573	0.568497	0.0205215	-0.207263
YCR026C	NPP1	0.982559	0.907763	1.05613	-0.114228	0.104174							YHR005C-A	TIM10	0.390269	0.381357	0.338064	-0.0333295	-0.207175
YDR228C	PCF11	1.22571	0.985629	1.31735	-0.314508	0.10402							YPR162C	ORC4	0.799414	0.715668	0.692518	-0.159653	-0.207091
YGL190C	CDC55	0.85856	0.558654	0.922529	-0.619964	0.103676							YBL057C	PTH2	0.525196	0.608555	0.455119	0.212531	-0.206613
YBR078W	ECM33	3.08649	2.37364	3.31629	-0.378866	0.103603							YOL009C	MDM12	0.387556	0.381196	0.335846	-0.0238742	-0.206604
YLR214W	FRE1	0.8182	0.695436	0.878985	-0.234536	0.103385							YAR003W	SWD1	1.31187	1.24273	1.13685	-0.0781121	-0.206576
YKL006C-A	SFT1	0.367631	0.300648	0.394905	-0.290182	0.103247							YPR120C	CLB5	0.71539	0.742927	0.620041	0.0544919	-0.206365
YLR438W	CAR2	2.19621	2.66622	2.35899	0.279778	0.103152							YNL330C	RPD3	1.89207	1.79975	1.64001	-0.0721652	-0.206264
YBR179C	FZO1	0.742743	0.624814	0.797768	-0.249437	0.103105							YKL041W	VPS24	2.32226	2.0243	2.01298	-0.198103	-0.206194
YDL238C	GUD1	1.10451	1.04061	1.1862	-0.0859753	0.102939							YDR399W	HPT1	0.306354	0.264848	0.265592	-0.210037	-0.205989
YNL289W	PCL1	0.309286	0.297785	0.33215	-0.0546684	0.102895							YJL189W	RPL39	0.0907553	0.104278	0.0786876	0.200376	-0.205844
YPL180W	TCO89	1.20939	1.01004	1.29828	-0.259864	0.102325							YLR172C	DPH5	1.0535	1.32748	0.913661	0.333503	-0.205457
YKL194C	MST1	0.549267	0.593568	0.589593	0.111906	0.102212							YBR034C	HMT1	0.30743	0.276139	0.266639	-0.154859	-0.205366
YER107C	GLE2	1.20754	1.14376	1.29585	-0.0782798	0.10183							YAR018C	KIN3	0.865369	0.805	0.750686	-0.104326	-0.205106
YJL012C	VTC4	0.853108	1.02738	0.915478	0.26817	0.101797							YEL038W	UTR4	1.38068	1.96022	1.19782	0.505639	-0.20497
YML120C	NDI1	0.957642	0.744287	1.02765	-0.363628	0.101789							YGR042W	YGR042W	0.541554	0.451127	0.469836	-0.263573	-0.204948
YHR188C	GPI16	1.14142	1.25105	1.22471	0.13231	0.101608							YKR037C	SPC34	0.459503	0.434435	0.398672	-0.0809365	-0.204872
YGR092W	DBF2	0.622003	0.606085	0.667318	-0.0374019	0.101453							YKL219W	COS9	0.827511	0.804177	0.718035	-0.0412644	-0.204724
YGL145W	TIP20	0.549946	0.43259	0.589996	-0.346288	0.101414							YGL030W	RPL30	0.471905	0.554806	0.409499	0.233487	-0.204637
YGL073W	HSF1	1.46815	1.16634	1.57497	-0.33202	0.101326							YGL126W	SCS3	0.686796	0.836535	0.5961	0.284543	-0.204326
YKR017C	HEL1	0.741206	0.637562	0.794873	-0.217309	0.10085							YKR060W	UTP30	0.527614	0.419	0.458051	-0.332533	-0.203975
YGR146C	ECL1	0.445877	0.341576	0.478038	-0.384436	0.10048							YIL134W	FLX1	0.268064	0.272116	0.232756	0.0216426	-0.203757
YML051W	GAL80	0.881281	0.830372	0.944615	-0.0858434	0.100125							YJR122W	IBA57	0.364412	0.289285	0.316424	-0.33308	-0.203712
YLR256W	HAP1	2.00209	1.19678	2.14549	-0.742354	0.0998001							YGL259W	YPS5	0.783042	0.696555	0.679943	-0.168853	-0.203676
YKR093W	PTR2	1.07398	0.894183	1.15089	-0.264323	0.0997869							YHR003C	TCD1	1.01154	0.930154	0.878689	-0.121019	-0.203135
YIL123W	SIM1	2.544	1.95706	2.72561	-0.378412	0.0994797							YER039C	HVG1	0.800671	0.854817	0.695558	0.0944057	-0.20304
YLL001W	DNM1	0.759371	0.709181	0.813543	-0.0986504	0.0994126							YHL006C	SHU1	0.311046	0.329036	0.270221	0.0811171	-0.202987
YNL199C	GCR2	1.36982	1.07913	1.46716	-0.344115	0.0990349							YBR119W	MUD1	0.260992	0.197244	0.226778	-0.404028	-0.202725
YGR243W	MPC3	0.249815	0.191696	0.2675	-0.382037	0.0986806							YFL001W	DEG1	0.576536	0.540367	0.500967	-0.0934722	-0.202697
YJR051W	OSM1	1.39771	1.38918	1.49649	-0.00883264	0.098516							YOR279C	RFM1	0.641725	0.553122	0.557614	-0.214357	-0.202688
YDR414C	ERD1	0.855935	0.931728	0.916218	0.122407	0.0981887							YDR035W	ARO3	1.32171	1.44342	1.14851	0.127079	-0.202647
YDL138W	RGT2	0.699595	0.552913	0.74881	-0.339468	0.0980793							YPL108W	YPL108W	0.491643	0.580718	0.427299	0.240228	-0.202365
YDR023W	SES1	1.44751	1.40323	1.5492	-0.0448203	0.0979456							YLR132C	USB1	0.529589	0.487258	0.460345	-0.120185	-0.202157
YML085C	TUB1	2.06601	2.02901	2.21069	-0.026072	0.0976499							YJL054W	TIM54	1.11981	1.05221	0.973529	-0.0898405	-0.201964
YDR189W	SLY1	0.969016	0.817453	1.03676	-0.245384	0.0974862							YOR280C	FSH3	1.4191	1.44979	1.23375	0.0308714	-0.201923
YGR198W	YPP1	0.555541	0.517864	0.594375	-0.101321	0.097481							YKR066C	CCP1	1.62304	1.72611	1.41113	0.0888293	-0.20185
YLR216C	CPR6	1.79746	1.97007	1.92291	0.132285	0.0973241							YML060W	OGG1	0.745812	0.748171	0.648468	0.00455628	-0.201776
YJL176C	SWI3	1.35826	1.05133	1.45295	-0.36954	0.097226							YDL230W	PTP1	0.95609	0.958509	0.831328	0.00364553	-0.201728
YLR399C	BDF1	0.932368	0.797605	0.997234	-0.225224	0.0970328							YAL008W	FUN14	3.85596	3.84911	3.35348	-0.00256527	-0.201429
YOL013C	HRD1	0.826521	0.800832	0.883885	-0.0455519	0.0968064							YML025C	YML6	0.546141	0.389432	0.475078	-0.487901	-0.201108
YDR219C	MFB1	0.663515	0.587643	0.70956	-0.175188	0.0967957							YDR252W	BTT1	0.572007	0.522077	0.497613	-0.131772	-0.201009
YJL141C	YAK1	1.04948	0.727554	1.12222	-0.528547	0.0966878							YLR011W	LOT6	0.321727	0.39012	0.279887	0.278079	-0.200993
YBR057C	MUM2	0.575681	0.572944	0.615572	-0.00687604	0.0966564							YJR025C	BNA1	2.38934	2.66844	2.07862	0.159381	-0.200987
YJL145W	SFH5	1.33005	1.48805	1.4222	0.161945	0.0966491							YER019W	ISC1	1.01917	1.16693	0.886667	0.195313	-0.200937
YGR286C	BIO2	0.880812	0.961793	0.941811	0.126892	0.0966023							YML014W	TRM9	2.28508	2.35811	1.98819	0.0453858	-0.200787
YDL155W	CLB3	0.811304	0.759846	0.86741	-0.0945346	0.0964726							YJL065C	DLS1	0.20467	0.248158	0.178103	0.277958	-0.200587
YOR340C	RPA43	0.892637	0.921657	0.9543	0.046157	0.0963693							YFL046W	FMP32	1.0683	1.08689	0.929742	0.0249007	-0.200409
YLR276C	DBP9	0.627529	0.615372	0.670704	-0.028222	0.0959955							YER128W	VFA1	0.311581	0.304615	0.271245	-0.0326216	-0.200012
YJL033W	HCA4	0.772068	0.66125	0.825186	-0.223531	0.0959922							YLR137W	RKM5	0.671914	0.68664	0.584945	0.0312776	-0.199975
YGR099W	TEL2	1.11345	1.15449	1.1899	0.0522277	0.0958046							YJR080C	AIM24	0.987894	0.906631	0.860179	-0.123842	-0.19972
YOR249C	APC5	1.13635	1.02033	1.21423	-0.155365	0.0956336							YNL156C	NSG2	0.779192	0.727165	0.678469	-0.0996951	-0.199696
YBL036C	YBL036C	2.40946	2.30292	2.57434	-0.0652407	0.0954949							YGL064C	MRH4	0.383737	0.329992	0.33415	-0.217688	-0.199621
YIL143C	SSL2	0.640585	0.587704	0.684338	-0.124301	0.095319							YJR068W	RFC2	0.968165	1.0014	0.843116	0.0486968	-0.199521
YJL212C	OPT1	1.14242	0.90232	1.22017	-0.340383	0.0949888							YIL007C	NAS2	0.284663	0.253754	0.247943	-0.165827	-0.199247
YGL045W	RIM8	0.653702	0.518928	0.697895	-0.3331	0.0943764							YNL035C	YNL035C	1.38889	1.28118	1.20973	-0.116463	-0.199242
YOR234C	RPL33B	0.199812	0.243483	0.213311	0.285182	0.0943191							YOL111C	MDY2	1.26309	1.32418	1.10028	0.0681359	-0.199093
YFL042C	YFL042C	1.47408	1.49671	1.57311	0.0219859	0.0938073							YGR031W	IMO32	1.04084	1.31553	0.906691	0.337893	-0.199064
YJL085W	EXO70	0.993577	0.820429	1.06032	-0.276253	0.0937914							YKR062W	TFA2	0.823601	0.839534	0.717476	0.027643	-0.199014
YGL003C	CDH1	0.658009	0.706568	0.702201	0.10272	0.0937768							YMR153W	NUP53	1.00066	0.942309	0.871781	-0.086683	-0.198918
YOR232W	MGE1	0.924701	0.8934	0.986702	-0.049682	0.0936264							YDL144C	YDL144C	1.64106	1.82945	1.42979	0.156786	-0.198823
YHR076W	PTC7	1.00986	1.08853	1.07756	0.108223	0.0936177							YLR100W	ERG27	1.31922	1.29851	1.14952	-0.0228237	-0.198651
YGL169W	SUA5	0.599054	0.617003	0.639178	0.0425925	0.0935323							YDL181W	INH1	1.60917	1.72182	1.40254	0.0976153	-0.19828
YGL055W	OLE1	0.287653	0.254065	0.306913	-0.179132	0.0934994							YKR092C	SRP40	0.922744	0.827035	0.804279	-0.157982	-0.198234
YGR166W	TRS65	0.552741	0.468971	0.58971	-0.237103	0.0934037							YDR306C	YDR306C	0.562067	0.468441	0.489951	-0.262873	-0.198105
YOR066W	MSA1	1.16507	0.813796	1.24261	-0.517678	0.0929584							YKL012W	PRP40	1.14709	0.958482	0.999942	-0.259155	-0.198061
YMR166C	YMR166C	0.626703	0.621332	0.66838	-0.012419	0.0928856							YDR253C	MET32	0.516224	0.433131	0.45002	-0.253195	-0.198008
YLL039C	UBI4	1.26711	1.10806	1.35135	-0.193503	0.092861							YKL060C	FBA1	2.88708	3.40748	2.51683	0.239097	-0.198001
YOR272W	YTM1	0.693674	0.737035	0.739704	0.0874764	0.0926911							YMR150C	IMP1	0.730673	0.860395	0.63703	0.235773	-0.197864
YDR447C	RPS17B	0.426719	0.527784	0.454977	0.306661	0.0925075							YPL144W	POC4	0.192442	0.255916	0.16778	0.411246	-0.197851
YML008C	ERG6	1.66306	1.83383	1.77304	0.14102	0.092387							YJL091C	GWT1	0.431351	0.365434	0.376109	-0.239251	-0.197712
YOR310C	NOP58	0.964039	0.998161	1.02777	0.0501817	0.092353							YDL146W	LDB17	0.65737	0.486376	0.573187	-0.434635	-0.1977
YLR452C	SST2	0.925007	0.728215	0.986082	-0.3451	0.0922433							YNL155W	CUZ1	1.50167	1.38735	1.3094	-0.114238	-0.197659
YGL066W	SGF73	1.30537	0.873375	1.39151	-0.579781	0.0922009							YDL104C	QRI7	0.50188	0.461367	0.437667	-0.121429	-0.197511
YPR135W	CTF4	1.11642	1.09474	1.18978	-0.0282977	0.0918119							YNL244C	SUI1	0.480358	0.478884	0.418946	-0.00443363	-0.197345
YER005W	YND1	0.954023	0.948876	1.01671	-0.00780474	0.0918055							YPL203W	TPK2	2.00888	1.83792	1.75224	-0.128319	-0.197192
YMR048W	CSM3	2.12483	2.37271	2.26432	0.15919	0.0917301							YKR097W	PCK1	0.235551	0.237481	0.205459	0.0117708	-0.197186
YMR194W	RPL36A	0.204014	0.275893	0.217388	0.435441	0.0916037							YBL035C	POL12	1.12771	1.09501	0.983727	-0.04245	-0.19707
YBR041W	FAT1	0.736925	0.757663	0.785171	0.0400383	0.0914873							YEL011W	GLC3	1.2361	1.04233	1.07835	-0.245993	-0.196979
YLR135W	SLX4	0.743402	0.585687	0.792022	-0.344014	0.0913976							YGR161C	RTS3	0.655787	0.485102	0.5722	-0.434937	-0.196706
YOR005C	DNL4	0.778786	0.657531	0.82955	-0.244169	0.0911014							YIR026C	YVH1	0.747559	0.720785	0.652356	-0.0526174	-0.196527
YGR214W	RPS0A	1.70263	1.84409	1.81316	0.115146	0.0907465							YPR057W	BRR1	0.756157	0.769707	0.65988	0.0256243	-0.196482
YLR113W	HOG1	0.946809	1.01879	1.00811	0.105713	0.0905131							YAL010C	MDM10	0.841789	0.622105	0.735013	-0.436299	-0.195688
YDR284C	DPP1	1.51575	1.58167	1.6136	0.0614204	0.0902549							YER183C	FAU1	0.257563	0.328851	0.224894	0.352507	-0.195684
YPR161C	SGV1	0.857977	0.827315	0.913272	-0.0525027	0.0901055							YHR163W	SOL3	1.464	1.65148	1.27836	0.173847	-0.195615
YPL119C	DBP1	1.62181	1.13548	1.72625	-0.514304	0.0900373							YLR105C	SEN2	0.665289	0.562664	0.581025	-0.241709	-0.195382
YMR318C	ADH6	1.82427	2.20837	1.94124	0.275668	0.089663							YJL124C	LSM1	1.19345	1.08948	1.04232	-0.131496	-0.195337
YOL025W	LAG2	0.595244	0.552709	0.633355	-0.10696	0.089532							YAL054C	ACS1	0.425548	0.44151	0.371661	0.0531245	-0.195334
YIR039C	YPS6	0.817778	0.657885	0.87	-0.313875	0.0893056							YKL098W	MTC2	0.947691	0.855467	0.827706	-0.147705	-0.195298
YKR044W	UIP5	0.621646	0.524663	0.661182	-0.244701	0.0889557							YIR025W	MND2	2.12769	1.63426	1.8584	-0.380651	-0.195226
YLR048W	RPS0B	1.31699	1.40842	1.40067	0.0968376	0.0888734							YER122C	GLO3	1.32457	1.24066	1.15714	-0.0944178	-0.194959
YOR081C	TGL5	2.11713	1.46522	2.25154	-0.530993	0.0887962							YGR216C	GPI1	0.507014	0.449824	0.443014	-0.172666	-0.194674
YLR020C	YEH2	1.31853	1.17061	1.40222	-0.17167	0.0887811							YDR260C	SWM1	1.43859	1.33716	1.25701	-0.105489	-0.194665
YJR035W	RAD26	3.52895	1.9732	3.75264	-0.838702	0.0886674							YHR101C	BIG1	0.589732	0.439285	0.515335	-0.424902	-0.194549
YBR213W	MET8	0.294041	0.34321	0.312632	0.223074	0.0884486							YLR005W	SSL1	1.38247	1.30112	1.20814	-0.0874931	-0.19446
YKL146W	AVT3	0.857388	0.999251	0.911575	0.220899	0.0884127							YIL162W	SUC2	1.12572	1.14291	0.983809	0.0218619	-0.194401
YDR492W	IZH1	0.89919	0.743517	0.955845	-0.274261	0.0881502							YDL179W	PCL9	0.680568	0.539951	0.594824	-0.333911	-0.194277
YKR011C	YKR011C	0.602804	0.522638	0.640735	-0.205876	0.0880391							YMR193W	MRPL24	0.505116	0.415907	0.44151	-0.280353	-0.194169
[truncated: 3,474 more rows]

## Sheet: 5I
List of 54 genes with specific increased translation in R28P-30A									List of 525 genes with specific decreased translation in R28P-30A									List of 244 genes with specific increased translation in R28P-30B									List of 136 genes with specific decreased translation in R28P-30B
[truncated: 525 more rows]

[truncated: 2 more sheets: 5J, 5K]
