# Supplementary material for: Duplicated ribosomal protein paralogs promote alternative translation and drug resistance
Source: Nat Commun. 2022 Aug 23;13:4938. doi: 10.1038/s41467-022-32717-y (PMC9399092; doi:10.1038/s41467-022-32717-y)
Supplement: Supplementary file 10 — Source Data [file 41467_2022_32717_MOESM10_ESM.zip › Source Data/Malik 2022 raw data Fig6.xlsx]

## Sheet: 6B
N-terminal peptides of uL30
Sequence	Length	Modifications	Gene names	Experiment	Intensity	Total Intensity	Acetylated Intensity sum	% Acetylated		% of N-terminal acetylation								pseudo-broken scale (value of 100% set to 30)
AAEKILTPESQLK	13	Carbamyl (K)	RPL7A	17Mathieu_L7_AA_LysC	13879000	71443000	0	0
AAEKILTPESQLK	13	Carbamyl (N-term)	RPL7A	17Mathieu_L7_AA_LysC	57564000
AAEKILTPESQLK	13	Carbamyl (N-term),Carbamyl (K)	RPL7A	20Mathieu_2_AA_LysC	13832000	13832000	0	0		strain	target	Avg	N1	N2	N3	N4		strain	target	Avg	N1	N2	N3	N4
AAEKILTPESQLK	13	Unmodified	RPL7A	WT TE-1	264230000	2066740000	240770000	11.6497		Wt	uL30A	10.6477	11.6497	9.1053	10.18	11.6559		Wt	uL30A	10.6477	11.6497	9.1053	10.18	11.6559
AAEKILTPESQLK	13	Unmodified	RPL7A	WT TE-1	110040000						uL30B	100	100	100	100	100			uL30B	30	30	30	30	30
AAEKILTPESQLK	13	Acetyl (Protein N-term)	RPL7A	WT TE-1	240770000					ul30aa	uL30A	0	0	0				ul30aa	uL30A	0	0	0
AAEKILTPESQLK	13	Carbamyl (N-term)	RPL7A	WT TE-1	1451700000						uL30B								uL30B
AAEKILTPESQLK	13	Unmodified	RPL7A	WT TE-2	445010000	3935157000	358308000	9.1053		uL30bb	uL30A							uL30bb	uL30A
AAEKILTPESQLK	13	Unmodified	RPL7A	WT TE-2	158100000						uL30B	100	100	100					uL30B	30	30	30
AAEKILTPESQLK	13	Carbamyl (K)	RPL7A	WT TE-2	269830000
AAEKILTPESQLK	13	Acetyl (Protein N-term)	RPL7A	WT TE-2	261480000
AAEKILTPESQLK	13	Carbamyl (N-term)	RPL7A	WT TE-2	1763000000
AAEKILTPESQLK	13	Carbamyl (N-term),Carbamyl (K)	RPL7A	WT TE-2	155270000
AAEKILTPESQLKK	14	Unmodified	RPL7A	WT TE-2	53549000
AAEKILTPESQLKK	14	Carbamyl (K)	RPL7A	WT TE-2	135700000
AAEKILTPESQLKK	14	Acetyl (Protein N-term)	RPL7A	WT TE-2	96828000
AAEKILTPESQLKK	14	Carbamyl (N-term)	RPL7A	WT TE-2	596390000
AAEKILTPESQLK	13	Unmodified	RPL7A	WT untreated-1	421790000	3420220000	348180000	10.18
AAEKILTPESQLK	13	Unmodified	RPL7A	WT untreated-1	1005800000
AAEKILTPESQLK	13	Carbamyl (K)	RPL7A	WT untreated-1	260740000
AAEKILTPESQLK	13	Acetyl (Protein N-term)	RPL7A	WT untreated-1	248580000
AAEKILTPESQLK	13	Carbamyl (N-term)	RPL7A	WT untreated-1	1148500000
AAEKILTPESQLK	13	Carbamyl (N-term),Carbamyl (K)	RPL7A	WT untreated-1	102980000
AAEKILTPESQLKK	14	Unmodified	RPL7A	WT untreated-1	132230000
AAEKILTPESQLKK	14	Acetyl (Protein N-term)	RPL7A	WT untreated-1	99600000
AAEKILTPESQLK	13	Unmodified	RPL7A	WT untreated-2	502080000	4251160825	495510000	11.6559
AAEKILTPESQLK	13	Unmodified	RPL7A	WT untreated-2	175900000
AAEKILTPESQLK	13	Carbamyl (K)	RPL7A	WT untreated-2	214180000
AAEKILTPESQLK	13	Acetyl (Protein N-term)	RPL7A	WT untreated-2	369110000
AAEKILTPESQLK	13	Carbamyl (N-term)	RPL7A	WT untreated-2	1750000000
AAEKILTPESQLK	13	Carbamyl (N-term),Carbamyl (K)	RPL7A	WT untreated-2	139700000
AAEKILTPESQLKK	14	Unmodified	RPL7A	WT untreated-2	131180000
AAEKILTPESQLKK	14	Unmodified	RPL7A	WT untreated-2	77003000
AAEKILTPESQLKK	14	Acetyl (Protein N-term)	RPL7A	WT untreated-2	126400000
AAEKILTPESQLKK	14	Carbamyl (N-term)	RPL7A	WT untreated-2	645280000
AAEKILTPESQLKK	14	Carbamyl (N-term),Carbamyl (K)	RPL7A	WT untreated-2	62051000
AAEKILTPESQLKK	14	Carbamyl (N-term),Carbamyl (K)	RPL7A	WT untreated-2	58249000
STEKILTPESQLK	13	Acetyl (Protein N-term)	RPL7B	17Mathieu_L7_BB_LysC	60946000	70026700	70026700	100
STEKILTPESQLK	13	Acetyl (Protein N-term),Carbamyl (K)	RPL7B	17Mathieu_L7_BB_LysC	9080700
STEKILTPESQLK	13	Acetyl (Protein N-term)	RPL7B	20Mathieu_2_BB_LysC	35857000	53829000	53829000	100
STEKILTPESQLK	13	Acetyl (Protein N-term),Carbamyl (K)	RPL7B	20Mathieu_2_BB_LysC	17972000
STEKILTPESQLK	13	Acetyl (Protein N-term)	RPL7B	WT TE-1	290470000	290470000	290470000	100
STEKILTPESQLK	13	Acetyl (Protein N-term)	RPL7B	WT TE-2	390400000	390400000	390400000	100
STEKILTPESQLK	13	Acetyl (Protein N-term)	RPL7B	WT untreated-1	348820000	348820000	348820000	100
STEKILTPESQLK	13	Acetyl (Protein N-term)	RPL7B	WT untreated-2	546740000	546740000	546740000	100

## Sheet: 6C
N-terminal peptides of uL30											N-terminal peptide intensity sum
Sequence	Length	Modifications	Gene names	Experiment	Intensity	Total Intensity	Acetylated Intensity sum	Non-acetylated Intensity sum				Acetylated	Non-Acetylated		Non-Acetylated uL30A / Acetylated uL30B
AAEKILTPESQLK	13	Unmodified	RPL7A	wt_60S_2	145330000	2223889000		2223889000		uL30A	60S-2		2223889000
AAEKILTPESQLK	13	Unmodified	RPL7A	wt_60S_2	792760000						P3-2	779650000	8148832000			60S-2	60S-3	geomean
AAEKILTPESQLK	13	Carbamyl (K)	RPL7A	wt_60S_2	123870000						60S-3	48360000	1917740000		Light fractions	42.613	30.1366	35.8359
AAEKILTPESQLK	13	Carbamyl (N-term)	RPL7A	wt_60S_2	768530000						P3-3	280450000	3314006000		Heavy fractions	5.40302	6.691	6.01262
AAEKILTPESQLK	13	Carbamyl (N-term),Carbamyl (K)	RPL7A	wt_60S_2	59207000											P3-2	P3-3
AAEKILTPESQLKK	14	Carbamyl (K)	RPL7A	wt_60S_2	67552000
AAEKILTPESQLKK	14	Unmodified	RPL7A	wt_60S_2	162460000					uL30B	60S-2	52188000	35922000
AAEKILTPESQLKK	14	Unmodified	RPL7A	wt_60S_2	104180000						P3-2	1508200000
AAEKILTPESQLK	13	Unmodified	RPL7A	wt_P3_2	490290000	8928482000	779650000	8148832000			60S-3	63635000	30506000
AAEKILTPESQLK	13	Carbamyl (K)	RPL7A	wt_P3_2	38094000						P3-3	495293000
AAEKILTPESQLK	13	Carbamyl (K)	RPL7A	wt_P3_2	724220000
AAEKILTPESQLK	13	Carbamyl (K)	RPL7A	wt_P3_2	3700900000						Non-Acetylated uL30A / Acetylated uL30B
AAEKILTPESQLK	13	Acetyl (Protein N-term)	RPL7A	wt_P3_2	627260000						60S-2	42.613
AAEKILTPESQLK	13	Carbamyl (N-term),Carbamyl (K)	RPL7A	wt_P3_2	388720000						P3-2	5.40302
AAEKILTPESQLKK	14	Carbamyl (K)	RPL7A	wt_P3_2	201950000						60S-3	30.1366
AAEKILTPESQLKK	14	Carbamyl (K)	RPL7A	wt_P3_2	374130000						P3-3	6.691
AAEKILTPESQLKK	14	Carbamyl (N-term)	RPL7A	wt_P3_2	1203600000
AAEKILTPESQLKK	14	Carbamyl (N-term),Carbamyl (K)	RPL7A	wt_P3_2	66198000
AAEKILTPESQLKK	14	Unmodified	RPL7A	wt_P3_2	498200000
AAEKILTPESQLKK	14	Unmodified	RPL7A	wt_P3_2	321000000
AAEKILTPESQLKK	14	Acetyl (Protein N-term)	RPL7A	wt_P3_2	152390000
AAEKILTPESQLKK	14	2 Carbamyl (K)	RPL7A	wt_P3_2	141530000
AAEKILTPESQLK	13	Unmodified	RPL7A	wt_60S_3	761330000	1966100000	48360000	1917740000
AAEKILTPESQLK	13	Unmodified	RPL7A	wt_60S_3	121950000
AAEKILTPESQLK	13	Carbamyl (K)	RPL7A	wt_60S_3	109380000
AAEKILTPESQLK	13	Acetyl (Protein N-term)	RPL7A	wt_60S_3	48360000
AAEKILTPESQLK	13	Carbamyl (N-term)	RPL7A	wt_60S_3	816990000
AAEKILTPESQLKK	14	Unmodified	RPL7A	wt_60S_3	108090000
AAEKILTPESQLK	13	Unmodified	RPL7A	wt_P3_3	51817000	3594456000	280450000	3314006000
AAEKILTPESQLK	13	Unmodified	RPL7A	wt_P3_3	225780000
AAEKILTPESQLK	13	Carbamyl (K)	RPL7A	wt_P3_3	467250000
AAEKILTPESQLK	13	Acetyl (Protein N-term)	RPL7A	wt_P3_3	280450000
AAEKILTPESQLK	13	Carbamyl (N-term)	RPL7A	wt_P3_3	1603000000
AAEKILTPESQLK	13	Carbamyl (N-term),Carbamyl (K)	RPL7A	wt_P3_3	247120000
AAEKILTPESQLKK	14	Carbamyl (K)	RPL7A	wt_P3_3	245510000
AAEKILTPESQLKK	14	Carbamyl (N-term)	RPL7A	wt_P3_3	428790000
AAEKILTPESQLKK	14	Carbamyl (N-term),Carbamyl (K)	RPL7A	wt_P3_3	44739000
STEKILTPESQLK	13	Unmodified	RPL7B	wt_60S_2	35922000	88110000	52188000	35922000
STEKILTPESQLKK	14	Acetyl (Protein N-term)	RPL7B	wt_60S_2	52188000
STEKILTPESQLK	13	Acetyl (Protein N-term)	RPL7B	wt_P3_2	1180700000	1508200000	1508200000	0
STEKILTPESQLK	13	Acetyl (Protein N-term),Carbamyl (K)	RPL7B	wt_P3_2	111230000
STEKILTPESQLKK	14	Acetyl (Protein N-term)	RPL7B	wt_P3_2	216270000
STEKILTPESQLK	13	Unmodified	RPL7B	wt_60S_3	30506000	94141000	63635000	30506000
STEKILTPESQLKK	14	Acetyl (Protein N-term)	RPL7B	wt_60S_3	63635000
STEKILTPESQLK	13	Acetyl (Protein N-term)	RPL7B	wt_P3_3	375870000	495293000	495293000	0
STEKILTPESQLK	13	Acetyl (Protein N-term),Carbamyl (K)	RPL7B	wt_P3_3	67824000
STEKILTPESQLKK	14	Acetyl (Protein N-term)	RPL7B	wt_P3_3	51599000

## Sheet: 6D
N-terminal peptides of uL30										% N-terminal acetylation
Sequence	Length	Modifications	Gene names	Experiment	Intensity	Total Intensity	Acetylated Intensity sum	% Acetylated				N1	N2	N3	N4	avg
AAEKILTPESQLK	13	Unmodified	RPL7A	BABB-A3al-3	302370000	5454480000	560890000	10.2831			uL30A	10.18	11.6559	11.6497	9.1053	10.6477		WT data from Fig. 6b
AAEKILTPESQLK	13	Unmodified	RPL7A	BABB-A3al-3	119400000						uL30B	100	100	100	100	100		WT data from Fig. 6b
AAEKILTPESQLK	13	Carbamyl (K)	RPL7A	BABB-A3al-3	646080000						uL30B-5'A	10.2831	9.6952	8.8031		9.5938
AAEKILTPESQLK	13	Acetyl (Protein N-term)	RPL7A	BABB-A3al-3	408380000
AAEKILTPESQLK	13	Carbamyl (N-term)	RPL7A	BABB-A3al-3	1866400000
AAEKILTPESQLK	13	Carbamyl (N-term),Carbamyl (K)	RPL7A	BABB-A3al-3	371520000
AAEKILTPESQLKK	14	Carbamyl (K)	RPL7A	BABB-A3al-3	264030000
AAEKILTPESQLKK	14	Acetyl (Protein N-term)	RPL7A	BABB-A3al-3	152510000
AAEKILTPESQLKK	14	Carbamyl (N-term)	RPL7A	BABB-A3al-3	264030000
AAEKILTPESQLKK	14	Carbamyl (N-term)	RPL7A	BABB-A3al-3	878640000
AAEKILTPESQLKK	14	Carbamyl (N-term),Carbamyl (K)	RPL7A	BABB-A3al-3	94519000
AAEKILTPESQLKK	14	Carbamyl (N-term),Carbamyl (K)	RPL7A	BABB-A3al-3	86601000
AAEKILTPESQLK	13	Unmodified	RPL7A	BABB-A6A-1	221000000	5543983000	537500000	9.6952
AAEKILTPESQLK	13	Unmodified	RPL7A	BABB-A6A-1	444560000
AAEKILTPESQLK	13	Carbamyl (K)	RPL7A	BABB-A6A-1	526010000
AAEKILTPESQLK	13	Acetyl (Protein N-term)	RPL7A	BABB-A6A-1	386750000
AAEKILTPESQLK	13	Carbamyl (N-term)	RPL7A	BABB-A6A-1	2002300000
AAEKILTPESQLK	13	Carbamyl (N-term),Carbamyl (K)	RPL7A	BABB-A6A-1	221560000
AAEKILTPESQLKK	14	Unmodified	RPL7A	BABB-A6A-1	116070000
AAEKILTPESQLKK	14	Carbamyl (K)	RPL7A	BABB-A6A-1	288020000					pseudo-broken scale (value of 100% set to 30)
AAEKILTPESQLKK	14	Acetyl (Protein N-term)	RPL7A	BABB-A6A-1	150750000							N1	N2	N3	N4	avg
AAEKILTPESQLKK	14	Carbamyl (N-term)	RPL7A	BABB-A6A-1	875750000						uL30A	10.18	11.6559	11.6497	9.1053	10.6477		WT data from Fig. 6b
AAEKILTPESQLKK	14	Carbamyl (N-term),Carbamyl (K)	RPL7A	BABB-A6A-1	214900000						uL30B	30	30	30	30	30		WT data from Fig. 6b
AAEKILTPESQLKK	14	Carbamyl (N-term),Carbamyl (K)	RPL7A	BABB-A6A-1	96313000						uL30B-5'A	10.2831	9.6952	8.8031		9.5938
AAEKILTPESQLK	13	Unmodified	RPL7A	BABB-E2A-2	432030000	6636070000	584180000	8.8031
AAEKILTPESQLK	13	Unmodified	RPL7A	BABB-E2A-2	140180000
AAEKILTPESQLK	13	Carbamyl (K)	RPL7A	BABB-E2A-2	688090000
AAEKILTPESQLK	13	Acetyl (Protein N-term)	RPL7A	BABB-E2A-2	427470000
AAEKILTPESQLK	13	Carbamyl (N-term)	RPL7A	BABB-E2A-2	2207600000
AAEKILTPESQLK	13	Carbamyl (N-term),Carbamyl (K)	RPL7A	BABB-E2A-2	374220000
AAEKILTPESQLKK	14	Unmodified	RPL7A	BABB-E2A-2	75487000
AAEKILTPESQLKK	14	Carbamyl (K)	RPL7A	BABB-E2A-2	292520000
AAEKILTPESQLKK	14	Acetyl (Protein N-term)	RPL7A	BABB-E2A-2	156710000
AAEKILTPESQLKK	14	Carbamyl (N-term)	RPL7A	BABB-E2A-2	292520000
AAEKILTPESQLKK	14	Carbamyl (N-term)	RPL7A	BABB-E2A-2	1016700000
AAEKILTPESQLKK	14	Carbamyl (N-term),Carbamyl (K)	RPL7A	BABB-E2A-2	285150000
AAEKILTPESQLKK	14	Carbamyl (N-term),Carbamyl (K)	RPL7A	BABB-E2A-2	157130000
AAEKILTPESQLKK	14	Carbamyl (N-term),Carbamyl (K)	RPL7A	BABB-E2A-2	90263000

## Sheet: 6E
Staurosporine effect on growth (doubling time untreated/treated)
	WT	uL30B-5'A
n biol	4	6
geomean	0.435763	0.317463
values	0.430917	0.315201
	0.402311	0.309573
	0.474139	0.331096
	0.438674	0.314411
		0.277326
		0.363388
two-tailed t-test assuming unequal variance
	0.000600116
	***

## Sheet: 6F
Translation Index by qPCR (HP/LP)
	Swi1	Flo11	Rpa190	Glt1	Ybt1
length	3945	4104	4995	6438	4986
wt1	1.07093	0.725491	0.963708	0.514069	1.09188
wt2	0.665122	0.799008	0.76034	0.424159	0.818237
wt3			0.683827	0.772532	1.11087
B-Ant1	0.63962	0.604946	0.714869	0.386065	1.02579
B-Ant2	0.818664	0.615618	0.634742	0.492588	0.713192
B-Ant3		0.62676	0.53384	0.431676	1.00297
B-Ant4					0.913178
geomean
	Swi1	Flo11	Rpa190	Glt1	Ybt1		two-tailed paired ttest
WT	0.84398	0.761362	0.794267	0.552275	0.997485		0.000627925
uL30B-Ant	0.723626	0.61571	0.623369	0.434611	0.904747		***
ratio	0.857397	0.808696	0.784835	0.786946	0.907029

## Sheet: 6G
RNA quantification by electrophoresis (ng/ul)
	total RNA	18S	25S	18S/total	25S/total
wt1	49.7	12.8	25.6	0.257545	0.515091
wt2	67.9	17.6	31	0.259205	0.456554
wt geomean				0.258374	0.48494
uL30B-Ant1	57	15.3	31.5	0.268421	0.552632
uL30B-Ant2	54	15	27.9	0.277778	0.516667
uL30B-Ant3	59.8	15.5	29.9	0.259197	0.5
Normalized to WT
		n1	n2	n3	geomean
18S	WT	0.996794	1.00322		1
18S	uL30B-Ant	1.03889	1.0751	1.00319	1.03864
25S	WT	1.06217	0.941465		1
25S	uL30B-Ant	1.13959	1.06542	1.03106	1.07775
