# Supplementary material for: Duplicated ribosomal protein paralogs promote alternative translation and drug resistance
Source: Nat Commun. 2022 Aug 23;13:4938. doi: 10.1038/s41467-022-32717-y (PMC9399092; doi:10.1038/s41467-022-32717-y)
Supplement: Supplementary file 10 — Source Data [file 41467_2022_32717_MOESM10_ESM.zip › Source Data/Malik 2022 raw data Supplementary Fig10.xlsx]

## Sheet: S10
Doubling time ratios (Untreated/Treated)
Caffeine effect rel to Yc
	N1	N2	N3	geomean
WT	0.462594	0.54985	0.509259	0.505973
RPL7b∆	0.395125	0.366013	0.384275
L7AA	0.36489	0.420778	0.455737
RPL7a∆	0.688481	0.695348	0.655775
L7BB	0.65193	0.635672	0.76683
Ketoconazole effect rel to Yc
	N1	N2	N3
WT	0.363161	0.392255	0.380168	0.378339
RPL7b∆	0.320938	0.313205	0.304364
L7AA	0.310952	0.292549	0.298628
RPL7a∆	0.602678	0.595559	0.562628
L7BB	0.65193	0.629396	0.6174
Treatment effect relative to WT
Caffeine effect rel to WT
	N1	N2	N3	geomean	stdev
WT	0.914265	1.08672	1.00649	1	0.0862958
RPL7b∆	0.780921	0.723384	0.759477	0.754218	0.029078
L7AA	0.721164	0.831622	0.900713	0.814421	0.0905652
RPL7a∆	1.36071	1.37428	1.29607	1.34324	0.041792
L7BB	1.28847	1.25634	1.51555	1.3487	0.141301
Ketoconazole effect rel to WT
	N1	N2	N3	geomean	stdev
WT	0.959882	1.03678	1.00483	1	0.038633
RPL7b∆	0.848281	0.827841	0.804473	0.826671	0.0219203
L7AA	0.821888	0.773245	0.789312	0.794559	0.0247839
RPL7a∆	1.59296	1.57414	1.4871	1.5507	0.0564737
L7BB	1.72314	1.66358	1.63187	1.67243	0.0463363
