# Supplementary material for: Duplicated ribosomal protein paralogs promote alternative translation and drug resistance
Source: Nat Commun. 2022 Aug 23;13:4938. doi: 10.1038/s41467-022-32717-y (PMC9399092; doi:10.1038/s41467-022-32717-y)
Supplement: Supplementary file 10 — Source Data [file 41467_2022_32717_MOESM10_ESM.zip › Source Data/Malik 2022 raw data Supplementary Fig11.xlsx]

## Sheet: S11A
			Avg Trans Index							avg TI
gene_id	gene_name	ORF length	WT	AA	BB		Percentile length	Longest mRNA in bin (nt)	n of ORFs in bin	WT	ul30aa	ul30bb
YOR302W	YOR302W	75	0.62877	0.585834	0.867808		10	462	526	0.560683	0.55987	0.401832
YDL184C	RPL41A	75	0.0435705	0.0465259	0.0666562		20	669	525	0.91469	0.934649	0.694562
YDL133C-A	RPL41B	75	0.0178359	0.0223797	0.0279312		30	879	525	0.914482	0.937185	0.923307
YJL077W-A	YJL077W-A	84	0.70021	0.540425	0.74955		40	1059	525	0.9291	0.931283	1.07864
YPL152W-A	YPL152W-A	96	0.225225	0.145855	0.360061		50	1272	525	0.953984	0.954873	1.24633
YDR461W	MFA1	108	0.191453	0.178021	0.21769		60	1497	525	0.943261	0.937979	1.31738
YDL232W	OST4	108	0.0907564	0.0949725	0.117737		70	1761	525	0.865151	0.856264	1.29065
YER053C-A	YER053C-A	111	0.231882	0.167323	0.221526		80	2139	525	0.906711	0.868558	1.34377
YNL145W	MFA2	114	0.53523	0.42867	0.552529		90	2850	525	0.953722	0.884471	1.4686
YCR024C-A	PMP1	120	2.17299	2.03377	2.63698		100	14730	526	1.18247	0.990864	1.7133
YEL017C-A	PMP2	129	1.385	1.33922	1.9388
YNL130C-A	DGR1	144	0.243537	0.303216	0.289531
YOR161C-C	YOR161C-C	144	0.300062	0.499473	0.559951
YPR133W-A	TOM5	150	0.0908779	0.0942071	0.0883162
YDR034W-B	YDR034W-B	153	0.186638	0.192264	0.202061
YJL189W	RPL39	153	0.104336	0.113152	0.0513729
YJL205C	NCE101	162	0.113819	0.10156	0.10224
YOR394C-A	YOR394C-A	165	1.21245	1.09729	1.62689
YDR276C	PMP3	165	0.379393	0.353798	0.271242
YAR020C	PAU7	165	0.447953	0.42244	0.569355
YHR050W-A	YHR050W-A	168	1.69934	1.61381	0.534498
YDL061C	RPS29B	168	0.129897	0.143216	0.0723286
YLR388W	RPS29A	168	0.104292	0.118665	0.0453653
YHR072W-A	NOP10	174	0.161091	0.159849	0.151138
YDL067C	COX9	177	0.312444	0.269775	0.187459
YMR251W-A	HOR7	177	0.328345	0.30986	0.111339
YML081C-A	ATP18	177	0.381411	0.36632	0.310983
YFR032C-A	RPL29	177	0.133432	0.149707	0.0538871
YMR256C	COX7	180	0.231759	0.214993	0.156961
YNL070W	TOM7	180	0.202677	0.217325	0.186544
YHR055C	CUP1-2	183	0.258253	0.213031	0.0900898
YOL052C-A	DDR2	183	0.487331	0.427283	0.231246
YOR045W	TOM6	183	0.183207	0.167834	0.0921288
YPL271W	ATP15	186	0.129407	0.114028	0.0913106
YLR287C-A	RPS30A	189	0.115288	0.125621	0.0633002
YOR182C	RPS30B	189	0.107481	0.126806	0.0652743
YLR262C-A	TMA7	192	0.223633	0.242526	0.139888
YBR162W-A	YSY6	195	0.620375	0.550735	0.753005
YOR032W-A	YOR032W-A	198	0.592616	0.519583	0.704544
YGR183C	QCR9	198	0.159089	0.144434	0.157214
YDR119W-A	COX26	198	0.149483	0.163348	0.114434
YBR056W-A	YBR056W-A	198	0.224262	0.245275	0.235315
YPR036W-A	SPO24	201	0.330887	0.261382	0.257134
YOR167C	RPS28A	201	0.133364	0.150736	0.0627623
YLR264W	RPS28B	201	0.231883	0.263434	0.131323
YMR174C	PAI3	204	0.499169	0.418449	0.412701
YML058W-A	HUG1	204	1.20281	1.05766	0.256702
YPL096C-A	ERI1	204	0.213511	0.18876	0.21187
YPL189C-A	COA2	204	0.162984	0.146785	0.225104
YOL077W-A	ATP19	204	0.175614	0.181232	0.122892
YKL138C-A	HSK3	207	0.792408	0.639854	0.465283
YLL009C	COX17	207	0.0897846	0.102123	0.0911834
YHR143W-A	RPC10	210	0.188546	0.190367	0.220534
YOR210W	RPB10	210	0.342143	0.352322	0.255699
YML129C	COX14	210	0.0875448	0.0921741	0.127745
YML009C	MRPL39	210	0.102293	0.108167	0.0973686
YDR320C-A	DAD4	216	0.0938374	0.0876801	0.108347
YDR079C-A	TFB5	216	0.369119	0.359667	0.313543
YNL024C-A	KSH1	216	0.582667	0.568262	0.500019
YNR032C-A	HUB1	219	0.444016	0.407864	0.32979
YNL259C	ATX1	219	0.189146	0.177606	0.12886
YEL059C-A	SOM1	222	0.237141	0.212258	0.290157
YHR199C-A	NBL1	222	0.37736	0.370402	0.506634
YAR029W	YAR029W	222	0.462398	0.463082	0.713122
YCL005W-A	VMA9	222	0.359801	0.372125	0.236591
YMR194C-B	CMC4	222	0.128466	0.150351	0.14938
YNL015W	PBI2	225	1.09622	1.01326	0.338686
YDR210W	YDR210W	225	0.292317	0.286943	0.154236
YCR075W-A	YCR075W-A	225	0.259352	0.28573	0.246867
YOR304C-A	BIL1	228	0.132645	0.140295	0.164881
YHR001W-A	QCR10	231	0.317332	0.262062	0.234553
YGR105W	VMA21	231	0.666565	0.672642	0.359146
YFL017W-A	SMX2	231	0.174397	0.189094	0.153705
YLR395C	COX8	234	0.295458	0.270619	0.150227
YLR325C	RPL38	234	0.304199	0.299038	0.149936
YDR139C	RUB1	234	0.246495	0.254413	0.220363
YCR020W-B	HTL1	234	0.137141	0.149181	0.155119
YDR379C-A	SDH6	237	0.267773	0.217566	0.265572
YDR525W-A	SNA2	237	0.222402	0.190603	0.19502
YMR175W	SIP18	237	0.269081	0.266123	0.27321
YBR058C-A	TSC3	240	0.417858	0.395687	0.256839
YDR086C	SSS1	240	0.652219	0.667855	0.239562
YDL160C-A	MHF2	240	0.242245	0.291837	0.26388
YER087C-B	SBH1	246	0.372314	0.341414	0.262627
YHR021C	RPS27B	246	0.437569	0.432707	0.134345
YKL156W	RPS27A	246	0.189893	0.202105	0.112992
YBL071W-A	KTI11	246	0.203669	0.235212	0.27212
YLR038C	COX12	249	0.532828	0.555605	0.195122
YGR008C	STF2	252	1.08959	0.838171	0.369208
YMR122W-A	YMR122W-A	252	0.264675	0.227234	0.16126
YDL181W	INH1	255	1.47016	1.32353	0.50996
YBR085C-A	YBR085C-A	255	0.610801	0.572737	0.263216
YER180C-A	SLO1	255	0.307415	0.314377	0.443916
YNL138W-A	YSF3	255	0.226993	0.23414	0.177463
YJL062W-A	COA3	255	0.333106	0.351845	0.240513
YLR363W-A	YLR363W-A	255	0.248416	0.275825	0.26724
YLR327C	TMA10	258	0.48185	0.3118	0.231279
YGL226C-A	OST5	258	0.367228	0.339456	0.261639
YDL130W-A	STF1	258	1.38342	1.32024	0.528286
YDR378C	LSM6	258	0.200085	0.206315	0.181211
YER074W-A	YOS1	258	0.365902	0.386327	0.282067
YMR286W	MRPL33	258	0.144485	0.152554	0.163866
YKL053C-A	MDM35	258	0.38625	0.434251	0.354731
YPR182W	SMX3	258	0.329981	0.404588	0.315296
YNL211C	YNL211C	258	0.0810158	0.105557	0.124605
YGL032C	AGA2	261	0.409231	0.356625	0.329561
YGR037C	ACB1	261	0.749572	0.774961	0.247741
YLR099W-A	MIM2	261	0.265963	0.281548	0.169685
YEL020W-A	TIM9	261	0.155884	0.175647	0.11958
YJL136C	RPS21B	261	0.2396	0.284511	0.0615384
YKR057W	RPS21A	261	0.240335	0.289311	0.121288
YJR135W-A	TIM8	261	0.218232	0.274091	0.120852
YER019C-A	SBH2	264	0.404275	0.361848	0.284768
YCR020C-A	MAK31	264	0.282386	0.342549	0.216889
YDR374W-A	WIP1	267	0.138008	0.130676	0.128936
YLR438C-A	LSM3	267	1.34124	1.286	1.18034
YKR095W-A	PCC1	267	0.231834	0.231932	0.299676
YDR363W-A	SEM1	267	0.798694	0.80322	0.538588
YDR500C	RPL37B	267	0.195853	0.221931	0.0597321
YLR185W	RPL37A	267	0.139174	0.184409	0.0569817
YOL159C-A	YOL159C-A	270	0.179317	0.188755	0.214845
YOL086W-A	MHF1	270	0.193495	0.212762	0.190579
YNR037C	RSM19	273	0.186067	0.181366	0.165394
YGR169C-A	LSO2	276	0.865574	0.710818	0.728962
YKL096W-A	CWP2	276	1.03794	0.98053	0.300376
YJR094W-A	RPL43B	276	0.151945	0.159	0.0815325
YDR424C	DYN2	276	0.363816	0.385043	0.21472
YPR043W	RPL43A	276	0.274162	0.298616	0.136375
YDR070C	FMP16	279	0.589856	0.444422	0.3831
YPL183W-A	RTC6	279	0.295441	0.290983	0.20345
YHR005C-A	TIM10	279	0.350303	0.35155	0.326241
YER146W	LSM5	279	0.464342	0.481122	0.415807
YPR052C	NHP6A	279	0.45782	0.48802	0.218574
YJL166W	QCR8	282	0.294108	0.237113	0.249501
YBL029C-A	YBL029C-A	282	0.342516	0.300916	0.224103
YBR233W-A	DAD3	282	0.384505	0.363296	0.435244
YOR159C	SME1	282	0.857606	0.816286	0.778753
YFL010W-A	AUA1	282	2.18129	2.08269	3.65414
YER048W-A	ISD11	282	0.344578	0.3307	0.346958
YDR016C	DAD1	282	0.186159	0.182067	0.191504
YJR010C-A	SPC1	282	0.275484	0.313859	0.188367
YDL045W-A	MRP10	285	0.188174	0.176584	0.187466
YBL026W	LSM2	285	0.279213	0.294692	0.170186
YGR236C	SPG1	285	0.312981	0.386765	0.340805
YDR322C-A	TIM11	288	0.748031	0.749199	0.560651
YKL006C-A	SFT1	291	0.357138	0.370351	0.406832
YCL057C-A	MIC10	291	0.678322	0.705722	0.30431
YBR111W-A	SUS1	291	0.152489	0.161002	0.146527
YNR034W-A	YNR034W-A	294	0.78377	0.58133	0.245584
YLL018C-A	COX19	294	0.334467	0.331973	0.406965
YPL047W	SGF11	297	0.216812	0.194046	0.283288
YPL046C	ELC1	297	0.580152	0.547871	0.431819
YIL008W	URM1	297	0.855409	0.817556	0.582576
YMR225C	MRPL44	297	0.136566	0.133235	0.139977
YBR089C-A	NHP6B	297	0.540334	0.56414	0.330182
YPR096C	YPR096C	300	1.47653	1.12971	2.11883
YLR346C	YLR346C	303	0.316491	0.273757	0.341354
YGR206W	MVB12	303	0.191652	0.166256	0.198184
YDR377W	ATP17	303	0.434588	0.43374	0.191564
YGL204C	YGL204C	303	0.286797	0.287325	0.169532
YDR510W	SMT3	303	0.546851	0.56571	0.270074
YPL249C-A	RPL36B	303	0.418156	0.465281	0.103934
YMR194W	RPL36A	303	0.259378	0.309853	0.151743
YLR147C	SMD3	303	0.367279	0.448434	0.442203
YNL300W	TOS6	306	0.75785	0.594203	0.637827
YNL086W	SNN1	306	0.280462	0.257865	0.197455
YGR063C	SPT4	306	0.288088	0.32652	0.325551
YGL193C	YGL193C	309	0.874714	0.819637	1.04454
YMR316C-A	YMR316C-A	309	1.24333	1.20922	2.17357
YLR043C	TRX1	309	1.20072	1.21226	0.154942
YBR009C	HHF1	309	0.435985	0.477568	0.596433
YNL030W	HHF2	309	0.183237	0.212289	0.204841
YJL144W	YJL144W	312	0.679915	0.518262	0.702255
YML058W	SML1	312	1.13332	1.02857	1.16611
YGR209C	TRX2	312	1.43759	1.368	0.222711
YMR244C-A	COA6	312	0.851624	0.859182	0.761743
YLL017W	YLL017W	312	0.607212	0.619384	1.14272
YDR281C	PHM6	312	0.154401	0.166213	0.224471
YBL001C	ECM15	312	0.762771	0.84035	0.202735
YGR181W	TIM13	315	0.480496	0.471161	0.177725
YJR085C	YJR085C	315	1.1246	1.13198	0.425996
YBR268W	MRPL37	315	0.349858	0.364039	0.27686
YGL030W	RPL30	315	0.530831	0.569201	0.146343
YML108W	YML108W	315	0.231834	0.254394	0.249692
YDR115W	YDR115W	315	0.243764	0.271985	0.214104
YKL044W	YKL044W	318	1.07609	0.745048	1.32989
YOR020C	HSP10	318	1.03551	1.00916	0.221965
YOR293W	RPS10A	318	0.560505	0.574833	0.212565
YBR262C	MIC12	318	0.204603	0.21101	0.25684
YDL081C	RPP1A	318	0.928965	0.960436	0.196583
YMR230W	RPS10B	318	0.428461	0.442981	0.1504
YBL028C	YBL028C	318	0.240785	0.249268	0.227839
YOR265W	RBL2	318	0.748655	0.783524	0.275697
YOL039W	RPP2A	318	0.392664	0.440105	0.113457
YDL130W	RPP1B	318	0.609692	0.684442	0.225549
YER058W	PET117	321	0.442911	0.377402	0.355843
YDL009C	YDL009C	321	0.506748	0.484329	1.23618
YPR094W	RDS3	321	0.319319	0.323229	0.317511
YDL012C	YDL012C	321	0.599764	0.613671	0.55359
YNL162W	RPL42A	321	0.362744	0.42381	0.115669
YHR141C	RPL42B	321	0.310116	0.386798	0.112254
YNL184C	YNL184C	324	0.291545	0.289485	0.191452
YJR034W	PET191	324	0.477216	0.478263	0.264302
YOR234C	RPL33B	324	0.284374	0.287129	0.193656
YLR333C	RPS25B	324	0.606263	0.639062	0.374702
YLL014W	EMC6	324	0.447873	0.477668	0.334539
YNL244C	SUI1	324	0.415566	0.450838	0.239939
YPL143W	RPL33A	324	0.567487	0.619856	0.187727
YGR027C	RPS25A	324	0.42701	0.479739	0.13065
YOR105W	YOR105W	324	0.5605	0.695688	1.03653
YJR048W	CYC1	327	0.378057	0.326376	0.264919
YFL014W	HSP12	327	2.24608	2.05418	0.206931
YJR022W	LSM8	327	0.157098	0.146817	0.281874
YJL179W	PFD1	327	0.489822	0.487438	0.330135
YLR364W	GRX8	327	0.38971	0.435475	0.255483
YBR091C	TIM12	327	0.185501	0.212346	0.217315
YGR018C	YGR018C	327	0.448901	0.571769	0.671308
YGR215W	RSM27	330	0.578755	0.47227	0.565182
YCL035C	GRX1	330	2.00101	1.7893	0.553286
YGL168W	HUR1	330	0.644748	0.586074	0.865541
YJR086W	STE18	330	0.347216	0.323225	0.359082
YEL068C	YEL068C	330	0.365762	0.355991	0.329023
YLR154C	RNH203	330	0.180002	0.181971	0.157382
YDR045C	RPC11	330	0.529562	0.539596	0.257051
YAL044W-A	YAL044W-A	330	0.454542	0.474662	0.249037
YDR382W	RPP2B	330	0.818738	0.8572	0.162906
YBL059C-A	CMC2	330	0.19391	0.203076	0.142988
YHR087W	RTC3	333	1.31596	0.923617	0.345161
YJL028W	YJL028W	333	0.554802	0.412616	0.265224
YDR079W	PET100	333	0.306477	0.232823	0.233808
YLR204W	QRI5	333	0.235537	0.238959	0.176838
YCR060W	TAH1	333	0.587049	0.606678	0.396418
YLR275W	SMD2	333	0.237916	0.254522	0.362207
YIR009W	MSL1	333	0.238282	0.255964	0.229945
YKL137W	CMC1	333	0.300534	0.329939	0.207618
YEL003W	GIM4	336	0.424901	0.428091	0.303978
YHR173C	YHR173C	336	0.27958	0.300256	0.490049
YLR390W	ECM19	336	0.172305	0.197238	0.210197
YEL039C	CYC7	339	1.52737	0.969354	0.720775
YCL058W-A	ADF1	339	0.309876	0.276229	0.355428
YJR082C	EAF6	339	0.376454	0.353374	0.305313
YOL109W	ZEO1	339	0.384309	0.362838	0.369349
YKL061W	BLI1	339	0.329419	0.312283	0.447419
YDL075W	RPL31A	339	0.590847	0.602409	0.156638
YOL026C	MIM1	339	0.384393	0.394209	0.344865
YLR406C	RPL31B	339	0.627995	0.657318	0.31644
YPL098C	MGR2	339	0.529234	0.606763	0.247649
YOR068C	VAM10	342	0.678028	0.432277	1.11788
YHR138C	YHR138C	342	0.777977	0.81614	0.406391
YNL135C	FPR1	342	1.60687	1.70165	0.320197
YLR200W	YKE2	342	0.381103	0.41537	0.285587
YHR039C-A	VMA10	342	0.589704	0.654064	0.194687
YMR107W	SPG4	345	0.397825	0.321265	0.318746
YPR020W	ATP20	345	0.375172	0.349443	0.221736
YOR327C	SNC2	345	0.816477	0.779707	0.666467
YNL122C	YNL122C	345	0.0894785	0.0936232	0.112396
YDR381C-A	YDR381C-A	345	0.167442	0.177912	0.237426
YNL147W	LSM7	345	0.409086	0.439668	0.259105
YPR166C	MRP2	345	0.246716	0.280805	0.201856
YOR189W	IES4	348	0.636462	0.673169	0.439614
YJR120W	YJR120W	348	2.52287	2.76588	2.367
YKL084W	HOT13	348	0.37318	0.427492	0.247702
YJR146W	YJR146W	351	1.20004	0.915272	1.50256
YAL030W	SNC1	351	0.8451	0.764866	0.455508
YBL078C	ATG8	351	0.651327	0.667886	0.605917
YML101C	CUE4	351	0.431076	0.460563	0.245225
YIL163C	YIL163C	351	0.479493	1.48877	1.04697
YGR050C	YGR050C	354	0.227349	0.198702	0.184062
YJL003W	COX16	354	0.3446	0.33142	0.344947
YAL046C	AIM1	354	0.198222	0.197985	0.132902
YGR020C	VMA7	354	0.534669	0.625146	0.16186
YKL037W	AIM26	354	0.442895	0.719143	1.59281
YER131W	RPS26B	357	0.317737	0.364717	0.162704
YGL189C	RPS26A	357	0.209509	0.252936	0.075527
YHL046C	PAU13	360	0.377664	0.208472	0.178499
YBR301W	PAU24	360	0.353435	0.203856	0.194023
YNR076W	PAU6	360	0.494815	0.332899	0.687521
YLR461W	PAU4	360	0.389191	0.309646	0.452879
YHL018W	YHL018W	360	0.481724	0.388894	0.628782
YNL111C	CYB5	360	0.511211	0.425211	0.331258
YGL029W	CGR1	360	0.80868	0.722332	0.863076
YGL220W	FRA2	360	1.00224	0.937802	0.673046
YDL191W	RPL35A	360	0.561881	0.53507	0.17607
YEL049W	PAU2	360	0.338817	0.342549	0.386665
YDL136W	RPL35B	360	0.56299	0.585283	0.260371
YGR294W	PAU12	360	0.395001	0.435894	0.492363
YOL005C	RPB11	360	0.423294	0.478078	0.2554
YDR542W	PAU10	360	0.244254	0.359571	0.282042
YIR013C	GAT4	363	0.32492	0.265586	0.347096
YPL013C	MRPS16	363	0.802963	0.78373	0.941266
YBR253W	SRB6	363	0.151815	0.157984	0.149622
YDR031W	MIX14	363	0.161303	0.173557	0.140497
YLR061W	RPL22A	363	0.628952	0.678071	0.1443
YHL015W	RPS20	363	0.740845	0.811715	0.211254
YOL133W	HRT1	363	0.504396	0.555176	0.323402
YFL020C	PAU5	366	0.336158	0.303964	0.320239
YLR408C	BLS1	366	0.42615	0.409254	0.547878
YDR357C	CNL1	366	0.386883	0.372511	0.282851
YJL173C	RFA3	366	0.518204	0.499632	0.264607
YFL034C-A	RPL22B	366	0.157013	0.16378	0.203528
YGL070C	RPB9	366	0.634459	0.684587	0.78038
YKL058W	TOA2	366	0.37818	0.411114	0.357911
YIL052C	RPL34B	366	0.586531	0.647581	0.175965
YMR123W	PKR1	366	0.481948	0.534741	0.233232
YER056C-A	RPL34A	366	0.395711	0.443832	0.137571
YJR108W	ABM1	369	0.16874	0.132899	0.220076
YJL184W	GON7	369	0.519903	0.516152	0.462828
YFR049W	YMR31	369	3.91187	3.88534	1.5453
YGL226W	MTC3	369	0.856518	0.863667	0.799154
YBR194W	AIM4	369	0.360335	0.368991	0.290608
YDR493W	MZM1	369	0.270927	0.280324	0.196685
YCR104W	PAU3	372	0.416167	0.30424	0.386063
YLR037C	PAU23	372	0.394983	0.36415	0.450346
YLR295C	ATP14	372	0.526113	0.488937	0.304783
YLL025W	PAU17	372	0.237404	0.250729	0.239585
YFR036W	CDC26	372	0.278897	0.307188	0.431825
YKL192C	ACP1	375	0.742617	0.773584	0.33031
YER009W	NTF2	375	1.28815	1.43736	0.30627
YER092W	IES5	375	0.519761	0.583394	0.404745
YJR063W	RPA12	375	0.250676	0.30016	0.255463
YAL064W-B	YAL064W-B	378	2.19395	1.54316	2.21552
YGL121C	GPG1	378	0.686034	0.565536	0.197636
YER038W-A	YER038W-A	378	0.198014	0.186026	0.252949
YER071C	TDA2	378	0.258167	0.267239	0.191799
YEL026W	SNU13	378	0.500299	0.60696	0.179709
YDR529C	QCR7	381	0.840069	0.671268	0.261264
YGL127C	SOH1	381	0.342502	0.307681	0.437164
YMR195W	ICY1	381	0.23331	0.210703	0.18572
YDR504C	SPG3	381	0.956593	0.947488	1.30561
YCR083W	TRX3	381	0.691887	0.686042	0.351044
YOR122C	PFY1	381	0.908982	0.923233	0.358113
YKL086W	SRX1	381	0.286743	0.302052	0.337287
YER084W	YER084W	384	0.31561	0.279748	0.330743
YCR082W	AHC2	384	0.298853	0.270172	0.268483
YMR059W	SEN15	384	0.194576	0.190611	0.223773
YBR016W	YBR016W	384	0.912414	0.923972	0.58362
YLR344W	RPL26A	384	0.421613	0.470237	0.260034
YGR034W	RPL26B	384	0.609845	0.684013	0.163383
YOR183W	FYV12	387	0.188303	0.103499	0.249977
YLR297W	YLR297W	387	0.318247	0.30433	0.465959
YNL149C	PGA2	387	1.20172	1.15877	0.879105
YHR162W	MPC2	387	0.750935	0.725235	0.277388
YGL191W	COX13	387	1.10123	1.06503	0.345372
YNL153C	GIM3	387	0.870269	0.860879	0.858161
YER057C	HMF1	387	1.07995	1.19397	0.180715
YKR094C	RPL40B	387	0.468982	0.561882	0.182222
YIL148W	RPL40A	387	0.517802	0.637318	0.191807
YER072W	VTC1	387	0.631198	0.796521	0.406638
YPR200C	ARR2	390	0.213405	0.205199	0.336256
YGL080W	MPC1	390	0.332427	0.326437	0.236148
YOR103C	OST2	390	0.626195	0.624229	0.363787
YHR059W	FYV4	390	0.314697	0.319311	0.25846
YBL092W	RPL32	390	0.935355	0.980287	0.234468
YNL143C	YNL143C	390	0.173427	0.184699	0.139229
YJL190C	RPS22A	390	0.834496	0.959332	0.241084
YBL002W	HTB2	393	0.553778	0.509438	0.563443
YMR112C	MED11	393	0.27004	0.260033	0.224944
YDR224C	HTB1	393	0.241669	0.233019	0.289442
YJL077C	ICS3	393	0.198708	0.193703	0.228481
YLR367W	RPS22B	393	0.732563	0.764325	0.247729
YKL138C	MRPL31	393	0.295773	0.318003	0.270598
YHR132W-A	IGO2	393	0.393784	0.43548	0.43925
YKL003C	MRP17	393	0.172912	0.20023	0.209606
YNL269W	BSC4	393	0.294121	0.416099	0.500535
YDR225W	HTA1	396	0.265983	0.28992	0.28561
YLR385C	SWC7	396	3.05729	3.60959	4.03726
YBL003C	HTA2	396	0.342956	0.416085	0.220624
YJL151C	SNA3	399	0.769885	0.688019	0.235477
YLR437C	DIF1	399	0.440691	0.41157	0.303208
YKR083C	DAD2	399	0.486162	0.462217	0.505538
YHR191C	CTF8	399	0.445638	0.444232	0.430554
YDR511W	SDH7	399	0.342998	0.342977	0.352184
YLR110C	CCW12	399	0.934269	0.947473	0.216611
YPL192C	PRM3	399	0.471874	0.496796	0.324487
YKR049C	FMP46	399	0.617557	0.697625	0.47545
YOL012C	HTZ1	402	0.754266	0.77614	0.58405
YBL018C	POP8	402	0.28222	0.310551	0.253081
YBR230C	OM14	405	0.704766	0.575072	0.376354
YDR482C	CWC21	405	0.900478	0.806557	0.773199
YER074W	RPS24A	405	0.840572	0.926086	0.252229
YDR519W	FPR2	405	1.09638	1.22939	0.552652
YIL069C	RPS24B	405	0.461004	0.520446	0.343314
YNR046W	TRM112	405	0.402844	0.459189	0.384846
YCL012C	YCL012C	405	0.224894	0.256555	0.29389
YCR028C-A	RIM1	408	1.35008	1.34352	0.239226
YPL250C	ICY2	408	0.138051	0.141036	0.115148
YML024W	RPS17A	408	0.700784	0.739889	0.158234
YBR010W	HHT1	408	0.129478	0.138193	0.159554
YDR447C	RPS17B	408	0.538011	0.617526	0.209798
YNL031C	HHT2	408	0.237777	0.282971	0.192243
YDR156W	RPA14	411	0.25676	0.261802	0.336565
YGR230W	BNS1	411	0.574231	0.58971	0.320857
YKL167C	MRP49	411	0.230104	0.239047	0.171176
YER117W	RPL23B	411	0.796192	0.875414	0.312445
YBL087C	RPL23A	411	0.773931	0.87291	0.31402
YHR010W	RPL27A	411	0.678814	0.787956	0.190654
YDR471W	RPL27B	411	0.338269	0.401776	0.175895
YBR269C	SDH8	414	0.441507	0.418796	0.339799
YKL170W	MRPL38	414	0.515245	0.498588	0.588557
YER093C-A	AIM11	414	0.178115	0.188234	0.226628
YHL001W	RPL14B	414	0.336407	0.358725	0.196639
YIL040W	APQ12	414	0.299411	0.319312	0.3746
YER050C	RSM18	414	0.313268	0.335172	0.23864
YGL054C	ERV14	414	0.833271	0.892267	0.28636
YGL087C	MMS2	414	0.858056	0.974279	0.545682
YCR031C	RPS14A	414	0.788183	0.90209	0.206485
YBL049W	MOH1	414	0.980895	1.1389	0.640914
YKL006W	RPL14A	414	0.685919	0.816133	0.213677
YOR285W	RDL1	417	1.84683	1.68632	0.67319
YEL033W	MTC7	417	1.17649	1.10556	0.64965
YNR022C	MRPL50	417	0.284349	0.281328	0.235095
YMR292W	GOT1	417	0.550538	0.616245	0.58535
YJL191W	RPS14B	417	0.183666	0.220825	0.157527
YDR437W	GPI19	420	0.363554	0.303153	0.559147
YDL123W	SNA4	420	0.83781	0.732069	1.00984
YGL108C	YGL108C	420	0.509096	0.485479	0.507438
YPR100W	MRPL51	420	1.00379	0.963548	0.864866
YJR044C	VPS55	420	1.33828	1.33179	0.940479
YDR308C	SRB7	420	0.59889	0.639547	0.564192
YBR167C	POP7	420	0.207655	0.226388	0.161594
YBR188C	NTC20	420	0.420215	0.461899	0.291184
YPR153W	YPR153W	423	0.703676	0.607239	0.908767
YJR067C	YAE1	423	0.316993	0.317871	0.413601
YPR063C	YPR063C	423	0.930822	0.97043	0.54536
YIL027C	EMC5	423	0.453778	0.491111	0.454941
YER159C	BUR6	426	1.12919	1.02326	0.665401
YLR245C	CDD1	426	0.692213	0.693658	0.878873
YBR210W	ERV15	426	0.407172	0.413398	0.352689
YBR258C	SHG1	426	0.219096	0.225883	0.237825
YNL113W	RPC19	426	0.256024	0.27095	0.241009
YOL040C	RPS15	426	1.02994	1.24789	0.392487
YDR100W	TVP15	429	0.885216	0.806272	0.494439
YDR513W	GRX2	429	1.49967	1.37911	0.384738
YNL081C	SWS2	429	0.3101	0.299655	0.358476
YPR082C	DIB1	429	0.338763	0.330175	0.323725
YIL004C	BET1	429	0.519288	0.524739	0.584634
YPR017C	DSS4	429	0.267948	0.28375	0.233701
YER046W	SPO73	429	0.333715	0.366662	0.288249
YMR143W	RPS16A	429	0.736686	0.823478	0.345488
YOR369C	RPS12	429	0.543609	0.638257	0.15308
YDL083C	RPS16B	429	0.610682	0.719879	0.24794
YOL127W	RPL25	429	0.731383	0.878911	0.169753
YOL165C	AAD15	429	0.344334	0.462234	0.333526
YIR015W	RPR2	432	0.716301	0.590684	0.867953
YCL056C	PEX34	432	0.431695	0.422084	0.48757
YBL021C	HAP3	432	0.416717	0.410449	0.498215
YLL050C	COF1	432	2.06408	2.17392	0.451999
YER035W	EDC2	435	0.322067	0.264396	0.284627
YKL160W	ELF1	435	0.410097	0.365138	0.368703
YMR074C	YMR074C	435	0.61358	0.623052	0.208894
YOL121C	RPS19A	435	0.920746	0.935716	0.318822
YNL302C	RPS19B	435	1.10418	1.14769	0.312186
YIL051C	MMF1	435	1.65439	1.7597	0.428857
YBL025W	RRN10	435	0.410014	0.445864	0.482417
YGR243W	MPC3	438	0.351249	0.280783	0.253274
YNL328C	MDJ2	438	0.534437	0.475218	0.866037
YBR282W	MRPL27	438	0.700846	0.659418	0.661297
YPL225W	YPL225W	438	1.69591	1.67481	0.877646
YCR071C	IMG2	438	0.255706	0.279805	0.314996
YGR118W	RPS23A	438	0.678396	0.760817	0.296102
YOR224C	RPB8	438	0.484097	0.548942	0.317531
YDL092W	SRP14	438	0.622537	0.715228	0.511165
YNR004W	SWM2	438	0.204085	0.245262	0.276504
YPR132W	RPS23B	438	0.90614	1.10609	0.41222
YGR074W	SMD1	438	0.350622	0.447149	0.333542
YFR033C	QCR6	441	1.81561	1.5032	1.11865
YDR462W	MRPL28	441	0.241339	0.252984	0.218943
YBR252W	DUT1	441	0.716137	0.754614	0.357691
YJR058C	APS2	441	0.313865	0.339752	0.296034
YDR397C	NCB2	441	0.362983	0.399038	0.366632
YDR450W	RPS18A	441	1.11781	1.24263	0.393475
YML026C	RPS18B	441	0.995979	1.11925	0.404297
YBR109C	CMD1	441	1.61101	1.84247	0.609701
YER150W	SPI1	444	0.882616	0.690859	0.319232
YHR051W	COX6	444	1.35347	1.22564	0.456401
YMR148W	OSW5	444	0.752606	0.709841	0.71876
YIR005W	IST3	444	0.160327	0.154073	0.210553
YER044C	ERG28	444	0.854268	0.829087	0.273966
YBR173C	UMP1	444	0.955537	0.930103	0.704084
YHR136C	SPL2	444	0.104913	0.110016	0.150202
YGR203W	YCH1	444	0.564039	0.602306	0.370929
YPL144W	POC4	444	0.205047	0.236411	0.20245
YJL104W	PAM16	447	1.29141	1.15962	0.814557
YBR082C	UBC4	447	2.20034	2.1294	0.682387
YDR059C	UBC5	447	0.35806	0.35857	0.357542
YGL106W	MLC1	447	1.10839	1.17181	0.751886
YOR286W	RDL2	447	0.365541	0.395374	0.17689
YLL052C	AQY2	447	0.542238	0.586851	1.03564
YDR252W	BTT1	447	0.469263	0.509224	0.474402
YNR010W	CSE2	447	0.190267	0.211076	0.27041
YDR063W	AIM7	447	0.575179	0.6516	0.367155
YLR218C	COA4	450	0.706255	0.59064	0.559883
YDL110C	TMA17	450	0.745686	0.649215	0.612135
YBR135W	CKS1	450	0.904613	0.794021	0.810509
YPL059W	GRX5	450	0.687776	0.664142	0.218719
YMR159C	ATG16	450	0.615317	0.599768	0.625178
YOR052C	TMC1	450	0.332989	0.338997	0.361271
YHL042W	YHL042W	450	0.179172	0.18723	0.230177
YGL103W	RPL28	450	0.57982	0.663086	0.217664
YHL006C	SHU1	450	0.285419	0.331556	0.270891
YMR298W	LIP1	450	0.760408	0.889774	0.416129
YOL108C	INO4	453	0.890574	0.77262	1.08551
YLR068W	FYV7	453	0.887534	0.790823	0.995279
YHR116W	COX23	453	0.496511	0.46128	0.350503
YIL111W	COX5B	453	0.74782	0.717222	0.327783
YDL219W	DTD1	453	0.867753	0.968276	0.401229
YOR298C-A	MBF1	453	1.4379	1.62234	0.701664
YDR064W	RPS13	453	0.638044	0.756106	0.241166
YPL170W	DAP1	456	0.770857	0.592087	0.813899
YEL048C	TCA17	456	0.312328	0.329458	0.40349
YNL131W	TOM22	456	0.719656	0.767972	0.251076
YLR167W	RPS31	456	0.932722	1.01115	0.289005
YLL053C	YLL053C	456	0.502959	0.594481	1.0428
YCL058C	FYV5	456	0.517035	0.629959	0.469752
YOR382W	FIT2	459	2.95239	2.44763	0.735286
YER030W	CHZ1	459	2.46709	2.36343	1.16432
YLR315W	NKP2	459	0.891203	0.856359	1.00511
YKL067W	YNK1	459	1.7295	1.72357	0.619541
YNL052W	COX5A	459	0.630128	0.643699	0.569544
YNL281W	HCH1	459	0.912757	0.935014	0.456797
YMR260C	TIF11	459	1.08263	1.17889	0.483277
YDR092W	UBC13	459	0.941626	1.05704	0.484207
YNR036C	MRPS12	459	0.478631	0.538123	0.357037
YNL255C	GIS2	459	0.587519	0.790872	0.476207
YMR181C	YMR181C	462	1.20668	1.08586	1.31801
YIL062C	ARC15	462	0.926383	0.929091	0.498417
YJR104C	SOD1	462	1.10953	1.25186	0.320819
YER014C-A	BUD25	462	0.565189	0.765511	1.80546
YIL098C	FMC1	465	0.313101	0.28879	0.267868
YGL187C	COX4	465	0.53727	0.499291	0.265817
YFR003C	YPI1	465	0.84307	0.791226	0.731596
YMR158W	MRPS8	465	0.191798	0.190048	0.205826
YIL065C	FIS1	465	0.618305	0.665773	0.465273
YGL031C	RPL24A	465	0.84979	0.977606	0.303748
YGR148C	RPL24B	465	1.0245	1.1853	0.335875
YKR074W	AIM29	465	0.595501	0.691375	0.341483
YPR193C	HPA2	468	0.427272	0.376995	0.595537
YMR002W	MIX17	468	0.836194	0.790052	0.352945
YLR170C	APS1	468	1.80541	1.71035	1.92309
YLR421C	RPN13	468	1.37263	1.33139	1.11054
YPR187W	RPO26	468	0.585783	0.59097	0.548315
YOR226C	ISU2	468	0.335188	0.343472	0.306124
YBR048W	RPS11B	468	1.21419	1.31728	0.414461
YDR025W	RPS11A	468	0.75447	0.83474	0.372987
YDL208W	NHP2	468	0.736204	0.872714	0.536604
YOR339C	UBC11	468	0.302097	0.439662	0.765511
YPR168W	NUT2	471	0.830202	0.663254	1.22797
YCR063W	BUD31	471	0.523633	0.449132	0.800718
YGR076C	MRPL25	471	0.362697	0.330606	0.390715
YOR044W	IRC23	471	0.264164	0.263256	0.277221
YIL087C	AIM19	471	0.68258	0.690387	0.322808
YGR275W	RTT102	471	1.48859	1.51068	0.818025
YEL034W	HYP2	471	1.15215	1.23222	0.64349
YMR236W	TAF9	471	0.489596	0.54552	0.400724
YPL037C	EGD1	471	1.12244	1.25231	0.223827
YJR047C	ANB1	471	0.495902	0.554812	0.303142
YPR062W	FCY1	474	1.36341	1.2667	0.717563
YDL064W	UBC9	474	0.792619	0.785497	0.610588
YNL185C	MRPL19	474	0.256086	0.267623	0.249948
YJL143W	TIM17	474	1.13695	1.22558	0.898387
YGR030C	POP6	474	0.0870074	0.103428	0.146896
YML030W	RCF1	477	0.749402	0.703455	0.653025
YFL017C	GNA1	477	1.32364	1.25034	1.0058
YDL125C	HNT1	477	0.570947	0.590939	0.327662
YML077W	BET5	477	0.449043	0.485517	0.468478
YIL016W	SNL1	477	0.508554	0.569075	0.461768
YHR126C	ANS1	477	0.149775	0.406273	0.215075
YMR040W	YET2	480	0.258809	0.226773	0.298092
YDL004W	ATP16	480	1.45544	1.4679	0.613359
YEL027W	VMA3	480	1.34234	1.54894	0.589837
YLR010C	TEN1	480	0.263225	0.320812	0.32128
YER067W	RGI1	483	0.548912	0.457656	0.299127
YOR257W	CDC31	483	1.44417	1.23407	1.4187
YLR042C	YLR042C	483	1.13356	0.995014	0.957529
YIL138C	TPM2	483	1.03998	1.02546	0.708466
YPR073C	LTP1	483	1.54042	1.58589	0.643417
YJL011C	RPC17	483	0.276197	0.293721	0.335149
YPL079W	RPL21B	483	0.74588	0.801947	0.218782
YJL096W	MRPL49	483	0.180663	0.210874	0.160929
YOR276W	CAF20	483	0.975285	1.15741	0.806735
YBR191W	RPL21A	483	0.764858	0.91291	0.227843
YDR155C	CPR1	486	4.93155	4.29637	0.895336
YBR120C	CBP6	486	0.230777	0.209811	0.283157
YOL071W	SDH5	486	0.993247	0.938514	0.892077
YDR179C	CSN9	486	0.506539	0.491616	0.67706
YOR357C	SNX3	486	0.794571	0.77132	0.560645
YPR098C	YPR098C	486	0.803208	0.824573	0.647156
YBR244W	GPX2	486	1.29566	1.34915	1.02328
YBR077C	SLM4	486	0.418031	0.482918	0.422271
YDR014W-A	HED1	486	0.67433	0.78229	0.626201
YIR037W	HYR1	489	4.59468	4.44965	1.53905
YPR188C	MLC2	489	0.854268	0.853002	0.549685
YOR150W	MRPL23	489	0.162501	0.196756	0.209549
YGR031C-A	NAG1	489	0.329699	1.22212	0.752972
YML094W	GIM5	492	0.556633	0.572188	0.350954
YPL234C	VMA11	492	1.66937	1.76535	1.12803
YKR020W	VPS51	492	0.612355	0.665507	0.518267
YJR055W	HIT1	492	0.363747	0.40236	0.53602
YIL057C	RGI2	492	0.130098	0.161762	0.283236
YGL259W	YPS5	495	0.63171	0.409668	0.99341
YPL135W	ISU1	495	0.247347	0.221982	0.278372
YDR201W	SPC19	495	0.664088	0.655713	0.577372
YMR022W	UBC7	495	0.514948	0.524264	0.655153
YDL008W	APC11	495	0.531406	0.576859	0.452334
YDR418W	RPL12B	495	0.774223	0.901115	0.312015
YEL054C	RPL12A	495	0.573604	0.676076	0.294547
YPL187W	MF(ALPHA)1	495	0.347489	0.429804	0.701026
YEL044W	IES6	498	0.842403	0.817367	0.742739
YLR074C	BUD20	498	0.394214	0.431856	0.534171
YEL035C	UTR5	498	0.318093	0.517392	0.677626
YKL026C	GPX1	501	0.172321	0.117995	0.178448
YDL235C	YPD1	501	0.544664	0.481299	0.603094
YML098W	TAF13	501	0.741062	0.695993	0.78302
YMR071C	TVP18	501	0.719255	0.756856	0.754671
YKL122C	SRP21	501	0.764184	0.810413	0.672841
YKL056C	TMA19	501	1.374	1.46817	0.607445
YLL042C	ATG10	501	0.126581	0.140231	0.166664
YJL065C	DLS1	501	0.211605	0.245747	0.174212
YIR022W	SEC11	501	0.954744	1.13923	0.826468
YPL223C	GRE1	504	0.975844	0.937549	0.73679
YCL033C	MXR2	504	1.30544	1.28359	0.536809
YLR164W	SHH4	504	0.206387	0.213966	0.285513
YLR008C	PAM18	504	0.4233	0.439566	0.320398
YPL108W	YPL108W	504	0.435775	0.457214	0.594878
YNL157W	IGO1	504	0.626227	0.676494	0.669061
YDR073W	SNF11	507	0.223833	0.212632	0.261859
YCR046C	IMG1	507	0.573986	0.609845	0.454218
YOL143C	RIB4	507	2.54315	2.71171	0.46706
YFR026C	ULI1	507	0.240189	0.258429	0.331197
YGR174C	CBP4	510	0.958136	0.695603	0.785539
YDR260C	SWM1	510	1.16279	1.17613	1.26744
YFR011C	MIC19	510	0.519818	0.535159	0.493797
YJR017C	ESS1	510	0.737352	0.783089	0.291738
YAL044C	GCV3	510	1.67922	2.01687	0.66371
YDR404C	RPB7	513	0.974149	0.951941	0.704501
YKL013C	ARC19	513	1.73282	1.8115	1.17084
YOL159C	YOL159C	513	0.410762	0.482463	0.293001
YJR097W	JJJ3	516	0.603088	0.570791	0.76192
YGL058W	RAD6	516	0.438169	0.432169	0.459662
YJL124C	LSM1	516	1.14825	1.18137	0.505769
YPL252C	YAH1	516	0.447734	0.485194	0.532912
YOR312C	RPL20B	516	0.949861	1.05908	0.382108
YMR242C	RPL20A	516	0.957653	1.07174	0.446899
YNL133C	FYV6	519	0.85767	0.795855	0.94542
YPL148C	PPT2	519	0.149426	0.142221	0.178129
YHR152W	SPO12	519	0.922844	0.892513	0.602085
YPR149W	NCE102	519	1.47867	1.45956	0.771301
YDL046W	NPC2	519	1.43815	1.5146	1.03926
YAL033W	POP5	519	0.432056	0.479633	0.410673
YDL120W	YFH1	522	0.557069	0.431108	0.419647
YGL010W	MPO1	522	0.205998	0.191863	0.231312
YNL310C	ZIM17	522	0.369822	0.381694	0.372703
YPR102C	RPL11A	522	1.52764	1.61591	0.668003
YGR085C	RPL11B	522	0.787678	0.83897	0.569331
YHR193C	EGD2	522	1.58895	1.85301	0.621312
YKL016C	ATP7	522	0.645063	0.758994	0.514967
YGR131W	FHN1	522	0.152664	0.184852	0.215767
YDR163W	CWC15	525	1.77209	1.55236	1.59519
YGL222C	EDC1	525	0.756956	0.694134	0.850045
YLR193C	UPS1	525	0.263204	0.241864	0.217136
YDR469W	SDC1	525	0.354841	0.354853	0.340299
YJL122W	ALB1	525	0.433114	0.454817	0.585821
YPR101W	SNT309	525	0.42159	0.475647	0.512412
YBR254C	TRS20	525	0.653523	0.798147	0.659693
YLR109W	AHP1	528	3.17125	2.9319	1.04906
YKL190W	CNB1	528	2.13628	2.00637	1.45334
YBL091C-A	SCS22	528	0.943842	0.914321	0.740455
YOR253W	NAT5	528	1.22065	1.20176	0.311769
YNL044W	YIP3	528	0.828235	0.81696	0.778719
YPR051W	MAK3	528	1.31603	1.38828	1.19117
YLR448W	RPL6B	528	0.60565	0.661501	0.331313
YML073C	RPL6A	528	0.662843	0.784158	0.336386
YOL067C	RTG1	531	0.893446	0.723969	1.25146
YBR022W	POA1	531	0.255523	0.242947	0.302693
YPL038W	MET31	531	0.284848	0.281915	0.32674
YMR042W	ARG80	531	0.303487	0.327732	0.379135
YJR025C	BNA1	531	2.4586	2.65973	0.882817
YBR122C	MRPL36	531	0.543839	0.590211	0.51422
YML011C	RAD33	531	0.410783	0.454496	0.452144
YMR035W	IMP2	531	0.21976	0.244785	0.192159
YBL090W	MRP21	531	0.468043	0.532252	0.491203
YML055W	SPC2	534	0.570232	0.609814	0.762728
YLR370C	ARC18	534	1.01232	1.0971	0.557371
YOR252W	TMA16	534	0.901161	0.986437	1.6071
YER134C	YER134C	534	0.907703	1.07813	0.79787
YDR540C	IRC4	537	0.847131	0.76936	0.758301
YNL245C	CWC25	537	0.617743	0.58447	0.742651
YBR137W	YBR137W	537	1.75534	1.74445	1.19182
YMR009W	ADI1	537	0.707948	0.713547	0.390335
YEL066W	HPA3	537	2.29072	2.33834	0.980789
YAR023C	YAR023C	537	0.1966	0.202015	0.330716
YDR185C	UPS3	537	0.356634	0.370548	0.506981
YLL049W	LDB18	537	0.205272	0.213482	0.209609
YLR021W	IRC25	537	0.480462	0.536134	0.51289
YAL055W	PEX22	540	2.49455	2.22376	1.92316
YPR028W	YOP1	540	1.23193	1.22204	0.476585
YBL006C	LDB7	540	0.51655	0.540516	0.491407
YKL069W	YKL069W	540	0.769088	0.83571	0.323345
YDR178W	SDH4	543	1.87904	1.50255	1.55175
YBR062C	YBR062C	543	0.658221	0.594416	0.606831
YDL137W	ARF2	543	3.65774	3.39561	1.58508
YGL242C	YGL242C	543	2.79481	2.63652	2.04183
YLR065C	ENV10	543	1.00282	0.986255	0.734362
YDR441C	APT2	543	0.474235	0.50228	0.560425
YHR060W	VMA22	543	1.04104	1.11526	0.631474
YML036W	CGI121	543	0.587172	0.635021	0.573631
YPR046W	MCM16	543	0.107008	0.118455	0.192044
YDL192W	ARF1	543	1.46042	1.63323	0.788018
YIL009C-A	EST3	543	0.151962	0.176991	0.163624
YPL211W	NIP7	543	0.482417	0.600855	0.557611
YHR157W	REC104	546	0.320346	0.298383	0.386688
YML078W	CPR3	546	2.37332	2.43243	0.666333
YPL099C	INA17	546	0.622682	0.678523	0.579319
YER007C-A	TMA20	546	1.35613	1.54845	0.647333
YOR094W	ARF3	549	1.02601	0.977198	0.799655
YCR003W	MRPL32	549	0.201248	0.195106	0.256578
YMR072W	ABF2	549	1.48433	1.5531	0.925394
YGR102C	GTF1	549	0.25427	0.272265	0.355556
YHR148W	IMP3	549	0.290238	0.312643	0.340326
YGR082W	TOM20	549	0.485639	0.529722	0.40138
YBR164C	ARL1	549	1.32485	1.5091	0.88666
YGR133W	PEX4	549	0.233128	0.293613	0.245624
YER042W	MXR1	552	1.45982	1.32535	1.64957
YKL186C	MTR2	552	0.292876	0.281302	0.376451
YOL129W	VPS68	552	1.4899	1.52128	0.940808
YKR007W	MEH1	552	0.38961	0.401074	0.394223
YLR066W	SPC3	552	0.774326	0.840885	0.330523
YKL180W	RPL17A	552	0.965456	1.08479	0.438565
YGL018C	JAC1	552	0.548281	0.616754	0.59473
YHR081W	LRP1	552	0.962912	1.11593	1.3151
YJL177W	RPL17B	552	1.16769	1.36329	0.417897
YDL053C	PBP4	555	0.738212	0.670945	0.476605
YOR148C	SPP2	555	0.522254	0.486544	0.593307
YPR067W	ISA2	555	0.450082	0.440854	0.50594
YOR215C	AIM41	555	0.861994	0.861088	0.481007
YHR100C	GEP4	555	0.539314	0.562388	0.367961
YER034W	YER034W	555	0.518646	0.566132	0.562405
YBR217W	ATG12	558	0.274298	0.251182	0.305406
YNR024W	MPP6	558	1.06425	1.00542	1.32557
YGR049W	SCM4	561	0.522721	0.420872	0.512247
YDR512C	EMI1	561	0.727309	0.623861	0.520504
YER112W	LSM4	561	1.04539	0.9264	0.707086
YIR017C	MET28	561	0.360852	0.356365	0.377095
YNL301C	RPL18B	561	0.574432	0.592266	0.359945
YDR454C	GUK1	561	2.16333	2.35493	0.916904
YML022W	APT1	561	0.817398	0.899717	0.799191
YHR121W	LSM12	561	1.22611	1.36567	0.914107
YOL120C	RPL18A	561	0.985831	1.12316	0.323208
YLR445W	GMC2	564	0.496202	0.173152	0.19633
YOR163W	DDP1	564	1.15621	1.03254	0.562429
YDL200C	MGT1	564	1.11427	1.06895	0.98386
YMR255W	GFD1	564	0.439138	0.423432	0.415329
YCL001W	RER1	564	0.84834	0.839068	0.704569
YOR179C	SYC1	564	0.659704	0.69197	0.735251
YBR106W	PHO88	564	1.33674	1.41154	0.860547
YLR306W	UBC12	564	0.312549	0.360031	0.424112
YLR254C	NDL1	567	0.202557	0.181687	0.298844
YHR175W	CTR2	567	0.732831	0.758824	0.706061
YPL010W	RET3	567	1.57284	1.63359	0.886385
YNL140C	YNL140C	567	0.834238	0.889519	0.829615
YBR084C-A	RPL19A	567	0.84907	0.963939	0.422268
YDR339C	FCF1	567	0.286571	0.332848	0.305832
YBL027W	RPL19B	567	1.04602	1.21924	0.431966
YHR189W	PTH1	570	0.695322	0.58727	0.981316
YGL231C	EMC4	570	0.666588	0.686285	0.537988
YOR096W	RPS7A	570	1.21599	1.26796	0.586881
YDR373W	FRQ1	570	0.689842	0.724168	0.600944
YGR029W	ERV1	570	0.475245	0.506066	0.352623
YCR086W	CSM1	570	0.354007	0.395379	0.457744
YMR150C	IMP1	570	0.57808	0.67899	0.544341
YNL096C	RPS7B	570	0.933441	1.13468	0.58864
YDR253C	MET32	573	0.351629	0.318122	0.360912
YMR138W	CIN4	573	0.773889	0.759575	0.807909
YER115C	SPR6	573	0.396214	0.403775	0.516635
YLR229C	CDC42	573	1.21645	1.25125	0.791824
YLR011W	LOT6	573	0.364664	0.39331	0.388538
YDR071C	PAA1	573	1.00579	1.10563	0.574524
YPL218W	SAR1	573	1.08161	1.19698	0.570311
YNL067W	RPL9B	573	0.57901	0.659338	0.781123
YGL147C	RPL9A	573	1.31207	1.49611	0.932747
YDL165W	CDC36	573	0.736374	0.906836	0.672424
YNL090W	RHO2	576	0.619701	0.624448	0.404539
YOR297C	TIM18	576	0.264191	0.3053	0.29007
YDR248C	YDR248C	579	1.3626	1.3263	0.702726
YLR292C	SEC72	579	0.866995	0.890836	0.588407
YCL026C-B	HBN1	579	3.185	3.35232	1.74032
YKR068C	BET3	579	0.648564	0.728117	0.673546
YCL026C-A	FRM2	579	0.367854	0.470113	0.364184
YDR328C	SKP1	582	2.15873	2.33461	0.85435
YGL068W	MNP1	582	0.683632	0.747367	0.41117
YOL146W	PSF3	582	0.479138	0.537709	0.521995
YDL098C	SNU23	582	0.274559	0.308159	0.325615
YFR017C	IGD1	585	1.30553	1.04344	0.678675
YNL282W	POP3	585	0.415638	0.41646	0.694598
YIR032C	DAL3	585	0.650307	0.685729	0.21438
YKR085C	MRPL20	585	0.269057	0.307196	0.224983
YJL024C	APS3	585	0.509027	0.590564	0.478765
YPR131C	NAT3	585	0.474414	0.582606	0.497503
YDR453C	TSA2	588	0.810799	0.683932	0.348239
YBL107C	MIX23	588	0.373487	0.34504	0.373856
YML028W	TSA1	588	2.12717	2.01084	0.758501
YPR037C	ERV2	588	1.76314	1.68465	1.15423
YER029C	SMB1	588	1.26104	1.21371	1.26698
YJL030W	MAD2	588	0.589742	0.608621	0.59199
YDR121W	DPB4	588	0.680345	0.718942	0.520929
YDR066C	RTR2	588	0.819156	0.880888	0.827504
YGR251W	NOP19	588	0.442308	0.498848	0.751981
YBR189W	RPS9B	588	1.2722	1.45206	0.283355
YDR022C	ATG31	588	0.320301	0.366112	0.220442
YJL218W	YJL218W	588	1.86714	2.28098	0.66319
YMR118C	SHH3	588	0.313009	0.44779	0.720659
YLR251W	SYM1	591	0.47748	0.427703	0.544671
YMR295C	YMR295C	591	1.69113	1.57614	1.63364
YLR356W	ATG33	591	1.34989	1.33787	0.838602
YIL157C	COA1	591	1.06814	1.06831	0.790985
YJR069C	HAM1	591	1.5107	1.59806	1.47983
YGL247W	BRR6	591	0.249588	0.270921	0.34674
YKR065C	PAM17	591	1.16804	1.27768	0.569604
YNL056W	OCA2	591	0.611959	0.673031	0.587029
YDL166C	FAP7	591	0.775428	0.912914	0.781574
YKL141W	SDH3	594	0.961309	0.731637	0.629076
YDR032C	PST2	594	6.40546	5.96093	1.26774
YAL008W	FUN14	594	3.88206	3.67528	2.70518
YMR184W	ADD37	594	0.664464	0.632233	0.546286
YER012W	PRE1	594	1.49671	1.47009	0.811381
YHR153C	SPO16	594	0.41452	0.418064	0.375955
YGR268C	HUA1	594	0.658896	0.669176	0.686419
YJL217W	REE1	594	1.44073	1.47381	0.692042
YPL081W	RPS9A	594	0.223825	0.230479	0.283599
YPL051W	ARL3	594	0.478843	0.506571	0.562865
YMR003W	AIM34	594	0.185574	0.199068	0.2084
YNL158W	PGA1	594	0.70257	0.761176	0.780518
YJR014W	TMA22	594	1.22999	1.35594	1.23155
YDR478W	SNM1	594	0.381104	0.426367	0.518718
YNL260C	LTO1	594	0.542702	0.617369	0.51107
YNL079C	TPM1	597	5.23067	4.59385	1.28846
YBR264C	YPT10	597	1.94962	1.76697	1.69272
YLR009W	RLP24	597	0.771437	0.760915	0.863645
YNL208W	YNL208W	597	3.90129	4.0753	1.47838
YNL069C	RPL16B	597	1.33537	1.41457	0.660255
YDR084C	TVP23	597	1.03025	1.10137	0.517072
YIL164C	NIT1	597	0.389049	0.420655	0.497076
YNL214W	PEX17	597	0.352811	0.390747	0.552629
YGR078C	PAC10	597	0.695156	0.822406	0.64086
YLR073C	RFU1	600	0.37055	0.33068	0.495501
YKL196C	YKT6	600	2.44753	2.40051	2.12032
YPL239W	YAR1	600	1.18822	1.17804	0.829019
YBL072C	RPS8A	600	1.61795	1.66526	0.568636
YER102W	RPS8B	600	1.06432	1.1311	0.513311
YOR367W	SCP1	600	0.556705	0.5952	0.492764
YPR172W	YPR172W	600	1.71389	1.84967	1.29517
YFR042W	KEG1	600	0.269686	0.305476	0.314433
YDL082W	RPL13A	600	0.877567	0.999457	0.537403
YMR142C	RPL13B	600	1.33397	1.53356	0.559779
YIL133C	RPL16A	600	0.708078	0.836678	0.507558
YMR263W	SAP30	603	0.432104	0.419115	0.480579
YLR145W	RMP1	603	0.672847	0.684817	0.791299
YBR278W	DPB3	603	0.329094	0.340917	0.368501
YJR112W	NNF1	603	0.290301	0.304207	0.336801
YDR002W	YRB1	603	1.76853	1.856	1.3049
YMR073C	IRC21	603	0.402057	0.423819	0.434571
YML079W	YML079W	603	1.39848	1.54088	0.890813
YLR179C	YLR179C	603	3.00481	3.40732	1.91174
YFR012W	DCV1	606	0.909359	0.544239	1.10131
YDL135C	RDI1	606	1.58715	1.6132	1.07218
YKL001C	MET14	606	0.309004	0.322945	0.363444
YGL047W	ALG13	606	1.08604	1.17595	0.593661
YOL114C	YOL114C	606	0.38428	0.419463	0.495252
YJR102C	VPS25	606	0.636994	0.728784	0.673434
YDL002C	NHP10	609	0.819654	0.76734	0.980845
YLR036C	YLR036C	609	0.35074	0.355017	0.399999
YBR014C	GRX7	609	0.938595	0.966214	0.863345
YJL004C	SYS1	609	0.451995	0.470291	0.421702
YMR264W	CUE1	609	1.02765	1.07777	0.899761
YGL200C	EMP24	609	1.66102	1.74772	0.995102
YDL072C	YET3	609	1.07539	1.13291	0.818023
YKL214C	YRA2	609	0.814254	0.871931	0.397568
YJR118C	ILM1	609	0.71886	0.804971	0.590518
YDR041W	RSM10	609	0.359618	0.407783	0.363683
YER128W	VFA1	609	0.288749	0.329874	0.376935
YOR294W	RRS1	609	0.364458	0.427996	0.654017
YNL190W	YNL190W	612	1.06949	0.985277	1.42429
YMR052W	FAR3	612	0.367647	0.353358	0.560875
YLR456W	YLR456W	612	0.128272	0.125674	0.192925
YKR035W-A	DID2	612	0.926047	0.923119	0.885254
YIL158W	AIM20	612	0.238189	0.242894	0.292595
YOR383C	FIT3	612	5.36288	5.64658	1.15221
YKL024C	URA6	612	0.828519	0.922567	0.310833
YMR121C	RPL15B	612	0.572307	0.644456	0.436946
YFR001W	LOC1	612	0.88227	1.02112	0.890307
YLR029C	RPL15A	612	1.63907	1.952	0.55111
YLR016C	PML1	612	0.178147	0.217866	0.210451
YLR435W	TSR2	615	0.961242	0.849158	1.11193
YDR231C	COX20	615	1.14308	1.10389	1.11285
YER094C	PUP3	615	1.26509	1.2366	0.93568
YIL089W	YIL089W	615	0.409809	0.428109	0.495057
YHR057C	CPR2	615	1.66657	1.82379	1.59877
YHR089C	GAR1	615	1.80596	2.04668	2.29435
YGL258W	VEL1	618	0.839287	0.617264	0.843799
YPR151C	SUE1	618	0.502432	0.502066	0.650361
YNL222W	SSU72	618	0.565986	0.573696	0.620132
YDR167W	TAF10	618	1.54136	1.57381	1.50134
YKL065C	YET1	618	0.807464	0.829466	0.699937
YFL038C	YPT1	618	2.10456	2.16871	1.63721
YBR171W	SEC66	618	1.37051	1.52266	1.49293
YJR073C	OPI3	618	1.605	1.8863	0.935438
YFL046W	FMP32	621	0.856745	0.798689	1.11418
YDL217C	TIM22	621	0.914907	0.867918	0.954455
YPL041C	YPL041C	621	0.433869	0.441681	0.557667
YAL003W	EFB1	621	1.5031	1.53635	0.517194
YJR012C	YJR012C	621	0.305472	0.336507	0.344342
YOR016C	ERP4	621	0.627392	0.691729	0.577397
YOL008W	COQ10	621	0.653279	0.723642	0.396131
YMR132C	JLP2	624	0.318267	0.332086	0.405067
YBL057C	PTH2	624	0.55306	0.586771	0.517092
YML001W	YPT7	624	1.28662	1.36637	1.03256
YDR487C	RIB3	624	1.47153	1.58992	0.85037
YPR107C	YTH1	624	0.427692	0.475239	0.486606
YDR013W	PSF1	624	0.289823	0.322993	0.414015
YER104W	RTT105	624	0.246288	0.283615	0.36645
YPL178W	CBC2	624	0.640331	0.77736	0.42865
YPR165W	RHO1	627	2.61159	2.50959	1.55739
YJR133W	XPT1	627	0.800795	0.834096	0.538486
YIL113W	SDP1	627	0.617016	0.644517	0.431247
YPL267W	ACM1	627	0.184835	0.195362	0.373219
YCR027C	RHB1	627	0.452978	0.492768	0.416795
YJL170C	ASG7	627	0.547726	0.60415	0.860853
YCR039C	MATALPHA2	630	0.263778	0.144274	0.486662
YOR247W	SRL1	630	2.87475	2.17747	1.6356
YOR089C	VPS21	630	1.42828	1.23151	1.3883
YML095C	RAD10	630	0.351998	0.345227	0.543577
YBR052C	RFS1	630	2.99117	2.9438	1.25063
YBR067C	TIP1	630	1.31358	1.34455	1.34495
YDR003W	RCR2	630	0.55313	0.56638	0.586776
YNR049C	MSO1	630	0.343475	0.358152	0.439865
YDL212W	SHR3	630	1.1202	1.25003	0.608737
YGR081C	SLX9	630	0.204813	0.238169	0.259301
YMR182C	RGM1	633	1.85825	1.2149	2.03791
YBR071W	YBR071W	633	0.514344	0.454456	0.643422
YGR146C	ECL1	633	0.443141	0.40816	0.548697
YMR269W	TMA23	633	2.16854	2.1198	2.47351
YPR071W	YPR071W	633	0.490984	0.486649	0.573243
YBR201W	DER1	633	0.630812	0.627406	0.536288
YML012W	ERV25	633	1.55364	1.60636	1.41353
YFL010C	WWM1	633	2.71864	2.91022	1.56582
YHR041C	SRB2	633	0.836287	0.917127	0.675191
YKL159C	RCN1	633	0.50906	0.560511	0.510007
YOR236W	DFR1	633	0.617618	0.695402	0.701167
YER183C	FAU1	633	0.316885	0.368178	0.313388
YOL111C	MDY2	636	1.24386	1.19262	1.11196
YDR298C	ATP5	636	1.45817	1.40904	0.602942
YFL056C	AAD6	636	0.524901	0.51693	0.777714
YKL144C	RPC25	636	0.456588	0.476109	0.529326
YHR110W	ERP5	636	0.501257	0.560088	0.469904
YAL059W	ECM1	636	0.509275	0.607762	0.713448
YMR117C	SPC24	639	0.611554	0.539094	0.973593
YIL132C	CSM2	639	0.293559	0.269908	0.381128
YPL166W	ATG29	639	0.680265	0.629207	0.926332
YLR119W	SRN2	639	0.475386	0.492703	0.503802
YBR005W	RCR1	639	0.377236	0.393039	0.442676
YJL072C	PSF2	639	0.502675	0.537619	0.69369
YOL139C	CDC33	639	0.986675	1.07522	0.724499
YOR319W	HSH49	639	0.237964	0.262098	0.232614
YHR026W	VMA16	639	1.09572	1.25457	0.489118
YOR021C	SFM1	639	0.862485	1.04548	1.21368
YBR072W	HSP26	642	2.5682	2.29155	1.48567
YOR078W	BUD21	642	0.517162	0.483294	0.705176
YNL213C	RRG9	642	0.400996	0.376274	0.497001
YHR105W	YPT35	642	0.711404	0.674888	1.04704
YLR268W	SEC22	642	0.760823	0.839304	0.808824
YHR147C	MRPL6	642	0.341757	0.389083	0.274512
YDR408C	ADE8	642	0.858829	1.0021	0.604867
YEL024W	RIP1	645	0.975121	0.762554	1.00015
YPR154W	PIN3	645	1.27756	1.1958	1.11668
YGR129W	SYF2	645	0.770399	0.7409	1.07143
YBR154C	RPB5	645	0.889234	0.871669	0.739431
YGL101W	YGL101W	645	0.493912	0.492238	0.641724
YFL005W	SEC4	645	1.75844	1.76812	1.42372
YDR177W	UBC1	645	1.71336	1.7347	1.8628
YBL102W	SFT2	645	1.23981	1.25784	1.01728
YAL007C	ERP2	645	1.69224	1.77394	1.15776
YLR262C	YPT6	645	0.92799	0.977283	1.2829
YIL010W	DOT5	645	1.33125	1.40382	0.471102
YCR020C	PET18	645	0.287767	0.318586	0.291479
YKL119C	VPH2	645	0.658872	0.770576	0.605592
YGL037C	PNC1	648	3.56771	2.56524	1.40662
YIR024C	INA22	648	0.530141	0.483512	0.517967
YKL117W	SBA1	648	5.09403	4.69876	2.68054
YGL002W	ERP6	648	0.493197	0.455735	0.543581
YPL233W	NSL1	648	0.532939	0.498296	0.758369
YHR128W	FUR1	648	0.788951	0.742686	0.866705
YJL001W	PRE3	648	0.948206	0.950776	0.944594
YLR350W	ORM2	648	0.421709	0.439483	0.507545
YJR057W	CDC8	648	0.652766	0.719772	0.765696
YNL306W	MRPS18	651	1.6526	1.63889	1.29866
YLR051C	FCF2	651	0.562321	0.572285	0.781618
YBR197C	YBR197C	651	0.480772	0.493118	0.519953
YMR197C	VTI1	651	0.548342	0.568754	0.569056
YGL135W	RPL1B	651	0.909754	0.943779	0.403174
YDR305C	HNT2	651	0.595371	0.621213	0.893045
YJL097W	PHS1	651	0.854964	0.939438	1.10684
YPL220W	RPL1A	651	1.94792	2.19845	0.905767
YOR258W	HNT3	651	0.275566	0.312983	0.471599
YGL079W	KXD1	654	0.278133	0.272012	0.275485
YJR074W	MOG1	654	0.557884	0.583794	0.282143
YOR131C	YOR131C	654	0.898408	0.953917	1.07278
YER063W	THO1	654	1.32397	1.41903	0.69141
YDR236C	FMN1	654	0.46908	0.530465	0.358166
YLR363C	NMD4	654	0.60048	0.679985	0.832954
YLR178C	TFS1	657	1.62872	1.29854	0.885521
YGL183C	MND1	657	0.24139	0.194368	0.395719
YJL038C	LOH1	657	0.623117	0.568137	0.850453
YGL033W	HOP2	657	0.0921469	0.0851436	0.0800045
YKL142W	MRP8	657	1.58659	1.55387	1.30225
YJL118W	YJL118W	657	0.313925	0.309627	0.3525
YEL012W	UBC8	657	1.43242	1.42502	1.11605
YDR246W	TRS23	657	0.561153	0.56759	0.597613
YOR064C	YNG1	657	0.523696	0.535675	0.661645
YDR302W	GPI11	657	0.459458	0.478025	0.407229
YNR061C	YNR061C	657	0.842268	0.931989	0.833174
YAR002C-A	ERP1	657	1.98394	2.20661	0.857595
YLR293C	GSP1	657	1.30243	1.54492	1.01811
YBR066C	NRG2	660	0.291979	0.265685	0.398216
YOR185C	GSP2	660	4.43751	4.33343	2.14309
YBL093C	ROX3	660	0.984166	1.00502	0.968477
YIL007C	NAS2	660	0.278254	0.284963	0.353629
YNL110C	NOP15	660	0.591374	0.635919	0.819081
YPR113W	PIS1	660	0.922132	1.01736	0.918932
YLR221C	RSA3	660	0.800362	0.893926	0.869063
YBL040C	ERD2	660	0.67715	0.795714	0.788143
YNL093W	YPT53	660	0.864554	1.09454	0.455884
YPR174C	YPR174C	663	1.34106	1.16187	1.96302
YCR018C	SRD1	663	0.181314	0.176574	0.212835
YNL036W	NCE103	663	0.228105	0.22495	0.289947
YER018C	SPC25	663	0.427236	0.444329	0.384839
YFR008W	FAR7	663	0.477644	0.499561	0.62918
YJL140W	RPB4	663	1.47665	1.54778	0.808692
YMR077C	VPS20	663	0.519796	0.550833	0.456027
YDR140W	MTQ2	663	0.608432	0.647847	0.577916
YDR367W	KEI1	663	0.505556	0.572235	0.492178
YDR399W	HPT1	663	0.258222	0.301751	0.428032
YLR075W	RPL10	663	1.39107	1.75942	0.933518
YFL060C	SNO3	666	0.334434	0.28841	0.43071
YNL334C	SNO2	666	0.314895	0.278439	0.476977
YOL135C	MED7	666	0.449643	0.420802	0.532209
YGL210W	YPT32	666	0.472704	0.462248	0.935392
YGR038W	ORM1	666	0.879596	0.928208	0.616106
YNR017W	TIM23	666	1.21888	1.29749	0.842281
YMR202W	ERG2	666	0.814287	0.897819	0.658373
YDR226W	ADK1	666	2.6074	3.088	1.92844
YDL169C	UGX2	669	1.21971	1.08385	0.88486
YER031C	YPT31	669	2.76986	2.71772	1.68052
YBR193C	MED8	669	0.395	0.41455	0.507222
YGR095C	RRP46	669	0.505725	0.534028	0.468904
YDR078C	SHU2	669	0.289839	0.307291	0.339819
YMR222C	FSH2	669	0.483941	0.515954	0.677654
YDL139C	SCM3	669	0.365872	0.395634	0.554461
YHL031C	GOS1	669	0.772098	0.853773	0.710075
YPL130W	SPO19	669	0.141399	0.206002	0.398571
YJL037W	IRC18	672	0.365796	0.319491	0.44429
YLR040C	AFB1	672	1.50231	1.31901	1.65712
YMR161W	HLJ1	672	1.46866	1.32106	1.68959
YKL087C	CYT2	672	0.619076	0.561254	0.625693
YDR007W	TRP1	672	0.881082	0.842437	0.804995
YDR468C	TLG1	672	1.58596	1.52881	1.14311
YKL041W	VPS24	672	2.18469	2.21075	1.94079
YDR067C	OCA6	672	0.271631	0.279591	0.330395
YNR018W	RCF2	672	0.630645	0.73924	0.712604
YMR095C	SNO1	672	0.796636	1.41141	0.625166
YEL001C	IRC22	675	1.67065	1.68854	1.65049
YDL213C	NOP6	675	1.15861	1.2309	1.46956
YGL166W	CUP2	675	0.404259	0.431002	0.471573
YER170W	ADK2	675	0.540308	0.590352	0.671372
YDR304C	CPR5	675	1.72992	1.93904	1.45246
YDL018C	ERP3	675	0.656119	0.739582	0.703911
YJR123W	RPS5	675	1.74379	2.01769	0.96316
YNL335W	DDI3	675	0.544771	0.750092	0.381259
YFL061W	DDI2	675	0.249579	0.437184	0.35845
YDR381W	YRA1	678	1.78096	1.60986	1.38769
YLR211C	ATG38	678	0.901585	0.840084	0.947374
YDR296W	MHR1	678	1.10738	1.10986	0.970167
YMR233W	TRI1	678	0.444219	0.453917	0.593136
YML106W	URA5	678	2.2384	2.31531	1.10814
YER139C	RTR1	678	0.549537	0.601446	0.588805
YNL107W	YAF9	678	0.373262	0.419459	0.512359
YMR271C	URA10	681	0.202264	0.202431	0.215438
YLR118C	YLR118C	681	1.4489	1.49574	1.11075
YJL158C	CIS3	681	1.34459	1.43083	1.04399
YEL038W	UTR4	681	1.47746	1.58542	1.25638
YOR295W	UAF30	684	0.301017	0.314778	0.384644
YOR232W	MGE1	684	0.959906	1.01861	0.705794
YBR035C	PDX3	684	1.64172	1.75555	1.87088
YGR232W	NAS6	684	1.06865	1.18098	0.910577
YHR181W	SVP26	684	0.55931	0.631796	0.75132
YMR311C	GLC8	687	1.1293	1.06264	1.13716
YDL069C	CBS1	687	0.16119	0.15899	0.191908
YKL049C	CSE4	687	0.674507	0.667468	1.01518
YDR486C	VPS60	687	1.06279	1.1653	0.719703
YHR071W	PCL5	687	0.347218	0.380834	0.391979
YNL038W	GPI15	687	0.190872	0.213254	0.238267
YOR283W	YOR283W	690	1.09054	1.09979	1.44744
YOL102C	TPT1	690	0.930031	0.984948	1.07463
YLL033W	IRC19	690	0.239184	0.271834	0.436591
YDR183W	PLP1	690	0.602118	0.689272	0.643111
YLR168C	UPS2	690	0.336098	0.399728	0.461036
YHR038W	RRF1	690	0.122447	0.147004	0.161354
YER002W	NOP16	693	1.11723	1.07638	1.63222
YEL072W	RMD6	693	0.250337	0.243133	0.336088
YDR043C	NRG1	693	0.475378	0.462795	0.395477
YDL010W	GRX6	693	1.03703	1.0174	1.49428
YLR298C	YHC1	693	0.484901	0.475958	0.754795
YIL118W	RHO3	693	0.446928	0.467894	0.521097
YBR111C	YSA1	693	2.05641	2.21424	1.06531
YER004W	FMP52	693	1.38372	1.55985	1.25516
YOL149W	DCP1	693	0.621643	0.703397	0.889194
YHR122W	CIA2	693	0.527446	0.647425	0.741093
YOR077W	RTS2	696	1.43884	1.21202	1.83142
YBL038W	MRPL16	696	0.497268	0.505852	0.495171
YER163C	GCG1	696	0.692953	0.728746	0.460075
YBR261C	TAE1	696	1.68617	1.92667	1.17511
YKL002W	DID4	696	1.22426	1.40736	1.1699
YFR020W	YFR020W	696	0.390731	0.452858	0.504179
YHR008C	SOD2	699	1.89839	1.61586	1.15522
YGR167W	CLC1	699	2.31663	2.28696	1.63365
YJL148W	RPA34	699	1.19337	1.23575	1.91461
YPL002C	SNF8	699	0.573054	0.597505	0.709926
YOR125C	CAT5	699	0.527285	0.561439	0.419086
YLL060C	GTT2	699	0.423021	0.450611	0.522409
YGR235C	MIC26	699	0.656978	0.723792	0.809031
YOR332W	VMA4	699	3.21865	3.63865	2.07064
YGR271C-A	EFG1	699	0.3362	0.389427	0.553598
YEL057C	YEL057C	699	0.173113	0.201997	0.288649
YKR014C	YPT52	702	2.58465	2.43161	1.87905
YNL100W	MIC27	702	0.470062	0.479064	0.711525
YMR314W	PRE5	702	1.17312	1.20528	0.495488
YER010C	YER010C	702	0.97154	1.02498	0.715612
YLR250W	SSP120	702	0.953081	1.03857	1.12964
YIR038C	GTT1	702	3.31549	3.66052	2.30798
YJL192C	SOP4	702	0.867542	0.990349	0.592839
YAR028W	YAR028W	702	0.37388	0.430053	0.492217
YAR033W	MST28	702	0.451714	0.529722	0.631247
YGL051W	MST27	702	0.307767	0.451724	0.416365
YJR050W	ISY1	705	0.35654	0.318345	0.443423
YHL044W	YHL044W	705	0.376731	0.348059	0.481705
YDR275W	BSC2	705	0.780282	0.734582	1.05656
YDR412W	RRP17	705	0.923389	0.940644	1.07446
YAR027W	UIP3	705	0.58055	0.604226	0.564066
YGL020C	GET1	705	0.962177	1.06646	1.07022
YGL198W	YIP4	705	0.78941	0.880955	0.810952
Q0160	SCEI	705	0.00616247	0.00873412	0.0129825
YOR214C	SPR2	708	0.291939	0.227063	0.343953
YDR162C	NBP2	708	0.8518	0.716507	0.795034
YJR056C	YJR056C	708	0.433628	0.43302	0.496236
YJR099W	YUH1	708	1.63993	1.66081	1.23074
YPL090C	RPS6A	708	1.74243	1.86817	1.62388
YOL147C	PEX11	708	0.538197	0.588064	0.713744
YBR181C	RPS6B	708	1.26624	1.49517	1.29621
YKL009W	MRT4	708	0.500069	0.620102	0.463323
YMR188C	MRPS17	711	0.70469	0.660395	0.786881
YGL053W	PRM8	711	0.51321	0.493229	0.62442
YMR134W	ERG29	711	0.540762	0.535098	0.877034
YFR043C	IRC6	711	0.305922	0.311399	0.350741
YBR070C	ALG14	711	0.486692	0.526088	0.553777
YNR057C	BIO4	711	0.428472	0.464257	0.489171
YGR024C	THG1	711	0.26711	0.291591	0.242623
YDR533C	HSP31	711	1.55879	1.77761	1.52964
YOL110W	SHR5	711	0.625802	0.732252	0.683859
YOR391C	HSP33	711	0.518271	0.64248	0.600882
YHR185C	PFS1	711	0.145565	0.227983	0.406348
YPL280W	HSP32	711	0.375771	0.770482	0.329928
YLR390W-A	CCW14	714	4.07224	3.35467	3.13135
YDL059C	RAD59	714	0.789012	0.736892	0.792388
YMR156C	TPP1	714	0.47252	0.449175	0.673255
YJL121C	RPE1	714	1.98576	1.92347	0.685427
YDR383C	NKP1	714	0.60049	0.607244	0.939473
YHR013C	ARD1	714	1.13719	1.16842	1.10086
YPL213W	LEA1	714	0.391264	0.404876	0.55101
YBR256C	RIB5	714	0.876391	0.930292	0.548327
YJL063C	MRPL8	714	0.642763	0.700872	0.547136
YNL099C	OCA1	714	0.534729	0.588892	0.619492
YOR126C	IAH1	714	0.765405	0.847724	1.14027
YKL096W	CWP1	717	0.87853	0.770704	1.01251
YGR036C	CAX4	717	0.503052	0.480441	0.603475
YHR140W	YHR140W	717	0.67062	0.64169	0.809947
YGR033C	TIM21	717	0.552526	0.579202	0.691344
YMR063W	RIM9	717	0.499504	0.541331	0.905481
YJR135C	MCM22	717	0.261311	0.291127	0.326227
YFL031W	HAC1	717	0.448718	0.502707	0.720402
YDR410C	STE14	717	0.328599	0.381716	0.38549
YGR247W	CPD1	717	0.702106	0.829117	0.581213
YCR007C	YCR007C	717	0.214886	0.25381	0.299303
YER148W	SPT15	720	1.36129	1.2709	0.986415
YLR025W	SNF7	720	3.59203	3.42734	2.79667
YOL142W	RRP40	720	0.519594	0.591635	0.76432
YNL129W	NRK1	720	0.970014	1.1263	0.939133
YNL178W	RPS3	720	1.16419	1.42033	0.433525
YLR411W	CTR3	723	0.284454	0.239675	0.269081
YDR196C	CAB5	723	0.701622	0.644455	0.820163
YGR136W	LSB1	723	1.42764	1.31767	1.15978
YGL250W	RMR1	723	0.727637	0.754102	0.881403
YPL024W	RMI1	723	0.272902	0.301391	0.29931
YBL041W	PRE7	723	0.952816	1.07675	1.05153
YLR376C	PSY3	726	0.707901	0.608422	0.732231
YGR057C	LST7	726	0.327791	0.282016	0.334032
YGR075C	PRP38	726	0.332285	0.295884	0.483021
YOR305W	RRG7	726	0.227281	0.20343	0.327204
YPL065W	VPS28	726	0.431489	0.440196	0.450928
YOR358W	HAP5	726	0.668077	0.687661	0.697546
YDR538W	PAD1	726	0.58354	0.60429	0.633509
YHR127W	YHR127W	729	0.558373	0.561088	0.668232
YOR284W	HUA2	729	0.417297	0.42134	0.33045
YGR267C	FOL2	729	1.54856	1.61499	1.00944
YHR049W	FSH1	729	0.671446	0.729884	0.665023
YER174C	GRX4	732	0.665681	0.619301	0.799333
YLR301W	HRI1	732	2.33679	2.32982	1.1102
YPL078C	ATP4	732	1.46452	1.49869	1.26078
YER120W	SCS2	732	1.96858	2.03922	1.75117
YLR078C	BOS1	732	0.516508	0.543975	0.523127
YBR153W	RIB7	732	0.393001	0.425887	0.600069
YKL154W	SRP102	732	0.47207	0.512327	0.582182
YIR030C	DCG1	732	0.735294	0.801403	0.911637
YPL129W	TAF14	732	0.760763	0.831252	0.860083
YJR024C	MDE1	732	1.16412	1.28436	1.08508
YGL076C	RPL7A	732	1.37181	1.5705	0.590659
YPL198W	RPL7B	732	0.465943	1.29096	0.73869
YOL028C	YAP7	735	1.0211	0.790188	1.25207
YPL027W	SMA1	735	0.315925	0.299263	0.462757
YIR018W	YAP5	735	0.207971	0.203041	0.274608
YML064C	TEM1	735	0.480192	0.474696	0.617062
YBR107C	IML3	735	0.430647	0.427162	0.535637
YGL098W	USE1	735	0.917868	0.920177	1.01816
YIL139C	REV7	735	0.406439	0.453572	0.479308
YPR016C	TIF6	735	1.08171	1.30736	1.27918
YOL032W	OPI10	738	0.511504	0.429252	0.503017
YNL200C	YNL200C	738	1.90031	1.70522	1.48999
YAL049C	AIM2	738	1.14427	1.12017	1.18998
YKR091W	SRL3	738	0.313001	0.326077	0.377793
YHR044C	DOG1	738	0.652822	0.703098	0.558385
YDR174W	HMO1	738	0.588548	0.640168	0.966351
YGR195W	SKI6	738	0.481328	0.532972	0.545912
YKL130C	SHE2	738	0.372109	0.41869	0.682939
YNL024C	YNL024C	738	0.398872	0.467367	0.606708
YHR043C	DOG2	738	2.52726	2.96629	0.70289
YCR004C	YCP4	741	4.26598	3.77463	2.11506
YLL038C	ENT4	741	0.640405	0.587083	1.11145
YKL152C	GPM1	741	4.10953	3.98681	0.535698
YGL061C	DUO1	741	0.632351	0.634166	0.988134
YPR015C	YPR015C	741	0.364523	0.378865	0.682862
YJR113C	RSM7	741	0.4041	0.43779	0.427547
YML113W	DAT1	744	0.744045	0.648252	0.817531
YOR213C	SAS5	744	0.386655	0.395827	0.433252
YDR050C	TPI1	744	3.20393	3.39103	1.67057
YGR172C	YIP1	744	0.74879	0.79525	1.00482
YLL046C	RNP1	747	0.305484	0.153251	0.316705
YNR009W	NRM1	747	0.232899	0.223853	0.374098
YER039C	HVG1	747	0.605623	0.589952	0.766183
YMR038C	CCS1	747	1.25116	1.27112	0.98166
YHR163W	SOL3	747	1.5735	1.67174	1.15045
YDL202W	MRPL11	747	0.366557	0.393911	0.384741
YGR001C	AML1	747	0.843955	0.942582	0.827103
YOL154W	ZPS1	747	0.931499	1.04605	1.18094
YKR041W	YKR041W	750	0.878305	0.710019	1.25511
YLL027W	ISA1	750	0.545127	0.468672	0.622779
YCR076C	FUB1	750	1.16384	1.04623	1.36166
YLR052W	IES3	750	0.258204	0.244906	0.346732
YJL035C	TAD2	750	0.827703	0.803023	1.02249
YGL240W	DOC1	750	0.932774	0.926141	1.1864
YIL053W	GPP1	750	0.397206	0.398985	0.378692
YER100W	UBC6	750	0.923597	0.985085	1.2998
YIR001C	SGN1	750	1.0996	1.18032	1.03582
YGR158C	MTR3	750	0.586736	0.62993	0.777365
YKL099C	UTP11	750	0.511315	0.549153	0.727579
YML092C	PRE8	750	0.836215	0.904213	1.43115
YER062C	GPP2	750	1.61117	1.74561	0.938651
YPR143W	RRP15	750	0.720616	0.792212	0.617164
YLR022C	SDO1	750	0.314684	0.368479	0.423522
YOR010C	TIR2	753	0.956295	0.766023	0.942771
YLR126C	YLR126C	753	1.39653	1.30402	0.757791
YGR006W	PRP18	753	0.426517	0.406687	0.701198
YNL151C	RPC31	753	1.10285	1.06925	1.30981
YJL066C	MPM1	756	0.76742	0.68162	0.633644
YGR214W	RPS0A	756	2.18321	2.3342	1.4977
YLR048W	RPS0B	756	1.53686	1.7109	1.23592
YPR158W	CUR1	756	0.345441	0.39043	0.336852
YLR186W	EMG1	756	0.448195	0.527114	0.534306
YGL011C	SCL1	756	1.25387	1.48709	1.12658
YPL159C	PET20	759	0.462185	0.417556	0.60308
YPL124W	SPC29	759	0.35895	0.355438	0.487571
YIL049W	DFG10	759	0.341422	0.347231	0.454881
YLR312W-A	MRPL15	759	0.25885	0.270465	0.333702
YKL207W	EMC3	759	0.908436	1.10644	0.996217
YER153C	PET122	762	1.26521	1.04359	1.73862
YNL148C	ALF1	762	3.3167	3.04068	2.72751
YLR194C	YLR194C	762	0.338977	0.327262	0.471729
YOL038W	PRE6	762	1.51286	1.49796	1.89734
YLR165C	PUS5	762	0.398928	0.399396	0.490874
YLR093C	NYV1	762	0.618812	0.626348	0.686489
YGL123W	RPS2	762	2.08094	2.12386	1.10853
YIR035C	YIR035C	762	0.87289	0.893283	0.870921
YFL045C	SEC53	762	2.3549	2.4103	2.52931
YOR004W	UTP23	762	0.583717	0.663674	1.05649
YER011W	TIR1	762	1.87417	2.32687	1.50107
YGR248W	SOL4	765	3.15851	2.71276	2.10649
YAL014C	SYN8	765	0.477677	0.467366	0.485993
YBR157C	ICS2	765	0.303592	0.305838	0.432453
YNL314W	DAL82	765	0.359482	0.362657	0.375111
YMR157C	AIM36	765	0.520175	0.568204	0.610167
YIL018W	RPL2B	765	1.63353	1.84114	1.23055
YML063W	RPS1B	765	1.19547	1.37871	0.590517
YLR441C	RPS1A	765	1.27833	1.47487	0.887054
YFR031C-A	RPL2A	765	1.53574	1.82826	1.2541
YOR152C	YOR152C	768	0.559372	0.451429	0.605105
YKL040C	NFU1	768	0.610803	0.557874	0.590431
YMR200W	ROT1	768	0.860612	0.839221	1.11198
YCL005W	LDB16	768	0.387153	0.399902	0.530554
YHL033C	RPL8A	768	0.481053	0.54774	0.345009
YEL051W	VMA8	768	1.85131	2.12507	1.20294
YLL045C	RPL8B	768	1.85398	2.13739	1.14417
YPR060C	ARO7	768	0.339724	0.404451	0.55944
YBL043W	ECM13	771	0.234486	0.177413	0.22277
YOR060C	SLD7	771	0.543475	0.422928	0.849381
YBL036C	YBL036C	771	2.1117	2.14941	2.55092
YIL064W	EFM4	771	0.883609	0.990568	1.53704
YPL127C	HHO1	774	1.69892	1.55904	1.27515
YMR193W	MRPL24	774	0.439566	0.415103	0.560531
YBR088C	POL30	774	0.620843	0.597189	0.954459
YOR039W	CKB2	774	1.61491	1.56637	1.05644
YGR135W	PRE9	774	1.47898	1.61881	1.34057
YCR059C	YIH1	774	0.776491	0.855362	0.578617
YOR095C	RKI1	774	0.437681	0.490331	0.551037
YCL047C	POF1	774	0.4803	0.574918	0.659691
YCL010C	SGF29	777	1.86912	1.53691	2.44178
YAL009W	SPO7	777	0.793773	0.741969	0.943174
YLR323C	CWC24	777	0.652906	0.685884	0.59648
YPL163C	SVS1	780	1.82768	1.69716	1.99436
YLR201C	COQ9	780	0.909653	0.869567	0.952017
YGR253C	PUP2	780	1.17085	1.16502	0.886862
YCR075C	ERS1	780	0.502173	0.563216	0.454398
YNL195C	YNL195C	783	0.642368	0.516048	0.562504
YDL087C	LUC7	783	0.51018	0.463478	0.778726
YBL064C	PRX1	783	2.30777	2.1182	1.00745
YAL027W	SAW1	783	0.340471	0.331697	0.346402
YHR167W	THP2	783	0.460113	0.448825	0.707685
YOR157C	PUP1	783	1.53516	1.55213	1.0889
YGR207C	CIR1	783	0.667306	0.686576	0.875128
YPR167C	MET16	783	0.284964	0.297746	0.303438
YIL020C	HIS6	783	0.92592	0.97848	1.47485
YDR428C	BNA7	783	0.867585	0.924453	1.18543
YLR285W	NNT1	783	1.18467	1.27683	1.38961
YGR262C	BUD32	783	0.683832	0.775885	1.07516
YER126C	NSA2	783	0.373972	0.446817	0.682025
YGR120C	COG2	786	0.390302	0.402173	0.3549
YPL246C	RBD2	786	1.01891	1.05807	1.36263
YHR203C	RPS4B	786	1.31199	1.50586	1.38485
YJR145C	RPS4A	786	1.47657	1.69495	1.29483
YGR161C	RTS3	789	0.743151	0.656599	0.680169
YDR405W	MRP20	789	0.468372	0.470081	0.525283
YLR414C	PUN1	789	0.465593	0.470227	0.668238
YIR036C	IRC24	789	2.13264	2.16525	0.750089
YIL093C	RSM25	792	0.455308	0.450436	0.521737
YKR006C	MRPL13	792	0.502184	0.528606	0.487056
YLR329W	REC102	792	0.336111	0.384555	0.503331
YNL246W	VPS75	795	1.36651	1.29344	1.56443
YLR102C	APC9	795	0.871082	0.8396	0.869499
YGL237C	HAP2	795	0.633253	0.619411	0.780722
YOR220W	RCN2	795	0.57198	0.571055	0.694316
YDR152W	GIR2	795	0.908403	0.924528	0.946545
YLR192C	HCR1	795	2.55062	2.73671	2.2924
YGR106C	VOA1	795	1.41649	1.62692	1.43333
YCR009C	RVS161	795	0.800343	0.956701	1.3985
YDL111C	RRP42	795	0.455286	0.581705	0.556659
YLL041C	SDH2	798	1.12227	0.689415	1.23608
YFR050C	PRE4	798	1.28686	1.23936	1.58485
YIL070C	MAM33	798	0.267207	0.265034	0.260905
YOR280C	FSH3	798	1.37236	1.39952	1.7959
YDL043C	PRP11	798	0.44289	0.453342	0.610931
YGL174W	BUD13	798	0.580803	0.597294	0.548243
YJR101W	RSM26	798	0.396414	0.447715	0.377367
YER177W	BMH1	801	3.86359	3.40118	3.16016
YEL019C	MMS21	801	0.624056	0.567114	0.978092
YMR226C	YMR226C	801	2.94104	2.88332	2.6274
YPR183W	DPM1	801	2.17833	2.28841	2.49243
YKL206C	ADD66	801	0.746195	0.795767	1.02255
YER180C	ISC10	801	0.265661	0.289144	0.371391
YDL049C	KNH1	804	0.308772	0.292031	0.388619
YOR062C	YOR062C	804	0.256791	0.244851	0.426716
YPR009W	SUT2	804	0.210765	0.204879	0.301678
YHR200W	RPN10	804	1.09791	1.13009	1.23357
YOR115C	TRS33	804	0.834698	0.878338	0.392282
YPR134W	MSS18	804	0.458887	0.484656	0.570504
YKL007W	CAP1	804	1.4218	1.55569	1.50158
YKR034W	DAL80	807	0.870078	0.682278	0.757693
YAL039C	CYC3	807	0.779234	0.766769	0.658361
YHR134W	WSS1	807	0.744209	0.735328	1.07146
YJR144W	MGM101	807	0.915405	0.923991	1.04303
YGR220C	MRPL9	807	0.38655	0.394249	0.40158
YLR059C	REX2	807	1.0535	1.09556	1.10179
YPL241C	CIN2	807	0.325575	0.350175	0.21863
YLR128W	DCN1	807	0.755728	0.816958	0.868969
YIL011W	TIR3	807	3.37623	3.78913	3.17563
YNR020C	ATP23	810	1.48157	1.33391	1.63258
YLR046C	YLR046C	810	0.733586	0.719008	0.998525
YBL095W	YBL095W	810	0.471467	0.554304	1.02371
YNL108C	YNL108C	810	0.689101	0.859314	0.996895
YOR180C	DCI1	813	0.354019	0.322167	0.428178
YJL210W	PEX2	813	0.590635	0.570218	0.639178
YGR042W	YGR042W	813	0.454834	0.451731	0.577287
YJL178C	ATG27	813	0.921538	0.960596	1.04819
YKL208W	CBT1	813	0.568716	0.596952	0.712956
YOL009C	MDM12	813	0.349145	0.367808	0.419871
YKR043C	SHB17	813	1.9035	2.06034	2.05626
YGR280C	PXR1	813	0.785482	0.976808	1.45413
YGR152C	RSR1	816	1.04059	1.04331	1.63804
YGL154C	LYS5	816	0.467405	0.523436	0.458133
YLR243W	GPN3	816	0.381741	0.436558	0.722553
YDR099W	BMH2	819	3.64131	2.91552	2.14569
YPL196W	OXR1	819	0.647789	0.668266	0.650385
YKR030W	GMH1	819	0.42693	0.441632	0.521267
YLR150W	STM1	819	2.785	2.90948	1.57543
YML105C	SEC65	819	1.04951	1.16461	1.16853
YLR064W	PER33	819	0.380421	0.424729	0.560037
YMR312W	ELP6	819	1.08389	1.22947	1.0027
YGL050W	TYW3	819	0.598829	0.690015	0.622073
YDL086W	YDL086W	819	2.04788	2.40296	1.34952
YER116C	SLX8	822	1.25776	1.07682	1.25959
YDR272W	GLO2	822	2.29801	2.16721	2.27525
YNL155W	CUZ1	822	1.51865	1.5033	1.16543
YFR052W	RPN12	822	0.76737	0.779946	0.922359
YDR319C	YFT2	822	0.408006	0.414776	0.508111
YLR412W	BER1	822	0.480084	0.494976	0.584936
YOR145C	PNO1	822	0.489574	0.532373	0.650286
YNL312W	RFA2	822	1.09015	1.19408	0.773096
YBR213W	MET8	822	0.312046	0.344216	0.273992
YPL094C	SEC62	822	0.883072	0.983499	0.976912
YDR429C	TIF35	822	1.10334	1.23511	1.37629
YMR178W	YMR178W	822	1.20123	1.40719	1.2575
YKR060W	UTP30	822	0.477646	0.567909	0.542577
YDR503C	LPP1	822	0.468989	0.591793	0.562315
YCR047C	BUD23	825	1.97324	1.68671	2.30652
YOR278W	HEM4	825	0.466165	0.450046	0.657626
YAR008W	SEN34	825	1.06172	1.02777	1.23423
YDL051W	LHP1	825	0.557981	0.642337	0.849629
YDR384C	ATO3	825	0.601261	0.696663	0.835327
YGL096W	TOS8	828	0.512084	0.434391	0.631749
YLR199C	PBA1	828	0.837189	0.804034	1.13444
YJL174W	KRE9	828	0.807969	0.824391	1.01722
YER026C	CHO1	828	0.606856	0.718317	0.486883
YPR116W	RRG8	831	0.479032	0.454754	0.696871
YLR290C	YLR290C	831	0.480751	0.467749	0.694091
YBR165W	UBS1	831	0.338214	0.355966	0.471225
YOL088C	MPD2	831	0.72534	0.815364	1.15024
YKL095W	YJU2	834	1.02647	0.785614	1.29694
YKL055C	OAR1	834	0.56577	0.54585	0.857789
YHR192W	LNP1	834	0.659621	0.659284	0.816388
YDR087C	RRP1	834	0.693145	0.748182	1.54637
YGL019W	CKB1	834	1.31503	1.42461	1.45522
YBR185C	MBA1	834	0.417461	0.460937	0.499246
YBR146W	MRPS9	834	0.390106	0.43692	0.332961
YJL115W	ASF1	837	2.10828	1.85191	2.17653
YNL289W	PCL1	837	0.26308	0.23762	0.28532
YLR393W	ATP10	837	0.941314	0.871696	1.49826
YGL005C	COG7	837	0.65469	0.613799	0.915742
YML014W	TRM9	837	1.92219	1.90566	2.55841
YEL018W	EAF5	837	0.737239	0.732581	0.947269
YLL023C	POM33	837	0.770421	0.783656	1.03474
YBR257W	POP4	837	0.228238	0.240463	0.472333
YPL076W	GPI2	840	0.603871	0.567046	0.622877
YBR187W	GDT1	840	1.00251	0.953512	0.836428
YLR284C	ECI1	840	0.93613	0.911307	0.952258
YJL203W	PRP21	840	0.775546	0.80445	0.981155
YGL224C	SDT1	840	0.700716	0.78333	0.71173
YML041C	VPS71	840	0.151316	0.17122	0.256131
YHR067W	HTD2	840	0.53097	0.638281	0.675389
YFR027W	ECO1	843	0.995371	0.874148	1.16499
YDR315C	IPK1	843	0.36744	0.329554	0.411568
YPL033C	SRL4	843	0.385837	0.361896	0.24409
YDL006W	PTC1	843	1.59594	1.49823	1.6997
YEL009C	GCN4	843	0.280447	0.277262	0.274488
YNL032W	SIW14	843	1.04084	1.03359	1.0745
YNL252C	MRPL17	843	0.336928	0.355121	0.453575
YIL114C	POR2	843	0.564081	0.679953	0.674865
YEL005C	VAB2	846	0.433955	0.395559	0.56176
YHR090C	YNG2	846	0.240593	0.233231	0.390719
YKR025W	RPC37	846	1.28379	1.26038	1.43585
YHR012W	VPS29	846	1.25471	1.30408	1.24173
YJR096W	YJR096W	846	0.878055	0.91872	0.65303
YOR104W	PIN2	846	0.716027	0.775108	1.00337
YNR002C	ATO2	846	0.273109	0.303111	0.330028
YHR160C	PEX18	849	0.472489	0.405414	0.380066
YCR010C	ADY2	849	0.379702	0.356266	0.539427
YGL128C	CWC23	849	0.613649	0.580273	0.681781
YNL055C	POR1	849	2.77481	2.66915	2.44076
YKR046C	PET10	849	0.901237	0.870599	1.34345
YOR106W	VAM3	849	0.493042	0.477533	0.55252
YDL142C	CRD1	849	0.429859	0.451214	0.564857
YDR361C	BCP1	849	0.704732	0.764929	1.01982
YDR472W	TRS31	849	0.406797	0.442144	0.577875
YJR111C	YJR111C	849	0.407698	0.453515	0.548422
YPL156C	PRM4	852	0.367154	0.34213	0.494444
YMR087W	YMR087W	852	0.835982	0.790266	1.53426
YLR079W	SIC1	852	0.536862	0.529303	0.77925
YNL003C	PET8	852	0.592328	0.638517	0.532081
YOR174W	MED4	852	0.433059	0.482435	0.512725
YIL043C	CBR1	852	1.85504	2.13072	0.966167
YDR106W	ARP10	852	0.281187	0.405533	0.505969
YMR069W	NAT4	855	0.83458	0.743743	1.30772
YIL050W	PCL7	855	0.283338	0.262637	0.373663
YLR136C	TIS11	855	0.261751	0.242995	0.519928
YDR116C	MRPL1	855	0.262475	0.263793	0.245821
YOR040W	GLO4	855	2.14461	2.20101	2.43767
YNL286W	CUS2	855	0.88827	0.948641	0.943178
YER083C	GET2	855	1.00739	1.07737	1.18497
YDR098C	GRX3	855	1.33526	1.49849	1.14991
YLR404W	FLD1	855	0.214821	0.246401	0.336426
YPL237W	SUI3	855	1.53308	1.77951	1.67015
YOR194C	TOA1	858	2.77666	2.43841	2.62975
YMR043W	MCM1	858	0.749121	0.663597	0.883658
YDR313C	PIB1	858	0.424419	0.38553	0.58959
YML025C	YML6	858	0.440728	0.406197	0.43559
YOR281C	PLP2	858	2.41196	2.33275	2.56549
YBR002C	RER2	858	0.546898	0.549886	0.756962
YDR337W	MRPS28	858	0.611022	0.622554	0.703298
YDL201W	TRM8	858	0.602647	0.635892	1.18861
YER023W	PRO3	858	3.72723	4.06842	3.21912
YMR149W	SWP1	858	0.991278	1.12595	1.09785
YPR103W	PRE2	861	2.95424	2.83207	1.85331
YIL034C	CAP2	861	1.5746	1.5592	1.37427
YBR011C	IPP1	861	3.95143	3.91515	2.67395
YGL057C	GEP7	861	0.306743	0.312165	0.458696
YGR132C	PHB1	861	0.835158	0.90332	0.835479
YFL034C-B	MOB2	864	0.45562	0.376069	0.666223
YOR036W	PEP12	864	1.2838	1.206	1.53038
YJR155W	AAD10	864	0.672005	0.668304	0.990078
YPL117C	IDI1	864	0.834526	0.840874	1.24112
YPR093C	ASR1	864	0.578019	0.599939	0.685922
YOR362C	PRE10	864	1.40192	1.50174	1.64864
YGR147C	NAT2	864	0.597742	0.642428	0.688165
YGR239C	PEX21	864	0.225924	0.251255	0.261041
YGL221C	NIF3	864	1.35848	1.51169	1.4305
YFL028C	CAF16	867	1.339	1.32223	1.63661
YAL034W-A	MTW1	867	0.963042	0.954439	1.46706
YDR284C	DPP1	867	1.41445	1.49363	1.15235
YGL232W	TAN1	867	0.830712	0.942498	0.602843
YOL080C	REX4	867	0.493992	0.56287	0.583774
YNL159C	ASI2	867	0.539222	0.647397	0.720538
YLR132C	USB1	870	0.497236	0.509452	0.558937
YGR205W	TDA10	870	1.61841	1.72087	1.43196
YPL232W	SSO1	870	0.955793	1.0303	1.1781
YOR311C	DGK1	870	0.557246	0.605575	0.737148
YBR101C	FES1	870	0.408263	0.451277	0.664072
YNL075W	IMP4	870	0.4788	0.53381	0.689438
YNR064C	YNR064C	870	0.80665	0.940918	1.05693
YBR152W	SPP381	873	0.652795	0.523434	0.925398
YHR014W	SPO13	873	0.280069	0.246875	0.328663
YOR344C	TYE7	873	0.625247	0.576116	0.720721
YKR055W	RHO4	873	0.610172	0.600526	0.952227
YHR209W	CRG1	873	0.803096	0.791473	0.938121
YDL129W	YDL129W	873	0.400598	0.410498	0.553773
YHR133C	NSG1	873	0.835434	0.888966	0.663835
YLR351C	NIT3	873	1.56938	1.67372	1.60413
YDR130C	FIN1	873	0.284572	0.314082	0.470469
YOL077C	BRX1	873	0.715332	0.797944	1.39887
YLR003C	CMS1	873	0.436817	0.506167	0.718432
YNL202W	SPS19	876	2.06463	1.73127	1.79229
YMR039C	SUB1	876	1.58835	1.50741	1.61754
YKL052C	ASK1	876	0.380697	0.372071	0.563141
YOR223W	DSC3	876	1.25686	1.25163	1.78259
YBL050W	SEC17	876	1.01465	1.02803	1.29872
YJR088C	EMC2	876	1.93607	1.97042	2.22013
YDR287W	INM2	876	2.08798	2.13757	1.83892
YNL232W	CSL4	876	1.02852	1.07005	1.30784
YPL052W	OAZ1	876	0.141442	0.147531	0.17749
YDR237W	MRPL7	876	0.562623	0.59275	0.4604
YOR130C	ORT1	876	0.548828	0.589173	0.681376
YPL068C	YPL068C	879	0.325036	0.311102	0.452019
YLR091W	GEP5	879	0.724088	0.707261	0.795726
YOL093W	TRM10	879	0.937339	0.936121	1.21843
YPR069C	SPE3	879	2.27007	2.37868	1.78717
YJL185C	ATG36	879	0.513572	0.551553	0.459132
YGR222W	PET54	879	0.27848	0.300418	0.364106
YOL001W	PHO80	879	0.377443	0.407472	0.423264
YHR062C	RPP1	879	0.529301	0.614359	0.72596
YIL003W	CFD1	879	0.576481	0.676289	0.896154
YPR005C	HAL1	882	0.482871	0.425449	0.648986
YDR184C	ATC1	882	0.351475	0.3225	0.500719
YPR199C	ARR1	882	0.727441	0.687205	0.858278
YHL034C	SBP1	882	4.20662	4.10072	3.30665
YDL076C	RXT3	882	0.591644	0.579607	0.591912
YPR109W	YPR109W	882	0.3598	0.361165	0.354429
YJL145W	SFH5	882	1.37151	1.38103	2.08596
YHR029C	YHI9	882	1.68868	1.71395	2.1655
YPL149W	ATG5	882	0.171256	0.186476	0.205294
YDR489W	SLD5	882	0.355409	0.427535	0.44518
YOR083W	WHI5	885	0.994732	0.816309	1.04704
YOR028C	CIN5	885	0.617492	0.514255	0.658324
YFR047C	BNA6	885	2.53102	2.35523	1.42215
YKR037C	SPC34	885	0.444011	0.425831	0.591436
YMR025W	CSI1	885	0.251455	0.246572	0.30094
YHR058C	MED6	885	0.573122	0.562209	1.00777
YHR046C	INM1	885	0.600821	0.594864	0.794542
YDR054C	CDC34	885	0.97359	1.00306	1.22549
YMR183C	SSO2	885	1.79396	1.85344	2.03854
YDL173W	PAR32	885	2.21954	2.30818	2.11524
YHR088W	RPF1	885	0.718337	0.755094	1.18816
YBR037C	SCO1	885	0.52544	0.553776	0.493829
YDR233C	RTN1	885	0.932335	1.00457	1.19364
YKL128C	PMU1	885	0.739941	0.8579	0.998429
YFR041C	ERJ5	885	0.7495	0.891877	1.11839
YGL044C	RNA15	888	2.2488	1.99809	2.41461
YER142C	MAG1	888	1.16694	1.12764	1.08433
YBR147W	RTC2	888	0.343412	0.335423	0.44482
YML112W	CTK3	888	0.398808	0.409236	0.446105
YIL076W	SEC28	888	1.02427	1.0996	1.30487
YIL124W	AYR1	891	1.79939	1.66328	1.45636
YCL031C	RRP7	891	0.399103	0.380913	0.570592
YNL305C	BXI1	891	1.13429	1.12422	1.50982
YPL173W	MRPL40	891	0.579899	0.576832	0.764251
YMR099C	YMR099C	891	3.05249	3.09024	1.84958
YLR208W	SEC13	891	2.13346	2.24166	1.72882
YPL131W	RPL5	891	1.52601	1.71034	1.31005
YER055C	HIS1	891	1.37349	1.59838	1.53145
YMR096W	SNZ1	891	1.06867	1.26572	1.44239
YJR150C	DAN1	894	0.967233	0.879603	0.571508
YNL333W	SNZ2	894	0.528452	0.501757	0.576259
YNL265C	IST1	894	0.546293	0.543784	0.911159
YBR160W	CDC28	894	0.659655	0.704852	1.07353
YFL059W	SNZ3	894	0.470771	0.504817	0.40869
YIL044C	AGE2	894	0.939803	1.01132	1.18079
YLR348C	DIC1	894	1.22288	1.32064	1.21533
YAR031W	PRM9	894	0.494969	0.550023	0.347524
YNL196C	SLZ1	894	0.260605	0.324479	0.337676
YBR040W	FIG1	894	0.256028	0.366127	0.47767
YLR018C	POM34	897	0.497861	0.417029	0.562277
YNL156C	NSG2	897	0.730667	0.67365	0.682287
YGL162W	SUT1	897	0.51709	0.484365	0.646247
YJL079C	PRY1	897	1.56638	1.48003	2.22385
YGL254W	FZF1	897	0.598311	0.588222	0.768715
YJL068C	YJL068C	897	2.79938	2.75888	2.68372
YPR066W	UBA3	897	0.501442	0.495062	0.749288
YER175C	TMT1	897	0.763596	0.754181	1.04877
YBR119W	MUD1	897	0.242375	0.255932	0.351315
YBR291C	CTP1	897	0.348496	0.387768	0.518196
YNL204C	SPS18	900	0.751033	0.614538	1.39208
YPL132W	COX11	900	0.446011	0.406145	0.469439
YER053C	PIC2	900	0.71007	0.690787	0.737208
YOR287C	RRP36	900	0.621573	0.610026	1.23165
YIL061C	SNP1	900	0.402347	0.425391	0.534176
YGR044C	RME1	900	0.942122	1.00614	0.79358
YLR146C	SPE4	900	0.661306	0.706962	0.623802
YPR139C	LOA1	900	0.670291	0.73639	0.903339
YDL198C	GGC1	900	0.90188	1.04087	0.640126
YLR172C	DPH5	900	1.06042	1.28018	1.25169
YNL194C	YNL194C	903	0.58497	0.468527	0.54801
YPR061C	JID1	903	0.206188	0.190844	0.261117
YLR307W	CDA1	903	0.336771	0.326136	0.49026
YBR024W	SCO2	903	1.14861	1.11272	1.07266
YFL044C	OTU1	903	0.952178	0.948616	1.22006
YPL064C	CWC27	903	0.517113	0.54002	0.551275
YPL054W	LEE1	903	1.20484	1.5292	1.14537
YDR446W	ECM11	906	0.551618	0.294902	0.562097
YOR228C	MCP1	906	0.665274	0.605232	0.520342
YML052W	SUR7	906	0.556439	0.528687	0.809443
YKL150W	MCR1	906	0.767774	0.800046	0.950613
YER106W	MAM1	906	0.255027	0.284571	0.311245
YBR231C	SWC5	909	0.860107	0.774615	0.920446
YDR288W	NSE3	909	0.502772	0.500777	0.633558
YNL006W	LST8	909	0.82376	0.842698	0.931598
YDL052C	SLC1	909	0.431168	0.472879	0.611582
YOL056W	GPM3	909	0.467386	0.517271	0.757808
YER185W	PUG1	909	0.258575	0.291246	0.414602
YPL186C	UIP4	912	0.745883	0.598725	0.875603
YLR455W	PDP3	912	0.461781	0.415471	0.423217
YDR123C	INO2	912	0.494822	0.45093	0.630135
YMR281W	GPI12	912	0.344682	0.315867	0.544478
YOR074C	CDC21	912	1.78665	1.66584	2.41046
YBR228W	SLX1	912	0.895392	0.853518	1.10056
YKR052C	MRS4	912	0.335644	0.325364	0.500134
YDL179W	PCL9	912	0.534153	0.529632	0.77368
YOR251C	TUM1	912	2.15522	2.1528	1.62455
YMR079W	SEC14	912	0.835949	0.85296	0.901873
YPR147C	YPR147C	912	0.840061	0.905535	0.902728
YJR007W	SUI2	912	0.736188	0.820167	0.898633
YGR277C	CAB4	915	1.57807	1.60556	1.11569
YDR280W	RRP45	915	0.604849	0.617063	0.858341
YKR026C	GCN3	915	0.72998	0.759106	1.21576
YPR192W	AQY1	915	0.40167	0.442703	0.549023
YKR104W	YKR104W	918	1.37942	1.20315	1.72401
YDR374C	PHO92	918	0.22478	0.199331	0.218754
YFR004W	RPN11	918	0.857005	0.785131	1.23598
YAL025C	MAK16	918	1.2598	1.16131	1.7508
YPL177C	CUP9	918	0.364807	0.352455	0.396695
YMR055C	BUB2	918	0.37389	0.373817	0.505263
YKL183W	LOT5	918	0.937732	0.938587	0.731713
YDL045C	FAD1	918	0.482113	0.513566	0.640286
YPL031C	PHO85	918	0.916119	1.00243	1.10196
YAR015W	ADE1	918	0.613967	0.770764	0.945228
YKR075C	YKR075C	921	0.339768	0.2578	0.436776
YBR085W	AAC3	921	0.741571	0.687186	1.03312
YDL119C	YDL119C	921	0.415574	0.40629	0.512896
YHL013C	OTU2	921	0.849493	0.855041	1.30084
YBR251W	MRPS5	921	0.380578	0.396501	0.429546
YGR104C	SRB5	921	0.35114	0.376301	0.449983
YPR058W	YMC1	921	1.12197	1.20592	1.02862
YDL108W	KIN28	921	0.430439	0.474821	0.808258
YOR222W	ODC2	921	0.794955	0.893165	1.3776
YML110C	COQ5	921	2.34958	2.7178	1.14366
YNL072W	RNH201	921	0.413275	0.481999	0.567275
YJL126W	NIT2	921	0.351507	0.414536	0.463316
YDL114W	YDL114W	924	0.281581	0.144422	0.438226
YDL127W	PCL2	924	0.444876	0.367754	0.624585
YDR075W	PPH3	924	0.79434	0.807991	0.956673
YOL092W	YPQ1	924	0.779248	0.803188	1.60008
YNR028W	CPR8	924	0.713153	0.758582	0.825883
YOR065W	CYT1	927	2.73959	2.16394	1.53759
YGR060W	ERG25	927	1.00349	0.932575	1.29677
YDL222C	FMP45	927	1.43967	1.34172	1.62251
YMR056C	AAC1	927	0.461885	0.443937	0.6962
YOR107W	RGS2	927	0.295602	0.286644	0.447884
YFR045W	YFR045W	927	0.3269	0.317884	0.455713
YNL177C	MRPL22	927	1.39113	1.35625	1.28102
YJR083C	ACF4	927	0.318657	0.319789	0.447501
YGL043W	DST1	927	0.88557	0.927697	1.11205
YKL107W	YKL107W	927	0.927342	0.989119	0.474695
YHR187W	IKI1	927	0.418143	0.461023	0.815781
YGR208W	SER2	927	0.4653	0.522615	0.642033
YOR101W	RAS1	927	0.544828	0.61664	0.768454
YIL145C	PAN6	927	0.979878	1.13215	1.263
YCL009C	ILV6	927	3.44318	3.99749	2.6453
YNR007C	ATG3	930	0.963158	0.833696	1.33486
YPL134C	ODC1	930	1.83882	1.61169	2.02657
YKL091C	YKL091C	930	0.81876	0.750717	0.825262
YOR279C	RFM1	930	0.530502	0.503607	0.598716
YGR231C	PHB2	930	1.69471	1.66539	2.01226
YBR061C	TRM7	930	0.550438	0.568591	1.08401
YGL161C	YIP5	930	1.62018	1.69621	1.78784
YGR284C	ERV29	930	1.37598	1.44522	1.82063
YML121W	GTR1	930	0.897512	0.965932	1.23558
YJL196C	ELO1	930	1.23998	1.33898	1.70554
YDR068W	DOS2	930	1.10615	1.20134	1.37094
YMR267W	PPA2	930	0.795409	0.868169	0.879271
YHR199C	AIM46	930	0.41115	0.464246	0.609241
YDL015C	TSC13	930	0.988786	1.13131	1.19781
YDL021W	GPM2	933	1.17183	1.02684	0.969318
YML050W	AIM32	933	0.30603	0.296615	0.401334
YJL117W	PHO86	933	0.829702	0.827166	1.4333
YBR039W	ATP3	933	1.39874	1.41504	1.2783
YDL047W	SIT4	933	0.813981	0.824952	0.983009
YLR209C	PNP1	933	1.04763	1.06341	1.79965
YJR077C	MIR1	933	1.29522	1.44713	1.69754
YIL134W	FLX1	933	0.244613	0.282967	0.310539
YFR034C	PHO4	936	1.34282	1.09889	1.64504
YDL124W	YDL124W	936	2.68342	2.4053	2.34639
YER133W	GLC7	936	1.47878	1.37781	1.42004
YOL096C	COQ3	936	0.928397	0.886131	1.11625
YDR368W	YPR1	936	2.50407	2.39222	2.35241
YOR120W	GCY1	936	0.416882	0.41509	0.520153
YBR176W	ECM31	936	0.800644	0.799922	1.27506
YMR299C	DYN3	936	0.256091	0.258455	0.312447
YOL101C	IZH4	936	0.407459	0.411718	0.71286
YHR144C	DCD1	936	0.477985	0.51021	0.559644
YDL236W	PHO13	936	1.09639	1.20419	1.81276
YEL029C	BUD16	936	0.485305	0.54146	0.538407
YCL049C	YCL049C	936	0.743882	0.839912	1.20277
YLR340W	RPP0	936	2.16574	2.4745	1.11548
YOR164C	GET4	936	1.73055	1.97965	1.18845
YML087C	AIM33	936	0.409535	0.485515	0.612212
YML125C	PGA3	936	0.516043	0.637387	0.840455
YOR006C	TSR3	939	1.04156	0.968339	1.39603
YMR262W	YMR262W	939	0.857978	0.844811	0.739342
YKL094W	YJU3	939	0.881637	0.906019	1.01235
YNL322C	KRE1	939	0.804663	0.836004	1.06204
YGR282C	BGL2	939	1.46102	1.631	1.97869
YOR079C	ATX2	939	0.40914	0.482967	0.844845
YKL110C	KTI12	939	0.473107	0.596456	0.536262
YJL133W	MRS3	942	0.665332	0.605013	0.754259
YGR096W	TPC1	942	0.430618	0.404462	0.408668
YHR061C	GIC1	942	0.472498	0.460741	0.706938
YMR241W	YHM2	942	2.94177	2.99189	2.70096
YNL063W	MTQ1	942	0.448483	0.467027	0.497369
YKL216W	URA1	942	1.15513	1.20507	2.05171
YDR336W	YDR336W	942	0.298146	0.322758	0.367813
YNL263C	YIF1	942	0.618969	0.695005	0.994761
YJR021C	REC107	945	0.451384	0.429132	0.503662
YCR073W-A	SOL2	945	1.07831	1.04827	1.58243
YIL106W	MOB1	945	0.409543	0.406663	0.625083
YPL157W	TGS1	945	1.04739	1.16233	1.58055
YMR274C	RCE1	945	0.367827	0.420376	0.514575
YBR175W	SWD3	945	0.544132	0.624963	0.588201
YGL212W	VAM7	948	2.12799	1.60081	2.72759
YBR151W	APD1	948	1.64751	1.48933	1.24996
YDR492W	IZH1	948	0.699811	0.641772	0.773595
YKL019W	RAM2	948	1.42651	1.49376	1.37431
YNR054C	ESF2	948	0.680076	0.737529	1.07477
YCL059C	KRR1	948	1.14338	1.26005	2.15308
YHR142W	CHS7	948	0.67267	0.74492	0.67986
YGR062C	COX18	948	0.199152	0.223969	0.251099
YBR183W	YPC1	948	0.333099	0.396987	0.419551
YPR013C	CMR3	951	0.717709	0.585171	0.681878
YGR213C	RTA1	951	0.375995	0.338118	0.690612
YLR205C	HMX1	951	0.527396	0.478528	0.649618
YMR048W	CSM3	951	1.95256	1.95576	2.15566
YOL002C	IZH2	951	0.381084	0.389732	0.630559
YMR310C	YMR310C	951	0.767492	0.788751	1.02351
YDR352W	YPQ2	951	0.638039	0.675459	0.717046
YPL087W	YDC1	951	0.721302	0.774275	0.712823
YCR015C	YCR015C	951	0.562594	0.614033	0.852225
YNR003C	RPC34	951	0.812666	0.904424	1.32623
YNR027W	BUD17	951	0.756796	0.871391	0.977644
YER099C	PRS2	954	1.0945	1.01589	2.10141
YBL030C	PET9	954	2.9003	2.75503	2.79958
YOR158W	PET123	954	0.465208	0.468281	0.467117
YPL266W	DIM1	954	1.34978	1.3821	1.79974
YCR069W	CPR4	954	1.27546	1.30805	1.3819
YNL315C	ATP11	954	0.545819	0.581357	0.385774
YIL021W	RPB3	954	1.07396	1.14641	1.56733
YOR288C	MPD1	954	0.680728	0.748519	0.959555
YIL117C	PRM5	954	0.358909	0.42731	0.723996
YLR439W	MRPL4	957	0.625696	0.570579	0.633245
YLR457C	NBP1	957	0.469556	0.431111	0.631791
YOR342C	YOR342C	957	0.741954	0.716322	0.910564
YDR353W	TRR1	957	1.61359	1.62151	1.2131
YIR011C	STS1	957	0.612662	0.629884	0.911282
YOR143C	THI80	957	0.666241	0.713502	0.819802
YDR175C	RSM24	957	0.366345	0.392948	0.526928
YMR116C	ASC1	957	1.64315	1.85222	1.27642
YNL215W	IES2	960	3.07978	2.89607	2.75596
YKR080W	MTD1	960	0.635734	0.62259	0.956829
YDL183C	YDL183C	960	0.245236	0.251968	0.372779
YHL011C	PRS3	960	1.13412	1.18838	1.18439
YGL136C	MRM2	960	0.236019	0.250396	0.291893
YDR033W	MRH1	960	0.808003	0.86904	1.22249
YMR180C	CTL1	960	0.165801	0.180343	0.234943
YBR265W	TSC10	960	0.846528	0.947546	1.09449
YHR195W	NVJ1	963	1.07547	0.893682	0.984405
YER037W	PHM8	963	0.592553	0.506568	0.539047
YBR290W	BSD2	963	0.417013	0.364035	0.558262
YLR257W	YLR257W	963	1.14463	1.00951	0.907698
YDR460W	TFB3	963	1.07395	0.963411	1.2527
YHR198C	AIM18	963	0.316455	0.298499	0.316619
YNR034W	SOL1	963	0.958115	0.913907	1.4401
YPL206C	PGC1	963	1.62334	1.60861	1.15268
YLR242C	ARV1	963	0.315935	0.313701	0.374326
YDR347W	MRP1	963	0.500503	0.501452	0.548312
YCL050C	APA1	963	1.71729	1.77615	2.35738
YJR095W	SFC1	966	0.271482	0.19074	0.317781
YLR220W	CCC1	966	1.66181	1.24944	1.66496
YNL098C	RAS2	966	1.24496	1.13308	1.02175
YKR022C	NTR2	966	0.856543	0.858492	0.986328
YNL002C	RLP7	966	1.13107	1.14607	1.85223
YNL284C	MRPL10	966	1.05304	1.11413	1.12832
YGL115W	SNF4	966	0.973566	1.03646	0.983033
YCR002C	CDC10	966	0.831525	0.956595	1.43101
YOL073C	DSC2	966	0.547825	0.645123	0.748749
YNL025C	SSN8	969	0.411401	0.387947	0.621794
YLR316C	TAD3	969	0.910907	0.865101	0.956329
YDR480W	DIG2	969	0.703786	0.695025	0.871507
YOL094C	RFC4	969	0.389733	0.389741	0.707366
YJL006C	CTK2	969	0.283917	0.30633	0.541422
YGR007W	ECT1	969	0.825061	0.897219	0.987577
YKL120W	OAC1	972	0.516934	0.499749	0.74336
YLL062C	MHT1	972	0.70946	0.702564	0.863646
YBR211C	AME1	972	0.56102	0.5581	0.604453
YDR151C	CTH1	975	0.516195	0.397271	0.817689
YHR143W	DSE2	975	1.60689	1.38084	2.12747
YKL163W	PIR3	975	0.471154	0.439752	0.657564
YJR070C	LIA1	975	0.743075	0.739739	1.51772
YJL180C	ATP12	975	0.379692	0.40151	0.432077
YPL273W	SAM4	975	0.950066	1.02394	1.01011
YDR530C	APA2	975	0.476617	0.525782	0.648047
YPR176C	BET2	975	0.969493	1.07792	1.50737
YAL018C	LDS1	975	0.368921	0.765509	1.31804
YHR139C	SPS100	978	0.692221	0.558791	0.916999
YPR011C	YPR011C	978	1.3194	1.18655	1.25738
YML004C	GLO1	978	1.41238	1.42336	1.74908
YGR144W	THI4	978	0.353472	0.358404	0.468429
YDR058C	TGL2	978	0.604991	0.633593	0.720993
YKL218C	SRY1	978	1.26513	1.32714	1.15829
YOR340C	RPA43	978	0.798186	0.881356	1.86348
YIL041W	GVP36	978	1.07031	1.21555	2.0877
YBL068W	PRS4	978	0.458297	0.531086	0.728585
YIL084C	SDS3	981	0.866493	0.677137	1.57349
YHR104W	GRE3	981	2.90038	2.60333	2.52983
YIL063C	YRB2	981	1.46816	1.38748	1.9339
YDL014W	NOP1	981	2.27497	2.15909	2.92715
YJR093C	FIP1	981	0.90858	0.879537	1.16187
YJL031C	BET4	981	0.71385	0.718762	0.936364
YDL205C	HEM3	981	0.732826	0.748402	0.796481
YJR100C	AIM25	981	0.651413	0.690318	0.702293
YMR060C	SAM37	981	0.318134	0.337741	0.328295
YOR271C	FSF1	981	1.58512	1.71391	1.7781
YOR100C	CRC1	981	0.527754	0.573928	0.703623
YNR062C	YNR062C	981	0.500584	0.556636	0.764793
YDL037C	BSC1	984	0.9022	0.631329	1.38986
YJR107W	YJR107W	984	1.32303	1.22678	1.5487
YKR062W	TFA2	984	0.829529	0.840832	1.15306
YBR129C	OPY1	984	0.442424	0.450806	0.497496
YDR435C	PPM1	984	0.821024	0.844268	0.899033
YDR044W	HEM13	984	0.580179	0.603086	0.86599
YPR128C	ANT1	984	0.755313	0.803931	1.06148
YGL091C	NBP35	984	0.682086	0.731435	1.0987
YLR239C	LIP2	984	0.475843	0.58121	0.473549
YHR083W	SAM35	987	1.13691	1.10135	0.903599
YKL018W	SWD2	987	0.351381	0.350394	0.462667
YBR104W	YMC2	987	1.0023	1.00579	1.44933
YOR142W	LSC1	987	3.28814	3.31119	2.35413
YDL243C	AAD4	987	0.663711	0.703217	0.822588
YKR013W	PRY2	987	0.750995	0.810923	1.26258
YJL208C	NUC1	987	0.45512	0.532982	0.580378
YLR181C	VTA1	990	1.93804	1.91873	2.21279
YOR246C	ENV9	990	1.05254	1.07463	1.04631
YNL097C	PHO23	990	0.802828	0.839202	1.0499
YDR267C	CIA1	990	1.0508	1.09881	1.66979
YHL009C	YAP3	990	0.842168	0.885362	0.968481
YJL213W	YJL213W	993	0.673872	0.563528	0.907193
YNL180C	RHO5	993	0.957815	0.943586	0.836912
YPL055C	LGE1	996	0.768861	0.697002	1.09007
YGR192C	TDH3	996	6.67839	6.19008	1.57454
YHL025W	SNF6	996	0.545578	0.526429	0.803514
YJL052W	TDH1	996	2.79979	2.78091	1.83949
YJR009C	TDH2	996	2.07687	2.14994	0.907369
YCR021C	HSP30	996	0.285038	0.306292	0.394647
YGR080W	TWF1	996	0.892241	0.975427	1.61418
YML019W	OST6	996	0.662912	0.776587	0.841004
YGR043C	NQM1	999	0.556349	0.363045	1.07713
YPL111W	CAR1	999	0.606217	0.540131	0.923725
YCR036W	RBK1	999	1.0034	1.02051	1.14335
YER161C	SPT2	999	1.07852	1.10855	1.23466
YAL020C	ATS1	999	1.08339	1.11968	1.17826
YER179W	DMC1	1002	0.928253	0.798084	0.749236
YPL227C	ALG5	1002	0.948981	0.892895	1.07836
YBR046C	ZTA1	1002	1.40185	1.35176	2.19144
YNL316C	PHA2	1002	0.588308	0.579156	0.869216
YHR085W	IPI1	1002	0.37722	0.375855	0.705724
YKL085W	MDH1	1002	2.79659	2.78951	1.88073
YML107C	PML39	1002	0.269021	0.282458	0.373807
YDR051C	DET1	1002	0.819465	0.937127	1.05503
YCL055W	KAR4	1005	0.252572	0.240298	0.35409
YPL215W	CBP3	1005	0.324668	0.310152	0.49468
YDR204W	COQ4	1005	1.37476	1.3419	1.29001
YDL230W	PTP1	1005	0.901514	0.881391	1.15456
YEL006W	YEA6	1005	0.465883	0.469437	0.528121
YMR041C	ARA2	1005	0.658004	0.665085	0.789289
YLR354C	TAL1	1005	2.36662	2.39625	2.3699
YGR058W	PEF1	1005	0.552092	0.574271	0.948958
YPL069C	BTS1	1005	0.343646	0.359771	0.512639
YPR110C	RPC40	1005	0.713624	0.749445	1.36806
YFR025C	HIS2	1005	1.37743	1.51059	0.978281
YDR126W	SWF1	1008	0.403962	0.364098	0.587427
YLR007W	NSE1	1008	0.832398	0.839172	1.01111
YNL326C	PFA3	1008	0.453963	0.459009	0.698013
YHR101C	BIG1	1008	0.484829	0.491108	0.935229
YIL096C	BMT5	1008	0.409563	0.49728	0.597162
YMR316W	DIA1	1008	0.23139	0.293286	0.417009
YDR392W	SPT3	1011	1.94314	1.6374	2.08761
YJL116C	NCA3	1011	0.65557	0.654772	1.02168
YKL151C	YKL151C	1011	2.94115	3.01138	3.10242
YLR017W	MEU1	1011	0.889575	0.921949	1.32092
YEL017W	GTT3	1011	0.78885	0.833595	1.03549
YBR141C	BMT2	1011	0.504583	0.53976	0.950814
YDR265W	PEX10	1011	0.308048	0.334552	0.426675
YKR088C	TVP38	1011	0.655016	0.717697	0.864704
YGL225W	VRG4	1011	1.0707	1.1928	1.446
YDR077W	SED1	1014	1.42276	1.11006	1.97581
YBR050C	REG2	1014	0.387676	0.366338	0.346352
YOR313C	SPS4	1014	0.350854	0.338949	0.555842
YJL088W	ARG3	1014	0.41438	0.402156	0.777974
YMR127C	SAS2	1014	0.518758	0.512622	0.498716
YBL031W	SHE1	1014	0.407394	0.402662	0.402532
YJR008W	MHO1	1014	0.536337	0.530999	0.699174
YKL193C	SDS22	1014	1.25385	1.27393	1.88038
YOR261C	RPN8	1014	1.18796	1.27445	1.16214
YPR056W	TFB4	1014	0.496876	0.551961	0.691085
YMR081C	ISF1	1014	0.3109	0.520333	0.54787
YKL093W	MBR1	1017	0.807482	0.60298	0.78474
YDL209C	CWC2	1017	1.04685	0.948607	1.30608
YGR084C	MRP13	1017	0.322113	0.301397	0.391819
YOR061W	CKA2	1017	1.11604	1.07586	0.99397
YPL244C	HUT1	1017	0.958165	0.944339	1.29575
YGR086C	PIL1	1017	1.52646	1.5085	1.10098
YJR129C	EFM3	1017	0.64539	0.691442	1.05239
YNL332W	THI12	1020	0.614385	0.379095	0.650017
YDL244W	THI13	1020	0.327679	0.242034	0.284199
YDR400W	URH1	1020	0.981518	0.944433	1.26754
YLR026C	SED5	1020	0.707877	0.702394	0.783559
YFL058W	THI5	1020	0.494346	0.492437	0.791393
YLR151C	PCD1	1020	1.55864	1.56031	2.05495
YJR156C	THI11	1020	0.242955	0.250571	0.208259
YFR055W	IRC7	1020	0.543163	0.577689	0.687234
YHR156C	LIN1	1020	0.479278	0.510941	0.844756
YJR105W	ADO1	1020	1.83711	2.00697	3.05756
YNL290W	RFC3	1020	1.16106	1.28065	1.63209
YPL004C	LSP1	1023	2.19809	1.90209	1.4002
YHR210C	YHR210C	1023	0.284938	0.253702	0.305785
YDL099W	BUG1	1023	2.03508	1.83391	1.86936
YOL007C	CSI2	1023	0.623306	0.570293	0.855529
YKL164C	PIR1	1023	0.93644	0.861551	1.47088
YGR163W	GTR2	1023	1.18386	1.14413	1.64426
YGL153W	PEX14	1023	1.1889	1.17095	1.74458
[truncated: 3,254 more rows]

## Sheet: S11B
			Avg Trans Index							avg TI
gene_id	gene_name	ORF length	WT	R28P-30A	R28P-30B		Percentile length	Longest mRNA in bin (nt)	n of ORFs in bin	WT	R28P-30A	R28P-30B
YOR302W	YOR302W	75	1.03168	0.9619	0.966073		10	462	526	0.571334	0.558888	0.511493
YDL184C	RPL41A	75	0.0461729	0.067478	0.0353417		20	669	525	0.893878	0.921854	0.792998
YDL133C-A	RPL41B	75	0.0221564	0.038097	0.014234		30	879	525	0.935184	0.943757	0.858538
YJL077W-A	YJL077W-A	84	0.84061	0.563745	0.654994		40	1059	525	0.989948	0.96549	0.918735
YPL152W-A	YPL152W-A	96	0.215044	0.191189	0.232322		50	1272	525	1.05082	1.00608	1.00816
YDR461W	MFA1	108	0.212362	0.174952	0.116501		60	1497	525	1.08825	1.0231	1.06791
YDL232W	OST4	108	0.0998278	0.118083	0.0768827		70	1761	525	1.02397	0.940951	1.07158
YER053C-A	YER053C-A	111	0.218305	0.109707	0.147333		80	2139	525	1.09795	0.965509	1.2038
YNL145W	MFA2	114	0.543385	0.411802	0.385048		90	2850	525	1.18005	0.95949	1.41247
YCR024C-A	PMP1	120	2.9992	1.99139	3.91225		100	14730	526	1.42362	0.969846	1.77874
YEL017C-A	PMP2	129	1.84986	1.1809	2.04369
YNL130C-A	DGR1	144	0.287467	0.252867	0.45688
YOR161C-C	YOR161C-C	144	0.373307	0.242775	0.386798
YPR133W-A	TOM5	150	0.0910299	0.113124	0.0788125
YDR034W-B	YDR034W-B	153	0.242397	0.196193	0.17261
YJL189W	RPL39	153	0.0907553	0.104278	0.0786876
YJL205C	NCE101	162	0.12247	0.142096	0.091469
YOR394C-A	YOR394C-A	165	1.35705	0.612408	2.03084
YDR276C	PMP3	165	0.397027	0.326269	0.258964
YAR020C	PAU7	165	0.567266	0.357223	0.534025
YHR050W-A	YHR050W-A	168	1.9057	1.51813	1.39787
YDL061C	RPS29B	168	0.128212	0.14415	0.0985814
YLR388W	RPS29A	168	0.0933266	0.13368	0.0857776
YHR072W-A	NOP10	174	0.171125	0.183766	0.142484
YDL067C	COX9	177	0.310753	0.287624	0.229607
YMR251W-A	HOR7	177	0.313111	0.359645	0.252693
YML081C-A	ATP18	177	0.390146	0.505552	0.323046
YFR032C-A	RPL29	177	0.113714	0.150983	0.105002
YMR256C	COX7	180	0.212995	0.166715	0.173816
YNL070W	TOM7	180	0.192218	0.242111	0.179184
YHR055C	CUP1-2	183	0.225061	0.183782	0.14599
YOL052C-A	DDR2	183	0.55643	0.525872	0.375409
YOR045W	TOM6	183	0.193314	0.137974	0.118525
YPL271W	ATP15	186	0.142369	0.114131	0.089987
YLR287C-A	RPS30A	189	0.126159	0.150265	0.108459
YOR182C	RPS30B	189	0.0867805	0.147318	0.0968639
YLR262C-A	TMA7	192	0.281711	0.335879	0.214609
YBR162W-A	YSY6	195	0.81133	0.680338	0.492606
YOR032W-A	YOR032W-A	198	0.960398	0.50728	0.977574
YGR183C	QCR9	198	0.162334	0.201073	0.171488
YDR119W-A	COX26	198	0.174643	0.252274	0.176444
YBR056W-A	YBR056W-A	198	0.266365	0.203966	0.210739
YPR036W-A	SPO24	201	0.296878	0.173888	0.244543
YOR167C	RPS28A	201	0.11257	0.219649	0.125548
YLR264W	RPS28B	201	0.301701	0.405254	0.358918
YMR174C	PAI3	204	0.5792	0.589727	0.501511
YML058W-A	HUG1	204	1.14089	0.971269	0.580559
YPL096C-A	ERI1	204	0.225821	0.245101	0.165003
YPL189C-A	COA2	204	0.191114	0.141909	0.13125
YOL077W-A	ATP19	204	0.181052	0.200617	0.156502
YKL138C-A	HSK3	207	1.13566	0.772986	0.652954
YLL009C	COX17	207	0.0943201	0.0957209	0.0837083
YHR143W-A	RPC10	210	0.234161	0.227229	0.196648
YOR210W	RPB10	210	0.416639	0.410676	0.400388
YML129C	COX14	210	0.0786052	0.0869499	0.0737018
YML009C	MRPL39	210	0.108636	0.143192	0.0923656
YDR320C-A	DAD4	216	0.0964945	0.0961346	0.0638782
YDR079C-A	TFB5	216	0.4082	0.421681	0.305222
YNL024C-A	KSH1	216	0.762789	0.748581	0.590674
YNR032C-A	HUB1	219	0.52557	0.589257	0.365921
YNL259C	ATX1	219	0.21855	0.253115	0.199446
YEL059C-A	SOM1	222	0.259793	0.278689	0.172698
YHR199C-A	NBL1	222	0.530515	0.52401	0.392508
YAR029W	YAR029W	222	0.499503	0.372749	0.549192
YCL005W-A	VMA9	222	0.283526	0.381245	0.277763
YMR194C-B	CMC4	222	0.184678	0.172184	0.129115
YNL015W	PBI2	225	0.969418	1.05294	0.913848
YDR210W	YDR210W	225	0.319671	0.311368	0.239064
YCR075W-A	YCR075W-A	225	0.243762	0.36418	0.216624
YOR304C-A	BIL1	228	0.16708	0.149477	0.114351
YHR001W-A	QCR10	231	0.288832	0.24162	0.266823
YGR105W	VMA21	231	0.676685	0.736414	0.565742
YFL017W-A	SMX2	231	0.162952	0.224633	0.14316
YLR395C	COX8	234	0.287182	0.34519	0.2652
YLR325C	RPL38	234	0.291036	0.322592	0.263876
YDR139C	RUB1	234	0.290905	0.295015	0.211595
YCR020W-B	HTL1	234	0.186449	0.162813	0.171772
YDR379C-A	SDH6	237	0.382025	0.207285	0.267581
YDR525W-A	SNA2	237	0.245714	0.172664	0.188495
YMR175W	SIP18	237	0.313249	0.414639	0.345537
YBR058C-A	TSC3	240	0.446191	0.449559	0.314119
YDR086C	SSS1	240	0.752519	0.811283	0.6956
YDL160C-A	MHF2	240	0.291294	0.321558	0.244845
YER087C-B	SBH1	246	0.400762	0.436438	0.269113
YHR021C	RPS27B	246	0.375078	0.472149	0.351813
YKL156W	RPS27A	246	0.201827	0.186694	0.163932
YBL071W-A	KTI11	246	0.253868	0.317899	0.233544
YLR038C	COX12	249	0.484004	0.594828	0.506809
YGR008C	STF2	252	0.650976	0.428717	0.484554
YMR122W-A	YMR122W-A	252	0.227348	0.19385	0.166091
YDL181W	INH1	255	1.60917	1.72182	1.40254
YBR085C-A	YBR085C-A	255	0.573089	0.437005	0.447571
YER180C-A	SLO1	255	0.522331	0.460708	0.407423
YNL138W-A	YSF3	255	0.212207	0.222249	0.185629
YJL062W-A	COA3	255	0.366307	0.382374	0.229293
YLR363W-A	YLR363W-A	255	0.315667	0.340169	0.26193
YLR327C	TMA10	258	0.248197	0.21824	0.22856
YGL226C-A	OST5	258	0.368089	0.297531	0.313546
YDL130W-A	STF1	258	1.22832	1.17251	1.0836
YDR378C	LSM6	258	0.23034	0.259673	0.179487
YER074W-A	YOS1	258	0.350389	0.324912	0.361742
YMR286W	MRPL33	258	0.168589	0.177446	0.117265
YKL053C-A	MDM35	258	0.400905	0.463921	0.356144
YPR182W	SMX3	258	0.324207	0.509865	0.30793
YNL211C	YNL211C	258	0.115811	0.0801705	0.0805772
YGL032C	AGA2	261	0.541292	0.546103	0.375699
YGR037C	ACB1	261	0.697374	0.801388	0.660914
YLR099W-A	MIM2	261	0.295953	0.38015	0.225608
YEL020W-A	TIM9	261	0.149553	0.165585	0.119665
YJL136C	RPS21B	261	0.197369	0.281471	0.220013
YKR057W	RPS21A	261	0.236395	0.35394	0.230478
YJR135W-A	TIM8	261	0.229488	0.24078	0.206393
YER019C-A	SBH2	264	0.391626	0.384358	0.233392
YCR020C-A	MAK31	264	0.352984	0.425873	0.294668
YDR374W-A	WIP1	267	0.191181	0.175278	0.117173
YLR438C-A	LSM3	267	1.59224	1.61782	1.15167
YKR095W-A	PCC1	267	0.240555	0.211262	0.154942
YDR363W-A	SEM1	267	0.989578	0.743371	0.787434
YDR500C	RPL37B	267	0.161998	0.232516	0.148397
YLR185W	RPL37A	267	0.118392	0.185838	0.134108
YOL159C-A	YOL159C-A	270	0.228946	0.25376	0.202487
YOL086W-A	MHF1	270	0.226971	0.327385	0.288808
YNR037C	RSM19	273	0.17929	0.190247	0.12894
YGR169C-A	LSO2	276	0.996297	0.578135	0.662056
YKL096W-A	CWP2	276	0.980792	1.03004	0.711605
YJR094W-A	RPL43B	276	0.126927	0.165824	0.122687
YDR424C	DYN2	276	0.364786	0.408092	0.334092
YPR043W	RPL43A	276	0.243594	0.416835	0.246935
YDR070C	FMP16	279	0.815032	0.839569	0.542779
YPL183W-A	RTC6	279	0.292051	0.325631	0.248129
YHR005C-A	TIM10	279	0.390269	0.381357	0.338064
YER146W	LSM5	279	0.373389	0.579519	0.316066
YPR052C	NHP6A	279	0.368518	0.488947	0.313675
YJL166W	QCR8	282	0.343609	0.265626	0.302478
YBL029C-A	YBL029C-A	282	0.335646	0.262426	0.251739
YBR233W-A	DAD3	282	0.531587	0.487095	0.352079
YOR159C	SME1	282	0.999351	0.912372	0.709791
YFL010W-A	AUA1	282	1.24128	0.965027	0.477063
YER048W-A	ISD11	282	0.4569	0.40327	0.383843
YDR016C	DAD1	282	0.188033	0.210643	0.128981
YJR010C-A	SPC1	282	0.306134	0.295543	0.252408
YDL045W-A	MRP10	285	0.216307	0.184779	0.159971
YBL026W	LSM2	285	0.290142	0.266971	0.284658
YGR236C	SPG1	285	0.309902	0.259688	0.465799
YDR322C-A	TIM11	288	0.821008	0.85316	0.766363
YKL006C-A	SFT1	291	0.367631	0.300648	0.394905
YCL057C-A	MIC10	291	0.610481	0.709505	0.547141
YBR111W-A	SUS1	291	0.157325	0.129281	0.151258
YNR034W-A	YNR034W-A	294	1.02607	0.618652	0.633638
YLL018C-A	COX19	294	0.436922	0.376081	0.300176
YPL047W	SGF11	297	0.31174	0.322164	0.225422
YPL046C	ELC1	297	0.756413	0.640625	0.566874
YIL008W	URM1	297	0.932454	0.903363	0.756189
YMR225C	MRPL44	297	0.141228	0.126964	0.112219
YBR089C-A	NHP6B	297	0.541493	0.552748	0.391767
YPR096C	YPR096C	300	2.96649	1.63075	7.80354
YLR346C	YLR346C	303	0.33196	0.234406	0.365419
YGR206W	MVB12	303	0.174994	0.200986	0.170119
YDR377W	ATP17	303	0.371941	0.466418	0.444417
YGL204C	YGL204C	303	0.280679	0.287977	0.214661
YDR510W	SMT3	303	0.458971	0.695357	0.453335
YPL249C-A	RPL36B	303	0.339137	0.473411	0.349102
YMR194W	RPL36A	303	0.204014	0.275893	0.217388
YLR147C	SMD3	303	0.418511	0.416243	0.306858
YNL300W	TOS6	306	0.830264	0.64887	0.477873
YNL086W	SNN1	306	0.275978	0.321652	0.254417
YGR063C	SPT4	306	0.361355	0.42674	0.304941
YGL193C	YGL193C	309	1.09619	0.801978	0.988992
YMR316C-A	YMR316C-A	309	2.54913	1.53761	1.37801
YLR043C	TRX1	309	0.988945	1.16975	0.843525
YBR009C	HHF1	309	0.53356	0.543662	0.515565
YNL030W	HHF2	309	0.208197	0.213219	0.162011
YJL144W	YJL144W	312	0.688657	0.303491	0.364084
YML058W	SML1	312	1.26222	0.962421	0.97893
YGR209C	TRX2	312	1.18531	1.62255	1.18421
YMR244C-A	COA6	312	1.00985	0.897328	0.809373
YLL017W	YLL017W	312	1.62003	0.52723	0.996378
YDR281C	PHM6	312	0.22169	0.203394	0.120712
YBL001C	ECM15	312	0.724778	1.00689	0.57399
YGR181W	TIM13	315	0.454902	0.534305	0.388778
YJR085C	YJR085C	315	1.02572	1.17978	0.91831
YBR268W	MRPL37	315	0.340908	0.463437	0.260778
YGL030W	RPL30	315	0.471905	0.554806	0.409499
YML108W	YML108W	315	0.277227	0.294816	0.233003
YDR115W	YDR115W	315	0.244794	0.279065	0.185496
YKL044W	YKL044W	318	1.41294	0.400737	0.7361
YOR020C	HSP10	318	0.605403	0.915556	0.535221
YOR293W	RPS10A	318	0.441307	0.478192	0.437477
YBR262C	MIC12	318	0.211348	0.245754	0.159833
YDL081C	RPP1A	318	0.88415	1.23846	0.895913
YMR230W	RPS10B	318	0.313581	0.387009	0.358109
YBL028C	YBL028C	318	0.255082	0.202494	0.233895
YOR265W	RBL2	318	0.695327	0.636215	0.548025
YOL039W	RPP2A	318	0.31203	0.559241	0.319436
YDL130W	RPP1B	318	0.457559	0.772605	0.584073
YER058W	PET117	321	0.497569	0.471137	0.298708
YDL009C	YDL009C	321	0.317379	0.235871	0.256996
YPR094W	RDS3	321	0.317528	0.336122	0.251422
YDL012C	YDL012C	321	0.648721	0.534079	0.550645
YNL162W	RPL42A	321	0.291337	0.418549	0.343269
YHR141C	RPL42B	321	0.284601	0.390131	0.29952
YNL184C	YNL184C	324	0.25635	0.330723	0.228707
YJR034W	PET191	324	0.435046	0.589071	0.384242
YOR234C	RPL33B	324	0.199812	0.243483	0.213311
YLR333C	RPS25B	324	0.540673	0.602183	0.679663
YLL014W	EMC6	324	0.537832	0.556853	0.424067
YNL244C	SUI1	324	0.480358	0.478884	0.418946
YPL143W	RPL33A	324	0.457968	0.570288	0.453344
YGR027C	RPS25A	324	0.316653	0.45397	0.332775
YOR105W	YOR105W	324	0.808322	0.672949	0.751352
YJR048W	CYC1	327	0.398953	0.506491	0.417805
YFL014W	HSP12	327	2.27303	2.54949	1.90559
YJR022W	LSM8	327	0.165138	0.116539	0.101394
YJL179W	PFD1	327	0.493622	0.408087	0.502164
YLR364W	GRX8	327	0.343915	0.42436	0.321216
YBR091C	TIM12	327	0.178279	0.206253	0.142766
YGR018C	YGR018C	327	0.407829	0.146765	0.486255
YGR215W	RSM27	330	0.499116	0.621205	0.427235
YCL035C	GRX1	330	1.77433	1.97332	1.68174
YGL168W	HUR1	330	0.460714	0.544585	0.694796
YJR086W	STE18	330	0.225181	0.190249	0.179998
YEL068C	YEL068C	330	0.467768	0.427036	0.38812
YLR154C	RNH203	330	0.173525	0.223437	0.188868
YDR045C	RPC11	330	0.573784	0.610867	0.535982
YAL044W-A	YAL044W-A	330	0.400721	0.554962	0.363229
YDR382W	RPP2B	330	0.768566	1.24196	0.727611
YBL059C-A	CMC2	330	0.198206	0.203851	0.180842
YHR087W	RTC3	333	0.888768	0.560848	0.60173
YJL028W	YJL028W	333	0.326969	0.271064	0.148763
YDR079W	PET100	333	0.262593	0.262376	0.234603
YLR204W	QRI5	333	0.23176	0.219599	0.168883
YCR060W	TAH1	333	0.639284	0.637702	0.483686
YLR275W	SMD2	333	0.302569	0.231146	0.270569
YIR009W	MSL1	333	0.275184	0.332605	0.225085
YKL137W	CMC1	333	0.303372	0.315969	0.25136
YEL003W	GIM4	336	0.410028	0.324236	0.38935
YHR173C	YHR173C	336	0.258356	0.276098	0.160195
YLR390W	ECM19	336	0.195642	0.224386	0.162704
YEL039C	CYC7	339	2.12806	1.25372	1.34175
YCL058W-A	ADF1	339	0.39198	0.320286	0.251985
YJR082C	EAF6	339	0.481141	0.390317	0.403276
YOL109W	ZEO1	339	0.260852	0.216727	0.205362
YKL061W	BLI1	339	0.435892	0.336155	0.36202
YDL075W	RPL31A	339	0.40389	0.536505	0.451208
YOL026C	MIM1	339	0.369984	0.502544	0.296745
YLR406C	RPL31B	339	0.603295	0.533887	0.520459
YPL098C	MGR2	339	0.511014	0.589443	0.362621
YOR068C	VAM10	342	0.72879	0.265733	0.418965
YHR138C	YHR138C	342	0.659968	0.552703	0.426789
YNL135C	FPR1	342	1.44836	2.1392	1.49867
YLR200W	YKE2	342	0.364304	0.353851	0.302796
YHR039C-A	VMA10	342	0.461156	0.484579	0.43897
YMR107W	SPG4	345	0.414115	0.285794	0.186361
YPR020W	ATP20	345	0.348788	0.292626	0.340323
YOR327C	SNC2	345	0.979135	0.870099	0.711601
YNL122C	YNL122C	345	0.0957868	0.0826199	0.0735956
YDR381C-A	YDR381C-A	345	0.186932	0.123633	0.226675
YNL147W	LSM7	345	0.299459	0.291335	0.318273
YPR166C	MRP2	345	0.224926	0.283035	0.185324
YOR189W	IES4	348	0.706859	0.706374	0.58835
YJR120W	YJR120W	348	3.09804	3.20899	3.71296
YKL084W	HOT13	348	0.432408	0.465804	0.302351
YJR146W	YJR146W	351	1.53479	1.44611	1.73829
YAL030W	SNC1	351	0.970983	0.9444	0.800929
YBL078C	ATG8	351	0.596468	0.593285	0.580403
YML101C	CUE4	351	0.355207	0.474867	0.317863
YIL163C	YIL163C	351	0.88597	0.622957	0.643616
YGR050C	YGR050C	354	0.284627	0.312278	0.218891
YJL003W	COX16	354	0.371162	0.389948	0.373934
YAL046C	AIM1	354	0.197635	0.328548	0.158977
YGR020C	VMA7	354	0.537079	0.720142	0.542388
YKL037W	AIM26	354	2.85945	0.474462	1.00758
YER131W	RPS26B	357	0.335066	0.367296	0.281084
YGL189C	RPS26A	357	0.195664	0.248418	0.178443
YHL046C	PAU13	360	0.351746	0.231069	0.152671
YBR301W	PAU24	360	0.342528	0.173726	0.299562
YNR076W	PAU6	360	0.623064	0.275215	0.455475
YLR461W	PAU4	360	0.588565	0.479363	0.476337
YHL018W	YHL018W	360	0.818181	0.64151	0.651767
YNL111C	CYB5	360	0.509466	0.546163	0.499352
YGL029W	CGR1	360	1.09294	0.574707	0.753259
YGL220W	FRA2	360	1.18296	1.60378	1.02035
YDL191W	RPL35A	360	0.430138	0.520923	0.422082
YEL049W	PAU2	360	0.281041	0.360173	0.36414
YDL136W	RPL35B	360	0.49823	0.62773	0.524346
YGR294W	PAU12	360	0.334131	0.343146	0.490505
YOL005C	RPB11	360	0.352763	0.517637	0.324992
YDR542W	PAU10	360	0.277958	0.226137	0.38708
YIR013C	GAT4	363	0.379391	0.265683	0.329144
YPL013C	MRPS16	363	1.0255	0.897512	0.86622
YBR253W	SRB6	363	0.141766	0.157457	0.108107
YDR031W	MIX14	363	0.141745	0.154654	0.147139
YLR061W	RPL22A	363	0.441037	0.552965	0.491817
YHL015W	RPS20	363	0.681937	0.73152	0.550271
YOL133W	HRT1	363	0.53002	0.563296	0.479084
YFL020C	PAU5	366	0.374817	0.360135	0.353747
YLR408C	BLS1	366	0.538339	0.461249	0.556495
YDR357C	CNL1	366	0.568055	0.446661	0.307199
YJL173C	RFA3	366	0.507588	0.604635	0.39388
YFL034C-A	RPL22B	366	0.169923	0.126004	0.153773
YGL070C	RPB9	366	0.684887	0.696466	0.545278
YKL058W	TOA2	366	0.437719	0.474461	0.340095
YIL052C	RPL34B	366	0.443164	0.590925	0.510341
YMR123W	PKR1	366	0.431681	0.502467	0.359154
YER056C-A	RPL34A	366	0.32152	0.367943	0.290763
YJR108W	ABM1	369	0.240111	0.223087	0.18686
YJL184W	GON7	369	0.539445	0.675571	0.400412
YFR049W	YMR31	369	4.01054	4.16084	4.39341
YGL226W	MTC3	369	0.958768	1.02869	0.793406
YBR194W	AIM4	369	0.417246	0.493359	0.406335
YDR493W	MZM1	369	0.235148	0.278749	0.273897
YCR104W	PAU3	372	0.495407	0.287797	0.503847
YLR037C	PAU23	372	0.463911	0.4191	0.442847
YLR295C	ATP14	372	0.504205	0.46209	0.459164
YLL025W	PAU17	372	0.236597	0.229092	0.227965
YFR036W	CDC26	372	0.337025	0.310984	0.213541
YKL192C	ACP1	375	0.659823	0.818612	0.554383
YER009W	NTF2	375	1.05768	1.28493	0.956186
YER092W	IES5	375	0.581879	0.618802	0.472206
YJR063W	RPA12	375	0.269248	0.286042	0.247964
YAL064W-B	YAL064W-B	378	1.61795	2.00444	2.55764
YGL121C	GPG1	378	0.731897	0.801239	0.748253
YER038W-A	YER038W-A	378	0.296417	0.208701	0.234633
YER071C	TDA2	378	0.27555	0.266393	0.223477
YEL026W	SNU13	378	0.511453	0.508911	0.507011
YDR529C	QCR7	381	0.848002	0.736267	0.724997
YGL127C	SOH1	381	0.40894	0.364755	0.28129
YMR195W	ICY1	381	0.21797	0.187785	0.173571
YDR504C	SPG3	381	1.25187	0.653259	1.41352
YCR083W	TRX3	381	0.776484	0.708261	0.62381
YOR122C	PFY1	381	0.800542	0.967447	0.824799
YKL086W	SRX1	381	0.278402	0.271779	0.249256
YER084W	YER084W	384	0.416606	0.323173	0.21224
YCR082W	AHC2	384	0.297421	0.356179	0.292394
YMR059W	SEN15	384	0.2124	0.189808	0.164803
YBR016W	YBR016W	384	1.0496	0.679698	0.56932
YLR344W	RPL26A	384	0.330584	0.358039	0.32993
YGR034W	RPL26B	384	0.460584	0.636354	0.454063
YOR183W	FYV12	387	0.565449	0.401636	0.290924
YLR297W	YLR297W	387	0.412321	0.187217	0.289893
YNL149C	PGA2	387	1.34085	1.19055	1.11604
YHR162W	MPC2	387	0.750482	0.781907	0.838848
YGL191W	COX13	387	0.850586	0.924935	0.829728
YNL153C	GIM3	387	0.946014	0.969675	0.815546
YER057C	HMF1	387	0.920662	0.994387	0.81674
YKR094C	RPL40B	387	0.354745	0.416388	0.367893
YIL148W	RPL40A	387	0.397568	0.527143	0.472971
YER072W	VTC1	387	0.557536	0.892874	0.517151
YPR200C	ARR2	390	0.26135	0.305494	0.240046
YGL080W	MPC1	390	0.265448	0.288988	0.238601
YOR103C	OST2	390	0.626871	0.59578	0.434953
YHR059W	FYV4	390	0.359773	0.324239	0.272562
YBL092W	RPL32	390	0.671819	0.814011	0.708677
YNL143C	YNL143C	390	0.178136	0.0999633	0.0809782
YJL190C	RPS22A	390	0.673422	0.808786	0.618639
YBL002W	HTB2	393	0.534791	0.458499	0.472191
YMR112C	MED11	393	0.242107	0.251883	0.185864
YDR224C	HTB1	393	0.252005	0.202858	0.2289
YJL077C	ICS3	393	0.237709	0.335215	0.229745
YLR367W	RPS22B	393	0.501251	0.476378	0.556359
YKL138C	MRPL31	393	0.344036	0.301296	0.270211
YHR132W-A	IGO2	393	0.444329	0.476396	0.370088
YKL003C	MRP17	393	0.220293	0.223427	0.162301
YNL269W	BSC4	393	0.670987	0.353209	0.455457
YDR225W	HTA1	396	0.256676	0.245004	0.203394
YLR385C	SWC7	396	3.76826	3.37505	3.69211
YBL003C	HTA2	396	0.333338	0.371286	0.298329
YJL151C	SNA3	399	0.618404	0.718501	0.471989
YLR437C	DIF1	399	0.37468	0.379894	0.275278
YKR083C	DAD2	399	0.588789	0.4013	0.392025
YHR191C	CTF8	399	0.475341	0.556807	0.374979
YDR511W	SDH7	399	0.309288	0.371451	0.244455
YLR110C	CCW12	399	0.733523	0.773385	0.393346
YPL192C	PRM3	399	0.214753	0.301376	0.306403
YKR049C	FMP46	399	0.576338	0.834819	0.55878
YOL012C	HTZ1	402	0.708282	0.836071	0.604483
YBL018C	POP8	402	0.294382	0.268648	0.269845
YBR230C	OM14	405	0.487182	0.398086	0.607704
YDR482C	CWC21	405	1.09422	1.07031	0.836357
YER074W	RPS24A	405	0.616083	0.835757	0.645597
YDR519W	FPR2	405	0.993349	1.27103	0.905765
YIL069C	RPS24B	405	0.413191	0.484278	0.461709
YNR046W	TRM112	405	0.365134	0.477766	0.314337
YCL012C	YCL012C	405	0.245483	0.208754	0.233756
YCR028C-A	RIM1	408	1.10954	1.16142	1.06259
YPL250C	ICY2	408	0.138859	0.150546	0.118066
YML024W	RPS17A	408	0.510471	0.651269	0.51403
YBR010W	HHT1	408	0.0982278	0.113498	0.0926232
YDR447C	RPS17B	408	0.426719	0.527784	0.454977
YNL031C	HHT2	408	0.219413	0.209449	0.185572
YDR156W	RPA14	411	0.247435	0.285269	0.200724
YGR230W	BNS1	411	0.543323	0.597436	0.520837
YKL167C	MRP49	411	0.274111	0.224544	0.207947
YER117W	RPL23B	411	0.560775	0.804733	0.590376
YBL087C	RPL23A	411	0.591131	0.811105	0.683573
YHR010W	RPL27A	411	0.468027	0.703516	0.571246
YDR471W	RPL27B	411	0.244227	0.327741	0.284972
YBR269C	SDH8	414	0.41769	0.468702	0.347234
YKL170W	MRPL38	414	0.582432	0.644234	0.520385
YER093C-A	AIM11	414	0.170966	0.163875	0.161692
YHL001W	RPL14B	414	0.250325	0.34195	0.298216
YIL040W	APQ12	414	0.33572	0.280485	0.27261
YER050C	RSM18	414	0.289285	0.247725	0.238456
YGL054C	ERV14	414	0.859623	0.770666	0.715683
YGL087C	MMS2	414	0.726793	1.02183	0.815053
YCR031C	RPS14A	414	0.575661	0.806325	0.651643
YBL049W	MOH1	414	1.43192	1.13668	1.12119
YKL006W	RPL14A	414	0.58357	0.852474	0.635508
YOR285W	RDL1	417	1.56091	2.16249	1.44085
YEL033W	MTC7	417	0.937653	0.906111	0.926011
YNR022C	MRPL50	417	0.30058	0.331791	0.216782
YMR292W	GOT1	417	0.659027	0.5842	0.544306
YJL191W	RPS14B	417	0.158783	0.209506	0.199412
YDR437W	GPI19	420	0.503605	0.397741	0.433023
YDL123W	SNA4	420	0.924812	0.753383	0.874624
YGL108C	YGL108C	420	0.519617	0.43494	0.348592
YPR100W	MRPL51	420	1.10985	1.09404	1.12037
YJR044C	VPS55	420	1.62229	1.48294	1.36927
YDR308C	SRB7	420	0.597288	0.56243	0.487785
YBR167C	POP7	420	0.217325	0.229265	0.191092
YBR188C	NTC20	420	0.42326	0.393632	0.322352
YPR153W	YPR153W	423	0.844408	0.712165	0.832904
YJR067C	YAE1	423	0.3286	0.340077	0.274862
YPR063C	YPR063C	423	0.767963	0.878064	0.777179
YIL027C	EMC5	423	0.415661	0.409654	0.406295
YER159C	BUR6	426	1.40546	0.853037	0.842798
YLR245C	CDD1	426	0.918466	0.859845	0.651479
YBR210W	ERV15	426	0.423127	0.450819	0.356028
YBR258C	SHG1	426	0.253313	0.218738	0.206803
YNL113W	RPC19	426	0.245167	0.238739	0.200405
YOL040C	RPS15	426	0.89601	1.19534	0.854326
YDR100W	TVP15	429	0.804707	0.651438	0.613828
YDR513W	GRX2	429	1.29259	1.36558	1.15445
YNL081C	SWS2	429	0.356279	0.336322	0.273557
YPR082C	DIB1	429	0.422665	0.426183	0.32439
YIL004C	BET1	429	0.606079	0.550899	0.567232
YPR017C	DSS4	429	0.289932	0.282969	0.191805
YER046W	SPO73	429	0.389246	0.400452	0.390348
YMR143W	RPS16A	429	0.63128	0.655725	0.683415
YOR369C	RPS12	429	0.508472	0.739653	0.496665
YDL083C	RPS16B	429	0.518611	0.617745	0.537525
YOL127W	RPL25	429	0.548502	0.774267	0.638264
YOL165C	AAD15	429	0.438683	0.405185	0.46133
YIR015W	RPR2	432	0.836609	0.718785	0.873398
YCL056C	PEX34	432	0.56994	0.476594	0.410372
YBL021C	HAP3	432	0.472401	0.51616	0.369942
YLL050C	COF1	432	1.51559	1.58229	1.79389
YER035W	EDC2	435	0.28003	0.253432	0.246399
YKL160W	ELF1	435	0.464916	0.507413	0.342149
YMR074C	YMR074C	435	0.648136	0.874404	0.528486
YOL121C	RPS19A	435	0.722937	0.886821	0.797167
YNL302C	RPS19B	435	0.811752	1.06272	0.909975
YIL051C	MMF1	435	1.34452	1.48837	1.29432
YBL025W	RRN10	435	0.528615	0.510663	0.47455
YGR243W	MPC3	438	0.249815	0.191696	0.2675
YNL328C	MDJ2	438	0.661589	0.566534	0.365686
YBR282W	MRPL27	438	0.795657	0.813645	0.704133
YPL225W	YPL225W	438	1.55208	1.43242	1.58976
YCR071C	IMG2	438	0.299914	0.282935	0.211874
YGR118W	RPS23A	438	0.528211	0.650389	0.514461
YOR224C	RPB8	438	0.37346	0.522992	0.329327
YDL092W	SRP14	438	0.619054	0.736127	0.532359
YNR004W	SWM2	438	0.290437	0.257949	0.233793
YPR132W	RPS23B	438	0.823652	1.0708	0.825892
YGR074W	SMD1	438	0.367257	0.442371	0.324969
YFR033C	QCR6	441	2.17021	1.8014	2.19795
YDR462W	MRPL28	441	0.256176	0.297511	0.217803
YBR252W	DUT1	441	0.553347	0.688147	0.433718
YJR058C	APS2	441	0.353312	0.369858	0.251088
YDR397C	NCB2	441	0.422581	0.394903	0.425758
YDR450W	RPS18A	441	0.823332	1.02177	0.85138
YML026C	RPS18B	441	0.80949	0.995488	0.857425
YBR109C	CMD1	441	1.35001	1.60086	1.29928
YER150W	SPI1	444	0.717626	0.309742	0.235099
YHR051W	COX6	444	1.38402	1.54972	1.45146
YMR148W	OSW5	444	0.839306	0.622239	0.770977
YIR005W	IST3	444	0.156603	0.12844	0.132871
YER044C	ERG28	444	0.720329	0.61045	0.640592
YBR173C	UMP1	444	0.887172	0.792751	0.658188
YHR136C	SPL2	444	0.11905	0.122357	0.073865
YGR203W	YCH1	444	0.509012	0.644777	0.376335
YPL144W	POC4	444	0.192442	0.255916	0.16778
YJL104W	PAM16	447	1.4071	1.18225	1.07668
YBR082C	UBC4	447	1.81626	1.4694	1.79598
YDR059C	UBC5	447	0.357828	0.352001	0.369417
YGL106W	MLC1	447	0.91205	1.10379	0.79745
YOR286W	RDL2	447	0.332324	0.354395	0.286621
YLL052C	AQY2	447	0.615925	0.617291	0.599364
YDR252W	BTT1	447	0.572007	0.522077	0.497613
YNR010W	CSE2	447	0.200657	0.178903	0.177243
YDR063W	AIM7	447	0.590476	0.64668	0.585555
YLR218C	COA4	450	0.729311	0.738257	0.576587
YDL110C	TMA17	450	0.584382	0.534865	0.548816
YBR135W	CKS1	450	0.790463	0.853628	0.74539
YPL059W	GRX5	450	0.653955	0.834432	0.576185
YMR159C	ATG16	450	0.85215	0.622991	0.759337
YOR052C	TMC1	450	0.368416	0.307135	0.354836
YHL042W	YHL042W	450	0.239042	0.266088	0.232628
YGL103W	RPL28	450	0.438499	0.595149	0.437352
YHL006C	SHU1	450	0.311046	0.329036	0.270221
YMR298W	LIP1	450	0.664135	0.723572	0.612212
YOL108C	INO4	453	1.04785	0.807332	0.839053
YLR068W	FYV7	453	0.931325	0.531173	0.574473
YHR116W	COX23	453	0.542504	0.4829	0.368477
YIL111W	COX5B	453	0.539596	0.440244	0.66675
YDL219W	DTD1	453	0.780098	0.772788	0.692729
YOR298C-A	MBF1	453	1.33751	1.38036	1.17088
YDR064W	RPS13	453	0.451812	0.569004	0.500111
YPL170W	DAP1	456	0.873374	0.873128	0.750777
YEL048C	TCA17	456	0.391777	0.430785	0.366854
YNL131W	TOM22	456	0.603474	0.657561	0.587096
YLR167W	RPS31	456	0.826538	1.21552	0.729737
YLL053C	YLL053C	456	0.554622	0.592119	0.563654
YCL058C	FYV5	456	0.514795	0.49474	0.565893
YOR382W	FIT2	459	0.89453	0.670436	0.607842
YER030W	CHZ1	459	2.31503	2.309	1.81954
YLR315W	NKP2	459	1.31154	1.12973	0.970506
YKL067W	YNK1	459	1.45012	1.61635	1.29027
YNL052W	COX5A	459	0.610814	0.80824	0.620222
YNL281W	HCH1	459	0.774285	0.906604	0.731454
YMR260C	TIF11	459	1.12499	1.23536	0.9473
YDR092W	UBC13	459	0.654974	0.733849	0.74266
YNR036C	MRPS12	459	0.464597	0.662813	0.385899
YNL255C	GIS2	459	0.542672	0.572992	0.551692
YMR181C	YMR181C	462	1.40162	0.711313	1.08944
YIL062C	ARC15	462	0.805177	0.840157	0.630563
YJR104C	SOD1	462	0.766406	1.07111	0.809665
YER014C-A	BUD25	462	0.642148	0.362268	0.449172
YIL098C	FMC1	465	0.315586	0.264057	0.207522
YGL187C	COX4	465	0.503625	0.432412	0.721204
YFR003C	YPI1	465	0.754118	0.788347	0.582516
YMR158W	MRPS8	465	0.209026	0.172337	0.156314
YIL065C	FIS1	465	0.612185	0.776533	0.584246
YGL031C	RPL24A	465	0.667635	0.847327	0.692318
YGR148C	RPL24B	465	0.896848	0.91719	0.870262
YKR074W	AIM29	465	0.568648	0.645442	0.447885
YPR193C	HPA2	468	0.588771	0.555123	0.446782
YMR002W	MIX17	468	0.706873	0.651859	0.552469
YLR170C	APS1	468	1.8489	2.06286	1.98931
YLR421C	RPN13	468	1.44502	1.27969	1.28392
YPR187W	RPO26	468	0.688474	0.621737	0.535878
YOR226C	ISU2	468	0.345675	0.384747	0.284215
YBR048W	RPS11B	468	1.11878	1.10069	0.989873
YDR025W	RPS11A	468	0.650965	0.671409	0.593186
YDL208W	NHP2	468	0.722243	0.699358	0.621621
YOR339C	UBC11	468	0.34429	0.317372	0.436107
YPR168W	NUT2	471	1.08479	1.00276	1.22738
YCR063W	BUD31	471	0.674907	0.606483	0.502186
YGR076C	MRPL25	471	0.322201	0.285726	0.25052
YOR044W	IRC23	471	0.336457	0.272863	0.313378
YIL087C	AIM19	471	0.69036	0.694633	0.541434
YGR275W	RTT102	471	1.47877	1.45392	1.22171
YEL034W	HYP2	471	0.970734	1.30618	1.05891
YMR236W	TAF9	471	0.463135	0.521517	0.370765
YPL037C	EGD1	471	0.873356	1.00929	0.863252
YJR047C	ANB1	471	0.479054	0.412868	0.326882
YPR062W	FCY1	474	1.34263	1.40447	1.02504
YDL064W	UBC9	474	0.705465	0.615171	0.546364
YNL185C	MRPL19	474	0.281431	0.291205	0.235984
YJL143W	TIM17	474	1.05231	1.38996	0.895387
YGR030C	POP6	474	0.0827123	0.0891575	0.0859391
YML030W	RCF1	477	0.79523	0.801414	0.677962
YFL017C	GNA1	477	1.292	1.35882	1.06033
YDL125C	HNT1	477	0.453072	0.506433	0.444559
YML077W	BET5	477	0.486809	0.493071	0.385788
YIL016W	SNL1	477	0.438751	0.527135	0.363627
YHR126C	ANS1	477	0.17225	0.506581	0.117035
YMR040W	YET2	480	0.321988	0.272921	0.314493
YDL004W	ATP16	480	1.31965	1.51355	1.2222
YEL027W	VMA3	480	1.23389	1.62899	1.10806
YLR010C	TEN1	480	0.367256	0.344176	0.366427
YER067W	RGI1	483	0.42263	0.397215	0.411269
YOR257W	CDC31	483	1.28926	1.11208	1.10274
YLR042C	YLR042C	483	1.35921	1.06514	0.899191
YIL138C	TPM2	483	0.925438	0.958008	0.941437
YPR073C	LTP1	483	1.45104	1.39623	1.21281
YJL011C	RPC17	483	0.294425	0.294883	0.240141
YPL079W	RPL21B	483	0.576363	0.754653	0.584924
YJL096W	MRPL49	483	0.185404	0.199397	0.145034
YOR276W	CAF20	483	0.913994	1.13931	0.840611
YBR191W	RPL21A	483	0.550496	0.782155	0.559831
YDR155C	CPR1	486	3.76886	4.67737	3.10389
YBR120C	CBP6	486	0.24242	0.185303	0.181625
YOL071W	SDH5	486	1.07152	0.94636	0.729951
YDR179C	CSN9	486	0.5388	0.420374	0.450102
YOR357C	SNX3	486	0.671921	0.754526	0.619936
YPR098C	YPR098C	486	0.721785	0.694107	0.870759
YBR244W	GPX2	486	1.10075	0.982307	1.11726
YBR077C	SLM4	486	0.411755	0.484185	0.343361
YDR014W-A	HED1	486	0.796897	0.626693	0.473062
YIR037W	HYR1	489	4.1075	5.16777	4.20338
YPR188C	MLC2	489	0.86934	1.18677	0.942465
YOR150W	MRPL23	489	0.175482	0.192749	0.149902
YGR031C-A	NAG1	489	0.469457	0.315478	0.691712
YML094W	GIM5	492	0.463493	0.447501	0.406903
YPL234C	VMA11	492	1.72492	1.71562	1.28078
YKR020W	VPS51	492	0.683261	0.57417	0.527183
YJR055W	HIT1	492	0.482532	0.396868	0.388146
YIL057C	RGI2	492	0.352163	0.149968	0.165376
YGL259W	YPS5	495	0.783042	0.696555	0.679943
YPL135W	ISU1	495	0.298648	0.249444	0.243643
YDR201W	SPC19	495	0.695736	0.651939	0.465638
YMR022W	UBC7	495	0.434034	0.548902	0.370518
YDL008W	APC11	495	0.500039	0.683883	0.41239
YDR418W	RPL12B	495	0.602612	0.77281	0.609742
YEL054C	RPL12A	495	0.436578	0.533305	0.440005
YPL187W	MF(ALPHA)1	495	0.454253	0.418292	0.399337
YEL044W	IES6	498	0.821933	0.837754	0.619818
YLR074C	BUD20	498	0.45471	0.402601	0.380814
YEL035C	UTR5	498	0.410558	0.516963	0.240217
YKL026C	GPX1	501	0.194046	0.167936	0.216939
YDL235C	YPD1	501	0.505752	0.488556	0.526654
YML098W	TAF13	501	0.900832	0.872582	0.701685
YMR071C	TVP18	501	0.793646	0.827516	0.659464
YKL122C	SRP21	501	0.854042	0.536285	0.619701
YKL056C	TMA19	501	1.07772	1.36781	1.00127
YLL042C	ATG10	501	0.169851	0.177127	0.117819
YJL065C	DLS1	501	0.20467	0.248158	0.178103
YIR022W	SEC11	501	0.959206	1.20713	0.88379
YPL223C	GRE1	504	1.13252	0.983653	0.729699
YCL033C	MXR2	504	1.0435	1.56932	1.01958
YLR164W	SHH4	504	0.2983	0.278203	0.191117
YLR008C	PAM18	504	0.412038	0.412697	0.37515
YPL108W	YPL108W	504	0.491643	0.580718	0.427299
YNL157W	IGO1	504	0.661086	0.610099	0.588179
YDR073W	SNF11	507	0.278866	0.236081	0.200162
YCR046C	IMG1	507	0.548421	0.675596	0.439118
YOL143C	RIB4	507	1.99271	2.61555	1.41776
YFR026C	ULI1	507	0.326209	0.303707	0.302756
YGR174C	CBP4	510	1.07818	1.17803	1.05765
YDR260C	SWM1	510	1.43859	1.33716	1.25701
YFR011C	MIC19	510	0.538128	0.520869	0.440798
YJR017C	ESS1	510	0.796228	1.05371	0.630914
YAL044C	GCV3	510	1.36642	1.87778	1.27259
YDR404C	RPB7	513	1.06414	1.02364	0.883314
YKL013C	ARC19	513	1.65044	1.86862	1.68831
YOL159C	YOL159C	513	0.413666	0.407846	0.329737
YJR097W	JJJ3	516	0.837443	0.789972	0.754462
YGL058W	RAD6	516	0.365648	0.377701	0.372256
YJL124C	LSM1	516	1.19345	1.08948	1.04232
YPL252C	YAH1	516	0.504306	0.569681	0.373615
YOR312C	RPL20B	516	0.691599	0.810009	0.800007
YMR242C	RPL20A	516	0.762225	0.915793	0.806763
YNL133C	FYV6	519	0.923018	0.651375	0.649267
YPL148C	PPT2	519	0.196281	0.206175	0.147015
YHR152W	SPO12	519	1.01857	0.909062	0.861311
YPR149W	NCE102	519	1.24768	0.917503	0.920394
YDL046W	NPC2	519	1.4269	1.61553	1.30789
YAL033W	POP5	519	0.420378	0.507257	0.327719
YDL120W	YFH1	522	0.630964	0.753749	0.594497
YGL010W	MPO1	522	0.246353	0.259887	0.209644
YNL310C	ZIM17	522	0.359769	0.395639	0.257078
YPR102C	RPL11A	522	1.22669	1.48451	1.19036
YGR085C	RPL11B	522	0.702918	0.825478	0.740083
YHR193C	EGD2	522	1.31249	1.72328	1.32207
YKL016C	ATP7	522	0.561447	0.741533	0.646956
YGR131W	FHN1	522	0.167945	0.185402	0.111338
YDR163W	CWC15	525	2.24822	1.3243	1.40286
YGL222C	EDC1	525	0.875233	0.50417	0.571678
YLR193C	UPS1	525	0.277692	0.336571	0.230716
YDR469W	SDC1	525	0.397255	0.344601	0.255114
YJL122W	ALB1	525	0.44772	0.501204	0.39401
YPR101W	SNT309	525	0.543523	0.475491	0.510475
YBR254C	TRS20	525	0.787978	0.759066	0.617717
YLR109W	AHP1	528	2.32761	2.51865	2.0574
YKL190W	CNB1	528	2.24461	1.84197	2.06982
YBL091C-A	SCS22	528	1.01663	1.04254	0.864471
YOR253W	NAT5	528	1.12031	0.983912	0.862044
YNL044W	YIP3	528	0.660532	0.588747	0.632552
YPR051W	MAK3	528	1.37601	1.66008	1.41569
YLR448W	RPL6B	528	0.475558	0.531279	0.498928
YML073C	RPL6A	528	0.523172	0.72189	0.501831
YOL067C	RTG1	531	1.47992	1.32832	1.2616
YBR022W	POA1	531	0.217066	0.239689	0.183729
YPL038W	MET31	531	0.338013	0.309065	0.224235
YMR042W	ARG80	531	0.400718	0.384511	0.315227
YJR025C	BNA1	531	2.38934	2.66844	2.07862
YBR122C	MRPL36	531	0.560343	0.576018	0.466502
YML011C	RAD33	531	0.458731	0.543218	0.458618
YMR035W	IMP2	531	0.26041	0.298296	0.203862
YBL090W	MRP21	531	0.611063	0.638824	0.563261
YML055W	SPC2	534	0.503974	0.535971	0.397467
YLR370C	ARC18	534	0.944296	0.908002	0.771354
YOR252W	TMA16	534	1.06279	0.873513	0.863312
YER134C	YER134C	534	0.932768	1.07455	0.83654
YDR540C	IRC4	537	1.03653	0.75182	0.800443
YNL245C	CWC25	537	0.711226	0.691173	0.60183
YBR137W	YBR137W	537	1.70575	2.03772	1.58614
YMR009W	ADI1	537	0.618647	0.512029	0.485095
YEL066W	HPA3	537	2.04321	2.44582	1.72432
YAR023C	YAR023C	537	0.253864	0.25493	0.202796
YDR185C	UPS3	537	0.35315	0.36303	0.355586
YLL049W	LDB18	537	0.283028	0.333592	0.237828
YLR021W	IRC25	537	0.554988	0.640003	0.435143
YAL055W	PEX22	540	2.57175	2.24327	2.0175
YPR028W	YOP1	540	0.996432	0.86666	0.93689
YBL006C	LDB7	540	0.528499	0.541983	0.341946
YKL069W	YKL069W	540	0.697399	0.843505	0.590368
YDR178W	SDH4	543	2.20464	2.3812	2.24222
YBR062C	YBR062C	543	0.628523	0.527646	0.527996
YDL137W	ARF2	543	3.23263	3.32348	3.51507
YGL242C	YGL242C	543	2.40721	2.72285	2.59926
YLR065C	ENV10	543	1.09593	0.956779	0.803128
YDR441C	APT2	543	0.571992	0.523316	0.529231
YHR060W	VMA22	543	1.00939	0.869569	0.831783
YML036W	CGI121	543	0.568422	0.535189	0.463164
YPR046W	MCM16	543	0.141761	0.135012	0.112048
YDL192W	ARF1	543	1.26123	1.56804	1.20571
YIL009C-A	EST3	543	0.17079	0.185302	0.127393
YPL211W	NIP7	543	0.480879	0.548263	0.436753
YHR157W	REC104	546	0.440697	0.24998	0.312111
YML078W	CPR3	546	2.06934	2.45193	1.6671
YPL099C	INA17	546	0.641862	0.709808	0.563961
YER007C-A	TMA20	546	1.25223	1.29948	1.24199
YOR094W	ARF3	549	1.12129	0.9236	0.99731
YCR003W	MRPL32	549	0.220228	0.197596	0.186287
YMR072W	ABF2	549	1.50438	1.49279	1.50397
YGR102C	GTF1	549	0.351621	0.331388	0.298485
YHR148W	IMP3	549	0.281876	0.232301	0.243363
YGR082W	TOM20	549	0.465923	0.508391	0.459584
YBR164C	ARL1	549	1.29416	1.40157	1.19781
YGR133W	PEX4	549	0.273987	0.351358	0.24076
YER042W	MXR1	552	1.17796	1.20195	1.12466
YKL186C	MTR2	552	0.236587	0.182755	0.202256
YOL129W	VPS68	552	1.45526	1.53408	1.28821
YKR007W	MEH1	552	0.422726	0.408438	0.32403
YLR066W	SPC3	552	0.731785	0.703887	0.596785
YKL180W	RPL17A	552	0.821643	0.936056	0.806418
YGL018C	JAC1	552	0.660162	0.650808	0.549052
YHR081W	LRP1	552	1.05047	0.997004	0.947006
YJL177W	RPL17B	552	1.03177	1.20985	1.00477
YDL053C	PBP4	555	0.732797	0.586939	0.72762
YOR148C	SPP2	555	0.690663	0.518074	0.498022
YPR067W	ISA2	555	0.532449	0.49785	0.430123
YOR215C	AIM41	555	0.732759	0.606048	0.665784
YHR100C	GEP4	555	0.552871	0.593658	0.454799
YER034W	YER034W	555	0.520629	0.514335	0.450634
YBR217W	ATG12	558	0.306442	0.314875	0.290872
YNR024W	MPP6	558	1.27348	0.996636	0.987538
YGR049W	SCM4	561	0.545338	0.480745	0.495916
YDR512C	EMI1	561	0.947821	0.847053	0.594263
YER112W	LSM4	561	1.11067	0.654419	0.641848
YIR017C	MET28	561	0.404308	0.341794	0.277941
YNL301C	RPL18B	561	0.408785	0.433548	0.516363
YDR454C	GUK1	561	2.02972	2.33326	1.65474
YML022W	APT1	561	0.725173	0.762887	0.713173
YHR121W	LSM12	561	1.3275	1.34305	1.09166
YOL120C	RPL18A	561	0.709399	0.937814	0.693656
YLR445W	GMC2	564	0.261254	0.297551	0.187892
YOR163W	DDP1	564	1.15248	1.30034	1.0775
YDL200C	MGT1	564	1.26624	1.17456	1.05285
YMR255W	GFD1	564	0.48392	0.348247	0.331028
YCL001W	RER1	564	0.785124	0.676596	0.607082
YOR179C	SYC1	564	0.670913	0.692321	0.56826
YBR106W	PHO88	564	1.14933	1.4753	1.11799
YLR306W	UBC12	564	0.316357	0.272039	0.286321
YLR254C	NDL1	567	0.23091	0.199343	0.182028
YHR175W	CTR2	567	0.743303	0.777881	0.656827
YPL010W	RET3	567	1.38244	1.55412	1.15929
YNL140C	YNL140C	567	0.946822	0.868839	1.40953
YBR084C-A	RPL19A	567	0.689784	0.894368	0.744065
YDR339C	FCF1	567	0.268699	0.273636	0.242585
YBL027W	RPL19B	567	0.720426	0.981077	0.784169
YHR189W	PTH1	570	0.894574	1.12369	0.964042
YGL231C	EMC4	570	0.589635	0.457276	0.430291
YOR096W	RPS7A	570	0.955384	0.997322	1.15338
YDR373W	FRQ1	570	0.671699	0.779045	0.625277
YGR029W	ERV1	570	0.45892	0.561505	0.442799
YCR086W	CSM1	570	0.32148	0.398196	0.28842
YMR150C	IMP1	570	0.730673	0.860395	0.63703
YNL096C	RPS7B	570	0.742133	0.720047	0.665941
YDR253C	MET32	573	0.516224	0.433131	0.45002
YMR138W	CIN4	573	0.993464	1.08674	0.812684
YER115C	SPR6	573	0.527641	0.455649	0.51801
YLR229C	CDC42	573	1.15847	1.51581	1.18866
YLR011W	LOT6	573	0.321727	0.39012	0.279887
YDR071C	PAA1	573	0.839088	0.834111	0.836694
YPL218W	SAR1	573	0.892621	1.08841	0.810183
YNL067W	RPL9B	573	0.513335	0.50697	0.544703
YGL147C	RPL9A	573	1.02839	1.31741	0.974209
YDL165W	CDC36	573	0.647202	0.834593	0.644333
YNL090W	RHO2	576	0.643838	0.843856	0.617319
YOR297C	TIM18	576	0.307313	0.266066	0.245726
YDR248C	YDR248C	579	1.3017	1.30896	1.10199
YLR292C	SEC72	579	0.786331	0.830299	0.785582
YCL026C-B	HBN1	579	3.46898	4.00495	2.94848
YKR068C	BET3	579	0.724595	0.724343	0.591729
YCL026C-A	FRM2	579	0.275598	0.421564	0.422745
YDR328C	SKP1	582	1.89369	2.68238	1.93738
YGL068W	MNP1	582	0.665474	0.664323	0.588713
YOL146W	PSF3	582	0.384651	0.467514	0.358116
YDL098C	SNU23	582	0.310909	0.269945	0.234926
YFR017C	IGD1	585	1.30108	0.950516	0.796454
YNL282W	POP3	585	0.602736	0.583499	0.510983
YIR032C	DAL3	585	0.627908	0.810102	0.48197
YKR085C	MRPL20	585	0.280654	0.317738	0.198001
YJL024C	APS3	585	0.540667	0.527535	0.448657
YPR131C	NAT3	585	0.506432	0.5735	0.455945
YDR453C	TSA2	588	1.05569	1.11384	0.987175
YBL107C	MIX23	588	0.503137	0.403168	0.399149
YML028W	TSA1	588	1.52978	1.91593	1.51365
YPR037C	ERV2	588	1.92872	2.052	1.66679
YER029C	SMB1	588	1.30713	1.1411	0.943743
YJL030W	MAD2	588	0.56844	0.552848	0.400542
YDR121W	DPB4	588	0.687574	0.720228	0.619444
YDR066C	RTR2	588	0.902911	0.887814	0.895533
YGR251W	NOP19	588	0.495557	0.38636	0.378742
YBR189W	RPS9B	588	0.975686	1.16551	0.95036
YDR022C	ATG31	588	0.306923	0.348691	0.278254
YJL218W	YJL218W	588	2.04089	2.13577	1.73355
YMR118C	SHH3	588	0.38806	0.208818	0.314973
YLR251W	SYM1	591	0.643895	0.646308	0.514086
YMR295C	YMR295C	591	1.4198	1.55754	1.30079
YLR356W	ATG33	591	1.49041	1.52934	1.44232
YIL157C	COA1	591	1.09167	1.08391	0.829876
YJR069C	HAM1	591	1.42959	1.62569	1.40551
YGL247W	BRR6	591	0.312753	0.294446	0.241927
YKR065C	PAM17	591	1.07537	1.07403	0.883259
YNL056W	OCA2	591	0.833088	0.790383	0.712945
YDL166C	FAP7	591	0.701445	0.965245	0.724466
YKL141W	SDH3	594	0.950508	1.14849	0.86938
YDR032C	PST2	594	5.70415	7.23615	5.99149
YAL008W	FUN14	594	3.85596	3.84911	3.35348
YMR184W	ADD37	594	0.537225	0.71744	0.542188
YER012W	PRE1	594	1.39261	1.45623	1.30231
YHR153C	SPO16	594	0.416053	0.528828	0.375152
YGR268C	HUA1	594	0.713886	0.815587	0.597884
YJL217W	REE1	594	1.32805	1.42318	0.992622
YPL081W	RPS9A	594	0.216331	0.219911	0.249625
YPL051W	ARL3	594	0.549348	0.531546	0.497087
YMR003W	AIM34	594	0.230498	0.18968	0.146903
YNL158W	PGA1	594	0.856285	0.822764	0.770639
YJR014W	TMA22	594	1.145	1.27288	1.01516
YDR478W	SNM1	594	0.431386	0.402737	0.341039
YNL260C	LTO1	594	0.615374	0.536116	0.510388
YNL079C	TPM1	597	4.90917	4.70117	3.89462
YBR264C	YPT10	597	2.13734	2.07719	1.7994
YLR009W	RLP24	597	0.802893	0.761762	0.877334
YNL208W	YNL208W	597	3.09618	3.42009	2.5847
YNL069C	RPL16B	597	1.11214	1.29453	1.25276
YDR084C	TVP23	597	0.871578	1.01987	0.72856
YIL164C	NIT1	597	0.437111	0.606347	0.445476
YNL214W	PEX17	597	0.368525	0.332475	0.3832
YGR078C	PAC10	597	0.742545	0.877383	0.692771
YLR073C	RFU1	600	0.50064	0.344759	0.383056
YKL196C	YKT6	600	2.33152	2.57605	2.27228
YPL239W	YAR1	600	1.26294	1.15309	1.26093
YBL072C	RPS8A	600	1.43707	1.40641	1.39519
YER102W	RPS8B	600	0.975456	0.907331	0.939274
YOR367W	SCP1	600	0.533287	0.573969	0.51251
YPR172W	YPR172W	600	1.74366	1.77366	1.47668
YFR042W	KEG1	600	0.229302	0.253064	0.196491
YDL082W	RPL13A	600	0.663572	0.739493	0.70045
YMR142C	RPL13B	600	1.03496	1.20354	1.06838
YIL133C	RPL16A	600	0.559787	0.66218	0.636102
YMR263W	SAP30	603	0.412295	0.295747	0.238449
YLR145W	RMP1	603	0.811816	0.673148	0.751575
YBR278W	DPB3	603	0.323671	0.303903	0.228203
YJR112W	NNF1	603	0.327202	0.386948	0.268065
YDR002W	YRB1	603	1.50997	1.57663	1.44894
YMR073C	IRC21	603	0.471347	0.489968	0.39303
YML079W	YML079W	603	1.33356	1.58759	1.04784
YLR179C	YLR179C	603	2.97871	3.55001	2.36373
YFR012W	DCV1	606	1.38563	1.23134	1.26284
YDL135C	RDI1	606	1.59743	1.55883	1.42836
YKL001C	MET14	606	0.350293	0.375265	0.3648
YGL047W	ALG13	606	1.05826	1.41069	1.03186
YOL114C	YOL114C	606	0.360458	0.331927	0.372841
YJR102C	VPS25	606	0.703214	0.656572	0.620302
YDL002C	NHP10	609	0.945556	0.771131	0.812304
YLR036C	YLR036C	609	0.396152	0.321574	0.289016
YBR014C	GRX7	609	0.908527	0.992133	0.915333
YJL004C	SYS1	609	0.554318	0.44141	0.39742
YMR264W	CUE1	609	1.05176	1.24797	0.920342
YGL200C	EMP24	609	1.453	1.862	1.28551
YDL072C	YET3	609	0.88521	0.86779	0.829651
YKL214C	YRA2	609	0.792609	0.940425	0.678257
YJR118C	ILM1	609	0.657648	0.627534	0.580989
YDR041W	RSM10	609	0.384406	0.403447	0.327813
YER128W	VFA1	609	0.311581	0.304615	0.271245
YOR294W	RRS1	609	0.349676	0.388558	0.358974
YNL190W	YNL190W	612	1.35812	0.942688	1.60313
YMR052W	FAR3	612	0.406726	0.341874	0.300268
YLR456W	YLR456W	612	0.144141	0.1145	0.117581
YKR035W-A	DID2	612	0.844667	0.842676	0.65112
YIL158W	AIM20	612	0.27022	0.198948	0.189751
YOR383C	FIT3	612	1.20987	0.865492	1.24211
YKL024C	URA6	612	0.717301	0.992475	0.629937
YMR121C	RPL15B	612	0.424441	0.503208	0.43221
YFR001W	LOC1	612	0.941836	0.80247	0.800213
YLR029C	RPL15A	612	1.4142	1.70013	1.31249
YLR016C	PML1	612	0.201548	0.226819	0.172
YLR435W	TSR2	615	1.06373	1.04103	0.940126
YDR231C	COX20	615	1.08951	1.12959	0.990005
YER094C	PUP3	615	1.09582	1.38539	1.14179
YIL089W	YIL089W	615	0.604617	0.504199	0.419344
YHR057C	CPR2	615	1.7439	1.94003	1.82469
YHR089C	GAR1	615	1.9691	1.82855	1.59083
YGL258W	VEL1	618	0.843021	0.817213	0.717139
YPR151C	SUE1	618	0.544892	0.587368	0.413182
YNL222W	SSU72	618	0.576353	0.567721	0.527211
YDR167W	TAF10	618	1.75614	1.58709	1.49712
YKL065C	YET1	618	0.724871	0.700905	0.61814
YFL038C	YPT1	618	1.78449	2.36754	1.70564
YBR171W	SEC66	618	1.43146	1.4374	1.25421
YJR073C	OPI3	618	1.42028	2.03547	1.18666
YFL046W	FMP32	621	1.0683	1.08689	0.929742
YDL217C	TIM22	621	1.04435	0.968641	1.00931
YPL041C	YPL041C	621	0.3507	0.331524	0.382012
YAL003W	EFB1	621	1.17217	1.20834	1.08175
YJR012C	YJR012C	621	0.343583	0.369395	0.285357
YOR016C	ERP4	621	0.586933	0.682757	0.554005
YOL008W	COQ10	621	0.655128	0.58899	0.500978
YMR132C	JLP2	624	0.341161	0.341616	0.31846
YBL057C	PTH2	624	0.525196	0.608555	0.455119
YML001W	YPT7	624	1.02516	1.23183	0.914748
YDR487C	RIB3	624	1.29698	1.4353	1.18651
YPR107C	YTH1	624	0.441843	0.503403	0.461693
YDR013W	PSF1	624	0.314831	0.334186	0.287978
YER104W	RTT105	624	0.289579	0.329349	0.235697
YPL178W	CBC2	624	0.613276	0.688275	0.606173
YPR165W	RHO1	627	2.40046	2.38882	2.43005
YJR133W	XPT1	627	0.695386	0.824362	0.655774
YIL113W	SDP1	627	0.597846	0.63598	0.503522
YPL267W	ACM1	627	0.176831	0.190388	0.141194
YCR027C	RHB1	627	0.511575	0.531886	0.482329
YJL170C	ASG7	627	0.512703	0.703801	0.601055
YCR039C	MATALPHA2	630	0.587004	0.323007	0.229919
YOR247W	SRL1	630	3.50353	2.4478	2.06392
YOR089C	VPS21	630	1.36461	1.13565	1.37832
YML095C	RAD10	630	0.463051	0.357867	0.343298
YBR052C	RFS1	630	2.56535	2.69996	1.96476
YBR067C	TIP1	630	1.30345	1.2253	1.45812
YDR003W	RCR2	630	0.692756	0.663259	0.62026
YNR049C	MSO1	630	0.371935	0.37517	0.31139
YDL212W	SHR3	630	1.00463	1.19072	0.843736
YGR081C	SLX9	630	0.232045	0.222718	0.205387
YMR182C	RGM1	633	2.79804	0.988654	1.70032
YBR071W	YBR071W	633	0.659529	0.529071	0.637695
YGR146C	ECL1	633	0.445877	0.341576	0.478038
YMR269W	TMA23	633	2.41936	1.57786	2.246
YPR071W	YPR071W	633	0.721191	0.582764	0.462294
YBR201W	DER1	633	0.713925	0.656907	0.864226
YML012W	ERV25	633	1.48507	1.86354	1.4647
YFL010C	WWM1	633	2.28976	2.98181	2.00809
YHR041C	SRB2	633	0.887824	0.917868	0.747082
YKL159C	RCN1	633	0.598067	0.585348	0.455286
YOR236W	DFR1	633	0.762202	0.854275	0.654225
YER183C	FAU1	633	0.257563	0.328851	0.224894
YOL111C	MDY2	636	1.26309	1.32418	1.10028
YDR298C	ATP5	636	1.3694	1.62939	1.6068
YFL056C	AAD6	636	0.75422	0.635681	0.836682
YKL144C	RPC25	636	0.456054	0.469076	0.409897
YHR110W	ERP5	636	0.541371	0.651656	0.499406
YAL059W	ECM1	636	0.640612	0.675685	0.602553
YMR117C	SPC24	639	0.902182	0.70316	0.947089
YIL132C	CSM2	639	0.410248	0.317588	0.259467
YPL166W	ATG29	639	0.856963	0.75262	1.01791
YLR119W	SRN2	639	0.489386	0.390906	0.37449
YBR005W	RCR1	639	0.41192	0.327606	0.362458
YJL072C	PSF2	639	0.526892	0.55152	0.411194
YOL139C	CDC33	639	0.695296	0.874209	0.690047
YOR319W	HSH49	639	0.281414	0.240787	0.217908
YHR026W	VMA16	639	1.0252	1.44459	0.952927
YOR021C	SFM1	639	0.837603	1.00142	0.789014
YBR072W	HSP26	642	2.08839	2.29215	1.96341
YOR078W	BUD21	642	0.661337	0.582154	0.57177
YNL213C	RRG9	642	0.598805	0.430546	0.457753
YHR105W	YPT35	642	0.866626	0.82408	0.780585
YLR268W	SEC22	642	0.680451	0.829471	0.607666
YHR147C	MRPL6	642	0.343779	0.375782	0.265786
YDR408C	ADE8	642	0.822049	0.943723	0.686672
YEL024W	RIP1	645	1.06232	1.05467	1.0989
YPR154W	PIN3	645	1.38971	0.853235	0.93768
YGR129W	SYF2	645	1.01027	0.750948	0.757137
YBR154C	RPB5	645	0.920618	0.799007	0.82657
YGL101W	YGL101W	645	0.507114	0.474799	0.457972
YFL005W	SEC4	645	1.5385	1.8639	1.68631
YDR177W	UBC1	645	1.59654	1.65157	1.65491
YBL102W	SFT2	645	1.41035	1.68144	1.28793
YAL007C	ERP2	645	1.57849	1.72596	1.53993
YLR262C	YPT6	645	1.0981	0.8417	0.991632
YIL010W	DOT5	645	1.26804	1.43887	1.14933
YCR020C	PET18	645	0.397748	0.349383	0.324704
YKL119C	VPH2	645	0.688197	0.709162	0.637595
YGL037C	PNC1	648	2.49696	1.92609	1.62744
YIR024C	INA22	648	0.582245	0.494867	0.474177
YKL117W	SBA1	648	4.48433	4.37427	4.03163
YGL002W	ERP6	648	0.575221	0.616552	0.510119
YPL233W	NSL1	648	0.669475	0.723095	0.545808
YHR128W	FUR1	648	0.725631	0.656611	0.590332
YJL001W	PRE3	648	0.80145	0.802226	0.75316
YLR350W	ORM2	648	0.38435	0.363644	0.370455
YJR057W	CDC8	648	0.730887	0.672689	0.68253
YNL306W	MRPS18	651	1.72998	1.8877	1.55131
YLR051C	FCF2	651	0.618755	0.560895	0.542992
YBR197C	YBR197C	651	0.576471	0.622022	0.4344
YMR197C	VTI1	651	0.524225	0.544232	0.449688
YGL135W	RPL1B	651	0.786782	0.918567	0.666761
YDR305C	HNT2	651	0.586604	0.530102	0.647926
YJL097W	PHS1	651	0.696562	0.661698	0.662916
YPL220W	RPL1A	651	1.5156	1.97456	1.39883
YOR258W	HNT3	651	0.349956	0.328274	0.32937
YGL079W	KXD1	654	0.317456	0.293442	0.235246
YJR074W	MOG1	654	0.425885	0.553127	0.31956
YOR131C	YOR131C	654	0.840092	0.777349	0.663257
YER063W	THO1	654	1.29356	1.32593	0.921442
YDR236C	FMN1	654	0.464172	0.449476	0.365289
YLR363C	NMD4	654	0.743801	0.68394	0.640558
YLR178C	TFS1	657	1.59291	1.58244	1.43477
YGL183C	MND1	657	0.277861	0.215994	0.239377
YJL038C	LOH1	657	0.949298	0.731858	0.908221
YGL033W	HOP2	657	0.187268	0.111291	0.132554
YKL142W	MRP8	657	1.18291	1.24631	1.16229
YJL118W	YJL118W	657	0.38457	0.344814	0.27522
YEL012W	UBC8	657	1.11254	0.854974	1.12068
YDR246W	TRS23	657	0.584103	0.537835	0.431714
YOR064C	YNG1	657	0.717048	0.616309	0.603819
YDR302W	GPI11	657	0.411605	0.400936	0.292466
YNR061C	YNR061C	657	0.756749	0.880059	0.736408
YAR002C-A	ERP1	657	1.74167	2.29284	1.39514
YLR293C	GSP1	657	1.16077	1.35455	1.02721
YBR066C	NRG2	660	0.296554	0.258792	0.269106
YOR185C	GSP2	660	4.79459	4.40748	4.06104
YBL093C	ROX3	660	1.18336	1.09389	1.07201
YIL007C	NAS2	660	0.284663	0.253754	0.247943
YNL110C	NOP15	660	0.667319	0.527029	0.549502
YPR113W	PIS1	660	0.973937	1.12944	0.787734
YLR221C	RSA3	660	0.979052	0.80752	0.804956
YBL040C	ERD2	660	0.613906	0.582503	0.568815
YNL093W	YPT53	660	0.922969	1.00634	0.78223
YPR174C	YPR174C	663	1.68205	1.67556	1.45574
YCR018C	SRD1	663	0.223137	0.168727	0.162316
YNL036W	NCE103	663	0.205347	0.212291	0.197318
YER018C	SPC25	663	0.439479	0.525275	0.340577
YFR008W	FAR7	663	0.578485	0.505612	0.460357
YJL140W	RPB4	663	1.77208	1.61002	1.40881
YMR077C	VPS20	663	0.55447	0.495478	0.505292
YDR140W	MTQ2	663	0.723866	0.707388	0.654289
YDR367W	KEI1	663	0.447249	0.570075	0.453507
YDR399W	HPT1	663	0.306354	0.264848	0.265592
YLR075W	RPL10	663	1.21999	1.73723	1.24364
YFL060C	SNO3	666	0.448692	0.317523	0.295525
YNL334C	SNO2	666	0.325714	0.323251	0.332387
YOL135C	MED7	666	0.484509	0.425786	0.366311
YGL210W	YPT32	666	0.506838	0.539652	0.468891
YGR038W	ORM1	666	0.842483	0.974434	0.794088
YNR017W	TIM23	666	1.36124	1.24572	1.37232
YMR202W	ERG2	666	0.672596	0.946492	0.576017
YDR226W	ADK1	666	2.38187	2.7749	2.20184
YDL169C	UGX2	669	1.28203	1.32284	0.96939
YER031C	YPT31	669	2.87742	3.22772	2.48074
YBR193C	MED8	669	0.407196	0.39749	0.343186
YGR095C	RRP46	669	0.541045	0.501355	0.408336
YDR078C	SHU2	669	0.330397	0.284466	0.2691
YMR222C	FSH2	669	0.486319	0.571984	0.456315
YDL139C	SCM3	669	0.405047	0.352747	0.332267
YHL031C	GOS1	669	0.663232	0.664625	0.536767
YPL130W	SPO19	669	0.214397	0.208337	0.505259
YJL037W	IRC18	672	0.485445	0.457918	0.283796
YLR040C	AFB1	672	1.82988	1.51304	1.57374
YMR161W	HLJ1	672	1.62765	1.22924	1.35826
YKL087C	CYT2	672	0.66336	0.544561	0.510756
YDR007W	TRP1	672	1.03687	1.18509	0.784004
YDR468C	TLG1	672	1.85768	1.78278	1.96283
YKL041W	VPS24	672	2.32226	2.0243	2.01298
YDR067C	OCA6	672	0.310177	0.290467	0.291477
YNR018W	RCF2	672	0.599912	0.710507	0.577226
YMR095C	SNO1	672	0.457321	0.664789	0.596136
YEL001C	IRC22	675	1.45219	1.52623	1.17683
YDL213C	NOP6	675	1.24208	1.0234	0.857792
YGL166W	CUP2	675	0.400932	0.43537	0.340663
YER170W	ADK2	675	0.569781	0.538125	0.423644
YDR304C	CPR5	675	1.5648	1.88381	1.45025
YDL018C	ERP3	675	0.663326	0.687666	0.580741
YJR123W	RPS5	675	1.42717	1.86005	1.44751
YNL335W	DDI3	675	0.456933	0.53818	0.348647
YFL061W	DDI2	675	0.237345	0.506461	0.189797
YDR381W	YRA1	678	1.36178	1.21274	1.2938
YLR211C	ATG38	678	0.957247	0.645517	1.12826
YDR296W	MHR1	678	1.17452	1.33106	1.0688
YMR233W	TRI1	678	0.471058	0.379755	0.338357
YML106W	URA5	678	2.4846	2.66336	2.86246
YER139C	RTR1	678	0.667974	0.627069	0.593622
YNL107W	YAF9	678	0.424608	0.415263	0.380812
YMR271C	URA10	681	0.227512	0.235523	0.216136
YLR118C	YLR118C	681	1.33329	1.51406	1.28007
YJL158C	CIS3	681	1.23618	1.35174	0.904036
YEL038W	UTR4	681	1.38068	1.96022	1.19782
YOR295W	UAF30	684	0.398203	0.371938	0.342392
YOR232W	MGE1	684	0.924701	0.8934	0.986702
YBR035C	PDX3	684	1.31794	1.59195	1.27263
YGR232W	NAS6	684	1.06573	1.20926	0.969842
YHR181W	SVP26	684	0.571288	0.570206	0.464742
YMR311C	GLC8	687	1.14056	0.908956	0.866747
YDL069C	CBS1	687	0.169494	0.181859	0.176768
YKL049C	CSE4	687	0.799933	0.683891	0.68541
YDR486C	VPS60	687	1.03827	0.958796	0.941208
YHR071W	PCL5	687	0.4971	0.459015	0.387404
YNL038W	GPI15	687	0.268014	0.212528	0.225677
YOR283W	YOR283W	690	1.22143	1.23757	1.08789
YOL102C	TPT1	690	0.979575	0.908219	0.780455
YLL033W	IRC19	690	0.308139	0.289179	0.281601
YDR183W	PLP1	690	0.642831	0.686386	0.678199
YLR168C	UPS2	690	0.356642	0.313701	0.298663
YHR038W	RRF1	690	0.131108	0.132043	0.12335
YER002W	NOP16	693	1.23654	1.05348	1.09758
YEL072W	RMD6	693	0.404973	0.339045	0.359075
YDR043C	NRG1	693	0.638206	0.394123	0.486016
YDL010W	GRX6	693	1.164	0.959402	1.13469
YLR298C	YHC1	693	0.524998	0.438121	0.373041
YIL118W	RHO3	693	0.410592	0.44567	0.32885
YBR111C	YSA1	693	1.73663	1.83703	1.58038
YER004W	FMP52	693	1.34446	1.7761	1.20469
YOL149W	DCP1	693	0.660776	0.574888	0.518885
YHR122W	CIA2	693	0.555993	0.643602	0.536336
YOR077W	RTS2	696	1.86924	1.74583	1.80467
YBL038W	MRPL16	696	0.675211	0.672028	0.632158
YER163C	GCG1	696	0.701379	0.967295	0.61938
YBR261C	TAE1	696	1.487	1.63146	1.21226
YKL002W	DID4	696	1.20197	1.1935	1.00098
YFR020W	YFR020W	696	0.521864	0.444886	0.458192
YHR008C	SOD2	699	1.88312	1.96022	1.84354
YGR167W	CLC1	699	2.237	2.38943	2.04997
YJL148W	RPA34	699	1.41441	1.03039	1.28123
YPL002C	SNF8	699	0.686025	0.7647	0.613777
YOR125C	CAT5	699	0.531433	0.509088	0.405493
YLL060C	GTT2	699	0.500653	0.472931	0.457277
YGR235C	MIC26	699	0.684859	0.821643	0.640416
YOR332W	VMA4	699	2.87846	3.63074	2.94869
YGR271C-A	EFG1	699	0.321854	0.238759	0.261319
YEL057C	YEL057C	699	0.282834	0.184026	0.254313
YKR014C	YPT52	702	2.79866	2.34656	2.63309
YNL100W	MIC27	702	0.506602	0.446852	0.44479
YMR314W	PRE5	702	1.10579	1.19379	0.95412
YER010C	YER010C	702	0.973901	1.03649	0.788616
YLR250W	SSP120	702	0.830091	0.945505	0.78046
YIR038C	GTT1	702	3.2266	4.03493	3.09191
YJL192C	SOP4	702	0.854712	0.862403	0.79405
YAR028W	YAR028W	702	0.335668	0.328419	0.264077
YAR033W	MST28	702	0.476309	0.557509	0.343244
YGL051W	MST27	702	0.412766	0.303957	0.402594
YJR050W	ISY1	705	0.346155	0.328944	0.286177
YHL044W	YHL044W	705	0.43339	0.468875	0.400983
YDR275W	BSC2	705	0.974322	0.732385	0.96031
YDR412W	RRP17	705	1.00306	0.885307	0.743332
YAR027W	UIP3	705	0.585959	0.516934	0.514769
YGL020C	GET1	705	0.880331	1.01432	0.883089
YGL198W	YIP4	705	0.691435	0.895967	0.526093
Q0160	SCEI	705	0.00427851	0.00329417	0.0121872
YOR214C	SPR2	708	0.187604	0.214428	0.530363
YDR162C	NBP2	708	0.92215	0.710144	0.863568
YJR056C	YJR056C	708	0.53806	0.491029	0.495805
YJR099W	YUH1	708	1.66006	1.78389	1.65635
YPL090C	RPS6A	708	1.36882	1.80359	1.54514
YOL147C	PEX11	708	0.59029	0.596681	0.522106
YBR181C	RPS6B	708	1.0536	1.50065	1.20944
YKL009W	MRT4	708	0.491139	0.497965	0.488057
YMR188C	MRPS17	711	0.840022	0.753735	0.788677
YGL053W	PRM8	711	0.603484	0.496889	0.518174
YMR134W	ERG29	711	0.605528	0.473357	0.536036
YFR043C	IRC6	711	0.320983	0.312238	0.265469
YBR070C	ALG14	711	0.529285	0.633493	0.421236
YNR057C	BIO4	711	0.495023	0.57001	0.392625
YGR024C	THG1	711	0.306025	0.332255	0.260712
YDR533C	HSP31	711	1.55367	1.67906	1.71433
YOL110W	SHR5	711	0.719304	1.13028	0.780281
YOR391C	HSP33	711	0.593287	0.449037	0.495524
YHR185C	PFS1	711	0.168373	0.138823	0.171849
YPL280W	HSP32	711	0.41096	0.575955	0.265339
YLR390W-A	CCW14	714	4.07464	3.20294	3.8071
YDL059C	RAD59	714	0.927603	0.702214	0.811572
YMR156C	TPP1	714	0.496729	0.483124	0.357786
YJL121C	RPE1	714	1.67212	1.99406	1.42695
YDR383C	NKP1	714	0.703397	0.587545	0.618101
YHR013C	ARD1	714	1.10398	1.13187	0.977632
YPL213W	LEA1	714	0.428341	0.444129	0.342868
YBR256C	RIB5	714	0.851389	1.01778	0.684967
YJL063C	MRPL8	714	0.69302	0.747016	0.565755
YNL099C	OCA1	714	0.555024	0.558606	0.440406
YOR126C	IAH1	714	0.738808	0.902286	0.744414
YKL096W	CWP1	717	0.85423	1.07782	0.883293
YGR036C	CAX4	717	0.62187	0.485479	0.489819
YHR140W	YHR140W	717	0.582964	0.574706	0.517998
YGR033C	TIM21	717	0.658643	0.672446	0.645893
YMR063W	RIM9	717	0.638248	0.725112	0.870556
YJR135C	MCM22	717	0.27875	0.301096	0.233323
YFL031W	HAC1	717	0.431008	0.467163	0.640026
YDR410C	STE14	717	0.28251	0.322211	0.251931
YGR247W	CPD1	717	0.790877	0.792316	0.655596
YCR007C	YCR007C	717	0.316966	0.252476	0.229215
YER148W	SPT15	720	1.63116	1.39521	1.36301
YLR025W	SNF7	720	3.94121	3.33655	3.74988
YOL142W	RRP40	720	0.505869	0.536184	0.421835
YNL129W	NRK1	720	0.829928	0.830815	0.786588
YNL178W	RPS3	720	0.856197	1.24199	0.904639
YLR411W	CTR3	723	0.360429	0.257065	0.270716
YDR196C	CAB5	723	0.800257	0.737284	0.630106
YGR136W	LSB1	723	1.32865	1.07761	1.00948
YGL250W	RMR1	723	0.662558	0.792823	0.599002
YPL024W	RMI1	723	0.298289	0.308174	0.247909
YBL041W	PRE7	723	0.969787	1.04737	0.918669
YLR376C	PSY3	726	0.939487	0.750384	0.801466
YGR057C	LST7	726	0.434639	0.366366	0.39066
YGR075C	PRP38	726	0.449909	0.360068	0.306292
YOR305W	RRG7	726	0.274974	0.211237	0.208779
YPL065W	VPS28	726	0.433739	0.353216	0.359403
YOR358W	HAP5	726	0.792804	0.773262	0.694782
YDR538W	PAD1	726	0.644405	0.560602	0.505456
YHR127W	YHR127W	729	0.580802	0.534295	0.508657
YOR284W	HUA2	729	0.446212	0.417306	0.392368
YGR267C	FOL2	729	1.54601	1.46901	1.46218
YHR049W	FSH1	729	0.546497	0.600984	0.403069
YER174C	GRX4	732	0.751478	0.850875	0.759628
YLR301W	HRI1	732	1.64928	1.89721	1.55694
YPL078C	ATP4	732	1.46386	1.44939	1.48534
YER120W	SCS2	732	1.87788	2.15133	1.69043
YLR078C	BOS1	732	0.481501	0.446049	0.482413
YBR153W	RIB7	732	0.47223	0.449552	0.446467
YKL154W	SRP102	732	0.41589	0.494359	0.384298
YIR030C	DCG1	732	0.588663	0.565847	0.496607
YPL129W	TAF14	732	0.713041	0.745063	0.677349
YJR024C	MDE1	732	1.14698	1.36831	0.935691
YGL076C	RPL7A	732	1.07928	1.23526	0.739451
YPL198W	RPL7B	732	0.367156	0.367053	0.855745
YOL028C	YAP7	735	1.38598	1.27441	1.60058
YPL027W	SMA1	735	0.239998	0.267061	0.446161
YIR018W	YAP5	735	0.261494	0.235865	0.203324
YML064C	TEM1	735	0.57036	0.513248	0.467728
YBR107C	IML3	735	0.550722	0.544741	0.447863
YGL098W	USE1	735	1.07141	0.977604	0.956679
YIL139C	REV7	735	0.509037	0.41554	0.476445
YPR016C	TIF6	735	1.35221	1.53641	1.42692
YOL032W	OPI10	738	0.482102	0.457535	0.42727
YNL200C	YNL200C	738	1.85446	1.79822	1.56771
YAL049C	AIM2	738	1.14945	1.15334	1.31061
YKR091W	SRL3	738	0.385099	0.30655	0.297257
YHR044C	DOG1	738	0.732031	0.880323	0.736419
YDR174W	HMO1	738	0.545209	0.547966	0.399284
YGR195W	SKI6	738	0.537124	0.616923	0.513123
YKL130C	SHE2	738	0.392804	0.441276	0.373287
YNL024C	YNL024C	738	0.490978	0.408176	0.501344
YHR043C	DOG2	738	2.64101	2.91607	2.28213
YCR004C	YCP4	741	3.76312	4.61256	3.30606
YLL038C	ENT4	741	0.891137	0.882786	1.17713
YKL152C	GPM1	741	3.06482	3.68531	2.62507
YGL061C	DUO1	741	0.645008	0.612411	0.55694
YPR015C	YPR015C	741	0.409215	0.280009	0.204402
YJR113C	RSM7	741	0.410105	0.526435	0.346627
YML113W	DAT1	744	0.98171	0.718318	0.62556
YOR213C	SAS5	744	0.536682	0.46064	0.437069
YDR050C	TPI1	744	2.35602	2.98659	2.13138
YGR172C	YIP1	744	0.688686	0.692045	0.571612
YLL046C	RNP1	747	0.368734	0.203048	0.249851
YNR009W	NRM1	747	0.274283	0.240843	0.144339
YER039C	HVG1	747	0.800671	0.854817	0.695558
YMR038C	CCS1	747	0.978329	1.05914	0.793126
YHR163W	SOL3	747	1.464	1.65148	1.27836
YDL202W	MRPL11	747	0.399822	0.421686	0.346203
YGR001C	AML1	747	0.653867	0.624666	0.548786
YOL154W	ZPS1	747	0.859586	0.933055	0.966943
YKR041W	YKR041W	750	1.11118	1.06161	1.12191
YLL027W	ISA1	750	0.691138	0.610801	0.666866
YCR076C	FUB1	750	1.1541	1.40618	0.994956
YLR052W	IES3	750	0.317953	0.266525	0.246839
YJL035C	TAD2	750	0.891781	0.971795	0.962785
YGL240W	DOC1	750	1.16056	0.900534	1.01723
YIL053W	GPP1	750	0.325779	0.335764	0.321698
YER100W	UBC6	750	0.863616	1.01195	0.95674
YIR001C	SGN1	750	1.29977	0.936315	0.849959
YGR158C	MTR3	750	0.664362	0.68833	0.669513
YKL099C	UTP11	750	0.618931	0.496713	0.482715
YML092C	PRE8	750	0.784264	0.963262	0.819363
YER062C	GPP2	750	1.25905	1.39608	0.906886
YPR143W	RRP15	750	0.818488	0.678218	0.715778
YLR022C	SDO1	750	0.375151	0.397685	0.359028
YOR010C	TIR2	753	1.01094	0.818656	0.88421
YLR126C	YLR126C	753	1.86566	1.75992	1.69591
YGR006W	PRP18	753	0.538047	0.532484	0.452958
YNL151C	RPC31	753	1.05482	1.03172	0.974067
YJL066C	MPM1	756	0.705316	0.759639	0.798209
YGR214W	RPS0A	756	1.70263	1.84409	1.81316
YLR048W	RPS0B	756	1.31699	1.40842	1.40067
YPR158W	CUR1	756	0.297129	0.245761	0.261542
YLR186W	EMG1	756	0.443198	0.477453	0.365639
YGL011C	SCL1	756	1.17566	1.33195	0.973091
YPL159C	PET20	759	0.58338	0.544382	0.583065
YPL124W	SPC29	759	0.470704	0.411665	0.376702
YIL049W	DFG10	759	0.413348	0.310358	0.355461
YLR312W-A	MRPL15	759	0.273103	0.286961	0.224855
YKL207W	EMC3	759	0.861329	1.08721	0.769083
YER153C	PET122	762	1.60047	1.79422	1.91635
YNL148C	ALF1	762	3.51706	2.92323	3.65954
YLR194C	YLR194C	762	0.356726	0.266004	0.316244
YOL038W	PRE6	762	1.40441	1.58869	1.28008
YLR165C	PUS5	762	0.507083	0.396949	0.416607
YLR093C	NYV1	762	0.556682	0.526152	0.530383
YGL123W	RPS2	762	1.8547	2.38602	1.85443
YIR035C	YIR035C	762	0.842205	0.941773	0.767616
YFL045C	SEC53	762	2.1506	2.56573	2.12171
YOR004W	UTP23	762	0.663975	0.577363	0.556129
YER011W	TIR1	762	1.78208	1.72197	1.83189
YGR248W	SOL4	765	2.74891	2.23875	1.97994
YAL014C	SYN8	765	0.563865	0.610358	0.431564
YBR157C	ICS2	765	0.435485	0.344099	0.393884
YNL314W	DAL82	765	0.427224	0.363351	0.285445
YMR157C	AIM36	765	0.590937	0.60965	0.50175
YIL018W	RPL2B	765	1.16494	1.53462	1.20105
YML063W	RPS1B	765	1.00538	1.23594	0.965629
YLR441C	RPS1A	765	1.10841	1.33676	1.14318
YFR031C-A	RPL2A	765	1.07351	1.43759	1.19555
YOR152C	YOR152C	768	0.645382	0.656037	0.613774
YKL040C	NFU1	768	0.63306	0.651855	0.562921
YMR200W	ROT1	768	0.961946	0.807877	0.942609
YCL005W	LDB16	768	0.469688	0.403136	0.363991
YHL033C	RPL8A	768	0.407633	0.521543	0.403424
YEL051W	VMA8	768	1.5452	1.62417	1.30731
YLL045C	RPL8B	768	1.52883	2.11658	1.41622
YPR060C	ARO7	768	0.332065	0.350926	0.364471
YBL043W	ECM13	771	0.245558	0.14073	0.182562
YOR060C	SLD7	771	0.797867	0.60643	0.57907
YBL036C	YBL036C	771	2.40946	2.30292	2.57434
YIL064W	EFM4	771	0.879762	1.0132	0.875565
YPL127C	HHO1	774	1.51798	1.37073	1.09025
YMR193W	MRPL24	774	0.505116	0.415907	0.44151
YBR088C	POL30	774	0.452786	0.546293	0.480527
YOR039W	CKB2	774	1.95315	1.85711	2.17385
YGR135W	PRE9	774	1.30359	1.48931	1.28634
YCR059C	YIH1	774	0.747291	0.930808	0.683621
YOR095C	RKI1	774	0.470702	0.497038	0.431717
YCL047C	POF1	774	0.429897	0.505233	0.397202
YCL010C	SGF29	777	2.46408	2.28357	2.75327
YAL009W	SPO7	777	0.981463	0.929274	0.875191
YLR323C	CWC24	777	0.712721	0.808687	0.71518
YPL163C	SVS1	780	2.19216	2.01117	1.92411
YLR201C	COQ9	780	0.894	0.988959	0.809238
YGR253C	PUP2	780	1.03055	1.14439	0.962088
YCR075C	ERS1	780	0.462785	0.586861	0.392099
YNL195C	YNL195C	783	0.610934	0.489554	0.356811
YDL087C	LUC7	783	0.668541	0.6312	0.509024
YBL064C	PRX1	783	2.24895	2.80229	1.98333
YAL027W	SAW1	783	0.391799	0.314573	0.294304
YHR167W	THP2	783	0.470973	0.486197	0.459886
YOR157C	PUP1	783	1.50317	1.68808	1.35399
YGR207C	CIR1	783	0.658214	0.680978	0.66251
YPR167C	MET16	783	0.351471	0.351554	0.285418
YIL020C	HIS6	783	0.980921	0.982247	0.971097
YDR428C	BNA7	783	0.928576	1.05481	0.96448
YLR285W	NNT1	783	1.09749	1.11048	0.866976
YGR262C	BUD32	783	0.778742	0.961294	0.636351
YER126C	NSA2	783	0.448859	0.434538	0.397732
YGR120C	COG2	786	0.440019	0.42858	0.388793
YPL246C	RBD2	786	1.12168	1.26265	1.04155
YHR203C	RPS4B	786	0.934944	1.2347	1.03861
YJR145C	RPS4A	786	1.16326	1.50843	1.20729
YGR161C	RTS3	789	0.655787	0.485102	0.5722
YDR405W	MRP20	789	0.615252	0.597544	0.529887
YLR414C	PUN1	789	0.543439	0.468471	0.575732
YIR036C	IRC24	789	2.00561	2.47331	1.82559
YIL093C	RSM25	792	0.504267	0.619254	0.461487
YKR006C	MRPL13	792	0.531564	0.510589	0.428705
YLR329W	REC102	792	0.417583	0.276746	0.525123
YNL246W	VPS75	795	1.29793	1.23036	1.41995
YLR102C	APC9	795	1.0163	1.13505	0.816542
YGL237C	HAP2	795	0.7732	0.740383	0.572253
YOR220W	RCN2	795	0.476538	0.440808	0.377693
YDR152W	GIR2	795	1.02612	1.11599	0.912918
YLR192C	HCR1	795	2.34026	2.40896	2.13673
YGR106C	VOA1	795	1.39817	1.6136	1.2853
YCR009C	RVS161	795	0.807944	0.696977	0.719671
YDL111C	RRP42	795	0.504827	0.572204	0.452107
YLL041C	SDH2	798	1.34473	1.4852	1.26066
YFR050C	PRE4	798	1.101	1.02269	0.880973
YIL070C	MAM33	798	0.28689	0.286761	0.316234
YOR280C	FSH3	798	1.4191	1.44979	1.23375
YDL043C	PRP11	798	0.528959	0.428107	0.44047
YGL174W	BUD13	798	0.678957	0.619991	0.541643
YJR101W	RSM26	798	0.435516	0.461458	0.385493
YER177W	BMH1	801	3.47014	3.03391	2.93604
YEL019C	MMS21	801	0.827445	0.61437	0.764186
YMR226C	YMR226C	801	2.36591	2.62581	2.20252
YPR183W	DPM1	801	2.13126	2.65649	2.08453
YKL206C	ADD66	801	0.754578	0.960851	0.618714
YER180C	ISC10	801	0.349299	0.352061	0.34198
YDL049C	KNH1	804	0.377995	0.278793	0.305773
YOR062C	YOR062C	804	0.308548	0.273579	0.225889
YPR009W	SUT2	804	0.283273	0.273061	0.202728
YHR200W	RPN10	804	0.952129	1.39969	0.954565
YOR115C	TRS33	804	0.91874	0.741063	0.750116
YPR134W	MSS18	804	0.541851	0.620879	0.53769
YKL007W	CAP1	804	1.41449	1.33144	1.15842
YKR034W	DAL80	807	0.966358	0.851367	0.779397
YAL039C	CYC3	807	0.830955	0.838485	0.749158
YHR134W	WSS1	807	0.993766	1.04164	0.890328
YJR144W	MGM101	807	1.00742	1.19827	1.05693
YGR220C	MRPL9	807	0.427033	0.491574	0.427092
YLR059C	REX2	807	1.11397	1.17386	0.914167
YPL241C	CIN2	807	0.257986	0.229737	0.301076
YLR128W	DCN1	807	0.86206	0.714203	0.695234
YIL011W	TIR3	807	2.93116	3.10485	3.27248
YNR020C	ATP23	810	1.86666	1.56185	1.71018
YLR046C	YLR046C	810	0.884233	0.646943	1.14022
YBL095W	YBL095W	810	0.506417	0.55847	0.61337
YNL108C	YNL108C	810	0.646159	0.70374	0.610531
YOR180C	DCI1	813	0.476872	0.391077	0.438262
YJL210W	PEX2	813	0.650699	0.699754	0.562357
YGR042W	YGR042W	813	0.541554	0.451127	0.469836
YJL178C	ATG27	813	0.855595	0.904409	0.858273
YKL208W	CBT1	813	0.663572	0.706396	0.532855
YOL009C	MDM12	813	0.387556	0.381196	0.335846
YKR043C	SHB17	813	1.87685	2.13474	1.65471
YGR280C	PXR1	813	0.852527	0.630587	0.718624
YGR152C	RSR1	816	1.10291	1.34281	1.16294
YGL154C	LYS5	816	0.565941	0.508793	0.437088
YLR243W	GPN3	816	0.384976	0.374557	0.383598
YDR099W	BMH2	819	3.29338	2.1312	3.01635
YPL196W	OXR1	819	0.638496	0.672107	0.523743
YKR030W	GMH1	819	0.47412	0.382967	0.350596
YLR150W	STM1	819	2.3902	2.79114	2.27958
YML105C	SEC65	819	1.04739	1.04006	0.998659
YLR064W	PER33	819	0.384285	0.304729	0.337451
YMR312W	ELP6	819	1.28511	1.04513	1.00006
YGL050W	TYW3	819	0.677118	0.675644	0.500959
YDL086W	YDL086W	819	2.04975	2.59375	1.75515
YER116C	SLX8	822	1.81638	1.50684	1.97566
YDR272W	GLO2	822	2.35375	2.20646	2.16019
YNL155W	CUZ1	822	1.50167	1.38735	1.3094
YFR052W	RPN12	822	0.60853	0.641904	0.587584
YDR319C	YFT2	822	0.475711	0.445824	0.405132
YLR412W	BER1	822	0.609746	0.490336	0.465941
YOR145C	PNO1	822	0.543093	0.533603	0.477638
YNL312W	RFA2	822	1.01131	1.13934	0.939816
YBR213W	MET8	822	0.294041	0.34321	0.312632
YPL094C	SEC62	822	0.817611	0.843211	0.621216
YDR429C	TIF35	822	1.01763	0.981585	0.823283
YMR178W	YMR178W	822	1.16201	1.17004	0.988338
YKR060W	UTP30	822	0.527614	0.419	0.458051
YDR503C	LPP1	822	0.418268	0.484042	0.391088
YCR047C	BUD23	825	2.17217	2.06007	2.28481
YOR278W	HEM4	825	0.502726	0.473242	0.448689
YAR008W	SEN34	825	1.38196	1.38878	1.13924
YDL051W	LHP1	825	0.507866	0.549049	0.479894
YDR384C	ATO3	825	0.677318	0.722218	0.550713
YGL096W	TOS8	828	0.707995	0.480252	0.581923
YLR199C	PBA1	828	0.861042	0.816929	0.803894
YJL174W	KRE9	828	0.88653	0.92917	0.920359
YER026C	CHO1	828	0.485629	0.47617	0.41056
YPR116W	RRG8	831	0.585408	0.468381	0.520977
YLR290C	YLR290C	831	0.424514	0.378896	0.37614
YBR165W	UBS1	831	0.470051	0.421016	0.449732
YOL088C	MPD2	831	0.767019	0.908965	0.73834
YKL095W	YJU2	834	1.42898	1.13096	1.62052
YKL055C	OAR1	834	0.715202	0.583148	0.470511
YHR192W	LNP1	834	0.656328	0.66573	0.568497
YDR087C	RRP1	834	0.743101	0.744711	0.674911
YGL019W	CKB1	834	1.22625	1.54302	1.21613
YBR185C	MBA1	834	0.504076	0.518154	0.471862
YBR146W	MRPS9	834	0.460386	0.477422	0.424771
YJL115W	ASF1	837	2.16228	1.8601	1.44517
YNL289W	PCL1	837	0.309286	0.297785	0.33215
YLR393W	ATP10	837	1.44345	1.48894	1.19886
YGL005C	COG7	837	0.682367	0.52158	0.711875
YML014W	TRM9	837	2.28508	2.35811	1.98819
YEL018W	EAF5	837	0.866177	0.704105	0.694161
YLL023C	POM33	837	0.728498	0.590331	0.508138
YBR257W	POP4	837	0.209368	0.210785	0.192906
YPL076W	GPI2	840	0.705917	0.529607	0.57821
YBR187W	GDT1	840	1.2429	1.24473	1.08902
YLR284C	ECI1	840	1.06542	0.968976	0.986273
YJL203W	PRP21	840	0.8355	0.737433	0.710091
YGL224C	SDT1	840	0.714425	0.888818	0.708641
YML041C	VPS71	840	0.173508	0.190054	0.1454
YHR067W	HTD2	840	0.57324	0.559583	0.448732
YFR027W	ECO1	843	1.43307	1.15322	1.07924
YDR315C	IPK1	843	0.455817	0.374253	0.281109
YPL033C	SRL4	843	0.292307	0.239857	0.451139
YDL006W	PTC1	843	1.97415	1.87887	2.22158
YEL009C	GCN4	843	0.303672	0.317517	0.369031
YNL032W	SIW14	843	1.30233	1.13282	1.17648
YNL252C	MRPL17	843	0.402258	0.457381	0.346089
YIL114C	POR2	843	0.614647	0.564733	0.539744
YEL005C	VAB2	846	0.587336	0.470544	0.418227
YHR090C	YNG2	846	0.248543	0.207175	0.218588
YKR025W	RPC37	846	1.36667	1.59623	1.41686
YHR012W	VPS29	846	1.28365	1.1315	1.27624
YJR096W	YJR096W	846	0.828387	0.924681	0.737721
YOR104W	PIN2	846	0.944204	0.808716	0.986709
YNR002C	ATO2	846	0.312094	0.29099	0.220518
YHR160C	PEX18	849	0.232912	0.347284	0.382002
YCR010C	ADY2	849	0.439452	0.279895	0.384552
YGL128C	CWC23	849	0.723158	0.556292	0.580383
YNL055C	POR1	849	2.26029	2.38924	2.3088
YKR046C	PET10	849	0.869621	0.960316	0.855612
YOR106W	VAM3	849	0.594371	0.487166	0.528544
YDL142C	CRD1	849	0.462007	0.494495	0.470662
YDR361C	BCP1	849	0.722232	0.669502	0.750773
YDR472W	TRS31	849	0.441594	0.436022	0.374741
YJR111C	YJR111C	849	0.516691	0.529252	0.474643
YPL156C	PRM4	852	0.431184	0.334464	0.39769
YMR087W	YMR087W	852	0.897426	0.712882	0.879159
YLR079W	SIC1	852	0.687392	0.583127	0.489858
YNL003C	PET8	852	0.602196	0.660753	0.484498
YOR174W	MED4	852	0.449624	0.507847	0.413606
YIL043C	CBR1	852	1.62103	2.43015	1.47908
YDR106W	ARP10	852	0.483389	0.379701	0.348472
YMR069W	NAT4	855	0.942916	0.886502	1.08979
YIL050W	PCL7	855	0.335162	0.286525	0.303988
YLR136C	TIS11	855	0.33195	0.343132	0.30482
YDR116C	MRPL1	855	0.269527	0.277288	0.231163
YOR040W	GLO4	855	2.17668	2.43099	2.02406
YNL286W	CUS2	855	0.978533	0.889647	0.897189
YER083C	GET2	855	1.04633	1.12932	0.833052
YDR098C	GRX3	855	1.11875	1.33825	1.04106
YLR404W	FLD1	855	0.244657	0.200316	0.202222
YPL237W	SUI3	855	1.31861	1.41971	1.29079
YOR194C	TOA1	858	2.69115	1.95256	2.26306
YMR043W	MCM1	858	0.956593	0.565325	0.703611
YDR313C	PIB1	858	0.526051	0.400859	0.484838
YML025C	YML6	858	0.546141	0.389432	0.475078
YOR281C	PLP2	858	2.73981	2.66573	2.63195
YBR002C	RER2	858	0.697425	0.637983	0.579073
YDR337W	MRPS28	858	0.713455	0.648896	0.59238
YDL201W	TRM8	858	0.62559	0.692642	0.559777
YER023W	PRO3	858	3.3066	4.23648	3.21418
YMR149W	SWP1	858	0.877952	1.05876	0.816281
YPR103W	PRE2	861	2.76124	2.60966	2.80391
YIL034C	CAP2	861	1.55342	1.59341	1.27937
YBR011C	IPP1	861	3.58906	3.83781	3.31782
YGL057C	GEP7	861	0.363997	0.301509	0.309219
YGR132C	PHB1	861	0.747487	0.83513	0.698461
YFL034C-B	MOB2	864	0.464087	0.336985	0.471902
YOR036W	PEP12	864	1.38005	1.16313	1.21163
YJR155W	AAD10	864	0.963801	0.753034	1.19172
YPL117C	IDI1	864	0.850859	0.92624	0.872173
YPR093C	ASR1	864	0.660823	0.620129	0.578328
YOR362C	PRE10	864	1.2642	1.49319	1.12967
YGR147C	NAT2	864	0.696518	0.694188	0.581468
YGR239C	PEX21	864	0.231273	0.223494	0.174197
YGL221C	NIF3	864	1.18168	1.46556	1.04188
YFL028C	CAF16	867	1.30306	1.49528	1.21912
YAL034W-A	MTW1	867	1.23532	1.06933	0.981859
YDR284C	DPP1	867	1.51575	1.58167	1.6136
YGL232W	TAN1	867	0.676848	0.627223	0.633594
YOL080C	REX4	867	0.554616	0.478326	0.434041
YNL159C	ASI2	867	0.574822	0.568298	0.411169
YLR132C	USB1	870	0.529589	0.487258	0.460345
YGR205W	TDA10	870	1.85742	1.81916	1.47209
YPL232W	SSO1	870	0.98238	0.969098	0.994174
YOR311C	DGK1	870	0.561805	0.475568	0.625097
YBR101C	FES1	870	0.360008	0.314448	0.346764
YNL075W	IMP4	870	0.527031	0.530481	0.498516
YNR064C	YNR064C	870	1.06152	0.995509	0.841578
YBR152W	SPP381	873	0.992446	0.669163	0.809458
YHR014W	SPO13	873	0.446905	0.298404	0.323814
YOR344C	TYE7	873	0.750758	0.512263	0.792399
YKR055W	RHO4	873	0.698379	0.69509	0.6615
YHR209W	CRG1	873	1.04061	0.925452	0.956636
YDL129W	YDL129W	873	0.495167	0.431192	0.458894
YHR133C	NSG1	873	0.852912	0.769959	0.641382
YLR351C	NIT3	873	1.41663	1.62843	1.10004
YDR130C	FIN1	873	0.306669	0.303397	0.276469
YOL077C	BRX1	873	0.709119	0.673457	0.681034
YLR003C	CMS1	873	0.435644	0.375776	0.38372
YNL202W	SPS19	876	2.27718	2.75695	2.23779
YMR039C	SUB1	876	1.84405	1.31174	1.55611
YKL052C	ASK1	876	0.451323	0.411008	0.387388
YOR223W	DSC3	876	1.48286	1.35016	1.21721
YBL050W	SEC17	876	0.835422	0.799644	1.05228
YJR088C	EMC2	876	2.01874	2.0639	2.24757
YDR287W	INM2	876	2.25929	2.44339	2.21306
YNL232W	CSL4	876	1.24539	1.31658	1.18429
YPL052W	OAZ1	876	0.176038	0.134659	0.14787
YDR237W	MRPL7	876	0.618375	0.578356	0.56468
YOR130C	ORT1	876	0.577476	0.642278	0.448319
YPL068C	YPL068C	879	0.43535	0.300924	0.34659
YLR091W	GEP5	879	0.822246	0.766947	0.680937
YOL093W	TRM10	879	1.04717	0.995312	0.93256
YPR069C	SPE3	879	1.96026	2.2597	1.93184
YJL185C	ATG36	879	0.590092	0.691716	0.466831
YGR222W	PET54	879	0.314947	0.271412	0.264279
YOL001W	PHO80	879	0.454357	0.467447	0.438548
YHR062C	RPP1	879	0.596718	0.66506	0.447393
YIL003W	CFD1	879	0.597753	0.570447	0.526949
YPR005C	HAL1	882	0.692871	0.636272	0.572422
YDR184C	ATC1	882	0.425585	0.327936	0.365366
YPR199C	ARR1	882	0.851578	0.792269	0.801205
YHL034C	SBP1	882	4.05239	3.81398	3.91117
YDL076C	RXT3	882	0.703221	0.521186	0.494182
YPR109W	YPR109W	882	0.452381	0.413244	0.432897
YJL145W	SFH5	882	1.33005	1.48805	1.4222
YHR029C	YHI9	882	1.5362	1.5789	1.38813
YPL149W	ATG5	882	0.210567	0.188276	0.167111
YDR489W	SLD5	882	0.414979	0.442451	0.353092
YOR083W	WHI5	885	1.2508	1.18862	1.19549
YOR028C	CIN5	885	0.626813	0.603344	0.589327
YFR047C	BNA6	885	2.21405	2.57874	1.87108
YKR037C	SPC34	885	0.459503	0.434435	0.398672
YMR025W	CSI1	885	0.282014	0.23567	0.247706
YHR058C	MED6	885	0.619972	0.651764	0.505965
YHR046C	INM1	885	0.723236	0.643418	0.612681
YDR054C	CDC34	885	1.05633	0.831337	1.00528
YMR183C	SSO2	885	1.92939	2.01474	1.63187
YDL173W	PAR32	885	1.87747	1.88724	1.58907
YHR088W	RPF1	885	0.857233	0.712335	0.787692
YBR037C	SCO1	885	0.589943	0.67302	0.475575
YDR233C	RTN1	885	0.966447	0.953343	0.954951
YKL128C	PMU1	885	0.666143	0.703137	0.550559
YFR041C	ERJ5	885	0.749053	0.772939	0.62439
YGL044C	RNA15	888	2.74407	2.44765	2.88838
YER142C	MAG1	888	1.48807	1.23867	1.27736
YBR147W	RTC2	888	0.399886	0.401821	0.336852
YML112W	CTK3	888	0.422618	0.390629	0.3109
YIL076W	SEC28	888	0.862613	0.874579	0.771049
YIL124W	AYR1	891	1.56899	1.78122	1.42499
YCL031C	RRP7	891	0.436052	0.344233	0.377361
YNL305C	BXI1	891	1.155	1.18839	0.986852
YPL173W	MRPL40	891	0.685204	0.612097	0.681632
YMR099C	YMR099C	891	2.63945	2.85699	2.41389
YLR208W	SEC13	891	2.20851	2.17112	2.13892
YPL131W	RPL5	891	1.36052	1.68376	1.27797
YER055C	HIS1	891	1.2529	1.54286	1.06918
YMR096W	SNZ1	891	1.19293	1.07301	1.60315
YJR150C	DAN1	894	0.531694	0.581768	0.146833
YNL333W	SNZ2	894	0.55855	0.659524	0.652386
YNL265C	IST1	894	0.503101	0.488802	0.514549
YBR160W	CDC28	894	0.793885	0.918961	0.797794
YFL059W	SNZ3	894	0.496003	0.732429	0.534371
YIL044C	AGE2	894	0.967616	0.908836	0.695185
YLR348C	DIC1	894	1.15843	1.24699	1.02355
YAR031W	PRM9	894	0.494692	0.475465	0.417685
YNL196C	SLZ1	894	0.237073	0.192245	0.333718
YBR040W	FIG1	894	0.338458	0.22982	0.390744
YLR018C	POM34	897	0.571188	0.439536	0.423718
YNL156C	NSG2	897	0.779192	0.727165	0.678469
YGL162W	SUT1	897	0.599756	0.431726	0.595923
YJL079C	PRY1	897	1.81851	1.6811	2.1626
YGL254W	FZF1	897	0.733106	0.720528	0.571839
YJL068C	YJL068C	897	2.40434	3.28581	2.50337
YPR066W	UBA3	897	0.60411	0.598313	0.487849
YER175C	TMT1	897	0.85237	0.868461	0.751546
YBR119W	MUD1	897	0.260992	0.197244	0.226778
YBR291C	CTP1	897	0.418955	0.421185	0.373448
YNL204C	SPS18	900	0.961029	0.563532	0.710895
YPL132W	COX11	900	0.568036	0.509524	0.544812
YER053C	PIC2	900	0.717503	0.517689	0.849928
YOR287C	RRP36	900	0.700699	0.592649	0.634496
YIL061C	SNP1	900	0.523701	0.529779	0.421758
YGR044C	RME1	900	0.907086	0.838212	0.838254
YLR146C	SPE4	900	0.706595	0.771968	0.641168
YPR139C	LOA1	900	0.648136	0.709033	0.688243
YDL198C	GGC1	900	0.865835	0.909034	0.650825
YLR172C	DPH5	900	1.0535	1.32748	0.913661
YNL194C	YNL194C	903	0.542219	0.372639	0.416529
YPR061C	JID1	903	0.189743	0.200231	0.215704
YLR307W	CDA1	903	0.331522	0.432546	0.341226
YBR024W	SCO2	903	1.23623	1.08116	1.19048
YFL044C	OTU1	903	0.911686	1.02519	0.87047
YPL064C	CWC27	903	0.652967	0.580921	0.547284
YPL054W	LEE1	903	1.48279	0.894443	1.08949
YDR446W	ECM11	906	0.471429	0.311075	0.549892
YOR228C	MCP1	906	0.740327	0.833266	0.829427
YML052W	SUR7	906	0.619763	0.653145	0.475527
YKL150W	MCR1	906	0.826252	0.850174	0.825279
YER106W	MAM1	906	0.340208	0.290611	0.20901
YBR231C	SWC5	909	1.08043	1.25831	0.920565
YDR288W	NSE3	909	0.644828	0.500752	0.542727
YNL006W	LST8	909	0.803693	0.883795	0.709876
YDL052C	SLC1	909	0.427171	0.488265	0.319925
YOL056W	GPM3	909	0.528475	0.486059	0.472345
YER185W	PUG1	909	0.293965	0.279717	0.287416
YPL186C	UIP4	912	1.02679	0.885523	0.763686
YLR455W	PDP3	912	0.540372	0.411708	0.412487
YDR123C	INO2	912	0.689951	0.553431	0.546391
YMR281W	GPI12	912	0.341126	0.321644	0.303818
YOR074C	CDC21	912	1.85578	2.01866	1.71355
YBR228W	SLX1	912	1.28737	1.19692	1.24375
YKR052C	MRS4	912	0.408389	0.414317	0.342966
YDL179W	PCL9	912	0.680568	0.539951	0.594824
YOR251C	TUM1	912	2.33856	2.63393	2.21727
YMR079W	SEC14	912	0.892731	0.761448	0.782889
YPR147C	YPR147C	912	0.901266	0.758234	0.729785
YJR007W	SUI2	912	0.752695	0.745479	0.750591
YGR277C	CAB4	915	1.60197	1.9177	1.44577
YDR280W	RRP45	915	0.69985	0.713095	0.689653
YKR026C	GCN3	915	0.845057	0.800718	0.914937
YPR192W	AQY1	915	0.446753	0.360787	0.431286
YKR104W	YKR104W	918	1.57066	0.994828	1.94
YDR374C	PHO92	918	0.269261	0.168647	0.159254
YFR004W	RPN11	918	0.742147	0.749603	0.757048
YAL025C	MAK16	918	1.54413	1.40162	1.40437
YPL177C	CUP9	918	0.457062	0.400748	0.42108
YMR055C	BUB2	918	0.394044	0.438338	0.332336
YKL183W	LOT5	918	0.944845	0.837227	0.887061
YDL045C	FAD1	918	0.503049	0.50926	0.507448
YPL031C	PHO85	918	0.806222	0.846123	0.748088
YAR015W	ADE1	918	0.574073	0.626911	0.705151
YKR075C	YKR075C	921	0.361027	0.298174	0.303006
YBR085W	AAC3	921	0.902397	0.877223	0.807521
YDL119C	YDL119C	921	0.474243	0.38473	0.331513
YHL013C	OTU2	921	0.888324	0.804915	0.790977
YBR251W	MRPS5	921	0.487191	0.48296	0.488028
YGR104C	SRB5	921	0.361591	0.326788	0.303836
YPR058W	YMC1	921	1.04606	1.2543	0.897015
YDL108W	KIN28	921	0.506732	0.425754	0.476498
YOR222W	ODC2	921	0.833137	0.876009	0.688206
YML110C	COQ5	921	2.44242	2.75676	2.19986
YNL072W	RNH201	921	0.466844	0.597853	0.396874
YJL126W	NIT2	921	0.357869	0.379376	0.330573
YDL114W	YDL114W	924	0.271326	0.286077	0.204549
YDL127W	PCL2	924	0.55155	0.435528	0.486389
YDR075W	PPH3	924	0.962107	0.881245	0.992077
YOL092W	YPQ1	924	0.812635	0.914832	0.729787
YNR028W	CPR8	924	0.741976	0.852491	0.748362
YOR065W	CYT1	927	3.14929	2.89627	2.89203
YGR060W	ERG25	927	1.04178	0.958363	1.0652
YDL222C	FMP45	927	1.57886	1.20555	1.39011
YMR056C	AAC1	927	0.620799	0.611138	0.543472
YOR107W	RGS2	927	0.396033	0.233619	0.364732
YFR045W	YFR045W	927	0.33318	0.313679	0.346979
YNL177C	MRPL22	927	1.62256	1.37529	1.43318
YJR083C	ACF4	927	0.335261	0.248448	0.255533
YGL043W	DST1	927	0.86509	0.856756	0.781216
YKL107W	YKL107W	927	0.86962	1.08248	0.751071
YHR187W	IKI1	927	0.434563	0.42164	0.34372
YGR208W	SER2	927	0.475429	0.501303	0.451197
YOR101W	RAS1	927	0.56233	0.53006	0.4842
YIL145C	PAN6	927	0.953636	1.20172	0.835295
YCL009C	ILV6	927	3.18364	4.24944	2.63922
YNR007C	ATG3	930	1.15773	0.76415	1.10069
YPL134C	ODC1	930	2.10512	2.16088	2.3886
YKL091C	YKL091C	930	0.877093	0.81924	0.71238
YOR279C	RFM1	930	0.641725	0.553122	0.557614
YGR231C	PHB2	930	1.71184	1.65865	1.55058
YBR061C	TRM7	930	0.613884	0.573833	0.512357
YGL161C	YIP5	930	1.62161	1.79119	1.49961
YGR284C	ERV29	930	1.32604	1.39853	1.29127
YML121W	GTR1	930	1.05884	1.06257	0.946624
YJL196C	ELO1	930	1.26189	1.26021	1.05376
YDR068W	DOS2	930	1.18729	1.00622	0.98825
YMR267W	PPA2	930	0.906007	0.948302	0.889382
YHR199C	AIM46	930	0.410936	0.508978	0.369756
YDL015C	TSC13	930	1.0124	1.02784	0.978675
YDL021W	GPM2	933	1.12514	1.04888	0.942637
YML050W	AIM32	933	0.435385	0.391579	0.345237
YJL117W	PHO86	933	0.87381	0.901436	0.739425
YBR039W	ATP3	933	1.26127	1.46814	1.65542
YDL047W	SIT4	933	0.794486	0.782023	0.877635
YLR209C	PNP1	933	1.09119	1.37297	1.13037
YJR077C	MIR1	933	1.53994	1.64021	1.74806
YIL134W	FLX1	933	0.268064	0.272116	0.232756
YFR034C	PHO4	936	1.70089	1.66372	1.70667
YDL124W	YDL124W	936	2.48702	2.11349	1.91464
YER133W	GLC7	936	1.22737	0.986702	1.27769
YOL096C	COQ3	936	1.00699	0.911035	1.02019
YDR368W	YPR1	936	2.21623	2.3992	2.14845
YOR120W	GCY1	936	0.536497	0.493355	0.55279
YBR176W	ECM31	936	0.778917	0.867012	0.858244
YMR299C	DYN3	936	0.286622	0.243404	0.261996
YOL101C	IZH4	936	0.57344	0.408713	0.431752
YHR144C	DCD1	936	0.534386	0.537245	0.51476
YDL236W	PHO13	936	1.09249	1.16412	0.963349
YEL029C	BUD16	936	0.528186	0.564793	0.439062
YCL049C	YCL049C	936	0.847812	0.868611	0.814118
YLR340W	RPP0	936	1.82639	2.35339	1.70101
YOR164C	GET4	936	1.55926	1.72272	1.40949
YML087C	AIM33	936	0.62117	0.499023	0.565293
YML125C	PGA3	936	0.422303	0.5733	0.386573
YOR006C	TSR3	939	1.26728	1.08062	1.14283
YMR262W	YMR262W	939	0.787795	0.955743	0.816348
YKL094W	YJU3	939	0.843763	0.927659	0.847713
YNL322C	KRE1	939	0.732452	0.708358	0.574218
YGR282C	BGL2	939	1.36609	1.3922	1.22569
YOR079C	ATX2	939	0.475616	0.528665	0.438064
YKL110C	KTI12	939	0.481677	0.435628	0.344747
YJL133W	MRS3	942	0.874399	0.74463	0.836402
YGR096W	TPC1	942	0.512352	0.476172	0.387722
YHR061C	GIC1	942	0.646119	0.569076	0.52099
YMR241W	YHM2	942	3.29746	3.32528	4.51773
YNL063W	MTQ1	942	0.474674	0.525252	0.471723
YKL216W	URA1	942	1.12604	1.12882	1.1697
YDR336W	YDR336W	942	0.375083	0.3735	0.338921
YNL263C	YIF1	942	0.609326	0.682385	0.664151
YJR021C	REC107	945	0.592579	0.620484	0.520475
YCR073W-A	SOL2	945	0.983157	1.22031	0.812396
YIL106W	MOB1	945	0.471251	0.450994	0.401641
YPL157W	TGS1	945	1.36626	1.16166	1.49514
YMR274C	RCE1	945	0.409077	0.367604	0.35021
YBR175W	SWD3	945	0.622243	0.701581	0.533804
YGL212W	VAM7	948	2.5309	2.30091	2.57585
YBR151W	APD1	948	2.08139	1.91795	1.78785
YDR492W	IZH1	948	0.89919	0.743517	0.955845
YKL019W	RAM2	948	1.49879	1.69574	1.24861
YNR054C	ESF2	948	0.722162	0.669259	0.618943
YCL059C	KRR1	948	1.19527	1.16895	1.1549
YHR142W	CHS7	948	0.762773	0.749234	0.7183
YGR062C	COX18	948	0.237919	0.258124	0.200375
YBR183W	YPC1	948	0.289764	0.256427	0.232317
YPR013C	CMR3	951	0.86788	0.601033	0.735215
YGR213C	RTA1	951	0.362351	0.22926	0.290709
YLR205C	HMX1	951	0.531883	0.445209	0.47662
YMR048W	CSM3	951	2.12483	2.37271	2.26432
YOL002C	IZH2	951	0.459972	0.434284	0.386972
YMR310C	YMR310C	951	0.970245	0.968448	0.812056
YDR352W	YPQ2	951	0.735696	0.77809	0.716768
YPL087W	YDC1	951	0.652683	0.562946	0.611241
YCR015C	YCR015C	951	0.593102	0.586717	0.536872
YNR003C	RPC34	951	0.857454	0.898399	0.724164
YNR027W	BUD17	951	0.878108	0.942403	0.7348
YER099C	PRS2	954	1.26575	1.3223	1.17059
YBL030C	PET9	954	3.26004	3.50412	3.74633
YOR158W	PET123	954	0.475265	0.4024	0.356214
YPL266W	DIM1	954	1.3917	1.54482	1.34827
YCR069W	CPR4	954	1.29561	1.33235	1.66393
YNL315C	ATP11	954	0.578332	0.615765	0.58809
YIL021W	RPB3	954	1.05892	1.03849	1.02612
YOR288C	MPD1	954	0.748204	0.710828	0.659882
YIL117C	PRM5	954	0.409602	0.365946	0.412244
YLR439W	MRPL4	957	0.787774	0.620266	0.670264
YLR457C	NBP1	957	0.604885	0.528595	0.462679
YOR342C	YOR342C	957	0.935673	0.772194	0.900168
YDR353W	TRR1	957	1.3135	1.48704	1.18857
YIR011C	STS1	957	0.820344	0.651082	0.6817
YOR143C	THI80	957	0.738416	0.782767	0.752692
YDR175C	RSM24	957	0.422306	0.444778	0.411514
YMR116C	ASC1	957	1.12924	1.47865	1.16077
YNL215W	IES2	960	3.16574	2.43953	2.98671
YKR080W	MTD1	960	0.702786	0.738801	0.868913
YDL183C	YDL183C	960	0.307022	0.27193	0.298366
YHL011C	PRS3	960	1.23495	1.24233	1.26338
YGL136C	MRM2	960	0.268642	0.255156	0.231763
YDR033W	MRH1	960	0.897236	0.746704	1.01059
YMR180C	CTL1	960	0.203465	0.200168	0.166856
YBR265W	TSC10	960	0.789683	1.00707	0.615321
YHR195W	NVJ1	963	1.45849	1.03556	1.20589
YER037W	PHM8	963	0.534725	0.31531	0.366078
YBR290W	BSD2	963	0.452206	0.37237	0.363807
YLR257W	YLR257W	963	1.21553	1.19331	1.14356
YDR460W	TFB3	963	1.18473	1.09991	1.09314
YHR198C	AIM18	963	0.329937	0.341924	0.294411
YNR034W	SOL1	963	1.14178	1.03881	1.13664
YPL206C	PGC1	963	1.85218	2.23253	1.83622
YLR242C	ARV1	963	0.388507	0.300389	0.278115
YDR347W	MRP1	963	0.56815	0.578003	0.470927
YCL050C	APA1	963	1.57049	1.54201	1.49256
YJR095W	SFC1	966	0.303717	0.271501	0.314295
YLR220W	CCC1	966	2.27182	2.08201	2.13885
YNL098C	RAS2	966	1.15269	1.12577	1.02973
YKR022C	NTR2	966	1.18936	0.951897	1.0563
YNL002C	RLP7	966	1.25352	1.03113	1.07294
YNL284C	MRPL10	966	1.25328	1.254	1.16818
YGL115W	SNF4	966	0.791144	1.02882	0.88093
YCR002C	CDC10	966	0.785839	0.850102	0.695741
YOL073C	DSC2	966	0.55423	0.62121	0.501882
YNL025C	SSN8	969	0.514923	0.444008	0.487995
YLR316C	TAD3	969	0.97548	0.914123	1.11559
YDR480W	DIG2	969	0.766519	0.779481	0.591511
YOL094C	RFC4	969	0.397028	0.445674	0.43515
YJL006C	CTK2	969	0.34911	0.314172	0.377104
YGR007W	ECT1	969	0.884879	0.975902	0.775056
YKL120W	OAC1	972	0.707754	0.560067	0.620466
YLL062C	MHT1	972	0.91401	0.689446	0.700848
YBR211C	AME1	972	0.624228	0.552155	0.57757
YDR151C	CTH1	975	0.65828	0.587448	0.630307
YHR143W	DSE2	975	1.72585	1.15737	2.29823
YKL163W	PIR3	975	0.549604	0.466353	0.671612
YJR070C	LIA1	975	0.718301	0.79602	0.775761
YJL180C	ATP12	975	0.430759	0.414999	0.384552
YPL273W	SAM4	975	1.06877	1.09483	1.15036
YDR530C	APA2	975	0.482521	0.549345	0.423411
YPR176C	BET2	975	1.1626	1.28835	1.02176
YAL018C	LDS1	975	0.572846	0.566768	0.15583
YHR139C	SPS100	978	0.715666	0.639941	0.712361
YPR011C	YPR011C	978	1.46944	1.21221	1.38815
YML004C	GLO1	978	1.50133	1.58878	1.25703
YGR144W	THI4	978	0.380937	0.487445	0.418229
YDR058C	TGL2	978	0.632039	0.539513	0.541856
YKL218C	SRY1	978	1.30124	1.42968	1.21192
YOR340C	RPA43	978	0.892637	0.921657	0.9543
YIL041W	GVP36	978	1.1604	1.34588	1.338
YBL068W	PRS4	978	0.44247	0.480581	0.409012
YIL084C	SDS3	981	1.22916	0.943674	1.12335
YHR104W	GRE3	981	2.70237	2.24063	2.58645
YIL063C	YRB2	981	1.37915	1.33548	1.17027
YDL014W	NOP1	981	2.76572	2.89897	3.07389
YJR093C	FIP1	981	1.10115	0.999836	0.94508
YJL031C	BET4	981	0.762308	0.638123	0.74106
YDL205C	HEM3	981	0.810238	0.729767	0.776561
YJR100C	AIM25	981	0.73993	0.808687	0.665505
YMR060C	SAM37	981	0.356635	0.324802	0.26311
YOR271C	FSF1	981	1.54853	1.76452	1.46327
YOR100C	CRC1	981	0.834469	0.785141	0.465916
YNR062C	YNR062C	981	0.708484	0.593168	0.38708
YDL037C	BSC1	984	1.47679	0.735904	2.36781
YJR107W	YJR107W	984	1.50073	1.01848	1.92447
YKR062W	TFA2	984	0.823601	0.839534	0.717476
YBR129C	OPY1	984	0.48991	0.43025	0.359697
YDR435C	PPM1	984	0.733462	0.826702	0.687346
YDR044W	HEM13	984	0.681563	0.629093	0.660847
YPR128C	ANT1	984	0.752103	0.735239	0.664745
YGL091C	NBP35	984	0.808604	0.845988	0.747748
YLR239C	LIP2	984	0.581774	0.574237	0.4432
YHR083W	SAM35	987	1.13764	1.30299	0.974137
YKL018W	SWD2	987	0.363442	0.349562	0.364595
YBR104W	YMC2	987	1.30509	1.33349	1.24804
YOR142W	LSC1	987	3.85323	4.31786	4.06393
YDL243C	AAD4	987	0.843287	0.718924	0.858307
YKR013W	PRY2	987	0.775653	0.880299	0.737759
YJL208C	NUC1	987	0.478464	0.473386	0.394175
YLR181C	VTA1	990	2.3879	2.24495	2.31282
YOR246C	ENV9	990	1.30812	1.45463	1.00354
YNL097C	PHO23	990	0.945904	0.821792	0.867661
YDR267C	CIA1	990	1.18616	1.46551	1.16375
YHL009C	YAP3	990	0.843556	0.776714	0.697653
YJL213W	YJL213W	993	0.732215	0.441422	0.911317
YNL180C	RHO5	993	1.13441	0.800301	0.869827
YPL055C	LGE1	996	1.04833	0.793979	0.64743
YGR192C	TDH3	996	5.87022	7.26664	4.8752
YHL025W	SNF6	996	0.621253	0.573026	0.463132
YJL052W	TDH1	996	2.55917	2.14293	1.68933
YJR009C	TDH2	996	1.63746	1.87676	1.53834
YCR021C	HSP30	996	0.339789	0.231913	0.369711
YGR080W	TWF1	996	0.849535	0.823427	0.765034
YML019W	OST6	996	0.637053	0.654211	0.506827
YGR043C	NQM1	999	0.809599	0.845851	0.612966
YPL111W	CAR1	999	0.511625	0.665003	0.525071
YCR036W	RBK1	999	1.17744	1.23733	1.06606
YER161C	SPT2	999	1.14011	1.04708	1.14337
YAL020C	ATS1	999	1.29403	1.44398	1.24515
YER179W	DMC1	1002	0.836524	0.889925	0.834906
YPL227C	ALG5	1002	1.14303	1.09068	1.15765
YBR046C	ZTA1	1002	1.26333	1.33314	1.28485
YNL316C	PHA2	1002	0.679354	0.599622	0.580245
YHR085W	IPI1	1002	0.45298	0.427374	0.43995
YKL085W	MDH1	1002	2.97642	2.71611	2.73369
YML107C	PML39	1002	0.364474	0.368634	0.292352
YDR051C	DET1	1002	0.82918	0.862413	0.747781
YCL055W	KAR4	1005	0.237292	0.237033	0.199981
YPL215W	CBP3	1005	0.379642	0.352159	0.347241
YDR204W	COQ4	1005	1.46456	1.65133	1.39755
YDL230W	PTP1	1005	0.95609	0.958509	0.831328
YEL006W	YEA6	1005	0.565978	0.539144	0.512195
YMR041C	ARA2	1005	0.690523	0.640114	0.608957
YLR354C	TAL1	1005	2.21051	2.24865	1.94878
YGR058W	PEF1	1005	0.676527	0.631586	0.56319
YPL069C	BTS1	1005	0.389613	0.327855	0.382547
YPR110C	RPC40	1005	0.69271	0.691992	0.607698
YFR025C	HIS2	1005	1.38383	1.42487	1.00445
YDR126W	SWF1	1008	0.551756	0.401506	0.399579
YLR007W	NSE1	1008	1.00847	1.02533	0.94522
YNL326C	PFA3	1008	0.574567	0.543625	0.534439
YHR101C	BIG1	1008	0.589732	0.439285	0.515335
YIL096C	BMT5	1008	0.45122	0.402251	0.372176
YMR316W	DIA1	1008	0.243211	0.187025	0.240736
YDR392W	SPT3	1011	2.12871	1.73237	2.00951
YJL116C	NCA3	1011	0.908973	0.799536	0.902528
YKL151C	YKL151C	1011	2.63741	2.63164	2.14116
YLR017W	MEU1	1011	0.873167	1.0034	0.796198
YEL017W	GTT3	1011	0.862416	0.783774	0.576058
YBR141C	BMT2	1011	0.622304	0.617618	0.493182
YDR265W	PEX10	1011	0.365823	0.386799	0.301454
YKR088C	TVP38	1011	0.665162	0.661684	0.535209
YGL225W	VRG4	1011	1.21203	1.11827	1.07866
YDR077W	SED1	1014	1.67583	1.33499	2.00566
YBR050C	REG2	1014	0.431187	0.356813	0.378596
YOR313C	SPS4	1014	0.510191	0.330499	0.425517
YJL088W	ARG3	1014	0.506279	0.452914	0.452925
YMR127C	SAS2	1014	0.658331	0.576586	0.598418
YBL031W	SHE1	1014	0.600442	0.455321	0.476452
YJR008W	MHO1	1014	0.582182	0.540842	0.558492
YKL193C	SDS22	1014	1.2735	1.0316	1.05506
YOR261C	RPN8	1014	1.11573	1.01924	1.10608
YPR056W	TFB4	1014	0.50697	0.495112	0.448602
YMR081C	ISF1	1014	0.536781	0.39383	0.433273
YKL093W	MBR1	1017	0.839431	0.553254	0.851536
YDL209C	CWC2	1017	1.23829	1.01083	1.08638
YGR084C	MRP13	1017	0.358933	0.296785	0.298905
YOR061W	CKA2	1017	1.09445	0.9596	1.01886
YPL244C	HUT1	1017	1.24263	1.13202	1.06281
YGR086C	PIL1	1017	1.38919	1.28313	1.25256
YJR129C	EFM3	1017	0.706564	0.622329	0.550393
YNL332W	THI12	1020	0.453603	0.609359	0.405267
YDL244W	THI13	1020	0.325622	0.291597	0.22899
YDR400W	URH1	1020	0.943992	1.06892	0.850572
YLR026C	SED5	1020	0.819761	0.695704	0.673494
YFL058W	THI5	1020	0.956453	0.675046	0.426016
YLR151C	PCD1	1020	1.86014	1.62012	1.3298
YJR156C	THI11	1020	0.224806	0.214901	0.181223
YFR055W	IRC7	1020	0.674078	0.752577	0.64956
YHR156C	LIN1	1020	0.669435	0.49249	0.555999
YJR105W	ADO1	1020	1.44997	2.11015	1.56295
YNL290W	RFC3	1020	1.19153	1.40329	1.06128
YPL004C	LSP1	1023	1.9725	1.73721	1.33117
YHR210C	YHR210C	1023	0.394484	0.364435	0.315957
YDL099W	BUG1	1023	2.36316	1.30123	1.60726
YOL007C	CSI2	1023	0.832169	0.73615	0.739294
YKL164C	PIR1	1023	1.12225	0.928265	1.39554
YGR163W	GTR2	1023	1.31638	1.20877	1.26673
YGL153W	PEX14	1023	1.20159	1.12991	1.20455
[truncated: 3,254 more rows]

## Sheet: S11C
			Avg Trans Index			Avg Trans Index/Length							avg TI/length
gene_id	gene_name	ORF length	WT	AA	BB	WT	AA	BB		Percentile length	Longest mRNA in bin (nt)	n of ORFs in bin	WT	ul30aa	ul30bb
YOR302W	YOR302W	75	0.62877	0.585834	0.867808	0.0083836	0.00781112	0.0115708		10	462	526	0.00171792	0.00169996	0.00128837
YDL184C	RPL41A	75	0.0435705	0.0465259	0.0666562	0.000580939	0.000620345	0.00088875		20	669	525	0.00160295	0.00163905	0.00121036
YDL133C-A	RPL41B	75	0.0178359	0.0223797	0.0279312	0.000237812	0.000298396	0.000372416		30	879	525	0.00119062	0.00122136	0.0011958
YJL077W-A	YJL077W-A	84	0.70021	0.540425	0.74955	0.00833583	0.00643363	0.00892322		40	1059	525	0.000961591	0.000964212	0.00111504
YPL152W-A	YPL152W-A	96	0.225225	0.145855	0.360061	0.00234609	0.00151932	0.00375063		50	1272	525	0.000822729	0.000823399	0.00107258
YDR461W	MFA1	108	0.191453	0.178021	0.21769	0.00177271	0.00164834	0.00201564		60	1497	525	0.000685652	0.000681762	0.000957088
YDL232W	OST4	108	0.0907564	0.0949725	0.117737	0.000840337	0.000879375	0.00109016		70	1761	525	0.000533706	0.000528589	0.000796064
YER053C-A	YER053C-A	111	0.231882	0.167323	0.221526	0.00208902	0.00150741	0.00199573		80	2139	525	0.000468039	0.000448491	0.000693372
YNL145W	MFA2	114	0.53523	0.42867	0.552529	0.004695	0.00376026	0.00484675		90	2850	525	0.000390101	0.000362128	0.000600801
YCR024C-A	PMP1	120	2.17299	2.03377	2.63698	0.0181083	0.0169481	0.0219748		100	14730	526	0.000304614	0.000258987	0.000448153
YEL017C-A	PMP2	129	1.385	1.33922	1.9388	0.0107365	0.0103815	0.0150294
YNL130C-A	DGR1	144	0.243537	0.303216	0.289531	0.00169123	0.00210567	0.00201063
YOR161C-C	YOR161C-C	144	0.300062	0.499473	0.559951	0.00208376	0.00346856	0.00388855
YPR133W-A	TOM5	150	0.0908779	0.0942071	0.0883162	0.000605853	0.000628047	0.000588775
YDR034W-B	YDR034W-B	153	0.186638	0.192264	0.202061	0.00121985	0.00125663	0.00132066
YJL189W	RPL39	153	0.104336	0.113152	0.0513729	0.000681936	0.000739559	0.000335771
YJL205C	NCE101	162	0.113819	0.10156	0.10224	0.000702589	0.000626913	0.000631111
YOR394C-A	YOR394C-A	165	1.21245	1.09729	1.62689	0.00734817	0.00665025	0.00985992
YDR276C	PMP3	165	0.379393	0.353798	0.271242	0.00229935	0.00214423	0.00164389
YAR020C	PAU7	165	0.447953	0.42244	0.569355	0.00271486	0.00256024	0.00345064
YHR050W-A	YHR050W-A	168	1.69934	1.61381	0.534498	0.0101151	0.00960601	0.00318154
YDL061C	RPS29B	168	0.129897	0.143216	0.0723286	0.000773197	0.000852475	0.000430528
YLR388W	RPS29A	168	0.104292	0.118665	0.0453653	0.000620784	0.000706339	0.000270031
YHR072W-A	NOP10	174	0.161091	0.159849	0.151138	0.000925811	0.000918674	0.00086861
YDL067C	COX9	177	0.312444	0.269775	0.187459	0.00176522	0.00152415	0.00105909
YMR251W-A	HOR7	177	0.328345	0.30986	0.111339	0.00185506	0.00175062	0.000629035
YML081C-A	ATP18	177	0.381411	0.36632	0.310983	0.00215486	0.0020696	0.00175697
YFR032C-A	RPL29	177	0.133432	0.149707	0.0538871	0.000753852	0.000845802	0.000304447
YMR256C	COX7	180	0.231759	0.214993	0.156961	0.00128755	0.00119441	0.000872004
YNL070W	TOM7	180	0.202677	0.217325	0.186544	0.00112599	0.00120736	0.00103636
YHR055C	CUP1-2	183	0.258253	0.213031	0.0900898	0.00141122	0.00116411	0.000492294
YOL052C-A	DDR2	183	0.487331	0.427283	0.231246	0.00266301	0.00233488	0.00126364
YOR045W	TOM6	183	0.183207	0.167834	0.0921288	0.00100113	0.000917126	0.000503436
YPL271W	ATP15	186	0.129407	0.114028	0.0913106	0.000695736	0.000613054	0.000490917
YLR287C-A	RPS30A	189	0.115288	0.125621	0.0633002	0.000609989	0.000664661	0.000334922
YOR182C	RPS30B	189	0.107481	0.126806	0.0652743	0.000568683	0.000670933	0.000345366
YLR262C-A	TMA7	192	0.223633	0.242526	0.139888	0.00116476	0.00126316	0.000728584
YBR162W-A	YSY6	195	0.620375	0.550735	0.753005	0.00318141	0.00282428	0.00386157
YOR032W-A	YOR032W-A	198	0.592616	0.519583	0.704544	0.00299301	0.00262416	0.0035583
YGR183C	QCR9	198	0.159089	0.144434	0.157214	0.000803478	0.000729463	0.000794008
YDR119W-A	COX26	198	0.149483	0.163348	0.114434	0.000754964	0.000824988	0.000577949
YBR056W-A	YBR056W-A	198	0.224262	0.245275	0.235315	0.00113264	0.00123876	0.00118846
YPR036W-A	SPO24	201	0.330887	0.261382	0.257134	0.0016462	0.00130041	0.00127927
YOR167C	RPS28A	201	0.133364	0.150736	0.0627623	0.000663501	0.000749933	0.00031225
YLR264W	RPS28B	201	0.231883	0.263434	0.131323	0.00115364	0.00131061	0.000653347
YMR174C	PAI3	204	0.499169	0.418449	0.412701	0.00244691	0.00205122	0.00202304
YML058W-A	HUG1	204	1.20281	1.05766	0.256702	0.00589614	0.0051846	0.00125834
YPL096C-A	ERI1	204	0.213511	0.18876	0.21187	0.00104662	0.000925293	0.00103858
YPL189C-A	COA2	204	0.162984	0.146785	0.225104	0.000798941	0.000719536	0.00110345
YOL077W-A	ATP19	204	0.175614	0.181232	0.122892	0.000860853	0.000888392	0.000602413
YKL138C-A	HSK3	207	0.792408	0.639854	0.465283	0.00382806	0.00309108	0.00224774
YLL009C	COX17	207	0.0897846	0.102123	0.0911834	0.000433742	0.000493346	0.000440499
YHR143W-A	RPC10	210	0.188546	0.190367	0.220534	0.000897836	0.000906508	0.00105016
YOR210W	RPB10	210	0.342143	0.352322	0.255699	0.00162925	0.00167772	0.00121761
YML129C	COX14	210	0.0875448	0.0921741	0.127745	0.00041688	0.000438925	0.000608311
YML009C	MRPL39	210	0.102293	0.108167	0.0973686	0.000487109	0.000515082	0.00046366
YDR320C-A	DAD4	216	0.0938374	0.0876801	0.108347	0.000434432	0.000405926	0.000501604
YDR079C-A	TFB5	216	0.369119	0.359667	0.313543	0.00170889	0.00166512	0.00145159
YNL024C-A	KSH1	216	0.582667	0.568262	0.500019	0.00269753	0.00263084	0.0023149
YNR032C-A	HUB1	219	0.444016	0.407864	0.32979	0.00202747	0.00186239	0.00150589
YNL259C	ATX1	219	0.189146	0.177606	0.12886	0.000863682	0.000810987	0.000588403
YEL059C-A	SOM1	222	0.237141	0.212258	0.290157	0.0010682	0.000956117	0.00130702
YHR199C-A	NBL1	222	0.37736	0.370402	0.506634	0.00169982	0.00166848	0.00228214
YAR029W	YAR029W	222	0.462398	0.463082	0.713122	0.00208288	0.00208596	0.00321226
YCL005W-A	VMA9	222	0.359801	0.372125	0.236591	0.00162073	0.00167624	0.00106572
YMR194C-B	CMC4	222	0.128466	0.150351	0.14938	0.000578674	0.000677257	0.000672884
YNL015W	PBI2	225	1.09622	1.01326	0.338686	0.00487207	0.00450338	0.00150527
YDR210W	YDR210W	225	0.292317	0.286943	0.154236	0.00129919	0.0012753	0.000685493
YCR075W-A	YCR075W-A	225	0.259352	0.28573	0.246867	0.00115268	0.00126991	0.00109719
YOR304C-A	BIL1	228	0.132645	0.140295	0.164881	0.000581775	0.00061533	0.000723163
YHR001W-A	QCR10	231	0.317332	0.262062	0.234553	0.00137373	0.00113447	0.00101538
YGR105W	VMA21	231	0.666565	0.672642	0.359146	0.00288556	0.00291187	0.00155474
YFL017W-A	SMX2	231	0.174397	0.189094	0.153705	0.000754966	0.00081859	0.000665388
YLR395C	COX8	234	0.295458	0.270619	0.150227	0.00126264	0.00115649	0.000641994
YLR325C	RPL38	234	0.304199	0.299038	0.149936	0.0013	0.00127794	0.000640751
YDR139C	RUB1	234	0.246495	0.254413	0.220363	0.0010534	0.00108723	0.000941722
YCR020W-B	HTL1	234	0.137141	0.149181	0.155119	0.000586072	0.000637524	0.0006629
YDR379C-A	SDH6	237	0.267773	0.217566	0.265572	0.00112985	0.000917998	0.00112056
YDR525W-A	SNA2	237	0.222402	0.190603	0.19502	0.000938406	0.000804232	0.000822869
YMR175W	SIP18	237	0.269081	0.266123	0.27321	0.00113536	0.00112288	0.00115278
YBR058C-A	TSC3	240	0.417858	0.395687	0.256839	0.00174108	0.0016487	0.00107016
YDR086C	SSS1	240	0.652219	0.667855	0.239562	0.00271758	0.00278273	0.000998174
YDL160C-A	MHF2	240	0.242245	0.291837	0.26388	0.00100935	0.00121599	0.0010995
YER087C-B	SBH1	246	0.372314	0.341414	0.262627	0.00151347	0.00138786	0.00106759
YHR021C	RPS27B	246	0.437569	0.432707	0.134345	0.00177873	0.00175897	0.000546119
YKL156W	RPS27A	246	0.189893	0.202105	0.112992	0.000771922	0.000821567	0.000459317
YBL071W-A	KTI11	246	0.203669	0.235212	0.27212	0.000827921	0.000956148	0.00110618
YLR038C	COX12	249	0.532828	0.555605	0.195122	0.00213987	0.00223134	0.000783624
YGR008C	STF2	252	1.08959	0.838171	0.369208	0.00432378	0.00332608	0.00146511
YMR122W-A	YMR122W-A	252	0.264675	0.227234	0.16126	0.0010503	0.000901721	0.000639919
YDL181W	INH1	255	1.47016	1.32353	0.50996	0.00576534	0.00519032	0.00199984
YBR085C-A	YBR085C-A	255	0.610801	0.572737	0.263216	0.0023953	0.00224603	0.00103222
YER180C-A	SLO1	255	0.307415	0.314377	0.443916	0.00120555	0.00123285	0.00174085
YNL138W-A	YSF3	255	0.226993	0.23414	0.177463	0.000890167	0.000918198	0.000695932
YJL062W-A	COA3	255	0.333106	0.351845	0.240513	0.0013063	0.00137979	0.000943189
YLR363W-A	YLR363W-A	255	0.248416	0.275825	0.26724	0.000974181	0.00108167	0.001048
YLR327C	TMA10	258	0.48185	0.3118	0.231279	0.00186764	0.00120853	0.00089643
YGL226C-A	OST5	258	0.367228	0.339456	0.261639	0.00142337	0.00131572	0.00101411
YDL130W-A	STF1	258	1.38342	1.32024	0.528286	0.00536208	0.00511722	0.00204762
YDR378C	LSM6	258	0.200085	0.206315	0.181211	0.000775523	0.00079967	0.000702369
YER074W-A	YOS1	258	0.365902	0.386327	0.282067	0.00141822	0.00149739	0.00109328
YMR286W	MRPL33	258	0.144485	0.152554	0.163866	0.00056002	0.000591295	0.000635139
YKL053C-A	MDM35	258	0.38625	0.434251	0.354731	0.00149709	0.00168314	0.00137493
YPR182W	SMX3	258	0.329981	0.404588	0.315296	0.001279	0.00156817	0.00122208
YNL211C	YNL211C	258	0.0810158	0.105557	0.124605	0.000314015	0.000409134	0.000482964
YGL032C	AGA2	261	0.409231	0.356625	0.329561	0.00156794	0.00136638	0.00126269
YGR037C	ACB1	261	0.749572	0.774961	0.247741	0.00287192	0.0029692	0.0009492
YLR099W-A	MIM2	261	0.265963	0.281548	0.169685	0.00101902	0.00107873	0.000650133
YEL020W-A	TIM9	261	0.155884	0.175647	0.11958	0.000597256	0.000672976	0.000458159
YJL136C	RPS21B	261	0.2396	0.284511	0.0615384	0.000918009	0.00109008	0.000235779
YKR057W	RPS21A	261	0.240335	0.289311	0.121288	0.000920824	0.00110847	0.000464705
YJR135W-A	TIM8	261	0.218232	0.274091	0.120852	0.000836139	0.00105016	0.000463034
YER019C-A	SBH2	264	0.404275	0.361848	0.284768	0.00153135	0.00137064	0.00107866
YCR020C-A	MAK31	264	0.282386	0.342549	0.216889	0.00106964	0.00129753	0.000821551
YDR374W-A	WIP1	267	0.138008	0.130676	0.128936	0.000516886	0.000489423	0.000482906
YLR438C-A	LSM3	267	1.34124	1.286	1.18034	0.00502338	0.00481649	0.00442076
YKR095W-A	PCC1	267	0.231834	0.231932	0.299676	0.000868291	0.00086866	0.00112238
YDR363W-A	SEM1	267	0.798694	0.80322	0.538588	0.00299136	0.00300831	0.00201718
YDR500C	RPL37B	267	0.195853	0.221931	0.0597321	0.000733531	0.0008312	0.000223716
YLR185W	RPL37A	267	0.139174	0.184409	0.0569817	0.00052125	0.000690672	0.000213415
YOL159C-A	YOL159C-A	270	0.179317	0.188755	0.214845	0.000664136	0.000699091	0.000795723
YOL086W-A	MHF1	270	0.193495	0.212762	0.190579	0.000716648	0.000788007	0.000705847
YNR037C	RSM19	273	0.186067	0.181366	0.165394	0.000681563	0.000664344	0.00060584
YGR169C-A	LSO2	276	0.865574	0.710818	0.728962	0.00313614	0.00257543	0.00264116
YKL096W-A	CWP2	276	1.03794	0.98053	0.300376	0.00376064	0.00355265	0.00108832
YJR094W-A	RPL43B	276	0.151945	0.159	0.0815325	0.000550524	0.000576089	0.000295408
YDR424C	DYN2	276	0.363816	0.385043	0.21472	0.00131817	0.00139508	0.000777973
YPR043W	RPL43A	276	0.274162	0.298616	0.136375	0.00099334	0.00108194	0.000494114
YDR070C	FMP16	279	0.589856	0.444422	0.3831	0.00211418	0.00159291	0.00137312
YPL183W-A	RTC6	279	0.295441	0.290983	0.20345	0.00105893	0.00104295	0.000729212
YHR005C-A	TIM10	279	0.350303	0.35155	0.326241	0.00125557	0.00126004	0.00116932
YER146W	LSM5	279	0.464342	0.481122	0.415807	0.00166431	0.00172445	0.00149035
YPR052C	NHP6A	279	0.45782	0.48802	0.218574	0.00164093	0.00174918	0.000783418
YJL166W	QCR8	282	0.294108	0.237113	0.249501	0.00104293	0.000840826	0.000884754
YBL029C-A	YBL029C-A	282	0.342516	0.300916	0.224103	0.00121459	0.00106708	0.00079469
YBR233W-A	DAD3	282	0.384505	0.363296	0.435244	0.00136349	0.00128828	0.00154342
YOR159C	SME1	282	0.857606	0.816286	0.778753	0.00304116	0.00289463	0.00276153
YFL010W-A	AUA1	282	2.18129	2.08269	3.65414	0.00773509	0.00738544	0.0129579
YER048W-A	ISD11	282	0.344578	0.3307	0.346958	0.00122191	0.00117269	0.00123035
YDR016C	DAD1	282	0.186159	0.182067	0.191504	0.000660139	0.000645629	0.000679094
YJR010C-A	SPC1	282	0.275484	0.313859	0.188367	0.000976895	0.00111297	0.000667967
YDL045W-A	MRP10	285	0.188174	0.176584	0.187466	0.000660259	0.000619594	0.000657774
YBL026W	LSM2	285	0.279213	0.294692	0.170186	0.000979696	0.00103401	0.000597144
YGR236C	SPG1	285	0.312981	0.386765	0.340805	0.00109818	0.00135707	0.00119581
YDR322C-A	TIM11	288	0.748031	0.749199	0.560651	0.00259733	0.00260139	0.00194671
YKL006C-A	SFT1	291	0.357138	0.370351	0.406832	0.00122728	0.00127268	0.00139805
YCL057C-A	MIC10	291	0.678322	0.705722	0.30431	0.002331	0.00242516	0.00104574
YBR111W-A	SUS1	291	0.152489	0.161002	0.146527	0.000524018	0.000553272	0.000503528
YNR034W-A	YNR034W-A	294	0.78377	0.58133	0.245584	0.00266588	0.00197731	0.000835319
YLL018C-A	COX19	294	0.334467	0.331973	0.406965	0.00113764	0.00112916	0.00138423
YPL047W	SGF11	297	0.216812	0.194046	0.283288	0.000730008	0.000653352	0.000953833
YPL046C	ELC1	297	0.580152	0.547871	0.431819	0.00195338	0.00184468	0.00145393
YIL008W	URM1	297	0.855409	0.817556	0.582576	0.00288017	0.00275271	0.00196154
YMR225C	MRPL44	297	0.136566	0.133235	0.139977	0.000459818	0.000448603	0.000471303
YBR089C-A	NHP6B	297	0.540334	0.56414	0.330182	0.00181931	0.00189946	0.00111173
YPR096C	YPR096C	300	1.47653	1.12971	2.11883	0.00492176	0.00376569	0.00706277
YLR346C	YLR346C	303	0.316491	0.273757	0.341354	0.00104452	0.000903489	0.00112658
YGR206W	MVB12	303	0.191652	0.166256	0.198184	0.000632515	0.000548699	0.000654073
YDR377W	ATP17	303	0.434588	0.43374	0.191564	0.00143428	0.00143149	0.000632224
YGL204C	YGL204C	303	0.286797	0.287325	0.169532	0.000946525	0.000948266	0.000559512
YDR510W	SMT3	303	0.546851	0.56571	0.270074	0.00180479	0.00186703	0.000891332
YPL249C-A	RPL36B	303	0.418156	0.465281	0.103934	0.00138005	0.00153558	0.000343016
YMR194W	RPL36A	303	0.259378	0.309853	0.151743	0.000856033	0.00102262	0.000500802
YLR147C	SMD3	303	0.367279	0.448434	0.442203	0.00121214	0.00147998	0.00145941
YNL300W	TOS6	306	0.75785	0.594203	0.637827	0.00247663	0.00194184	0.0020844
YNL086W	SNN1	306	0.280462	0.257865	0.197455	0.000916544	0.000842695	0.000645278
YGR063C	SPT4	306	0.288088	0.32652	0.325551	0.000941463	0.00106706	0.00106389
YGL193C	YGL193C	309	0.874714	0.819637	1.04454	0.00283079	0.00265255	0.0033804
YMR316C-A	YMR316C-A	309	1.24333	1.20922	2.17357	0.00402372	0.00391334	0.00703422
YLR043C	TRX1	309	1.20072	1.21226	0.154942	0.00388583	0.00392316	0.00050143
YBR009C	HHF1	309	0.435985	0.477568	0.596433	0.00141095	0.00154553	0.0019302
YNL030W	HHF2	309	0.183237	0.212289	0.204841	0.000593001	0.00068702	0.000662917
YJL144W	YJL144W	312	0.679915	0.518262	0.702255	0.00217921	0.0016611	0.00225082
YML058W	SML1	312	1.13332	1.02857	1.16611	0.00363242	0.00329668	0.00373754
YGR209C	TRX2	312	1.43759	1.368	0.222711	0.00460765	0.0043846	0.000713816
YMR244C-A	COA6	312	0.851624	0.859182	0.761743	0.00272956	0.00275379	0.00244148
YLL017W	YLL017W	312	0.607212	0.619384	1.14272	0.00194619	0.00198521	0.00366256
YDR281C	PHM6	312	0.154401	0.166213	0.224471	0.000494874	0.000532735	0.00071946
YBL001C	ECM15	312	0.762771	0.84035	0.202735	0.00244478	0.00269343	0.000649791
YGR181W	TIM13	315	0.480496	0.471161	0.177725	0.00152538	0.00149575	0.000564208
YJR085C	YJR085C	315	1.1246	1.13198	0.425996	0.00357015	0.00359357	0.00135237
YBR268W	MRPL37	315	0.349858	0.364039	0.27686	0.00111066	0.00115568	0.00087892
YGL030W	RPL30	315	0.530831	0.569201	0.146343	0.00168518	0.00180699	0.00046458
YML108W	YML108W	315	0.231834	0.254394	0.249692	0.000735982	0.000807601	0.000792673
YDR115W	YDR115W	315	0.243764	0.271985	0.214104	0.000773852	0.000863443	0.000679696
YKL044W	YKL044W	318	1.07609	0.745048	1.32989	0.00338392	0.00234292	0.00418205
YOR020C	HSP10	318	1.03551	1.00916	0.221965	0.00325632	0.00317344	0.000698004
YOR293W	RPS10A	318	0.560505	0.574833	0.212565	0.00176259	0.00180765	0.000668444
YBR262C	MIC12	318	0.204603	0.21101	0.25684	0.000643407	0.000663554	0.000807674
YDL081C	RPP1A	318	0.928965	0.960436	0.196583	0.00292127	0.00302024	0.000618186
YMR230W	RPS10B	318	0.428461	0.442981	0.1504	0.00134736	0.00139302	0.000472955
YBL028C	YBL028C	318	0.240785	0.249268	0.227839	0.000757185	0.000783862	0.000716476
YOR265W	RBL2	318	0.748655	0.783524	0.275697	0.00235426	0.00246391	0.00086697
YOL039W	RPP2A	318	0.392664	0.440105	0.113457	0.00123479	0.00138398	0.000356784
YDL130W	RPP1B	318	0.609692	0.684442	0.225549	0.00191727	0.00215233	0.000709273
YER058W	PET117	321	0.442911	0.377402	0.355843	0.00137978	0.00117571	0.00110854
YDL009C	YDL009C	321	0.506748	0.484329	1.23618	0.00157865	0.00150881	0.00385102
YPR094W	RDS3	321	0.319319	0.323229	0.317511	0.000994762	0.00100694	0.000989132
YDL012C	YDL012C	321	0.599764	0.613671	0.55359	0.00186842	0.00191175	0.00172458
YNL162W	RPL42A	321	0.362744	0.42381	0.115669	0.00113004	0.00132028	0.000360341
YHR141C	RPL42B	321	0.310116	0.386798	0.112254	0.000966093	0.00120498	0.000349702
YNL184C	YNL184C	324	0.291545	0.289485	0.191452	0.00089983	0.000893472	0.000590902
YJR034W	PET191	324	0.477216	0.478263	0.264302	0.00147289	0.00147612	0.000815746
YOR234C	RPL33B	324	0.284374	0.287129	0.193656	0.000877697	0.0008862	0.000597705
YLR333C	RPS25B	324	0.606263	0.639062	0.374702	0.00187118	0.00197241	0.00115649
YLL014W	EMC6	324	0.447873	0.477668	0.334539	0.00138233	0.00147428	0.00103253
YNL244C	SUI1	324	0.415566	0.450838	0.239939	0.00128261	0.00139148	0.000740552
YPL143W	RPL33A	324	0.567487	0.619856	0.187727	0.0017515	0.00191314	0.000579406
YGR027C	RPS25A	324	0.42701	0.479739	0.13065	0.00131793	0.00148068	0.000403241
YOR105W	YOR105W	324	0.5605	0.695688	1.03653	0.00172994	0.00214718	0.00319917
YJR048W	CYC1	327	0.378057	0.326376	0.264919	0.00115614	0.000998092	0.000810149
YFL014W	HSP12	327	2.24608	2.05418	0.206931	0.00686875	0.00628191	0.000632818
YJR022W	LSM8	327	0.157098	0.146817	0.281874	0.000480421	0.000448982	0.000861999
YJL179W	PFD1	327	0.489822	0.487438	0.330135	0.00149793	0.00149064	0.00100959
YLR364W	GRX8	327	0.38971	0.435475	0.255483	0.00119177	0.00133173	0.000781293
YBR091C	TIM12	327	0.185501	0.212346	0.217315	0.00056728	0.000649377	0.000664573
YGR018C	YGR018C	327	0.448901	0.571769	0.671308	0.00137279	0.00174853	0.00205293
YGR215W	RSM27	330	0.578755	0.47227	0.565182	0.0017538	0.00143112	0.00171267
YCL035C	GRX1	330	2.00101	1.7893	0.553286	0.00606366	0.00542213	0.00167662
YGL168W	HUR1	330	0.644748	0.586074	0.865541	0.00195378	0.00177598	0.00262285
YJR086W	STE18	330	0.347216	0.323225	0.359082	0.00105217	0.000979468	0.00108813
YEL068C	YEL068C	330	0.365762	0.355991	0.329023	0.00110837	0.00107876	0.00099704
YLR154C	RNH203	330	0.180002	0.181971	0.157382	0.00054546	0.000551428	0.000476914
YDR045C	RPC11	330	0.529562	0.539596	0.257051	0.00160473	0.00163514	0.000778941
YAL044W-A	YAL044W-A	330	0.454542	0.474662	0.249037	0.0013774	0.00143837	0.000754657
YDR382W	RPP2B	330	0.818738	0.8572	0.162906	0.00248102	0.00259758	0.000493654
YBL059C-A	CMC2	330	0.19391	0.203076	0.142988	0.000587606	0.000615382	0.000433297
YHR087W	RTC3	333	1.31596	0.923617	0.345161	0.00395184	0.00277362	0.00103652
YJL028W	YJL028W	333	0.554802	0.412616	0.265224	0.00166607	0.00123909	0.000796469
YDR079W	PET100	333	0.306477	0.232823	0.233808	0.000920351	0.000699168	0.000702127
YLR204W	QRI5	333	0.235537	0.238959	0.176838	0.000707318	0.000717595	0.000531045
YCR060W	TAH1	333	0.587049	0.606678	0.396418	0.00176291	0.00182186	0.00119045
YLR275W	SMD2	333	0.237916	0.254522	0.362207	0.000714462	0.000764332	0.00108771
YIR009W	MSL1	333	0.238282	0.255964	0.229945	0.00071556	0.000768661	0.000690527
YKL137W	CMC1	333	0.300534	0.329939	0.207618	0.000902505	0.000990807	0.000623477
YEL003W	GIM4	336	0.424901	0.428091	0.303978	0.00126458	0.00127408	0.000904698
YHR173C	YHR173C	336	0.27958	0.300256	0.490049	0.000832083	0.000893618	0.00145848
YLR390W	ECM19	336	0.172305	0.197238	0.210197	0.000512814	0.000587019	0.000625586
YEL039C	CYC7	339	1.52737	0.969354	0.720775	0.00450552	0.00285945	0.00212618
YCL058W-A	ADF1	339	0.309876	0.276229	0.355428	0.000914089	0.000814834	0.00104846
YJR082C	EAF6	339	0.376454	0.353374	0.305313	0.00111048	0.0010424	0.000900629
YOL109W	ZEO1	339	0.384309	0.362838	0.369349	0.00113366	0.00107032	0.00108953
YKL061W	BLI1	339	0.329419	0.312283	0.447419	0.000971737	0.000921188	0.00131982
YDL075W	RPL31A	339	0.590847	0.602409	0.156638	0.00174291	0.00177702	0.000462058
YOL026C	MIM1	339	0.384393	0.394209	0.344865	0.0011339	0.00116286	0.0010173
YLR406C	RPL31B	339	0.627995	0.657318	0.31644	0.00185249	0.00193899	0.000933451
YPL098C	MGR2	339	0.529234	0.606763	0.247649	0.00156116	0.00178986	0.000730529
YOR068C	VAM10	342	0.678028	0.432277	1.11788	0.00198254	0.00126397	0.00326866
YHR138C	YHR138C	342	0.777977	0.81614	0.406391	0.00227479	0.00238637	0.00118828
YNL135C	FPR1	342	1.60687	1.70165	0.320197	0.00469844	0.00497559	0.000936249
YLR200W	YKE2	342	0.381103	0.41537	0.285587	0.00111434	0.00121453	0.000835048
YHR039C-A	VMA10	342	0.589704	0.654064	0.194687	0.00172428	0.00191247	0.000569259
YMR107W	SPG4	345	0.397825	0.321265	0.318746	0.00115312	0.000931202	0.0009239
YPR020W	ATP20	345	0.375172	0.349443	0.221736	0.00108746	0.00101288	0.000642713
YOR327C	SNC2	345	0.816477	0.779707	0.666467	0.0023666	0.00226002	0.00193179
YNL122C	YNL122C	345	0.0894785	0.0936232	0.112396	0.000259358	0.000271372	0.000325786
YDR381C-A	YDR381C-A	345	0.167442	0.177912	0.237426	0.000485338	0.000515687	0.000688192
YNL147W	LSM7	345	0.409086	0.439668	0.259105	0.00118576	0.0012744	0.000751028
YPR166C	MRP2	345	0.246716	0.280805	0.201856	0.000715119	0.000813928	0.00058509
YOR189W	IES4	348	0.636462	0.673169	0.439614	0.00182891	0.00193439	0.00126326
YJR120W	YJR120W	348	2.52287	2.76588	2.367	0.00724963	0.00794793	0.00680173
YKL084W	HOT13	348	0.37318	0.427492	0.247702	0.00107236	0.00122842	0.000711787
YJR146W	YJR146W	351	1.20004	0.915272	1.50256	0.00341893	0.00260761	0.0042808
YAL030W	SNC1	351	0.8451	0.764866	0.455508	0.00240769	0.00217911	0.00129774
YBL078C	ATG8	351	0.651327	0.667886	0.605917	0.00185563	0.00190281	0.00172626
YML101C	CUE4	351	0.431076	0.460563	0.245225	0.00122814	0.00131215	0.000698646
YIL163C	YIL163C	351	0.479493	1.48877	1.04697	0.00136608	0.00424151	0.00298283
YGR050C	YGR050C	354	0.227349	0.198702	0.184062	0.000642228	0.000561304	0.000519948
YJL003W	COX16	354	0.3446	0.33142	0.344947	0.000973447	0.000936215	0.000974426
YAL046C	AIM1	354	0.198222	0.197985	0.132902	0.00055995	0.000559279	0.00037543
YGR020C	VMA7	354	0.534669	0.625146	0.16186	0.00151036	0.00176595	0.000457232
YKL037W	AIM26	354	0.442895	0.719143	1.59281	0.00125112	0.00203148	0.00449948
YER131W	RPS26B	357	0.317737	0.364717	0.162704	0.00089002	0.00102162	0.000455755
YGL189C	RPS26A	357	0.209509	0.252936	0.075527	0.00058686	0.000708505	0.00021156
YHL046C	PAU13	360	0.377664	0.208472	0.178499	0.00104907	0.00057909	0.000495832
YBR301W	PAU24	360	0.353435	0.203856	0.194023	0.000981763	0.000566267	0.000538953
YNR076W	PAU6	360	0.494815	0.332899	0.687521	0.00137448	0.00092472	0.00190978
YLR461W	PAU4	360	0.389191	0.309646	0.452879	0.00108108	0.000860128	0.001258
YHL018W	YHL018W	360	0.481724	0.388894	0.628782	0.00133812	0.00108026	0.00174662
YNL111C	CYB5	360	0.511211	0.425211	0.331258	0.00142003	0.00118114	0.000920161
YGL029W	CGR1	360	0.80868	0.722332	0.863076	0.00224633	0.00200648	0.00239743
YGL220W	FRA2	360	1.00224	0.937802	0.673046	0.00278399	0.00260501	0.00186957
YDL191W	RPL35A	360	0.561881	0.53507	0.17607	0.00156078	0.0014863	0.000489082
YEL049W	PAU2	360	0.338817	0.342549	0.386665	0.00094116	0.000951526	0.00107407
YDL136W	RPL35B	360	0.56299	0.585283	0.260371	0.00156386	0.00162579	0.000723254
YGR294W	PAU12	360	0.395001	0.435894	0.492363	0.00109723	0.00121082	0.00136767
YOL005C	RPB11	360	0.423294	0.478078	0.2554	0.00117582	0.00132799	0.000709446
YDR542W	PAU10	360	0.244254	0.359571	0.282042	0.000678483	0.00099881	0.000783449
YIR013C	GAT4	363	0.32492	0.265586	0.347096	0.000895098	0.000731641	0.000956186
YPL013C	MRPS16	363	0.802963	0.78373	0.941266	0.00221202	0.00215904	0.00259302
YBR253W	SRB6	363	0.151815	0.157984	0.149622	0.000418222	0.000435218	0.000412181
YDR031W	MIX14	363	0.161303	0.173557	0.140497	0.00044436	0.000478117	0.000387043
YLR061W	RPL22A	363	0.628952	0.678071	0.1443	0.00173265	0.00186796	0.000397521
YHL015W	RPS20	363	0.740845	0.811715	0.211254	0.0020409	0.00223613	0.000581967
YOL133W	HRT1	363	0.504396	0.555176	0.323402	0.00138952	0.00152941	0.000890914
YFL020C	PAU5	366	0.336158	0.303964	0.320239	0.000918464	0.000830502	0.000874969
YLR408C	BLS1	366	0.42615	0.409254	0.547878	0.00116434	0.00111818	0.00149693
YDR357C	CNL1	366	0.386883	0.372511	0.282851	0.00105706	0.00101779	0.000772816
YJL173C	RFA3	366	0.518204	0.499632	0.264607	0.00141586	0.00136512	0.000722969
YFL034C-A	RPL22B	366	0.157013	0.16378	0.203528	0.000428997	0.000447488	0.000556088
YGL070C	RPB9	366	0.634459	0.684587	0.78038	0.00173349	0.00187046	0.00213219
YKL058W	TOA2	366	0.37818	0.411114	0.357911	0.00103328	0.00112326	0.000977899
YIL052C	RPL34B	366	0.586531	0.647581	0.175965	0.00160254	0.00176935	0.000480777
YMR123W	PKR1	366	0.481948	0.534741	0.233232	0.0013168	0.00146104	0.000637245
YER056C-A	RPL34A	366	0.395711	0.443832	0.137571	0.00108118	0.00121266	0.000375877
YJR108W	ABM1	369	0.16874	0.132899	0.220076	0.000457289	0.000360159	0.000596411
YJL184W	GON7	369	0.519903	0.516152	0.462828	0.00140895	0.00139879	0.00125428
YFR049W	YMR31	369	3.91187	3.88534	1.5453	0.0106013	0.0105294	0.00418781
YGL226W	MTC3	369	0.856518	0.863667	0.799154	0.00232119	0.00234056	0.00216573
YBR194W	AIM4	369	0.360335	0.368991	0.290608	0.000976517	0.000999976	0.000787557
YDR493W	MZM1	369	0.270927	0.280324	0.196685	0.000734219	0.000759687	0.000533021
YCR104W	PAU3	372	0.416167	0.30424	0.386063	0.00111873	0.00081785	0.0010378
YLR037C	PAU23	372	0.394983	0.36415	0.450346	0.00106178	0.000978897	0.00121061
YLR295C	ATP14	372	0.526113	0.488937	0.304783	0.00141428	0.00131435	0.000819309
YLL025W	PAU17	372	0.237404	0.250729	0.239585	0.000638182	0.000674002	0.000644045
YFR036W	CDC26	372	0.278897	0.307188	0.431825	0.000749723	0.000825775	0.00116082
YKL192C	ACP1	375	0.742617	0.773584	0.33031	0.00198031	0.00206289	0.000880826
YER009W	NTF2	375	1.28815	1.43736	0.30627	0.00343506	0.00383295	0.00081672
YER092W	IES5	375	0.519761	0.583394	0.404745	0.00138603	0.00155572	0.00107932
YJR063W	RPA12	375	0.250676	0.30016	0.255463	0.000668468	0.000800425	0.000681234
YAL064W-B	YAL064W-B	378	2.19395	1.54316	2.21552	0.00580409	0.00408243	0.00586118
YGL121C	GPG1	378	0.686034	0.565536	0.197636	0.0018149	0.00149613	0.000522847
YER038W-A	YER038W-A	378	0.198014	0.186026	0.252949	0.000523846	0.000492133	0.000669178
YER071C	TDA2	378	0.258167	0.267239	0.191799	0.000682982	0.000706981	0.000507404
YEL026W	SNU13	378	0.500299	0.60696	0.179709	0.00132354	0.00160571	0.000475422
YDR529C	QCR7	381	0.840069	0.671268	0.261264	0.00220491	0.00176186	0.000685732
YGL127C	SOH1	381	0.342502	0.307681	0.437164	0.000898956	0.000807562	0.00114741
YMR195W	ICY1	381	0.23331	0.210703	0.18572	0.000612364	0.000553027	0.000487454
YDR504C	SPG3	381	0.956593	0.947488	1.30561	0.00251074	0.00248684	0.00342679
YCR083W	TRX3	381	0.691887	0.686042	0.351044	0.00181598	0.00180064	0.000921374
YOR122C	PFY1	381	0.908982	0.923233	0.358113	0.00238578	0.00242318	0.000939928
YKL086W	SRX1	381	0.286743	0.302052	0.337287	0.000752607	0.000792789	0.000885269
YER084W	YER084W	384	0.31561	0.279748	0.330743	0.0008219	0.00072851	0.000861311
YCR082W	AHC2	384	0.298853	0.270172	0.268483	0.000778262	0.000703573	0.000699174
YMR059W	SEN15	384	0.194576	0.190611	0.223773	0.000506707	0.000496384	0.000582742
YBR016W	YBR016W	384	0.912414	0.923972	0.58362	0.00237608	0.00240618	0.00151984
YLR344W	RPL26A	384	0.421613	0.470237	0.260034	0.00109795	0.00122458	0.000677171
YGR034W	RPL26B	384	0.609845	0.684013	0.163383	0.00158814	0.00178128	0.000425476
YOR183W	FYV12	387	0.188303	0.103499	0.249977	0.000486572	0.000267438	0.000645936
YLR297W	YLR297W	387	0.318247	0.30433	0.465959	0.000822342	0.000786382	0.00120403
YNL149C	PGA2	387	1.20172	1.15877	0.879105	0.00310523	0.00299423	0.00227159
YHR162W	MPC2	387	0.750935	0.725235	0.277388	0.0019404	0.00187399	0.000716764
YGL191W	COX13	387	1.10123	1.06503	0.345372	0.00284554	0.00275203	0.000892435
YNL153C	GIM3	387	0.870269	0.860879	0.858161	0.00224876	0.00222449	0.00221747
YER057C	HMF1	387	1.07995	1.19397	0.180715	0.00279056	0.00308519	0.000466964
YKR094C	RPL40B	387	0.468982	0.561882	0.182222	0.00121184	0.00145189	0.000470859
YIL148W	RPL40A	387	0.517802	0.637318	0.191807	0.00133799	0.00164682	0.000495626
YER072W	VTC1	387	0.631198	0.796521	0.406638	0.001631	0.00205819	0.00105074
YPR200C	ARR2	390	0.213405	0.205199	0.336256	0.000547192	0.000526152	0.000862194
YGL080W	MPC1	390	0.332427	0.326437	0.236148	0.000852378	0.000837019	0.000605507
YOR103C	OST2	390	0.626195	0.624229	0.363787	0.00160563	0.00160059	0.000932788
YHR059W	FYV4	390	0.314697	0.319311	0.25846	0.000806915	0.000818745	0.000662718
YBL092W	RPL32	390	0.935355	0.980287	0.234468	0.00239834	0.00251356	0.000601199
YNL143C	YNL143C	390	0.173427	0.184699	0.139229	0.000444685	0.000473587	0.000356997
YJL190C	RPS22A	390	0.834496	0.959332	0.241084	0.00213973	0.00245982	0.000618163
YBL002W	HTB2	393	0.553778	0.509438	0.563443	0.0014091	0.00129628	0.0014337
YMR112C	MED11	393	0.27004	0.260033	0.224944	0.000687124	0.000661661	0.000572376
YDR224C	HTB1	393	0.241669	0.233019	0.289442	0.000614933	0.000592925	0.000736493
YJL077C	ICS3	393	0.198708	0.193703	0.228481	0.000505619	0.000492882	0.000581378
YLR367W	RPS22B	393	0.732563	0.764325	0.247729	0.00186403	0.00194485	0.000630354
YKL138C	MRPL31	393	0.295773	0.318003	0.270598	0.000752603	0.000809167	0.000688544
YHR132W-A	IGO2	393	0.393784	0.43548	0.43925	0.00100199	0.00110809	0.00111769
YKL003C	MRP17	393	0.172912	0.20023	0.209606	0.000439978	0.000509492	0.000533349
YNL269W	BSC4	393	0.294121	0.416099	0.500535	0.000748399	0.00105878	0.00127362
YDR225W	HTA1	396	0.265983	0.28992	0.28561	0.000671674	0.000732121	0.000721237
YLR385C	SWC7	396	3.05729	3.60959	4.03726	0.00772042	0.00911512	0.0101951
YBL003C	HTA2	396	0.342956	0.416085	0.220624	0.000866051	0.00105072	0.00055713
YJL151C	SNA3	399	0.769885	0.688019	0.235477	0.00192954	0.00172436	0.000590167
YLR437C	DIF1	399	0.440691	0.41157	0.303208	0.00110449	0.0010315	0.000759919
YKR083C	DAD2	399	0.486162	0.462217	0.505538	0.00121845	0.00115844	0.00126701
YHR191C	CTF8	399	0.445638	0.444232	0.430554	0.00111689	0.00111336	0.00107908
YDR511W	SDH7	399	0.342998	0.342977	0.352184	0.000859644	0.000859592	0.000882667
YLR110C	CCW12	399	0.934269	0.947473	0.216611	0.00234153	0.00237462	0.000542886
YPL192C	PRM3	399	0.471874	0.496796	0.324487	0.00118264	0.0012451	0.00081325
YKR049C	FMP46	399	0.617557	0.697625	0.47545	0.00154776	0.00174843	0.0011916
YOL012C	HTZ1	402	0.754266	0.77614	0.58405	0.00187628	0.0019307	0.00145286
YBL018C	POP8	402	0.28222	0.310551	0.253081	0.000702041	0.000772515	0.000629554
YBR230C	OM14	405	0.704766	0.575072	0.376354	0.00174016	0.00141993	0.000929268
YDR482C	CWC21	405	0.900478	0.806557	0.773199	0.0022234	0.0019915	0.00190913
YER074W	RPS24A	405	0.840572	0.926086	0.252229	0.00207549	0.00228663	0.000622787
YDR519W	FPR2	405	1.09638	1.22939	0.552652	0.00270711	0.00303554	0.00136457
YIL069C	RPS24B	405	0.461004	0.520446	0.343314	0.00113828	0.00128505	0.000847688
YNR046W	TRM112	405	0.402844	0.459189	0.384846	0.000994677	0.0011338	0.000950238
YCL012C	YCL012C	405	0.224894	0.256555	0.29389	0.000555293	0.000633468	0.000725655
YCR028C-A	RIM1	408	1.35008	1.34352	0.239226	0.00330901	0.00329293	0.000586339
YPL250C	ICY2	408	0.138051	0.141036	0.115148	0.00033836	0.000345677	0.000282225
YML024W	RPS17A	408	0.700784	0.739889	0.158234	0.00171761	0.00181345	0.000387829
YBR010W	HHT1	408	0.129478	0.138193	0.159554	0.000317349	0.000338709	0.000391064
YDR447C	RPS17B	408	0.538011	0.617526	0.209798	0.00131865	0.00151354	0.000514211
YNL031C	HHT2	408	0.237777	0.282971	0.192243	0.000582786	0.000693555	0.000471184
YDR156W	RPA14	411	0.25676	0.261802	0.336565	0.000624721	0.000636987	0.000818892
YGR230W	BNS1	411	0.574231	0.58971	0.320857	0.00139716	0.00143482	0.000780674
YKL167C	MRP49	411	0.230104	0.239047	0.171176	0.000559865	0.000581623	0.000416485
YER117W	RPL23B	411	0.796192	0.875414	0.312445	0.00193721	0.00212996	0.000760208
YBL087C	RPL23A	411	0.773931	0.87291	0.31402	0.00188304	0.00212387	0.000764038
YHR010W	RPL27A	411	0.678814	0.787956	0.190654	0.00165162	0.00191717	0.000463877
YDR471W	RPL27B	411	0.338269	0.401776	0.175895	0.000823039	0.000977556	0.000427969
YBR269C	SDH8	414	0.441507	0.418796	0.339799	0.00106644	0.00101159	0.000820771
YKL170W	MRPL38	414	0.515245	0.498588	0.588557	0.00124455	0.00120432	0.00142164
YER093C-A	AIM11	414	0.178115	0.188234	0.226628	0.000430229	0.000454672	0.000547411
YHL001W	RPL14B	414	0.336407	0.358725	0.196639	0.000812578	0.000866486	0.000474974
YIL040W	APQ12	414	0.299411	0.319312	0.3746	0.000723214	0.000771285	0.000904832
YER050C	RSM18	414	0.313268	0.335172	0.23864	0.000756687	0.000809593	0.000576424
YGL054C	ERV14	414	0.833271	0.892267	0.28636	0.00201273	0.00215523	0.00069169
YGL087C	MMS2	414	0.858056	0.974279	0.545682	0.0020726	0.00235333	0.00131807
YCR031C	RPS14A	414	0.788183	0.90209	0.206485	0.00190382	0.00217896	0.000498755
YBL049W	MOH1	414	0.980895	1.1389	0.640914	0.00236931	0.00275097	0.0015481
YKL006W	RPL14A	414	0.685919	0.816133	0.213677	0.00165681	0.00197133	0.000516128
YOR285W	RDL1	417	1.84683	1.68632	0.67319	0.00442885	0.00404392	0.00161436
YEL033W	MTC7	417	1.17649	1.10556	0.64965	0.00282131	0.00265123	0.00155791
YNR022C	MRPL50	417	0.284349	0.281328	0.235095	0.000681891	0.000674648	0.000563777
YMR292W	GOT1	417	0.550538	0.616245	0.58535	0.00132023	0.00147781	0.00140372
YJL191W	RPS14B	417	0.183666	0.220825	0.157527	0.000440445	0.000529555	0.000377762
YDR437W	GPI19	420	0.363554	0.303153	0.559147	0.000865604	0.000721792	0.0013313
YDL123W	SNA4	420	0.83781	0.732069	1.00984	0.00199479	0.00174302	0.00240437
YGL108C	YGL108C	420	0.509096	0.485479	0.507438	0.00121213	0.0011559	0.00120818
YPR100W	MRPL51	420	1.00379	0.963548	0.864866	0.00238998	0.00229416	0.0020592
YJR044C	VPS55	420	1.33828	1.33179	0.940479	0.00318639	0.00317092	0.00223924
YDR308C	SRB7	420	0.59889	0.639547	0.564192	0.00142593	0.00152273	0.00134331
YBR167C	POP7	420	0.207655	0.226388	0.161594	0.000494416	0.00053902	0.000384747
YBR188C	NTC20	420	0.420215	0.461899	0.291184	0.00100051	0.00109976	0.000693295
YPR153W	YPR153W	423	0.703676	0.607239	0.908767	0.00166354	0.00143555	0.00214838
YJR067C	YAE1	423	0.316993	0.317871	0.413601	0.000749392	0.000751467	0.000977779
YPR063C	YPR063C	423	0.930822	0.97043	0.54536	0.00220052	0.00229416	0.00128927
YIL027C	EMC5	423	0.453778	0.491111	0.454941	0.00107276	0.00116102	0.00107551
YER159C	BUR6	426	1.12919	1.02326	0.665401	0.00265068	0.00240203	0.00156197
YLR245C	CDD1	426	0.692213	0.693658	0.878873	0.00162491	0.00162831	0.00206308
YBR210W	ERV15	426	0.407172	0.413398	0.352689	0.000955802	0.000970417	0.000827908
YBR258C	SHG1	426	0.219096	0.225883	0.237825	0.00051431	0.000530241	0.000558276
YNL113W	RPC19	426	0.256024	0.27095	0.241009	0.000600995	0.000636033	0.000565749
YOL040C	RPS15	426	1.02994	1.24789	0.392487	0.00241771	0.00292932	0.000921332
YDR100W	TVP15	429	0.885216	0.806272	0.494439	0.00206344	0.00187942	0.00115254
YDR513W	GRX2	429	1.49967	1.37911	0.384738	0.00349573	0.00321471	0.000896825
YNL081C	SWS2	429	0.3101	0.299655	0.358476	0.000722844	0.000698497	0.000835607
YPR082C	DIB1	429	0.338763	0.330175	0.323725	0.000789657	0.000769638	0.000754604
YIL004C	BET1	429	0.519288	0.524739	0.584634	0.00121046	0.00122317	0.00136278
YPR017C	DSS4	429	0.267948	0.28375	0.233701	0.000624588	0.000661421	0.000544759
YER046W	SPO73	429	0.333715	0.366662	0.288249	0.000777891	0.000854691	0.000671908
YMR143W	RPS16A	429	0.736686	0.823478	0.345488	0.00171722	0.00191953	0.000805333
YOR369C	RPS12	429	0.543609	0.638257	0.15308	0.00126715	0.00148778	0.000356831
YDL083C	RPS16B	429	0.610682	0.719879	0.24794	0.0014235	0.00167804	0.000577949
YOL127W	RPL25	429	0.731383	0.878911	0.169753	0.00170486	0.00204874	0.000395695
YOL165C	AAD15	429	0.344334	0.462234	0.333526	0.000802643	0.00107747	0.000777449
YIR015W	RPR2	432	0.716301	0.590684	0.867953	0.0016581	0.00136732	0.00200915
YCL056C	PEX34	432	0.431695	0.422084	0.48757	0.000999294	0.000977046	0.00112864
YBL021C	HAP3	432	0.416717	0.410449	0.498215	0.000964623	0.000950113	0.00115327
YLL050C	COF1	432	2.06408	2.17392	0.451999	0.00477795	0.00503221	0.00104629
YER035W	EDC2	435	0.322067	0.264396	0.284627	0.000740384	0.000607808	0.000654315
YKL160W	ELF1	435	0.410097	0.365138	0.368703	0.000942752	0.000839398	0.000847592
YMR074C	YMR074C	435	0.61358	0.623052	0.208894	0.00141053	0.0014323	0.000480216
YOL121C	RPS19A	435	0.920746	0.935716	0.318822	0.00211666	0.00215107	0.000732924
YNL302C	RPS19B	435	1.10418	1.14769	0.312186	0.00253835	0.00263836	0.00071767
YIL051C	MMF1	435	1.65439	1.7597	0.428857	0.00380319	0.00404529	0.000985879
YBL025W	RRN10	435	0.410014	0.445864	0.482417	0.00094256	0.00102497	0.001109
YGR243W	MPC3	438	0.351249	0.280783	0.253274	0.000801938	0.000641057	0.000578251
YNL328C	MDJ2	438	0.534437	0.475218	0.866037	0.00122017	0.00108497	0.00197725
YBR282W	MRPL27	438	0.700846	0.659418	0.661297	0.00160011	0.00150552	0.00150981
YPL225W	YPL225W	438	1.69591	1.67481	0.877646	0.00387193	0.00382376	0.00200376
YCR071C	IMG2	438	0.255706	0.279805	0.314996	0.000583803	0.000638824	0.000719169
YGR118W	RPS23A	438	0.678396	0.760817	0.296102	0.00154885	0.00173703	0.000676033
YOR224C	RPB8	438	0.484097	0.548942	0.317531	0.00110524	0.00125329	0.000724957
YDL092W	SRP14	438	0.622537	0.715228	0.511165	0.00142132	0.00163294	0.00116704
YNR004W	SWM2	438	0.204085	0.245262	0.276504	0.000465947	0.000559958	0.000631287
YPR132W	RPS23B	438	0.90614	1.10609	0.41222	0.00206881	0.00252532	0.000941142
YGR074W	SMD1	438	0.350622	0.447149	0.333542	0.000800508	0.00102089	0.00076151
YFR033C	QCR6	441	1.81561	1.5032	1.11865	0.00411704	0.00340862	0.00253662
YDR462W	MRPL28	441	0.241339	0.252984	0.218943	0.000547255	0.000573659	0.000496468
YBR252W	DUT1	441	0.716137	0.754614	0.357691	0.00162389	0.00171114	0.00081109
YJR058C	APS2	441	0.313865	0.339752	0.296034	0.000711711	0.000770412	0.00067128
YDR397C	NCB2	441	0.362983	0.399038	0.366632	0.000823091	0.000904847	0.000831365
YDR450W	RPS18A	441	1.11781	1.24263	0.393475	0.00253473	0.00281776	0.000892233
YML026C	RPS18B	441	0.995979	1.11925	0.404297	0.00225846	0.00253797	0.000916773
YBR109C	CMD1	441	1.61101	1.84247	0.609701	0.00365307	0.00417795	0.00138254
YER150W	SPI1	444	0.882616	0.690859	0.319232	0.00198787	0.00155599	0.00071899
YHR051W	COX6	444	1.35347	1.22564	0.456401	0.00304836	0.00276045	0.00102793
YMR148W	OSW5	444	0.752606	0.709841	0.71876	0.00169506	0.00159874	0.00161883
YIR005W	IST3	444	0.160327	0.154073	0.210553	0.000361097	0.000347012	0.000474218
YER044C	ERG28	444	0.854268	0.829087	0.273966	0.00192403	0.00186731	0.000617041
YBR173C	UMP1	444	0.955537	0.930103	0.704084	0.00215211	0.00209483	0.00158577
YHR136C	SPL2	444	0.104913	0.110016	0.150202	0.000236291	0.000247784	0.000338293
YGR203W	YCH1	444	0.564039	0.602306	0.370929	0.00127036	0.00135655	0.000835425
YPL144W	POC4	444	0.205047	0.236411	0.20245	0.000461819	0.000532457	0.000455968
YJL104W	PAM16	447	1.29141	1.15962	0.814557	0.00288905	0.00259423	0.00182227
YBR082C	UBC4	447	2.20034	2.1294	0.682387	0.00492246	0.00476375	0.00152659
YDR059C	UBC5	447	0.35806	0.35857	0.357542	0.00080103	0.00080217	0.00079987
YGL106W	MLC1	447	1.10839	1.17181	0.751886	0.00247961	0.00262151	0.00168207
YOR286W	RDL2	447	0.365541	0.395374	0.17689	0.000817764	0.000884505	0.000395727
YLL052C	AQY2	447	0.542238	0.586851	1.03564	0.00121306	0.00131287	0.00231688
YDR252W	BTT1	447	0.469263	0.509224	0.474402	0.00104981	0.0011392	0.0010613
YNR010W	CSE2	447	0.190267	0.211076	0.27041	0.000425653	0.000472206	0.000604945
YDR063W	AIM7	447	0.575179	0.6516	0.367155	0.00128675	0.00145772	0.000821375
YLR218C	COA4	450	0.706255	0.59064	0.559883	0.00156945	0.00131253	0.00124419
YDL110C	TMA17	450	0.745686	0.649215	0.612135	0.00165708	0.0014427	0.0013603
YBR135W	CKS1	450	0.904613	0.794021	0.810509	0.00201025	0.00176449	0.00180113
YPL059W	GRX5	450	0.687776	0.664142	0.218719	0.00152839	0.00147587	0.000486043
YMR159C	ATG16	450	0.615317	0.599768	0.625178	0.00136737	0.00133282	0.00138929
YOR052C	TMC1	450	0.332989	0.338997	0.361271	0.000739976	0.000753327	0.000802825
YHL042W	YHL042W	450	0.179172	0.18723	0.230177	0.00039816	0.000416066	0.000511504
YGL103W	RPL28	450	0.57982	0.663086	0.217664	0.00128849	0.00147352	0.000483699
YHL006C	SHU1	450	0.285419	0.331556	0.270891	0.000634264	0.00073679	0.000601981
YMR298W	LIP1	450	0.760408	0.889774	0.416129	0.00168979	0.00197728	0.00092473
YOL108C	INO4	453	0.890574	0.77262	1.08551	0.00196595	0.00170556	0.00239628
YLR068W	FYV7	453	0.887534	0.790823	0.995279	0.00195924	0.00174575	0.00219708
YHR116W	COX23	453	0.496511	0.46128	0.350503	0.00109605	0.00101828	0.000773737
YIL111W	COX5B	453	0.74782	0.717222	0.327783	0.00165082	0.00158327	0.000723582
YDL219W	DTD1	453	0.867753	0.968276	0.401229	0.00191557	0.00213748	0.000885715
YOR298C-A	MBF1	453	1.4379	1.62234	0.701664	0.00317417	0.00358132	0.00154893
YDR064W	RPS13	453	0.638044	0.756106	0.241166	0.00140849	0.00166911	0.000532375
YPL170W	DAP1	456	0.770857	0.592087	0.813899	0.00169047	0.00129844	0.00178487
YEL048C	TCA17	456	0.312328	0.329458	0.40349	0.000684931	0.000722496	0.000884846
YNL131W	TOM22	456	0.719656	0.767972	0.251076	0.00157819	0.00168415	0.000550605
YLR167W	RPS31	456	0.932722	1.01115	0.289005	0.00204544	0.00221744	0.000633783
YLL053C	YLL053C	456	0.502959	0.594481	1.0428	0.00110298	0.00130369	0.00228685
YCL058C	FYV5	456	0.517035	0.629959	0.469752	0.00113385	0.00138149	0.00103016
YOR382W	FIT2	459	2.95239	2.44763	0.735286	0.00643223	0.00533253	0.00160193
YER030W	CHZ1	459	2.46709	2.36343	1.16432	0.00537492	0.00514909	0.00253665
YLR315W	NKP2	459	0.891203	0.856359	1.00511	0.00194162	0.00186571	0.00218979
YKL067W	YNK1	459	1.7295	1.72357	0.619541	0.00376797	0.00375506	0.00134976
YNL052W	COX5A	459	0.630128	0.643699	0.569544	0.00137283	0.00140239	0.00124084
YNL281W	HCH1	459	0.912757	0.935014	0.456797	0.00198858	0.00203707	0.000995199
YMR260C	TIF11	459	1.08263	1.17889	0.483277	0.00235867	0.00256838	0.00105289
YDR092W	UBC13	459	0.941626	1.05704	0.484207	0.00205147	0.00230292	0.00105492
YNR036C	MRPS12	459	0.478631	0.538123	0.357037	0.00104277	0.00117238	0.000777858
YNL255C	GIS2	459	0.587519	0.790872	0.476207	0.00128	0.00172303	0.00103749
YMR181C	YMR181C	462	1.20668	1.08586	1.31801	0.00261185	0.00235036	0.00285284
YIL062C	ARC15	462	0.926383	0.929091	0.498417	0.00200516	0.00201102	0.00107882
YJR104C	SOD1	462	1.10953	1.25186	0.320819	0.00240157	0.00270966	0.000694412
YER014C-A	BUD25	462	0.565189	0.765511	1.80546	0.00122335	0.00165695	0.00390792
YIL098C	FMC1	465	0.313101	0.28879	0.267868	0.000673335	0.000621053	0.00057606
YGL187C	COX4	465	0.53727	0.499291	0.265817	0.00115542	0.00107374	0.00057165
YFR003C	YPI1	465	0.84307	0.791226	0.731596	0.00181305	0.00170156	0.00157332
YMR158W	MRPS8	465	0.191798	0.190048	0.205826	0.000412469	0.000408705	0.000442637
YIL065C	FIS1	465	0.618305	0.665773	0.465273	0.00132969	0.00143177	0.00100059
YGL031C	RPL24A	465	0.84979	0.977606	0.303748	0.0018275	0.00210238	0.000653222
YGR148C	RPL24B	465	1.0245	1.1853	0.335875	0.00220322	0.00254903	0.000722313
YKR074W	AIM29	465	0.595501	0.691375	0.341483	0.00128065	0.00148683	0.000734373
YPR193C	HPA2	468	0.427272	0.376995	0.595537	0.000912974	0.000805544	0.00127251
YMR002W	MIX17	468	0.836194	0.790052	0.352945	0.00178674	0.00168814	0.000754156
YLR170C	APS1	468	1.80541	1.71035	1.92309	0.00385772	0.0036546	0.00410917
YLR421C	RPN13	468	1.37263	1.33139	1.11054	0.00293298	0.00284485	0.00237294
YPR187W	RPO26	468	0.585783	0.59097	0.548315	0.00125167	0.00126276	0.00117161
YOR226C	ISU2	468	0.335188	0.343472	0.306124	0.000716213	0.000733915	0.000654112
YBR048W	RPS11B	468	1.21419	1.31728	0.414461	0.00259442	0.0028147	0.000885601
YDR025W	RPS11A	468	0.75447	0.83474	0.372987	0.00161212	0.00178363	0.00079698
YDL208W	NHP2	468	0.736204	0.872714	0.536604	0.00157309	0.00186477	0.00114659
YOR339C	UBC11	468	0.302097	0.439662	0.765511	0.000645507	0.000939448	0.00163571
YPR168W	NUT2	471	0.830202	0.663254	1.22797	0.00176264	0.00140818	0.00260716
YCR063W	BUD31	471	0.523633	0.449132	0.800718	0.00111175	0.000953572	0.00170004
YGR076C	MRPL25	471	0.362697	0.330606	0.390715	0.000770057	0.000701924	0.000829544
YOR044W	IRC23	471	0.264164	0.263256	0.277221	0.000560857	0.000558931	0.000588579
YIL087C	AIM19	471	0.68258	0.690387	0.322808	0.00144922	0.00146579	0.000685367
YGR275W	RTT102	471	1.48859	1.51068	0.818025	0.00316048	0.00320739	0.00173678
YEL034W	HYP2	471	1.15215	1.23222	0.64349	0.00244617	0.00261618	0.00136622
YMR236W	TAF9	471	0.489596	0.54552	0.400724	0.00103948	0.00115822	0.000850794
YPL037C	EGD1	471	1.12244	1.25231	0.223827	0.0023831	0.00265883	0.000475216
YJR047C	ANB1	471	0.495902	0.554812	0.303142	0.00105287	0.00117794	0.000643613
YPR062W	FCY1	474	1.36341	1.2667	0.717563	0.0028764	0.00267235	0.00151385
YDL064W	UBC9	474	0.792619	0.785497	0.610588	0.00167219	0.00165717	0.00128816
YNL185C	MRPL19	474	0.256086	0.267623	0.249948	0.000540265	0.000564606	0.000527316
YJL143W	TIM17	474	1.13695	1.22558	0.898387	0.00239862	0.00258561	0.00189533
YGR030C	POP6	474	0.0870074	0.103428	0.146896	0.00018356	0.000218203	0.000309908
YML030W	RCF1	477	0.749402	0.703455	0.653025	0.00157107	0.00147475	0.00136903
YFL017C	GNA1	477	1.32364	1.25034	1.0058	0.00277492	0.00262125	0.00210859
YDL125C	HNT1	477	0.570947	0.590939	0.327662	0.00119695	0.00123886	0.000686923
YML077W	BET5	477	0.449043	0.485517	0.468478	0.000941389	0.00101786	0.000982134
YIL016W	SNL1	477	0.508554	0.569075	0.461768	0.00106615	0.00119303	0.000968067
YHR126C	ANS1	477	0.149775	0.406273	0.215075	0.000313994	0.000851724	0.000450891
YMR040W	YET2	480	0.258809	0.226773	0.298092	0.000539185	0.000472444	0.000621025
YDL004W	ATP16	480	1.45544	1.4679	0.613359	0.00303216	0.00305813	0.00127783
YEL027W	VMA3	480	1.34234	1.54894	0.589837	0.00279653	0.00322696	0.00122883
YLR010C	TEN1	480	0.263225	0.320812	0.32128	0.000548384	0.000668358	0.000669333
YER067W	RGI1	483	0.548912	0.457656	0.299127	0.00113646	0.000947529	0.00061931
YOR257W	CDC31	483	1.44417	1.23407	1.4187	0.00299	0.00255502	0.00293726
YLR042C	YLR042C	483	1.13356	0.995014	0.957529	0.00234691	0.00206007	0.00198246
YIL138C	TPM2	483	1.03998	1.02546	0.708466	0.00215318	0.00212311	0.0014668
YPR073C	LTP1	483	1.54042	1.58589	0.643417	0.00318928	0.00328342	0.00133213
YJL011C	RPC17	483	0.276197	0.293721	0.335149	0.000571835	0.000608118	0.00069389
YPL079W	RPL21B	483	0.74588	0.801947	0.218782	0.00154426	0.00166035	0.000452965
YJL096W	MRPL49	483	0.180663	0.210874	0.160929	0.000374044	0.000436593	0.000333186
YOR276W	CAF20	483	0.975285	1.15741	0.806735	0.00201922	0.0023963	0.00167026
YBR191W	RPL21A	483	0.764858	0.91291	0.227843	0.00158356	0.00189008	0.000471724
YDR155C	CPR1	486	4.93155	4.29637	0.895336	0.0101472	0.00884026	0.00184226
YBR120C	CBP6	486	0.230777	0.209811	0.283157	0.000474849	0.00043171	0.000582628
YOL071W	SDH5	486	0.993247	0.938514	0.892077	0.00204372	0.0019311	0.00183555
YDR179C	CSN9	486	0.506539	0.491616	0.67706	0.00104226	0.00101155	0.00139313
YOR357C	SNX3	486	0.794571	0.77132	0.560645	0.00163492	0.00158708	0.00115359
YPR098C	YPR098C	486	0.803208	0.824573	0.647156	0.00165269	0.00169665	0.0013316
YBR244W	GPX2	486	1.29566	1.34915	1.02328	0.00266597	0.00277604	0.00210552
YBR077C	SLM4	486	0.418031	0.482918	0.422271	0.000860145	0.000993658	0.00086887
YDR014W-A	HED1	486	0.67433	0.78229	0.626201	0.00138751	0.00160965	0.00128848
YIR037W	HYR1	489	4.59468	4.44965	1.53905	0.00939608	0.00909949	0.00314733
YPR188C	MLC2	489	0.854268	0.853002	0.549685	0.00174697	0.00174438	0.0011241
YOR150W	MRPL23	489	0.162501	0.196756	0.209549	0.000332312	0.000402365	0.000428526
YGR031C-A	NAG1	489	0.329699	1.22212	0.752972	0.000674231	0.00249921	0.00153982
YML094W	GIM5	492	0.556633	0.572188	0.350954	0.00113137	0.00116298	0.000713321
YPL234C	VMA11	492	1.66937	1.76535	1.12803	0.00339303	0.00358811	0.00229275
YKR020W	VPS51	492	0.612355	0.665507	0.518267	0.00124462	0.00135266	0.00105339
YJR055W	HIT1	492	0.363747	0.40236	0.53602	0.000739323	0.000817804	0.00108947
YIL057C	RGI2	492	0.130098	0.161762	0.283236	0.000264427	0.000328785	0.000575682
YGL259W	YPS5	495	0.63171	0.409668	0.99341	0.00127618	0.000827613	0.00200689
YPL135W	ISU1	495	0.247347	0.221982	0.278372	0.00049969	0.000448449	0.000562367
YDR201W	SPC19	495	0.664088	0.655713	0.577372	0.00134159	0.00132467	0.00116641
YMR022W	UBC7	495	0.514948	0.524264	0.655153	0.0010403	0.00105912	0.00132354
YDL008W	APC11	495	0.531406	0.576859	0.452334	0.00107355	0.00116537	0.000913805
YDR418W	RPL12B	495	0.774223	0.901115	0.312015	0.00156409	0.00182043	0.000630332
YEL054C	RPL12A	495	0.573604	0.676076	0.294547	0.0011588	0.00136581	0.000595045
YPL187W	MF(ALPHA)1	495	0.347489	0.429804	0.701026	0.000701998	0.00086829	0.00141621
YEL044W	IES6	498	0.842403	0.817367	0.742739	0.00169157	0.0016413	0.00149144
YLR074C	BUD20	498	0.394214	0.431856	0.534171	0.000791595	0.000867181	0.00107263
YEL035C	UTR5	498	0.318093	0.517392	0.677626	0.000638742	0.00103894	0.0013607
YKL026C	GPX1	501	0.172321	0.117995	0.178448	0.000343954	0.000235518	0.000356184
YDL235C	YPD1	501	0.544664	0.481299	0.603094	0.00108715	0.000960677	0.00120378
YML098W	TAF13	501	0.741062	0.695993	0.78302	0.00147917	0.00138921	0.00156291
YMR071C	TVP18	501	0.719255	0.756856	0.754671	0.00143564	0.00151069	0.00150633
YKL122C	SRP21	501	0.764184	0.810413	0.672841	0.00152532	0.00161759	0.001343
YKL056C	TMA19	501	1.374	1.46817	0.607445	0.00274252	0.00293047	0.00121246
YLL042C	ATG10	501	0.126581	0.140231	0.166664	0.000252656	0.000279901	0.000332662
YJL065C	DLS1	501	0.211605	0.245747	0.174212	0.000422365	0.000490512	0.00034773
YIR022W	SEC11	501	0.954744	1.13923	0.826468	0.00190568	0.00227391	0.00164964
YPL223C	GRE1	504	0.975844	0.937549	0.73679	0.0019362	0.00186022	0.00146189
YCL033C	MXR2	504	1.30544	1.28359	0.536809	0.00259016	0.0025468	0.0010651
YLR164W	SHH4	504	0.206387	0.213966	0.285513	0.000409498	0.000424536	0.000566493
YLR008C	PAM18	504	0.4233	0.439566	0.320398	0.000839881	0.000872156	0.00063571
YPL108W	YPL108W	504	0.435775	0.457214	0.594878	0.000864632	0.000907171	0.00118031
YNL157W	IGO1	504	0.626227	0.676494	0.669061	0.00124251	0.00134225	0.0013275
YDR073W	SNF11	507	0.223833	0.212632	0.261859	0.000441484	0.000419392	0.000516488
YCR046C	IMG1	507	0.573986	0.609845	0.454218	0.00113212	0.00120285	0.000895893
YOL143C	RIB4	507	2.54315	2.71171	0.46706	0.00501608	0.00534854	0.000921223
YFR026C	ULI1	507	0.240189	0.258429	0.331197	0.000473745	0.000509722	0.000653249
YGR174C	CBP4	510	0.958136	0.695603	0.785539	0.0018787	0.00136393	0.00154027
YDR260C	SWM1	510	1.16279	1.17613	1.26744	0.00227998	0.00230614	0.00248518
YFR011C	MIC19	510	0.519818	0.535159	0.493797	0.00101925	0.00104933	0.000968228
YJR017C	ESS1	510	0.737352	0.783089	0.291738	0.00144579	0.00153547	0.000572036
YAL044C	GCV3	510	1.67922	2.01687	0.66371	0.00329259	0.00395465	0.00130139
YDR404C	RPB7	513	0.974149	0.951941	0.704501	0.00189893	0.00185564	0.0013733
YKL013C	ARC19	513	1.73282	1.8115	1.17084	0.00337782	0.00353119	0.00228234
YOL159C	YOL159C	513	0.410762	0.482463	0.293001	0.000800706	0.000940474	0.000571151
YJR097W	JJJ3	516	0.603088	0.570791	0.76192	0.00116877	0.00110618	0.00147659
YGL058W	RAD6	516	0.438169	0.432169	0.459662	0.000849164	0.000837537	0.000890818
YJL124C	LSM1	516	1.14825	1.18137	0.505769	0.00222529	0.00228948	0.000980172
YPL252C	YAH1	516	0.447734	0.485194	0.532912	0.000867702	0.000940298	0.00103278
YOR312C	RPL20B	516	0.949861	1.05908	0.382108	0.00184082	0.00205248	0.00074052
YMR242C	RPL20A	516	0.957653	1.07174	0.446899	0.00185592	0.00207702	0.000866084
YNL133C	FYV6	519	0.85767	0.795855	0.94542	0.00165254	0.00153344	0.00182162
YPL148C	PPT2	519	0.149426	0.142221	0.178129	0.000287911	0.000274029	0.000343217
YHR152W	SPO12	519	0.922844	0.892513	0.602085	0.00177812	0.00171968	0.00116009
YPR149W	NCE102	519	1.47867	1.45956	0.771301	0.00284908	0.00281226	0.00148613
YDL046W	NPC2	519	1.43815	1.5146	1.03926	0.002771	0.00291831	0.00200243
YAL033W	POP5	519	0.432056	0.479633	0.410673	0.000832478	0.000924149	0.000791278
YDL120W	YFH1	522	0.557069	0.431108	0.419647	0.00106718	0.000825877	0.000803922
YGL010W	MPO1	522	0.205998	0.191863	0.231312	0.000394632	0.000367554	0.000443127
YNL310C	ZIM17	522	0.369822	0.381694	0.372703	0.000708472	0.000731215	0.000713991
YPR102C	RPL11A	522	1.52764	1.61591	0.668003	0.0029265	0.00309561	0.0012797
YGR085C	RPL11B	522	0.787678	0.83897	0.569331	0.00150896	0.00160722	0.00109067
YHR193C	EGD2	522	1.58895	1.85301	0.621312	0.00304396	0.00354982	0.00119025
YKL016C	ATP7	522	0.645063	0.758994	0.514967	0.00123575	0.00145401	0.000986526
YGR131W	FHN1	522	0.152664	0.184852	0.215767	0.000292459	0.000354124	0.000413346
YDR163W	CWC15	525	1.77209	1.55236	1.59519	0.0033754	0.00295687	0.00303846
YGL222C	EDC1	525	0.756956	0.694134	0.850045	0.00144182	0.00132216	0.00161913
YLR193C	UPS1	525	0.263204	0.241864	0.217136	0.000501341	0.000460693	0.000413592
YDR469W	SDC1	525	0.354841	0.354853	0.340299	0.000675888	0.000675911	0.000648188
YJL122W	ALB1	525	0.433114	0.454817	0.585821	0.000824979	0.000866318	0.00111585
YPR101W	SNT309	525	0.42159	0.475647	0.512412	0.000803029	0.000905994	0.000976024
YBR254C	TRS20	525	0.653523	0.798147	0.659693	0.0012448	0.00152028	0.00125656
YLR109W	AHP1	528	3.17125	2.9319	1.04906	0.00600615	0.00555285	0.00198685
YKL190W	CNB1	528	2.13628	2.00637	1.45334	0.00404598	0.00379995	0.00275255
YBL091C-A	SCS22	528	0.943842	0.914321	0.740455	0.00178758	0.00173167	0.00140238
YOR253W	NAT5	528	1.22065	1.20176	0.311769	0.00231183	0.00227605	0.000590472
YNL044W	YIP3	528	0.828235	0.81696	0.778719	0.00156863	0.00154727	0.00147485
YPR051W	MAK3	528	1.31603	1.38828	1.19117	0.00249247	0.00262932	0.002256
YLR448W	RPL6B	528	0.60565	0.661501	0.331313	0.00114706	0.00125284	0.000627486
YML073C	RPL6A	528	0.662843	0.784158	0.336386	0.00125538	0.00148515	0.000637096
YOL067C	RTG1	531	0.893446	0.723969	1.25146	0.00168257	0.00136341	0.0023568
YBR022W	POA1	531	0.255523	0.242947	0.302693	0.000481212	0.000457527	0.000570044
YPL038W	MET31	531	0.284848	0.281915	0.32674	0.000536436	0.000530914	0.00061533
YMR042W	ARG80	531	0.303487	0.327732	0.379135	0.000571538	0.000617198	0.000714003
YJR025C	BNA1	531	2.4586	2.65973	0.882817	0.00463013	0.0050089	0.00166256
YBR122C	MRPL36	531	0.543839	0.590211	0.51422	0.00102418	0.00111151	0.0009684
YML011C	RAD33	531	0.410783	0.454496	0.452144	0.000773603	0.000855925	0.000851496
YMR035W	IMP2	531	0.21976	0.244785	0.192159	0.000413861	0.000460989	0.000361881
YBL090W	MRP21	531	0.468043	0.532252	0.491203	0.000881437	0.00100236	0.000925052
YML055W	SPC2	534	0.570232	0.609814	0.762728	0.00106785	0.00114197	0.00142833
YLR370C	ARC18	534	1.01232	1.0971	0.557371	0.00189573	0.0020545	0.00104377
YOR252W	TMA16	534	0.901161	0.986437	1.6071	0.00168757	0.00184726	0.00300956
YER134C	YER134C	534	0.907703	1.07813	0.79787	0.00169982	0.00201898	0.00149414
YDR540C	IRC4	537	0.847131	0.76936	0.758301	0.00157753	0.0014327	0.00141211
YNL245C	CWC25	537	0.617743	0.58447	0.742651	0.00115036	0.0010884	0.00138296
YBR137W	YBR137W	537	1.75534	1.74445	1.19182	0.00326879	0.0032485	0.00221941
YMR009W	ADI1	537	0.707948	0.713547	0.390335	0.00131834	0.00132877	0.000726881
YEL066W	HPA3	537	2.29072	2.33834	0.980789	0.00426578	0.00435445	0.00182642
YAR023C	YAR023C	537	0.1966	0.202015	0.330716	0.000366108	0.000376191	0.000615859
YDR185C	UPS3	537	0.356634	0.370548	0.506981	0.000664123	0.000690034	0.000944099
YLL049W	LDB18	537	0.205272	0.213482	0.209609	0.000382256	0.000397545	0.000390334
YLR021W	IRC25	537	0.480462	0.536134	0.51289	0.000894715	0.000998387	0.000955103
YAL055W	PEX22	540	2.49455	2.22376	1.92316	0.00461954	0.00411807	0.00356141
YPR028W	YOP1	540	1.23193	1.22204	0.476585	0.00228136	0.00226303	0.000882565
YBL006C	LDB7	540	0.51655	0.540516	0.491407	0.000956575	0.00100095	0.000910013
YKL069W	YKL069W	540	0.769088	0.83571	0.323345	0.00142424	0.00154761	0.000598788
YDR178W	SDH4	543	1.87904	1.50255	1.55175	0.00346049	0.00276713	0.00285773
YBR062C	YBR062C	543	0.658221	0.594416	0.606831	0.00121219	0.00109469	0.00111755
YDL137W	ARF2	543	3.65774	3.39561	1.58508	0.00673616	0.00625342	0.00291911
YGL242C	YGL242C	543	2.79481	2.63652	2.04183	0.00514698	0.00485548	0.00376028
YLR065C	ENV10	543	1.00282	0.986255	0.734362	0.00184682	0.00181631	0.00135242
YDR441C	APT2	543	0.474235	0.50228	0.560425	0.00087336	0.000925008	0.00103209
YHR060W	VMA22	543	1.04104	1.11526	0.631474	0.0019172	0.00205389	0.00116294
YML036W	CGI121	543	0.587172	0.635021	0.573631	0.00108135	0.00116947	0.00105641
YPR046W	MCM16	543	0.107008	0.118455	0.192044	0.000197068	0.00021815	0.000353673
YDL192W	ARF1	543	1.46042	1.63323	0.788018	0.00268955	0.00300779	0.00145123
YIL009C-A	EST3	543	0.151962	0.176991	0.163624	0.000279856	0.000325951	0.000301332
YPL211W	NIP7	543	0.482417	0.600855	0.557611	0.000888428	0.00110655	0.00102691
YHR157W	REC104	546	0.320346	0.298383	0.386688	0.000586714	0.000546489	0.00070822
YML078W	CPR3	546	2.37332	2.43243	0.666333	0.00434673	0.00445501	0.00122039
YPL099C	INA17	546	0.622682	0.678523	0.579319	0.00114044	0.00124272	0.00106102
YER007C-A	TMA20	546	1.35613	1.54845	0.647333	0.00248375	0.00283598	0.00118559
YOR094W	ARF3	549	1.02601	0.977198	0.799655	0.00186887	0.00177996	0.00145657
YCR003W	MRPL32	549	0.201248	0.195106	0.256578	0.000366573	0.000355384	0.000467355
YMR072W	ABF2	549	1.48433	1.5531	0.925394	0.0027037	0.00282897	0.0016856
YGR102C	GTF1	549	0.25427	0.272265	0.355556	0.000463152	0.000495929	0.000647643
YHR148W	IMP3	549	0.290238	0.312643	0.340326	0.000528667	0.000569476	0.000619901
YGR082W	TOM20	549	0.485639	0.529722	0.40138	0.000884588	0.000964885	0.000731111
YBR164C	ARL1	549	1.32485	1.5091	0.88666	0.0024132	0.00274881	0.00161505
YGR133W	PEX4	549	0.233128	0.293613	0.245624	0.000424641	0.000534814	0.000447402
YER042W	MXR1	552	1.45982	1.32535	1.64957	0.0026446	0.00240099	0.00298834
YKL186C	MTR2	552	0.292876	0.281302	0.376451	0.000530573	0.000509605	0.000681976
YOL129W	VPS68	552	1.4899	1.52128	0.940808	0.0026991	0.00275595	0.00170436
YKR007W	MEH1	552	0.38961	0.401074	0.394223	0.000705815	0.000726584	0.000714173
YLR066W	SPC3	552	0.774326	0.840885	0.330523	0.00140276	0.00152334	0.000598774
YKL180W	RPL17A	552	0.965456	1.08479	0.438565	0.00174901	0.0019652	0.000794502
YGL018C	JAC1	552	0.548281	0.616754	0.59473	0.000993262	0.00111731	0.00107741
YHR081W	LRP1	552	0.962912	1.11593	1.3151	0.00174441	0.00202162	0.00238242
YJL177W	RPL17B	552	1.16769	1.36329	0.417897	0.00211538	0.00246973	0.00075706
YDL053C	PBP4	555	0.738212	0.670945	0.476605	0.00133011	0.00120891	0.000858747
YOR148C	SPP2	555	0.522254	0.486544	0.593307	0.000940998	0.000876655	0.00106902
YPR067W	ISA2	555	0.450082	0.440854	0.50594	0.000810958	0.000794331	0.000911603
YOR215C	AIM41	555	0.861994	0.861088	0.481007	0.00155314	0.00155151	0.000866679
YHR100C	GEP4	555	0.539314	0.562388	0.367961	0.000971736	0.00101331	0.000662992
YER034W	YER034W	555	0.518646	0.566132	0.562405	0.000934497	0.00102006	0.00101334
YBR217W	ATG12	558	0.274298	0.251182	0.305406	0.000491574	0.000450147	0.000547323
YNR024W	MPP6	558	1.06425	1.00542	1.32557	0.00190726	0.00180183	0.00237558
YGR049W	SCM4	561	0.522721	0.420872	0.512247	0.000931766	0.000750218	0.000913097
YDR512C	EMI1	561	0.727309	0.623861	0.520504	0.00129645	0.00111205	0.000927815
YER112W	LSM4	561	1.04539	0.9264	0.707086	0.00186345	0.00165134	0.0012604
YIR017C	MET28	561	0.360852	0.356365	0.377095	0.000643229	0.000635232	0.000672184
YNL301C	RPL18B	561	0.574432	0.592266	0.359945	0.00102394	0.00105573	0.000641613
YDR454C	GUK1	561	2.16333	2.35493	0.916904	0.0038562	0.00419774	0.00163441
YML022W	APT1	561	0.817398	0.899717	0.799191	0.00145704	0.00160377	0.00142458
YHR121W	LSM12	561	1.22611	1.36567	0.914107	0.00218559	0.00243436	0.00162942
YOL120C	RPL18A	561	0.985831	1.12316	0.323208	0.00175727	0.00200207	0.000576129
YLR445W	GMC2	564	0.496202	0.173152	0.19633	0.00087979	0.000307007	0.000348104
YOR163W	DDP1	564	1.15621	1.03254	0.562429	0.00205001	0.00183075	0.000997215
YDL200C	MGT1	564	1.11427	1.06895	0.98386	0.00197566	0.0018953	0.00174443
YMR255W	GFD1	564	0.439138	0.423432	0.415329	0.000778613	0.000750766	0.000736399
YCL001W	RER1	564	0.84834	0.839068	0.704569	0.00150415	0.00148771	0.00124924
YOR179C	SYC1	564	0.659704	0.69197	0.735251	0.00116969	0.0012269	0.00130364
YBR106W	PHO88	564	1.33674	1.41154	0.860547	0.00237011	0.00250273	0.00152579
YLR306W	UBC12	564	0.312549	0.360031	0.424112	0.000554165	0.000638353	0.000751972
YLR254C	NDL1	567	0.202557	0.181687	0.298844	0.000357243	0.000320436	0.000527061
YHR175W	CTR2	567	0.732831	0.758824	0.706061	0.00129247	0.00133831	0.00124526
YPL010W	RET3	567	1.57284	1.63359	0.886385	0.00277398	0.00288111	0.00156329
YNL140C	YNL140C	567	0.834238	0.889519	0.829615	0.00147132	0.00156882	0.00146317
YBR084C-A	RPL19A	567	0.84907	0.963939	0.422268	0.00149748	0.00170007	0.000744741
YDR339C	FCF1	567	0.286571	0.332848	0.305832	0.000505416	0.000587033	0.000539387
YBL027W	RPL19B	567	1.04602	1.21924	0.431966	0.00184483	0.00215034	0.000761845
YHR189W	PTH1	570	0.695322	0.58727	0.981316	0.00121986	0.0010303	0.00172161
YGL231C	EMC4	570	0.666588	0.686285	0.537988	0.00116945	0.00120401	0.000943838
YOR096W	RPS7A	570	1.21599	1.26796	0.586881	0.00213331	0.0022245	0.00102962
YDR373W	FRQ1	570	0.689842	0.724168	0.600944	0.00121025	0.00127047	0.00105429
YGR029W	ERV1	570	0.475245	0.506066	0.352623	0.000833763	0.000887835	0.000618637
YCR086W	CSM1	570	0.354007	0.395379	0.457744	0.000621064	0.000693648	0.000803059
YMR150C	IMP1	570	0.57808	0.67899	0.544341	0.00101418	0.00119121	0.000954985
YNL096C	RPS7B	570	0.933441	1.13468	0.58864	0.00163762	0.00199067	0.0010327
YDR253C	MET32	573	0.351629	0.318122	0.360912	0.000613664	0.000555187	0.000629863
YMR138W	CIN4	573	0.773889	0.759575	0.807909	0.00135059	0.00132561	0.00140996
YER115C	SPR6	573	0.396214	0.403775	0.516635	0.000691473	0.000704669	0.000901632
YLR229C	CDC42	573	1.21645	1.25125	0.791824	0.00212296	0.00218368	0.00138189
YLR011W	LOT6	573	0.364664	0.39331	0.388538	0.000636412	0.000686405	0.000678077
YDR071C	PAA1	573	1.00579	1.10563	0.574524	0.00175531	0.00192954	0.00100266
YPL218W	SAR1	573	1.08161	1.19698	0.570311	0.00188763	0.00208898	0.000995308
YNL067W	RPL9B	573	0.57901	0.659338	0.781123	0.00101049	0.00115068	0.00136322
YGL147C	RPL9A	573	1.31207	1.49611	0.932747	0.00228983	0.00261101	0.00162783
YDL165W	CDC36	573	0.736374	0.906836	0.672424	0.00128512	0.00158261	0.00117351
YNL090W	RHO2	576	0.619701	0.624448	0.404539	0.00107587	0.00108411	0.000702325
YOR297C	TIM18	576	0.264191	0.3053	0.29007	0.000458664	0.000530035	0.000503594
YDR248C	YDR248C	579	1.3626	1.3263	0.702726	0.00235336	0.00229067	0.00121369
YLR292C	SEC72	579	0.866995	0.890836	0.588407	0.0014974	0.00153858	0.00101625
YCL026C-B	HBN1	579	3.185	3.35232	1.74032	0.00550086	0.00578985	0.00300574
YKR068C	BET3	579	0.648564	0.728117	0.673546	0.00112015	0.00125754	0.00116329
YCL026C-A	FRM2	579	0.367854	0.470113	0.364184	0.000635326	0.00081194	0.000628988
YDR328C	SKP1	582	2.15873	2.33461	0.85435	0.00370916	0.00401136	0.00146795
YGL068W	MNP1	582	0.683632	0.747367	0.41117	0.00117463	0.00128414	0.000706477
YOL146W	PSF3	582	0.479138	0.537709	0.521995	0.000823261	0.000923898	0.000896899
YDL098C	SNU23	582	0.274559	0.308159	0.325615	0.00047175	0.000529484	0.000559476
YFR017C	IGD1	585	1.30553	1.04344	0.678675	0.00223168	0.00178365	0.00116013
YNL282W	POP3	585	0.415638	0.41646	0.694598	0.000710492	0.000711897	0.00118735
YIR032C	DAL3	585	0.650307	0.685729	0.21438	0.00111164	0.00117219	0.000366461
YKR085C	MRPL20	585	0.269057	0.307196	0.224983	0.000459927	0.000525122	0.000384586
YJL024C	APS3	585	0.509027	0.590564	0.478765	0.000870131	0.00100951	0.000818402
YPR131C	NAT3	585	0.474414	0.582606	0.497503	0.000810964	0.000995908	0.000850432
YDR453C	TSA2	588	0.810799	0.683932	0.348239	0.00137891	0.00116315	0.000592243
YBL107C	MIX23	588	0.373487	0.34504	0.373856	0.000635182	0.000586802	0.000635809
YML028W	TSA1	588	2.12717	2.01084	0.758501	0.00361764	0.0034198	0.00128997
YPR037C	ERV2	588	1.76314	1.68465	1.15423	0.00299854	0.00286505	0.00196298
YER029C	SMB1	588	1.26104	1.21371	1.26698	0.00214463	0.00206413	0.00215472
YJL030W	MAD2	588	0.589742	0.608621	0.59199	0.00100296	0.00103507	0.00100679
YDR121W	DPB4	588	0.680345	0.718942	0.520929	0.00115705	0.00122269	0.000885934
YDR066C	RTR2	588	0.819156	0.880888	0.827504	0.00139312	0.00149811	0.00140732
YGR251W	NOP19	588	0.442308	0.498848	0.751981	0.000752224	0.000848381	0.00127888
YBR189W	RPS9B	588	1.2722	1.45206	0.283355	0.0021636	0.00246948	0.000481896
YDR022C	ATG31	588	0.320301	0.366112	0.220442	0.00054473	0.00062264	0.000374902
YJL218W	YJL218W	588	1.86714	2.28098	0.66319	0.00317541	0.00387922	0.00112787
YMR118C	SHH3	588	0.313009	0.44779	0.720659	0.000532328	0.000761548	0.00122561
YLR251W	SYM1	591	0.47748	0.427703	0.544671	0.000807919	0.000723694	0.000921609
YMR295C	YMR295C	591	1.69113	1.57614	1.63364	0.00286147	0.0026669	0.00276419
YLR356W	ATG33	591	1.34989	1.33787	0.838602	0.00228407	0.00226374	0.00141895
YIL157C	COA1	591	1.06814	1.06831	0.790985	0.00180735	0.00180764	0.00133838
YJR069C	HAM1	591	1.5107	1.59806	1.47983	0.00255618	0.00270399	0.00250394
YGL247W	BRR6	591	0.249588	0.270921	0.34674	0.000422315	0.000458411	0.0005867
YKR065C	PAM17	591	1.16804	1.27768	0.569604	0.00197638	0.00216189	0.000963798
YNL056W	OCA2	591	0.611959	0.673031	0.587029	0.00103546	0.0011388	0.000993281
YDL166C	FAP7	591	0.775428	0.912914	0.781574	0.00131206	0.00154469	0.00132246
YKL141W	SDH3	594	0.961309	0.731637	0.629076	0.00161837	0.00123171	0.00105905
YDR032C	PST2	594	6.40546	5.96093	1.26774	0.0107836	0.0100352	0.00213425
YAL008W	FUN14	594	3.88206	3.67528	2.70518	0.00653546	0.00618734	0.00455417
YMR184W	ADD37	594	0.664464	0.632233	0.546286	0.00111863	0.00106437	0.000919673
YER012W	PRE1	594	1.49671	1.47009	0.811381	0.00251972	0.00247489	0.00136596
YHR153C	SPO16	594	0.41452	0.418064	0.375955	0.000697846	0.000703811	0.00063292
YGR268C	HUA1	594	0.658896	0.669176	0.686419	0.00110925	0.00112656	0.00115559
YJL217W	REE1	594	1.44073	1.47381	0.692042	0.00242547	0.00248116	0.00116505
YPL081W	RPS9A	594	0.223825	0.230479	0.283599	0.00037681	0.000388011	0.000477439
YPL051W	ARL3	594	0.478843	0.506571	0.562865	0.000806132	0.000852812	0.000947584
YMR003W	AIM34	594	0.185574	0.199068	0.2084	0.000312413	0.000335131	0.000350842
YNL158W	PGA1	594	0.70257	0.761176	0.780518	0.00118278	0.00128144	0.001314
YJR014W	TMA22	594	1.22999	1.35594	1.23155	0.00207069	0.00228273	0.00207332
YDR478W	SNM1	594	0.381104	0.426367	0.518718	0.00064159	0.00071779	0.000873262
YNL260C	LTO1	594	0.542702	0.617369	0.51107	0.00091364	0.00103934	0.000860387
YNL079C	TPM1	597	5.23067	4.59385	1.28846	0.00876158	0.0076949	0.00215823
YBR264C	YPT10	597	1.94962	1.76697	1.69272	0.0032657	0.00295974	0.00283538
YLR009W	RLP24	597	0.771437	0.760915	0.863645	0.00129219	0.00127457	0.00144664
YNL208W	YNL208W	597	3.90129	4.0753	1.47838	0.00653483	0.00682631	0.00247635
YNL069C	RPL16B	597	1.33537	1.41457	0.660255	0.0022368	0.00236946	0.00110595
YDR084C	TVP23	597	1.03025	1.10137	0.517072	0.00172572	0.00184483	0.000866118
YIL164C	NIT1	597	0.389049	0.420655	0.497076	0.000651674	0.000704615	0.000832623
YNL214W	PEX17	597	0.352811	0.390747	0.552629	0.000590973	0.000654518	0.000925676
YGR078C	PAC10	597	0.695156	0.822406	0.64086	0.00116442	0.00137756	0.00107347
YLR073C	RFU1	600	0.37055	0.33068	0.495501	0.000617583	0.000551134	0.000825834
YKL196C	YKT6	600	2.44753	2.40051	2.12032	0.00407921	0.00400085	0.00353386
YPL239W	YAR1	600	1.18822	1.17804	0.829019	0.00198037	0.0019634	0.0013817
YBL072C	RPS8A	600	1.61795	1.66526	0.568636	0.00269658	0.00277543	0.000947727
YER102W	RPS8B	600	1.06432	1.1311	0.513311	0.00177386	0.00188517	0.000855518
YOR367W	SCP1	600	0.556705	0.5952	0.492764	0.000927842	0.000992	0.000821273
YPR172W	YPR172W	600	1.71389	1.84967	1.29517	0.00285649	0.00308278	0.00215861
YFR042W	KEG1	600	0.269686	0.305476	0.314433	0.000449476	0.000509126	0.000524056
YDL082W	RPL13A	600	0.877567	0.999457	0.537403	0.00146261	0.00166576	0.000895672
YMR142C	RPL13B	600	1.33397	1.53356	0.559779	0.00222329	0.00255593	0.000932964
YIL133C	RPL16A	600	0.708078	0.836678	0.507558	0.00118013	0.00139446	0.00084593
YMR263W	SAP30	603	0.432104	0.419115	0.480579	0.00071659	0.00069505	0.00079698
YLR145W	RMP1	603	0.672847	0.684817	0.791299	0.00111583	0.00113568	0.00131227
YBR278W	DPB3	603	0.329094	0.340917	0.368501	0.000545761	0.000565368	0.000611113
YJR112W	NNF1	603	0.290301	0.304207	0.336801	0.000481429	0.00050449	0.000558542
YDR002W	YRB1	603	1.76853	1.856	1.3049	0.00293288	0.00307795	0.00216401
YMR073C	IRC21	603	0.402057	0.423819	0.434571	0.000666761	0.00070285	0.000720682
YML079W	YML079W	603	1.39848	1.54088	0.890813	0.00231921	0.00255536	0.0014773
YLR179C	YLR179C	603	3.00481	3.40732	1.91174	0.0049831	0.00565062	0.00317039
YFR012W	DCV1	606	0.909359	0.544239	1.10131	0.00150059	0.000898084	0.00181735
YDL135C	RDI1	606	1.58715	1.6132	1.07218	0.00261905	0.00266205	0.00176928
YKL001C	MET14	606	0.309004	0.322945	0.363444	0.000509907	0.000532913	0.000599743
YGL047W	ALG13	606	1.08604	1.17595	0.593661	0.00179214	0.00194052	0.000979639
YOL114C	YOL114C	606	0.38428	0.419463	0.495252	0.000634125	0.000692183	0.000817248
YJR102C	VPS25	606	0.636994	0.728784	0.673434	0.00105114	0.00120261	0.00111128
YDL002C	NHP10	609	0.819654	0.76734	0.980845	0.0013459	0.00126	0.00161058
YLR036C	YLR036C	609	0.35074	0.355017	0.399999	0.000575928	0.000582951	0.000656812
YBR014C	GRX7	609	0.938595	0.966214	0.863345	0.00154121	0.00158656	0.00141764
YJL004C	SYS1	609	0.451995	0.470291	0.421702	0.000742193	0.000772235	0.00069245
YMR264W	CUE1	609	1.02765	1.07777	0.899761	0.00168745	0.00176974	0.00147744
YGL200C	EMP24	609	1.66102	1.74772	0.995102	0.00272745	0.00286981	0.00163399
YDL072C	YET3	609	1.07539	1.13291	0.818023	0.00176584	0.00186029	0.00134322
YKL214C	YRA2	609	0.814254	0.871931	0.397568	0.00133704	0.00143174	0.000652821
YJR118C	ILM1	609	0.71886	0.804971	0.590518	0.00118039	0.00132179	0.000969651
YDR041W	RSM10	609	0.359618	0.407783	0.363683	0.000590506	0.000669594	0.000597181
YER128W	VFA1	609	0.288749	0.329874	0.376935	0.000474137	0.000541665	0.000618941
YOR294W	RRS1	609	0.364458	0.427996	0.654017	0.000598453	0.000702785	0.00107392
YNL190W	YNL190W	612	1.06949	0.985277	1.42429	0.00174754	0.00160993	0.00232727
YMR052W	FAR3	612	0.367647	0.353358	0.560875	0.00060073	0.000577383	0.000916462
YLR456W	YLR456W	612	0.128272	0.125674	0.192925	0.000209595	0.00020535	0.000315238
YKR035W-A	DID2	612	0.926047	0.923119	0.885254	0.00151315	0.00150837	0.00144649
YIL158W	AIM20	612	0.238189	0.242894	0.292595	0.000389198	0.000396885	0.000478097
YOR383C	FIT3	612	5.36288	5.64658	1.15221	0.00876288	0.00922644	0.0018827
YKL024C	URA6	612	0.828519	0.922567	0.310833	0.00135379	0.00150746	0.000507898
YMR121C	RPL15B	612	0.572307	0.644456	0.436946	0.000935142	0.00105303	0.000713964
YFR001W	LOC1	612	0.88227	1.02112	0.890307	0.00144162	0.0016685	0.00145475
YLR029C	RPL15A	612	1.63907	1.952	0.55111	0.00267822	0.00318954	0.000900506
YLR016C	PML1	612	0.178147	0.217866	0.210451	0.000291089	0.00035599	0.000343874
YLR435W	TSR2	615	0.961242	0.849158	1.11193	0.001563	0.00138074	0.00180802
YDR231C	COX20	615	1.14308	1.10389	1.11285	0.00185867	0.00179495	0.00180951
YER094C	PUP3	615	1.26509	1.2366	0.93568	0.00205706	0.00201073	0.00152143
YIL089W	YIL089W	615	0.409809	0.428109	0.495057	0.000666356	0.000696111	0.000804971
YHR057C	CPR2	615	1.66657	1.82379	1.59877	0.00270987	0.0029655	0.00259962
YHR089C	GAR1	615	1.80596	2.04668	2.29435	0.00293652	0.00332793	0.00373065
YGL258W	VEL1	618	0.839287	0.617264	0.843799	0.00135807	0.000998809	0.00136537
YPR151C	SUE1	618	0.502432	0.502066	0.650361	0.000812997	0.000812404	0.00105236
YNL222W	SSU72	618	0.565986	0.573696	0.620132	0.000915836	0.000928311	0.00100345
YDR167W	TAF10	618	1.54136	1.57381	1.50134	0.00249411	0.00254662	0.00242936
YKL065C	YET1	618	0.807464	0.829466	0.699937	0.00130658	0.00134218	0.00113258
YFL038C	YPT1	618	2.10456	2.16871	1.63721	0.00340544	0.00350924	0.00264921
YBR171W	SEC66	618	1.37051	1.52266	1.49293	0.00221765	0.00246385	0.00241575
YJR073C	OPI3	618	1.605	1.8863	0.935438	0.00259709	0.00305227	0.00151365
YFL046W	FMP32	621	0.856745	0.798689	1.11418	0.00137962	0.00128613	0.00179417
YDL217C	TIM22	621	0.914907	0.867918	0.954455	0.00147328	0.00139761	0.00153696
YPL041C	YPL041C	621	0.433869	0.441681	0.557667	0.000698662	0.000711242	0.000898014
YAL003W	EFB1	621	1.5031	1.53635	0.517194	0.00242046	0.00247399	0.00083284
YJR012C	YJR012C	621	0.305472	0.336507	0.344342	0.000491903	0.000541879	0.000554496
YOR016C	ERP4	621	0.627392	0.691729	0.577397	0.00101029	0.0011139	0.000929787
YOL008W	COQ10	621	0.653279	0.723642	0.396131	0.00105198	0.00116529	0.000637892
YMR132C	JLP2	624	0.318267	0.332086	0.405067	0.000510043	0.00053219	0.000649146
YBL057C	PTH2	624	0.55306	0.586771	0.517092	0.000886313	0.000940338	0.000828674
YML001W	YPT7	624	1.28662	1.36637	1.03256	0.00206189	0.0021897	0.00165474
YDR487C	RIB3	624	1.47153	1.58992	0.85037	0.00235822	0.00254795	0.00136277
YPR107C	YTH1	624	0.427692	0.475239	0.486606	0.000685404	0.000761601	0.000779818
YDR013W	PSF1	624	0.289823	0.322993	0.414015	0.00046446	0.000517617	0.000663485
YER104W	RTT105	624	0.246288	0.283615	0.36645	0.000394693	0.000454512	0.00058726
YPL178W	CBC2	624	0.640331	0.77736	0.42865	0.00102617	0.00124577	0.00068694
YPR165W	RHO1	627	2.61159	2.50959	1.55739	0.00416522	0.00400253	0.00248387
YJR133W	XPT1	627	0.800795	0.834096	0.538486	0.00127718	0.0013303	0.000858829
YIL113W	SDP1	627	0.617016	0.644517	0.431247	0.000984076	0.00102794	0.000687794
YPL267W	ACM1	627	0.184835	0.195362	0.373219	0.000294792	0.000311583	0.000595246
YCR027C	RHB1	627	0.452978	0.492768	0.416795	0.000722453	0.000785913	0.000664746
YJL170C	ASG7	627	0.547726	0.60415	0.860853	0.000873566	0.000963556	0.00137297
YCR039C	MATALPHA2	630	0.263778	0.144274	0.486662	0.000418696	0.000229007	0.000772479
YOR247W	SRL1	630	2.87475	2.17747	1.6356	0.0045631	0.0034563	0.0025962
YOR089C	VPS21	630	1.42828	1.23151	1.3883	0.00226711	0.00195477	0.00220365
YML095C	RAD10	630	0.351998	0.345227	0.543577	0.000558728	0.000547979	0.00086282
YBR052C	RFS1	630	2.99117	2.9438	1.25063	0.00474788	0.0046727	0.00198513
YBR067C	TIP1	630	1.31358	1.34455	1.34495	0.00208504	0.00213421	0.00213484
YDR003W	RCR2	630	0.55313	0.56638	0.586776	0.000877984	0.000899016	0.00093139
YNR049C	MSO1	630	0.343475	0.358152	0.439865	0.000545199	0.000568495	0.000698198
YDL212W	SHR3	630	1.1202	1.25003	0.608737	0.00177809	0.00198417	0.00096625
YGR081C	SLX9	630	0.204813	0.238169	0.259301	0.000325099	0.000378046	0.000411589
YMR182C	RGM1	633	1.85825	1.2149	2.03791	0.00293562	0.00191927	0.00321944
YBR071W	YBR071W	633	0.514344	0.454456	0.643422	0.000812549	0.00071794	0.00101646
YGR146C	ECL1	633	0.443141	0.40816	0.548697	0.000700065	0.000644803	0.00086682
YMR269W	TMA23	633	2.16854	2.1198	2.47351	0.00342581	0.00334882	0.0039076
YPR071W	YPR071W	633	0.490984	0.486649	0.573243	0.000775646	0.000768798	0.000905597
YBR201W	DER1	633	0.630812	0.627406	0.536288	0.000996544	0.000991162	0.000847217
YML012W	ERV25	633	1.55364	1.60636	1.41353	0.0024544	0.00253769	0.00223307
YFL010C	WWM1	633	2.71864	2.91022	1.56582	0.00429486	0.00459751	0.00247366
YHR041C	SRB2	633	0.836287	0.917127	0.675191	0.00132115	0.00144886	0.00106665
YKL159C	RCN1	633	0.50906	0.560511	0.510007	0.000804202	0.000885484	0.000805699
YOR236W	DFR1	633	0.617618	0.695402	0.701167	0.000975701	0.00109858	0.00110769
YER183C	FAU1	633	0.316885	0.368178	0.313388	0.000500609	0.00058164	0.000495084
YOL111C	MDY2	636	1.24386	1.19262	1.11196	0.00195575	0.00187519	0.00174837
YDR298C	ATP5	636	1.45817	1.40904	0.602942	0.00229272	0.00221546	0.000948022
YFL056C	AAD6	636	0.524901	0.51693	0.777714	0.000825317	0.000812783	0.00122282
YKL144C	RPC25	636	0.456588	0.476109	0.529326	0.000717906	0.000748598	0.000832274
YHR110W	ERP5	636	0.501257	0.560088	0.469904	0.000788139	0.000880642	0.000738842
YAL059W	ECM1	636	0.509275	0.607762	0.713448	0.000800746	0.0009556	0.00112177
YMR117C	SPC24	639	0.611554	0.539094	0.973593	0.000957049	0.000843653	0.00152362
YIL132C	CSM2	639	0.293559	0.269908	0.381128	0.000459403	0.000422391	0.000596445
YPL166W	ATG29	639	0.680265	0.629207	0.926332	0.00106458	0.000984675	0.00144966
YLR119W	SRN2	639	0.475386	0.492703	0.503802	0.000743953	0.000771054	0.000788422
YBR005W	RCR1	639	0.377236	0.393039	0.442676	0.000590354	0.000615085	0.000692764
YJL072C	PSF2	639	0.502675	0.537619	0.69369	0.00078666	0.000841344	0.00108559
YOL139C	CDC33	639	0.986675	1.07522	0.724499	0.00154409	0.00168265	0.0011338
YOR319W	HSH49	639	0.237964	0.262098	0.232614	0.000372401	0.000410169	0.000364028
YHR026W	VMA16	639	1.09572	1.25457	0.489118	0.00171475	0.00196334	0.000765443
YOR021C	SFM1	639	0.862485	1.04548	1.21368	0.00134974	0.00163611	0.00189935
YBR072W	HSP26	642	2.5682	2.29155	1.48567	0.00400032	0.00356939	0.00231412
YOR078W	BUD21	642	0.517162	0.483294	0.705176	0.000805548	0.000752794	0.0010984
YNL213C	RRG9	642	0.400996	0.376274	0.497001	0.000624604	0.000586097	0.000774144
YHR105W	YPT35	642	0.711404	0.674888	1.04704	0.00110811	0.00105123	0.0016309
YLR268W	SEC22	642	0.760823	0.839304	0.808824	0.00118508	0.00130733	0.00125985
YHR147C	MRPL6	642	0.341757	0.389083	0.274512	0.000532332	0.000606049	0.000427589
YDR408C	ADE8	642	0.858829	1.0021	0.604867	0.00133774	0.00156091	0.000942161
YEL024W	RIP1	645	0.975121	0.762554	1.00015	0.00151182	0.00118225	0.00155062
YPR154W	PIN3	645	1.27756	1.1958	1.11668	0.00198071	0.00185396	0.00173129
YGR129W	SYF2	645	0.770399	0.7409	1.07143	0.00119442	0.00114868	0.00166113
YBR154C	RPB5	645	0.889234	0.871669	0.739431	0.00137866	0.00135142	0.00114641
YGL101W	YGL101W	645	0.493912	0.492238	0.641724	0.000765755	0.00076316	0.000994922
YFL005W	SEC4	645	1.75844	1.76812	1.42372	0.00272626	0.00274128	0.00220731
YDR177W	UBC1	645	1.71336	1.7347	1.8628	0.00265637	0.00268946	0.00288806
YBL102W	SFT2	645	1.23981	1.25784	1.01728	0.00192218	0.00195013	0.00157717
YAL007C	ERP2	645	1.69224	1.77394	1.15776	0.00262364	0.0027503	0.00179497
YLR262C	YPT6	645	0.92799	0.977283	1.2829	0.00143874	0.00151517	0.00198899
YIL010W	DOT5	645	1.33125	1.40382	0.471102	0.00206395	0.00217647	0.000730391
YCR020C	PET18	645	0.287767	0.318586	0.291479	0.000446151	0.000493931	0.000451905
YKL119C	VPH2	645	0.658872	0.770576	0.605592	0.00102151	0.00119469	0.000938902
YGL037C	PNC1	648	3.56771	2.56524	1.40662	0.00550573	0.0039587	0.00217071
YIR024C	INA22	648	0.530141	0.483512	0.517967	0.00081812	0.00074616	0.000799331
YKL117W	SBA1	648	5.09403	4.69876	2.68054	0.00786116	0.00725118	0.00413663
YGL002W	ERP6	648	0.493197	0.455735	0.543581	0.000761107	0.000703296	0.000838859
YPL233W	NSL1	648	0.532939	0.498296	0.758369	0.000822437	0.000768975	0.00117032
YHR128W	FUR1	648	0.788951	0.742686	0.866705	0.00121752	0.00114612	0.00133751
YJL001W	PRE3	648	0.948206	0.950776	0.944594	0.00146328	0.00146725	0.00145771
YLR350W	ORM2	648	0.421709	0.439483	0.507545	0.000650785	0.000678214	0.000783249
YJR057W	CDC8	648	0.652766	0.719772	0.765696	0.00100735	0.00111076	0.00118163
YNL306W	MRPS18	651	1.6526	1.63889	1.29866	0.00253855	0.0025175	0.00199488
YLR051C	FCF2	651	0.562321	0.572285	0.781618	0.00086378	0.000879086	0.00120064
YBR197C	YBR197C	651	0.480772	0.493118	0.519953	0.000738513	0.000757478	0.000798699
YMR197C	VTI1	651	0.548342	0.568754	0.569056	0.000842307	0.000873661	0.000874125
YGL135W	RPL1B	651	0.909754	0.943779	0.403174	0.00139747	0.00144974	0.000619314
YDR305C	HNT2	651	0.595371	0.621213	0.893045	0.000914548	0.000954244	0.00137181
YJL097W	PHS1	651	0.854964	0.939438	1.10684	0.00131331	0.00144307	0.00170021
YPL220W	RPL1A	651	1.94792	2.19845	0.905767	0.00299219	0.00337704	0.00139135
YOR258W	HNT3	651	0.275566	0.312983	0.471599	0.000423296	0.000480773	0.000724422
YGL079W	KXD1	654	0.278133	0.272012	0.275485	0.00042528	0.000415921	0.000421231
YJR074W	MOG1	654	0.557884	0.583794	0.282143	0.000853033	0.000892652	0.000431411
YOR131C	YOR131C	654	0.898408	0.953917	1.07278	0.00137371	0.00145859	0.00164033
YER063W	THO1	654	1.32397	1.41903	0.69141	0.00202442	0.00216976	0.0010572
YDR236C	FMN1	654	0.46908	0.530465	0.358166	0.000717248	0.000811109	0.000547655
YLR363C	NMD4	654	0.60048	0.679985	0.832954	0.000918166	0.00103973	0.00127363
YLR178C	TFS1	657	1.62872	1.29854	0.885521	0.00247903	0.00197647	0.00134782
YGL183C	MND1	657	0.24139	0.194368	0.395719	0.000367412	0.000295842	0.000602312
YJL038C	LOH1	657	0.623117	0.568137	0.850453	0.000948428	0.000864744	0.00129445
YGL033W	HOP2	657	0.0921469	0.0851436	0.0800045	0.000140254	0.000129594	0.000121772
YKL142W	MRP8	657	1.58659	1.55387	1.30225	0.0024149	0.0023651	0.00198212
YJL118W	YJL118W	657	0.313925	0.309627	0.3525	0.000477815	0.000471274	0.00053653
YEL012W	UBC8	657	1.43242	1.42502	1.11605	0.00218025	0.00216898	0.0016987
YDR246W	TRS23	657	0.561153	0.56759	0.597613	0.000854114	0.000863912	0.000909609
YOR064C	YNG1	657	0.523696	0.535675	0.661645	0.000797102	0.000815334	0.00100707
YDR302W	GPI11	657	0.459458	0.478025	0.407229	0.000699327	0.000727587	0.000619831
YNR061C	YNR061C	657	0.842268	0.931989	0.833174	0.00128199	0.00141855	0.00126815
YAR002C-A	ERP1	657	1.98394	2.20661	0.857595	0.00301969	0.00335861	0.00130532
YLR293C	GSP1	657	1.30243	1.54492	1.01811	0.00198238	0.00235148	0.00154964
YBR066C	NRG2	660	0.291979	0.265685	0.398216	0.000442393	0.000402553	0.000603357
YOR185C	GSP2	660	4.43751	4.33343	2.14309	0.0067235	0.00656581	0.00324711
YBL093C	ROX3	660	0.984166	1.00502	0.968477	0.00149116	0.00152275	0.00146739
YIL007C	NAS2	660	0.278254	0.284963	0.353629	0.000421596	0.000431761	0.000535802
YNL110C	NOP15	660	0.591374	0.635919	0.819081	0.000896021	0.000963513	0.00124103
YPR113W	PIS1	660	0.922132	1.01736	0.918932	0.00139717	0.00154146	0.00139232
YLR221C	RSA3	660	0.800362	0.893926	0.869063	0.00121267	0.00135443	0.00131676
YBL040C	ERD2	660	0.67715	0.795714	0.788143	0.00102598	0.00120563	0.00119416
YNL093W	YPT53	660	0.864554	1.09454	0.455884	0.00130993	0.00165839	0.000690733
YPR174C	YPR174C	663	1.34106	1.16187	1.96302	0.00202271	0.00175245	0.00296081
YCR018C	SRD1	663	0.181314	0.176574	0.212835	0.000273475	0.000266326	0.000321018
YNL036W	NCE103	663	0.228105	0.22495	0.289947	0.00034405	0.000339291	0.000437325
YER018C	SPC25	663	0.427236	0.444329	0.384839	0.000644399	0.00067018	0.000580451
YFR008W	FAR7	663	0.477644	0.499561	0.62918	0.000720429	0.000753485	0.000948989
YJL140W	RPB4	663	1.47665	1.54778	0.808692	0.00222722	0.0023345	0.00121975
YMR077C	VPS20	663	0.519796	0.550833	0.456027	0.000784005	0.000830819	0.000687824
YDR140W	MTQ2	663	0.608432	0.647847	0.577916	0.000917696	0.000977145	0.000871669
YDR367W	KEI1	663	0.505556	0.572235	0.492178	0.000762529	0.0008631	0.00074235
YDR399W	HPT1	663	0.258222	0.301751	0.428032	0.000389476	0.00045513	0.000645598
YLR075W	RPL10	663	1.39107	1.75942	0.933518	0.00209814	0.00265372	0.00140802
YFL060C	SNO3	666	0.334434	0.28841	0.43071	0.000502153	0.000433047	0.000646712
YNL334C	SNO2	666	0.314895	0.278439	0.476977	0.000472815	0.000418076	0.000716182
YOL135C	MED7	666	0.449643	0.420802	0.532209	0.00067514	0.000631834	0.000799113
YGL210W	YPT32	666	0.472704	0.462248	0.935392	0.000709766	0.000694065	0.00140449
YGR038W	ORM1	666	0.879596	0.928208	0.616106	0.00132071	0.00139371	0.000925085
YNR017W	TIM23	666	1.21888	1.29749	0.842281	0.00183015	0.00194818	0.00126469
YMR202W	ERG2	666	0.814287	0.897819	0.658373	0.00122265	0.00134808	0.000988549
YDR226W	ADK1	666	2.6074	3.088	1.92844	0.00391502	0.00463664	0.00289556
YDL169C	UGX2	669	1.21971	1.08385	0.88486	0.00182318	0.00162011	0.00132266
YER031C	YPT31	669	2.76986	2.71772	1.68052	0.0041403	0.00406237	0.00251199
YBR193C	MED8	669	0.395	0.41455	0.507222	0.000590433	0.000619656	0.00075818
YGR095C	RRP46	669	0.505725	0.534028	0.468904	0.000755942	0.000798248	0.000700903
YDR078C	SHU2	669	0.289839	0.307291	0.339819	0.000433242	0.000459329	0.000507951
YMR222C	FSH2	669	0.483941	0.515954	0.677654	0.00072338	0.000771232	0.00101294
YDL139C	SCM3	669	0.365872	0.395634	0.554461	0.000546894	0.000591381	0.00082879
YHL031C	GOS1	669	0.772098	0.853773	0.710075	0.00115411	0.00127619	0.0010614
YPL130W	SPO19	669	0.141399	0.206002	0.398571	0.000211359	0.000307925	0.000595771
YJL037W	IRC18	672	0.365796	0.319491	0.44429	0.000544339	0.000475434	0.000661147
YLR040C	AFB1	672	1.50231	1.31901	1.65712	0.00223559	0.00196282	0.00246595
YMR161W	HLJ1	672	1.46866	1.32106	1.68959	0.00218551	0.00196586	0.00251427
YKL087C	CYT2	672	0.619076	0.561254	0.625693	0.000921244	0.0008352	0.000931091
YDR007W	TRP1	672	0.881082	0.842437	0.804995	0.00131113	0.00125363	0.00119791
YDR468C	TLG1	672	1.58596	1.52881	1.14311	0.00236006	0.00227502	0.00170106
YKL041W	VPS24	672	2.18469	2.21075	1.94079	0.00325103	0.0032898	0.00288808
YDR067C	OCA6	672	0.271631	0.279591	0.330395	0.000404213	0.000416059	0.000491659
YNR018W	RCF2	672	0.630645	0.73924	0.712604	0.00093846	0.00110006	0.00106042
YMR095C	SNO1	672	0.796636	1.41141	0.625166	0.00118547	0.00210031	0.000930306
YEL001C	IRC22	675	1.67065	1.68854	1.65049	0.00247504	0.00250154	0.00244516
YDL213C	NOP6	675	1.15861	1.2309	1.46956	0.00171647	0.00182355	0.00217712
YGL166W	CUP2	675	0.404259	0.431002	0.471573	0.000598902	0.000638521	0.000698626
YER170W	ADK2	675	0.540308	0.590352	0.671372	0.000800456	0.000874596	0.000994626
YDR304C	CPR5	675	1.72992	1.93904	1.45246	0.00256284	0.00287266	0.0021518
YDL018C	ERP3	675	0.656119	0.739582	0.703911	0.000972028	0.00109568	0.00104283
YJR123W	RPS5	675	1.74379	2.01769	0.96316	0.00258339	0.00298916	0.0014269
YNL335W	DDI3	675	0.544771	0.750092	0.381259	0.000807068	0.00111125	0.000564828
YFL061W	DDI2	675	0.249579	0.437184	0.35845	0.000369747	0.000647679	0.000531038
YDR381W	YRA1	678	1.78096	1.60986	1.38769	0.00262679	0.00237442	0.00204674
YLR211C	ATG38	678	0.901585	0.840084	0.947374	0.00132977	0.00123906	0.00139731
YDR296W	MHR1	678	1.10738	1.10986	0.970167	0.00163331	0.00163696	0.00143092
YMR233W	TRI1	678	0.444219	0.453917	0.593136	0.000655191	0.000669494	0.000874832
YML106W	URA5	678	2.2384	2.31531	1.10814	0.00330148	0.00341491	0.00163442
YER139C	RTR1	678	0.549537	0.601446	0.588805	0.000810526	0.000887089	0.000868445
YNL107W	YAF9	678	0.373262	0.419459	0.512359	0.000550535	0.000618671	0.000755691
YMR271C	URA10	681	0.202264	0.202431	0.215438	0.000297011	0.000297256	0.000316355
YLR118C	YLR118C	681	1.4489	1.49574	1.11075	0.00212761	0.00219639	0.00163106
YJL158C	CIS3	681	1.34459	1.43083	1.04399	0.00197443	0.00210107	0.00153303
YEL038W	UTR4	681	1.47746	1.58542	1.25638	0.00216954	0.00232807	0.0018449
YOR295W	UAF30	684	0.301017	0.314778	0.384644	0.000440083	0.000460202	0.000562346
YOR232W	MGE1	684	0.959906	1.01861	0.705794	0.00140337	0.00148919	0.00103186
YBR035C	PDX3	684	1.64172	1.75555	1.87088	0.00240017	0.0025666	0.00273521
YGR232W	NAS6	684	1.06865	1.18098	0.910577	0.00156236	0.00172657	0.00133125
YHR181W	SVP26	684	0.55931	0.631796	0.75132	0.000817705	0.000923679	0.00109842
YMR311C	GLC8	687	1.1293	1.06264	1.13716	0.00164382	0.00154678	0.00165525
YDL069C	CBS1	687	0.16119	0.15899	0.191908	0.000234629	0.000231427	0.000279342
YKL049C	CSE4	687	0.674507	0.667468	1.01518	0.000981815	0.000971569	0.00147769
YDR486C	VPS60	687	1.06279	1.1653	0.719703	0.00154701	0.00169622	0.0010476
YHR071W	PCL5	687	0.347218	0.380834	0.391979	0.000505412	0.000554344	0.000570566
YNL038W	GPI15	687	0.190872	0.213254	0.238267	0.000277834	0.000310413	0.000346822
YOR283W	YOR283W	690	1.09054	1.09979	1.44744	0.0015805	0.0015939	0.00209774
YOL102C	TPT1	690	0.930031	0.984948	1.07463	0.00134787	0.00142746	0.00155743
YLL033W	IRC19	690	0.239184	0.271834	0.436591	0.000346643	0.000393963	0.00063274
YDR183W	PLP1	690	0.602118	0.689272	0.643111	0.000872635	0.000998945	0.000932045
YLR168C	UPS2	690	0.336098	0.399728	0.461036	0.000487098	0.000579316	0.000668169
YHR038W	RRF1	690	0.122447	0.147004	0.161354	0.000177459	0.000213049	0.000233847
YER002W	NOP16	693	1.11723	1.07638	1.63222	0.00161217	0.00155321	0.00235529
YEL072W	RMD6	693	0.250337	0.243133	0.336088	0.000361237	0.000350842	0.000484976
YDR043C	NRG1	693	0.475378	0.462795	0.395477	0.000685971	0.000667814	0.000570674
YDL010W	GRX6	693	1.03703	1.0174	1.49428	0.00149644	0.0014681	0.00215625
YLR298C	YHC1	693	0.484901	0.475958	0.754795	0.000699712	0.000686808	0.00108917
YIL118W	RHO3	693	0.446928	0.467894	0.521097	0.000644918	0.000675172	0.000751943
YBR111C	YSA1	693	2.05641	2.21424	1.06531	0.00296741	0.00319515	0.00153724
YER004W	FMP52	693	1.38372	1.55985	1.25516	0.0019967	0.00225086	0.0018112
YOL149W	DCP1	693	0.621643	0.703397	0.889194	0.000897032	0.001015	0.00128311
YHR122W	CIA2	693	0.527446	0.647425	0.741093	0.000761106	0.000934235	0.0010694
YOR077W	RTS2	696	1.43884	1.21202	1.83142	0.0020673	0.0017414	0.00263136
YBL038W	MRPL16	696	0.497268	0.505852	0.495171	0.000714466	0.000726799	0.000711453
YER163C	GCG1	696	0.692953	0.728746	0.460075	0.000995622	0.00104705	0.000661027
YBR261C	TAE1	696	1.68617	1.92667	1.17511	0.00242266	0.00276821	0.00168838
YKL002W	DID4	696	1.22426	1.40736	1.1699	0.00175899	0.00202207	0.00168089
YFR020W	YFR020W	696	0.390731	0.452858	0.504179	0.000561395	0.000650658	0.000724395
YHR008C	SOD2	699	1.89839	1.61586	1.15522	0.00271586	0.00231168	0.00165267
YGR167W	CLC1	699	2.31663	2.28696	1.63365	0.0033142	0.00327176	0.00233712
YJL148W	RPA34	699	1.19337	1.23575	1.91461	0.00170726	0.00176788	0.00273907
YPL002C	SNF8	699	0.573054	0.597505	0.709926	0.00081982	0.0008548	0.00101563
YOR125C	CAT5	699	0.527285	0.561439	0.419086	0.000754341	0.000803203	0.000599551
YLL060C	GTT2	699	0.423021	0.450611	0.522409	0.00060518	0.00064465	0.000747366
YGR235C	MIC26	699	0.656978	0.723792	0.809031	0.000939883	0.00103547	0.00115741
YOR332W	VMA4	699	3.21865	3.63865	2.07064	0.00460465	0.0052055	0.00296229
YGR271C-A	EFG1	699	0.3362	0.389427	0.553598	0.000480973	0.00055712	0.000791985
YEL057C	YEL057C	699	0.173113	0.201997	0.288649	0.000247659	0.00028898	0.000412946
YKR014C	YPT52	702	2.58465	2.43161	1.87905	0.00368184	0.00346383	0.0026767
YNL100W	MIC27	702	0.470062	0.479064	0.711525	0.000669603	0.000682427	0.00101357
YMR314W	PRE5	702	1.17312	1.20528	0.495488	0.00167111	0.00171693	0.000705824
YER010C	YER010C	702	0.97154	1.02498	0.715612	0.00138396	0.00146008	0.00101939
YLR250W	SSP120	702	0.953081	1.03857	1.12964	0.00135767	0.00147944	0.00160918
YIR038C	GTT1	702	3.31549	3.66052	2.30798	0.00472292	0.00521442	0.00328772
YJL192C	SOP4	702	0.867542	0.990349	0.592839	0.00123582	0.00141075	0.0008445
YAR028W	YAR028W	702	0.37388	0.430053	0.492217	0.000532592	0.000612612	0.000701164
YAR033W	MST28	702	0.451714	0.529722	0.631247	0.000643468	0.000754589	0.000899212
YGL051W	MST27	702	0.307767	0.451724	0.416365	0.000438414	0.000643482	0.000593113
YJR050W	ISY1	705	0.35654	0.318345	0.443423	0.00050573	0.000451554	0.000628968
YHL044W	YHL044W	705	0.376731	0.348059	0.481705	0.00053437	0.000493701	0.00068327
YDR275W	BSC2	705	0.780282	0.734582	1.05656	0.00110678	0.00104196	0.00149866
YDR412W	RRP17	705	0.923389	0.940644	1.07446	0.00130977	0.00133425	0.00152406
YAR027W	UIP3	705	0.58055	0.604226	0.564066	0.000823476	0.000857057	0.000800093
YGL020C	GET1	705	0.962177	1.06646	1.07022	0.00136479	0.00151271	0.00151804
YGL198W	YIP4	705	0.78941	0.880955	0.810952	0.00111973	0.00124958	0.00115029
Q0160	SCEI	705	0.00616247	0.00873412	0.0129825	8.74109e-06	1.23888e-05	1.84149e-05
YOR214C	SPR2	708	0.291939	0.227063	0.343953	0.000412344	0.000320711	0.00048581
YDR162C	NBP2	708	0.8518	0.716507	0.795034	0.00120311	0.00101202	0.00112293
YJR056C	YJR056C	708	0.433628	0.43302	0.496236	0.000612469	0.000611611	0.000700899
YJR099W	YUH1	708	1.63993	1.66081	1.23074	0.00231628	0.00234577	0.00173833
YPL090C	RPS6A	708	1.74243	1.86817	1.62388	0.00246106	0.00263866	0.00229362
YOL147C	PEX11	708	0.538197	0.588064	0.713744	0.000760165	0.000830598	0.00100811
YBR181C	RPS6B	708	1.26624	1.49517	1.29621	0.00178848	0.00211182	0.0018308
YKL009W	MRT4	708	0.500069	0.620102	0.463323	0.000706312	0.000875851	0.000654412
YMR188C	MRPS17	711	0.70469	0.660395	0.786881	0.000991126	0.000928826	0.00110672
YGL053W	PRM8	711	0.51321	0.493229	0.62442	0.000721815	0.000693711	0.000878228
YMR134W	ERG29	711	0.540762	0.535098	0.877034	0.000760566	0.000752599	0.00123352
YFR043C	IRC6	711	0.305922	0.311399	0.350741	0.000430271	0.000437973	0.000493306
YBR070C	ALG14	711	0.486692	0.526088	0.553777	0.000684517	0.000739927	0.000778871
YNR057C	BIO4	711	0.428472	0.464257	0.489171	0.000602633	0.000652963	0.000688005
YGR024C	THG1	711	0.26711	0.291591	0.242623	0.000375682	0.000410114	0.000341243
YDR533C	HSP31	711	1.55879	1.77761	1.52964	0.00219239	0.00250015	0.00215139
YOL110W	SHR5	711	0.625802	0.732252	0.683859	0.000880172	0.00102989	0.000961828
YOR391C	HSP33	711	0.518271	0.64248	0.600882	0.000728933	0.000903628	0.000845122
YHR185C	PFS1	711	0.145565	0.227983	0.406348	0.000204733	0.000320651	0.000571516
YPL280W	HSP32	711	0.375771	0.770482	0.329928	0.00052851	0.00108366	0.000464034
YLR390W-A	CCW14	714	4.07224	3.35467	3.13135	0.00570342	0.00469841	0.00438565
YDL059C	RAD59	714	0.789012	0.736892	0.792388	0.00110506	0.00103206	0.00110979
YMR156C	TPP1	714	0.47252	0.449175	0.673255	0.000661793	0.000629096	0.000942934
YJL121C	RPE1	714	1.98576	1.92347	0.685427	0.00278118	0.00269394	0.000959982
YDR383C	NKP1	714	0.60049	0.607244	0.939473	0.000841022	0.000850482	0.00131579
YHR013C	ARD1	714	1.13719	1.16842	1.10086	0.0015927	0.00163644	0.00154182
YPL213W	LEA1	714	0.391264	0.404876	0.55101	0.000547989	0.000567054	0.000771723
YBR256C	RIB5	714	0.876391	0.930292	0.548327	0.00122744	0.00130293	0.000767965
YJL063C	MRPL8	714	0.642763	0.700872	0.547136	0.000900228	0.000981613	0.000766296
YNL099C	OCA1	714	0.534729	0.588892	0.619492	0.00074892	0.000824779	0.000867636
YOR126C	IAH1	714	0.765405	0.847724	1.14027	0.001072	0.00118729	0.00159702
YKL096W	CWP1	717	0.87853	0.770704	1.01251	0.00122529	0.0010749	0.00141215
YGR036C	CAX4	717	0.503052	0.480441	0.603475	0.000701607	0.000670071	0.000841667
YHR140W	YHR140W	717	0.67062	0.64169	0.809947	0.000935314	0.000894965	0.00112963
YGR033C	TIM21	717	0.552526	0.579202	0.691344	0.000770607	0.000807813	0.000964218
YMR063W	RIM9	717	0.499504	0.541331	0.905481	0.000696658	0.000754994	0.00126287
YJR135C	MCM22	717	0.261311	0.291127	0.326227	0.00036445	0.000406035	0.000454989
YFL031W	HAC1	717	0.448718	0.502707	0.720402	0.000625828	0.000701126	0.00100475
YDR410C	STE14	717	0.328599	0.381716	0.38549	0.000458297	0.000532379	0.000537643
YGR247W	CPD1	717	0.702106	0.829117	0.581213	0.000979228	0.00115637	0.000810617
YCR007C	YCR007C	717	0.214886	0.25381	0.299303	0.000299702	0.000353989	0.000417438
YER148W	SPT15	720	1.36129	1.2709	0.986415	0.00189068	0.00176513	0.00137002
YLR025W	SNF7	720	3.59203	3.42734	2.79667	0.00498892	0.0047602	0.00388426
YOL142W	RRP40	720	0.519594	0.591635	0.76432	0.000721658	0.000821716	0.00106156
YNL129W	NRK1	720	0.970014	1.1263	0.939133	0.00134724	0.0015643	0.00130435
YNL178W	RPS3	720	1.16419	1.42033	0.433525	0.00161693	0.00197269	0.000602118
YLR411W	CTR3	723	0.284454	0.239675	0.269081	0.000393435	0.000331501	0.000372173
YDR196C	CAB5	723	0.701622	0.644455	0.820163	0.000970432	0.000891363	0.00113439
YGR136W	LSB1	723	1.42764	1.31767	1.15978	0.00197461	0.00182251	0.00160413
YGL250W	RMR1	723	0.727637	0.754102	0.881403	0.00100641	0.00104302	0.00121909
YPL024W	RMI1	723	0.272902	0.301391	0.29931	0.000377458	0.000416862	0.000413983
YBL041W	PRE7	723	0.952816	1.07675	1.05153	0.00131786	0.00148928	0.00145439
YLR376C	PSY3	726	0.707901	0.608422	0.732231	0.00097507	0.000838047	0.00100858
YGR057C	LST7	726	0.327791	0.282016	0.334032	0.000451503	0.000388452	0.0004601
YGR075C	PRP38	726	0.332285	0.295884	0.483021	0.000457693	0.000407554	0.000665319
YOR305W	RRG7	726	0.227281	0.20343	0.327204	0.000313059	0.000280207	0.000450695
YPL065W	VPS28	726	0.431489	0.440196	0.450928	0.000594338	0.000606331	0.000621113
YOR358W	HAP5	726	0.668077	0.687661	0.697546	0.000920216	0.000947191	0.000960807
YDR538W	PAD1	726	0.58354	0.60429	0.633509	0.000803774	0.000832355	0.000872602
YHR127W	YHR127W	729	0.558373	0.561088	0.668232	0.000765944	0.000769667	0.000916643
YOR284W	HUA2	729	0.417297	0.42134	0.33045	0.000572424	0.00057797	0.000453292
YGR267C	FOL2	729	1.54856	1.61499	1.00944	0.00212423	0.00221535	0.0013847
YHR049W	FSH1	729	0.671446	0.729884	0.665023	0.00092105	0.00100121	0.00091224
YER174C	GRX4	732	0.665681	0.619301	0.799333	0.0009094	0.000846039	0.00109199
YLR301W	HRI1	732	2.33679	2.32982	1.1102	0.00319233	0.00318281	0.00151667
YPL078C	ATP4	732	1.46452	1.49869	1.26078	0.00200071	0.00204739	0.00172237
YER120W	SCS2	732	1.96858	2.03922	1.75117	0.00268931	0.00278582	0.0023923
YLR078C	BOS1	732	0.516508	0.543975	0.523127	0.000705612	0.000743135	0.000714654
YBR153W	RIB7	732	0.393001	0.425887	0.600069	0.000536887	0.000581813	0.000819766
YKL154W	SRP102	732	0.47207	0.512327	0.582182	0.000644905	0.0006999	0.000795331
YIR030C	DCG1	732	0.735294	0.801403	0.911637	0.0010045	0.00109481	0.00124541
YPL129W	TAF14	732	0.760763	0.831252	0.860083	0.00103929	0.00113559	0.00117498
YJR024C	MDE1	732	1.16412	1.28436	1.08508	0.00159033	0.00175459	0.00148236
YGL076C	RPL7A	732	1.37181	1.5705	0.590659	0.00187406	0.0021455	0.000806911
YPL198W	RPL7B	732	0.465943	1.29096	0.73869	0.000636534	0.0017636	0.00100914
YOL028C	YAP7	735	1.0211	0.790188	1.25207	0.00138925	0.00107509	0.00170349
YPL027W	SMA1	735	0.315925	0.299263	0.462757	0.000429829	0.000407161	0.000629602
YIR018W	YAP5	735	0.207971	0.203041	0.274608	0.000282953	0.000276246	0.000373616
YML064C	TEM1	735	0.480192	0.474696	0.617062	0.000653323	0.000645845	0.00083954
YBR107C	IML3	735	0.430647	0.427162	0.535637	0.000585914	0.000581172	0.000728758
YGL098W	USE1	735	0.917868	0.920177	1.01816	0.0012488	0.00125194	0.00138525
YIL139C	REV7	735	0.406439	0.453572	0.479308	0.000552978	0.000617105	0.00065212
YPR016C	TIF6	735	1.08171	1.30736	1.27918	0.00147172	0.00177872	0.00174038
YOL032W	OPI10	738	0.511504	0.429252	0.503017	0.000693095	0.000581642	0.000681595
YNL200C	YNL200C	738	1.90031	1.70522	1.48999	0.00257495	0.00231059	0.00201896
YAL049C	AIM2	738	1.14427	1.12017	1.18998	0.00155051	0.00151785	0.00161244
YKR091W	SRL3	738	0.313001	0.326077	0.377793	0.000424121	0.000441838	0.000511914
YHR044C	DOG1	738	0.652822	0.703098	0.558385	0.000884583	0.000952707	0.00075662
YDR174W	HMO1	738	0.588548	0.640168	0.966351	0.00079749	0.000867436	0.00130942
YGR195W	SKI6	738	0.481328	0.532972	0.545912	0.000652206	0.000722185	0.000739718
YKL130C	SHE2	738	0.372109	0.41869	0.682939	0.000504212	0.000567331	0.000925392
YNL024C	YNL024C	738	0.398872	0.467367	0.606708	0.000540477	0.000633288	0.000822097
YHR043C	DOG2	738	2.52726	2.96629	0.70289	0.00342448	0.00401936	0.000952426
YCR004C	YCP4	741	4.26598	3.77463	2.11506	0.00575706	0.00509397	0.00285433
YLL038C	ENT4	741	0.640405	0.587083	1.11145	0.000864244	0.000792285	0.00149993
YKL152C	GPM1	741	4.10953	3.98681	0.535698	0.00554593	0.00538031	0.000722939
YGL061C	DUO1	741	0.632351	0.634166	0.988134	0.000853375	0.000855824	0.00133351
YPR015C	YPR015C	741	0.364523	0.378865	0.682862	0.000491934	0.000511288	0.000921541
YJR113C	RSM7	741	0.4041	0.43779	0.427547	0.000545345	0.00059081	0.000576987
YML113W	DAT1	744	0.744045	0.648252	0.817531	0.00100006	0.000871307	0.00109883
YOR213C	SAS5	744	0.386655	0.395827	0.433252	0.000519698	0.000532026	0.000582328
YDR050C	TPI1	744	3.20393	3.39103	1.67057	0.00430636	0.00455784	0.00224539
YGR172C	YIP1	744	0.74879	0.79525	1.00482	0.00100644	0.00106888	0.00135056
YLL046C	RNP1	747	0.305484	0.153251	0.316705	0.000408948	0.000205156	0.000423969
YNR009W	NRM1	747	0.232899	0.223853	0.374098	0.000311779	0.00029967	0.000500801
YER039C	HVG1	747	0.605623	0.589952	0.766183	0.00081074	0.000789762	0.00102568
YMR038C	CCS1	747	1.25116	1.27112	0.98166	0.00167491	0.00170164	0.00131414
YHR163W	SOL3	747	1.5735	1.67174	1.15045	0.00210643	0.00223793	0.00154009
YDL202W	MRPL11	747	0.366557	0.393911	0.384741	0.000490705	0.000527324	0.000515048
YGR001C	AML1	747	0.843955	0.942582	0.827103	0.00112979	0.00126182	0.00110723
YOL154W	ZPS1	747	0.931499	1.04605	1.18094	0.00124699	0.00140033	0.00158091
YKR041W	YKR041W	750	0.878305	0.710019	1.25511	0.00117107	0.000946692	0.00167348
YLL027W	ISA1	750	0.545127	0.468672	0.622779	0.000726836	0.000624896	0.000830372
YCR076C	FUB1	750	1.16384	1.04623	1.36166	0.00155178	0.00139497	0.00181554
YLR052W	IES3	750	0.258204	0.244906	0.346732	0.000344272	0.000326542	0.000462309
YJL035C	TAD2	750	0.827703	0.803023	1.02249	0.0011036	0.0010707	0.00136331
YGL240W	DOC1	750	0.932774	0.926141	1.1864	0.0012437	0.00123486	0.00158187
YIL053W	GPP1	750	0.397206	0.398985	0.378692	0.000529607	0.00053198	0.000504922
YER100W	UBC6	750	0.923597	0.985085	1.2998	0.00123146	0.00131345	0.00173307
YIR001C	SGN1	750	1.0996	1.18032	1.03582	0.00146613	0.00157377	0.00138109
YGR158C	MTR3	750	0.586736	0.62993	0.777365	0.000782315	0.000839907	0.00103649
YKL099C	UTP11	750	0.511315	0.549153	0.727579	0.000681754	0.000732204	0.000970105
YML092C	PRE8	750	0.836215	0.904213	1.43115	0.00111495	0.00120562	0.0019082
YER062C	GPP2	750	1.61117	1.74561	0.938651	0.00214822	0.00232748	0.00125153
YPR143W	RRP15	750	0.720616	0.792212	0.617164	0.000960821	0.00105628	0.000822885
YLR022C	SDO1	750	0.314684	0.368479	0.423522	0.000419578	0.000491305	0.000564696
YOR010C	TIR2	753	0.956295	0.766023	0.942771	0.00126998	0.00101729	0.00125202
YLR126C	YLR126C	753	1.39653	1.30402	0.757791	0.00185462	0.00173177	0.00100636
YGR006W	PRP18	753	0.426517	0.406687	0.701198	0.000566424	0.000540089	0.000931206
YNL151C	RPC31	753	1.10285	1.06925	1.30981	0.00146461	0.00141999	0.00173945
YJL066C	MPM1	756	0.76742	0.68162	0.633644	0.00101511	0.000901614	0.000838154
YGR214W	RPS0A	756	2.18321	2.3342	1.4977	0.00288784	0.00308756	0.00198109
YLR048W	RPS0B	756	1.53686	1.7109	1.23592	0.00203289	0.0022631	0.00163482
YPR158W	CUR1	756	0.345441	0.39043	0.336852	0.000456933	0.000516441	0.000445571
YLR186W	EMG1	756	0.448195	0.527114	0.534306	0.000592851	0.000697241	0.000706755
YGL011C	SCL1	756	1.25387	1.48709	1.12658	0.00165856	0.00196705	0.00149019
YPL159C	PET20	759	0.462185	0.417556	0.60308	0.000608939	0.00055014	0.000794572
YPL124W	SPC29	759	0.35895	0.355438	0.487571	0.000472925	0.000468298	0.000642386
YIL049W	DFG10	759	0.341422	0.347231	0.454881	0.000449831	0.000457485	0.000599316
YLR312W-A	MRPL15	759	0.25885	0.270465	0.333702	0.00034104	0.000356344	0.00043966
YKL207W	EMC3	759	0.908436	1.10644	0.996217	0.00119689	0.00145777	0.00131254
YER153C	PET122	762	1.26521	1.04359	1.73862	0.00166038	0.00136953	0.00228165
YNL148C	ALF1	762	3.3167	3.04068	2.72751	0.00435262	0.00399039	0.00357941
YLR194C	YLR194C	762	0.338977	0.327262	0.471729	0.000444852	0.000429477	0.000619067
YOL038W	PRE6	762	1.51286	1.49796	1.89734	0.00198539	0.00196583	0.00248995
YLR165C	PUS5	762	0.398928	0.399396	0.490874	0.000523528	0.000524142	0.000644192
YLR093C	NYV1	762	0.618812	0.626348	0.686489	0.00081209	0.000821979	0.000900904
YGL123W	RPS2	762	2.08094	2.12386	1.10853	0.00273089	0.00278722	0.00145476
YIR035C	YIR035C	762	0.87289	0.893283	0.870921	0.00114552	0.00117229	0.00114294
YFL045C	SEC53	762	2.3549	2.4103	2.52931	0.00309041	0.00316313	0.00331931
YOR004W	UTP23	762	0.583717	0.663674	1.05649	0.000766033	0.000870963	0.00138647
YER011W	TIR1	762	1.87417	2.32687	1.50107	0.00245954	0.00305363	0.00196991
YGR248W	SOL4	765	3.15851	2.71276	2.10649	0.00412877	0.00354609	0.00275358
YAL014C	SYN8	765	0.477677	0.467366	0.485993	0.000624415	0.000610936	0.000635285
YBR157C	ICS2	765	0.303592	0.305838	0.432453	0.000396852	0.000399789	0.000565298
YNL314W	DAL82	765	0.359482	0.362657	0.375111	0.000469912	0.000474061	0.000490341
YMR157C	AIM36	765	0.520175	0.568204	0.610167	0.000679967	0.00074275	0.000797604
YIL018W	RPL2B	765	1.63353	1.84114	1.23055	0.00213534	0.00240671	0.00160856
YML063W	RPS1B	765	1.19547	1.37871	0.590517	0.00156271	0.00180223	0.000771917
YLR441C	RPS1A	765	1.27833	1.47487	0.887054	0.00167101	0.00192794	0.00115955
YFR031C-A	RPL2A	765	1.53574	1.82826	1.2541	0.0020075	0.00238988	0.00163935
YOR152C	YOR152C	768	0.559372	0.451429	0.605105	0.000728349	0.000587798	0.000787897
YKL040C	NFU1	768	0.610803	0.557874	0.590431	0.000795316	0.000726399	0.00076879
YMR200W	ROT1	768	0.860612	0.839221	1.11198	0.00112059	0.00109274	0.00144789
YCL005W	LDB16	768	0.387153	0.399902	0.530554	0.000504105	0.000520706	0.000690826
YHL033C	RPL8A	768	0.481053	0.54774	0.345009	0.000626371	0.000713203	0.000449231
YEL051W	VMA8	768	1.85131	2.12507	1.20294	0.00241056	0.00276702	0.00156632
YLL045C	RPL8B	768	1.85398	2.13739	1.14417	0.00241404	0.00278306	0.00148981
YPR060C	ARO7	768	0.339724	0.404451	0.55944	0.000442348	0.000526629	0.000728437
YBL043W	ECM13	771	0.234486	0.177413	0.22277	0.000304132	0.000230107	0.000288937
YOR060C	SLD7	771	0.543475	0.422928	0.849381	0.000704896	0.000548545	0.00110166
YBL036C	YBL036C	771	2.1117	2.14941	2.55092	0.00273891	0.00278782	0.00330859
YIL064W	EFM4	771	0.883609	0.990568	1.53704	0.00114606	0.00128478	0.00199356
YPL127C	HHO1	774	1.69892	1.55904	1.27515	0.00219499	0.00201426	0.00164748
YMR193W	MRPL24	774	0.439566	0.415103	0.560531	0.000567915	0.000536309	0.0007242
YBR088C	POL30	774	0.620843	0.597189	0.954459	0.000802123	0.000771562	0.00123315
YOR039W	CKB2	774	1.61491	1.56637	1.05644	0.00208645	0.00202373	0.00136491
YGR135W	PRE9	774	1.47898	1.61881	1.34057	0.00191083	0.00209149	0.001732
YCR059C	YIH1	774	0.776491	0.855362	0.578617	0.00100322	0.00110512	0.000747567
YOR095C	RKI1	774	0.437681	0.490331	0.551037	0.00056548	0.000633502	0.000711934
YCL047C	POF1	774	0.4803	0.574918	0.659691	0.000620543	0.000742788	0.000852314
YCL010C	SGF29	777	1.86912	1.53691	2.44178	0.00240555	0.001978	0.00314257
YAL009W	SPO7	777	0.793773	0.741969	0.943174	0.00102159	0.000954915	0.00121387
YLR323C	CWC24	777	0.652906	0.685884	0.59648	0.000840291	0.000882734	0.00076767
YPL163C	SVS1	780	1.82768	1.69716	1.99436	0.00234318	0.00217584	0.00255687
YLR201C	COQ9	780	0.909653	0.869567	0.952017	0.00116622	0.00111483	0.00122054
YGR253C	PUP2	780	1.17085	1.16502	0.886862	0.00150109	0.00149361	0.001137
YCR075C	ERS1	780	0.502173	0.563216	0.454398	0.000643812	0.000722072	0.000582561
YNL195C	YNL195C	783	0.642368	0.516048	0.562504	0.000820394	0.000659066	0.000718396
YDL087C	LUC7	783	0.51018	0.463478	0.778726	0.000651571	0.000591926	0.000994542
YBL064C	PRX1	783	2.30777	2.1182	1.00745	0.00294734	0.00270524	0.00128665
YAL027W	SAW1	783	0.340471	0.331697	0.346402	0.000434829	0.000423624	0.000442403
YHR167W	THP2	783	0.460113	0.448825	0.707685	0.000587629	0.000573213	0.000903812
YOR157C	PUP1	783	1.53516	1.55213	1.0889	0.00196061	0.00198229	0.00139067
YGR207C	CIR1	783	0.667306	0.686576	0.875128	0.000852243	0.000876853	0.00111766
YPR167C	MET16	783	0.284964	0.297746	0.303438	0.000363939	0.000380263	0.000387533
YIL020C	HIS6	783	0.92592	0.97848	1.47485	0.00118253	0.00124965	0.00188359
YDR428C	BNA7	783	0.867585	0.924453	1.18543	0.00110803	0.00118065	0.00151396
YLR285W	NNT1	783	1.18467	1.27683	1.38961	0.00151299	0.00163069	0.00177472
YGR262C	BUD32	783	0.683832	0.775885	1.07516	0.000873348	0.000990913	0.00137313
YER126C	NSA2	783	0.373972	0.446817	0.682025	0.000477614	0.000570647	0.000871041
YGR120C	COG2	786	0.390302	0.402173	0.3549	0.000496568	0.000511671	0.000451527
YPL246C	RBD2	786	1.01891	1.05807	1.36263	0.00129632	0.00134614	0.00173363
YHR203C	RPS4B	786	1.31199	1.50586	1.38485	0.0016692	0.00191585	0.0017619
YJR145C	RPS4A	786	1.47657	1.69495	1.29483	0.00187858	0.00215642	0.00164737
YGR161C	RTS3	789	0.743151	0.656599	0.680169	0.000941889	0.000832192	0.000862065
YDR405W	MRP20	789	0.468372	0.470081	0.525283	0.000593628	0.000595793	0.000665758
YLR414C	PUN1	789	0.465593	0.470227	0.668238	0.000590105	0.000595979	0.000846943
YIR036C	IRC24	789	2.13264	2.16525	0.750089	0.00270296	0.0027443	0.000950684
YIL093C	RSM25	792	0.455308	0.450436	0.521737	0.000574884	0.000568732	0.000658759
YKR006C	MRPL13	792	0.502184	0.528606	0.487056	0.000634071	0.000667432	0.00061497
YLR329W	REC102	792	0.336111	0.384555	0.503331	0.000424383	0.000485549	0.000635519
YNL246W	VPS75	795	1.36651	1.29344	1.56443	0.00171888	0.00162697	0.00196783
YLR102C	APC9	795	0.871082	0.8396	0.869499	0.0010957	0.0010561	0.00109371
YGL237C	HAP2	795	0.633253	0.619411	0.780722	0.000796545	0.000779134	0.00098204
YOR220W	RCN2	795	0.57198	0.571055	0.694316	0.000719471	0.000718308	0.000873354
YDR152W	GIR2	795	0.908403	0.924528	0.946545	0.00114264	0.00116293	0.00119062
YLR192C	HCR1	795	2.55062	2.73671	2.2924	0.00320833	0.00344241	0.00288352
YGR106C	VOA1	795	1.41649	1.62692	1.43333	0.00178175	0.00204644	0.00180293
YCR009C	RVS161	795	0.800343	0.956701	1.3985	0.00100672	0.0012034	0.00175912
YDL111C	RRP42	795	0.455286	0.581705	0.556659	0.000572686	0.000731704	0.0007002
YLL041C	SDH2	798	1.12227	0.689415	1.23608	0.00140635	0.000863928	0.00154898
YFR050C	PRE4	798	1.28686	1.23936	1.58485	0.00161261	0.00155308	0.00198602
YIL070C	MAM33	798	0.267207	0.265034	0.260905	0.000334846	0.000332122	0.000326948
YOR280C	FSH3	798	1.37236	1.39952	1.7959	0.00171975	0.00175378	0.0022505
YDL043C	PRP11	798	0.44289	0.453342	0.610931	0.000555	0.000568098	0.000765577
YGL174W	BUD13	798	0.580803	0.597294	0.548243	0.000727823	0.000748489	0.000687022
YJR101W	RSM26	798	0.396414	0.447715	0.377367	0.000496759	0.000561046	0.000472891
YER177W	BMH1	801	3.86359	3.40118	3.16016	0.00482346	0.00424617	0.00394527
YEL019C	MMS21	801	0.624056	0.567114	0.978092	0.000779096	0.000708007	0.00122109
YMR226C	YMR226C	801	2.94104	2.88332	2.6274	0.00367171	0.00359965	0.00328015
YPR183W	DPM1	801	2.17833	2.28841	2.49243	0.00271952	0.00285694	0.00311165
YKL206C	ADD66	801	0.746195	0.795767	1.02255	0.000931579	0.000993467	0.00127659
YER180C	ISC10	801	0.265661	0.289144	0.371391	0.000331661	0.000360979	0.000463659
YDL049C	KNH1	804	0.308772	0.292031	0.388619	0.000384045	0.000363222	0.000483357
YOR062C	YOR062C	804	0.256791	0.244851	0.426716	0.000319391	0.000304541	0.000530741
YPR009W	SUT2	804	0.210765	0.204879	0.301678	0.000262146	0.000254825	0.000375222
YHR200W	RPN10	804	1.09791	1.13009	1.23357	0.00136556	0.00140559	0.00153429
YOR115C	TRS33	804	0.834698	0.878338	0.392282	0.00103818	0.00109246	0.000487913
YPR134W	MSS18	804	0.458887	0.484656	0.570504	0.000570755	0.000602806	0.000709583
YKL007W	CAP1	804	1.4218	1.55569	1.50158	0.00176841	0.00193494	0.00186763
YKR034W	DAL80	807	0.870078	0.682278	0.757693	0.00107816	0.00084545	0.0009389
YAL039C	CYC3	807	0.779234	0.766769	0.658361	0.000965594	0.000950147	0.000815813
YHR134W	WSS1	807	0.744209	0.735328	1.07146	0.000922192	0.000911187	0.00132771
YJR144W	MGM101	807	0.915405	0.923991	1.04303	0.00113433	0.00114497	0.00129248
YGR220C	MRPL9	807	0.38655	0.394249	0.40158	0.000478996	0.000488537	0.000497621
YLR059C	REX2	807	1.0535	1.09556	1.10179	0.00130545	0.00135757	0.00136529
YPL241C	CIN2	807	0.325575	0.350175	0.21863	0.000403439	0.000433922	0.000270917
YLR128W	DCN1	807	0.755728	0.816958	0.868969	0.000936466	0.00101234	0.00107679
YIL011W	TIR3	807	3.37623	3.78913	3.17563	0.00418368	0.00469532	0.0039351
YNR020C	ATP23	810	1.48157	1.33391	1.63258	0.00182909	0.0016468	0.00201553
YLR046C	YLR046C	810	0.733586	0.719008	0.998525	0.000905662	0.000887664	0.00123275
YBL095W	YBL095W	810	0.471467	0.554304	1.02371	0.000582058	0.000684326	0.00126383
YNL108C	YNL108C	810	0.689101	0.859314	0.996895	0.000850741	0.00106088	0.00123073
YOR180C	DCI1	813	0.354019	0.322167	0.428178	0.000435448	0.000396269	0.000526665
YJL210W	PEX2	813	0.590635	0.570218	0.639178	0.000726488	0.000701375	0.000786196
YGR042W	YGR042W	813	0.454834	0.451731	0.577287	0.000559451	0.000555635	0.000710071
YJL178C	ATG27	813	0.921538	0.960596	1.04819	0.0011335	0.00118154	0.00128928
YKL208W	CBT1	813	0.568716	0.596952	0.712956	0.000699528	0.000734259	0.000876944
YOL009C	MDM12	813	0.349145	0.367808	0.419871	0.000429453	0.000452409	0.000516446
YKR043C	SHB17	813	1.9035	2.06034	2.05626	0.00234133	0.00253424	0.00252922
YGR280C	PXR1	813	0.785482	0.976808	1.45413	0.000966152	0.00120149	0.0017886
YGR152C	RSR1	816	1.04059	1.04331	1.63804	0.00127523	0.00127857	0.0020074
YGL154C	LYS5	816	0.467405	0.523436	0.458133	0.0005728	0.000641466	0.000561437
YLR243W	GPN3	816	0.381741	0.436558	0.722553	0.00046782	0.000534998	0.000885481
YDR099W	BMH2	819	3.64131	2.91552	2.14569	0.00444604	0.00355986	0.00261989
YPL196W	OXR1	819	0.647789	0.668266	0.650385	0.000790951	0.000815954	0.000794121
YKR030W	GMH1	819	0.42693	0.441632	0.521267	0.000521282	0.000539234	0.000636467
YLR150W	STM1	819	2.785	2.90948	1.57543	0.00340049	0.00355247	0.0019236
YML105C	SEC65	819	1.04951	1.16461	1.16853	0.00128146	0.00142199	0.00142678
YLR064W	PER33	819	0.380421	0.424729	0.560037	0.000464494	0.000518594	0.000683805
YMR312W	ELP6	819	1.08389	1.22947	1.0027	0.00132343	0.00150118	0.0012243
YGL050W	TYW3	819	0.598829	0.690015	0.622073	0.000731171	0.000842509	0.000759552
YDL086W	YDL086W	819	2.04788	2.40296	1.34952	0.00250047	0.00293402	0.00164777
YER116C	SLX8	822	1.25776	1.07682	1.25959	0.00153012	0.00131	0.00153235
YDR272W	GLO2	822	2.29801	2.16721	2.27525	0.00279563	0.00263651	0.00276794
YNL155W	CUZ1	822	1.51865	1.5033	1.16543	0.00184751	0.00182883	0.00141779
YFR052W	RPN12	822	0.76737	0.779946	0.922359	0.00093354	0.00094884	0.00112209
YDR319C	YFT2	822	0.408006	0.414776	0.508111	0.000496357	0.000504594	0.00061814
YLR412W	BER1	822	0.480084	0.494976	0.584936	0.000584044	0.00060216	0.000711601
YOR145C	PNO1	822	0.489574	0.532373	0.650286	0.000595588	0.000647655	0.000791102
YNL312W	RFA2	822	1.09015	1.19408	0.773096	0.00132622	0.00145265	0.000940507
YBR213W	MET8	822	0.312046	0.344216	0.273992	0.000379618	0.000418754	0.000333323
YPL094C	SEC62	822	0.883072	0.983499	0.976912	0.0010743	0.00119647	0.00118846
YDR429C	TIF35	822	1.10334	1.23511	1.37629	0.00134226	0.00150256	0.00167432
YMR178W	YMR178W	822	1.20123	1.40719	1.2575	0.00146135	0.00171192	0.00152981
YKR060W	UTP30	822	0.477646	0.567909	0.542577	0.000581078	0.000690886	0.000660069
YDR503C	LPP1	822	0.468989	0.591793	0.562315	0.000570546	0.000719943	0.000684081
YCR047C	BUD23	825	1.97324	1.68671	2.30652	0.00239181	0.0020445	0.00279578
YOR278W	HEM4	825	0.466165	0.450046	0.657626	0.000565048	0.000545511	0.000797123
YAR008W	SEN34	825	1.06172	1.02777	1.23423	0.00128693	0.00124578	0.00149603
YDL051W	LHP1	825	0.557981	0.642337	0.849629	0.00067634	0.000778591	0.00102985
YDR384C	ATO3	825	0.601261	0.696663	0.835327	0.000728802	0.00084444	0.00101252
YGL096W	TOS8	828	0.512084	0.434391	0.631749	0.000618459	0.000524627	0.000762982
YLR199C	PBA1	828	0.837189	0.804034	1.13444	0.0010111	0.000971056	0.00137009
YJL174W	KRE9	828	0.807969	0.824391	1.01722	0.000975808	0.000995641	0.00122853
YER026C	CHO1	828	0.606856	0.718317	0.486883	0.000732917	0.000867533	0.000588023
YPR116W	RRG8	831	0.479032	0.454754	0.696871	0.000576453	0.000547238	0.000838594
YLR290C	YLR290C	831	0.480751	0.467749	0.694091	0.000578521	0.000562875	0.000835248
YBR165W	UBS1	831	0.338214	0.355966	0.471225	0.000406996	0.000428358	0.000567058
YOL088C	MPD2	831	0.72534	0.815364	1.15024	0.000872852	0.000981185	0.00138416
YKL095W	YJU2	834	1.02647	0.785614	1.29694	0.00123078	0.000941983	0.00155508
YKL055C	OAR1	834	0.56577	0.54585	0.857789	0.000678381	0.000654496	0.00102852
YHR192W	LNP1	834	0.659621	0.659284	0.816388	0.000790913	0.000790509	0.000978882
YDR087C	RRP1	834	0.693145	0.748182	1.54637	0.000831109	0.0008971	0.00185416
YGL019W	CKB1	834	1.31503	1.42461	1.45522	0.00157678	0.00170817	0.00174487
YBR185C	MBA1	834	0.417461	0.460937	0.499246	0.000500552	0.000552682	0.000598616
YBR146W	MRPS9	834	0.390106	0.43692	0.332961	0.000467753	0.000523885	0.000399234
YJL115W	ASF1	837	2.10828	1.85191	2.17653	0.00251885	0.00221256	0.0026004
YNL289W	PCL1	837	0.26308	0.23762	0.28532	0.000314314	0.000283895	0.000340884
YLR393W	ATP10	837	0.941314	0.871696	1.49826	0.00112463	0.00104145	0.00179003
YGL005C	COG7	837	0.65469	0.613799	0.915742	0.000782187	0.000733332	0.00109408
YML014W	TRM9	837	1.92219	1.90566	2.55841	0.00229652	0.00227677	0.00305665
YEL018W	EAF5	837	0.737239	0.732581	0.947269	0.000880812	0.000875246	0.00113174
YLL023C	POM33	837	0.770421	0.783656	1.03474	0.000920455	0.000936267	0.00123624
YBR257W	POP4	837	0.228238	0.240463	0.472333	0.000272686	0.000287292	0.000564317
YPL076W	GPI2	840	0.603871	0.567046	0.622877	0.000718895	0.000675055	0.00074152
YBR187W	GDT1	840	1.00251	0.953512	0.836428	0.00119346	0.00113513	0.000995747
YLR284C	ECI1	840	0.93613	0.911307	0.952258	0.00111444	0.00108489	0.00113364
YJL203W	PRP21	840	0.775546	0.80445	0.981155	0.000923269	0.000957679	0.00116804
YGL224C	SDT1	840	0.700716	0.78333	0.71173	0.000834185	0.000932535	0.000847297
YML041C	VPS71	840	0.151316	0.17122	0.256131	0.000180138	0.000203833	0.000304918
YHR067W	HTD2	840	0.53097	0.638281	0.675389	0.000632107	0.000759859	0.000804034
YFR027W	ECO1	843	0.995371	0.874148	1.16499	0.00118075	0.00103695	0.00138196
YDR315C	IPK1	843	0.36744	0.329554	0.411568	0.000435872	0.00039093	0.000488218
YPL033C	SRL4	843	0.385837	0.361896	0.24409	0.000457695	0.000429295	0.00028955
YDL006W	PTC1	843	1.59594	1.49823	1.6997	0.00189317	0.00177726	0.00201625
YEL009C	GCN4	843	0.280447	0.277262	0.274488	0.000332678	0.0003289	0.000325608
YNL032W	SIW14	843	1.04084	1.03359	1.0745	0.00123469	0.00122609	0.00127462
YNL252C	MRPL17	843	0.336928	0.355121	0.453575	0.000399677	0.000421259	0.000538049
YIL114C	POR2	843	0.564081	0.679953	0.674865	0.000669135	0.000806587	0.000800552
YEL005C	VAB2	846	0.433955	0.395559	0.56176	0.000512949	0.000467564	0.000664018
YHR090C	YNG2	846	0.240593	0.233231	0.390719	0.000284389	0.000275687	0.000461843
YKR025W	RPC37	846	1.28379	1.26038	1.43585	0.00151748	0.00148982	0.00169722
YHR012W	VPS29	846	1.25471	1.30408	1.24173	0.00148311	0.00154146	0.00146777
YJR096W	YJR096W	846	0.878055	0.91872	0.65303	0.00103789	0.00108596	0.000771903
YOR104W	PIN2	846	0.716027	0.775108	1.00337	0.000846368	0.000916204	0.00118602
YNR002C	ATO2	846	0.273109	0.303111	0.330028	0.000322824	0.000358287	0.000390103
YHR160C	PEX18	849	0.472489	0.405414	0.380066	0.000556524	0.00047752	0.000447663
YCR010C	ADY2	849	0.379702	0.356266	0.539427	0.000447235	0.00041963	0.000635367
YGL128C	CWC23	849	0.613649	0.580273	0.681781	0.00072279	0.000683479	0.00080304
YNL055C	POR1	849	2.77481	2.66915	2.44076	0.00326833	0.00314387	0.00287486
YKR046C	PET10	849	0.901237	0.870599	1.34345	0.00106153	0.00102544	0.0015824
YOR106W	VAM3	849	0.493042	0.477533	0.55252	0.000580733	0.000562465	0.000650789
YDL142C	CRD1	849	0.429859	0.451214	0.564857	0.000506312	0.000531465	0.00066532
YDR361C	BCP1	849	0.704732	0.764929	1.01982	0.000830073	0.000900976	0.00120121
YDR472W	TRS31	849	0.406797	0.442144	0.577875	0.000479148	0.000520783	0.000680653
YJR111C	YJR111C	849	0.407698	0.453515	0.548422	0.00048021	0.000534176	0.000645963
YPL156C	PRM4	852	0.367154	0.34213	0.494444	0.000430932	0.000401561	0.000580334
YMR087W	YMR087W	852	0.835982	0.790266	1.53426	0.000981199	0.000927542	0.00180078
YLR079W	SIC1	852	0.536862	0.529303	0.77925	0.000630119	0.000621248	0.000914613
YNL003C	PET8	852	0.592328	0.638517	0.532081	0.00069522	0.000749433	0.000624508
YOR174W	MED4	852	0.433059	0.482435	0.512725	0.000508285	0.000566238	0.00060179
YIL043C	CBR1	852	1.85504	2.13072	0.966167	0.00217728	0.00250085	0.001134
YDR106W	ARP10	852	0.281187	0.405533	0.505969	0.000330031	0.000475978	0.000593861
YMR069W	NAT4	855	0.83458	0.743743	1.30772	0.000976117	0.000869875	0.0015295
YIL050W	PCL7	855	0.283338	0.262637	0.373663	0.00033139	0.000307177	0.000437033
YLR136C	TIS11	855	0.261751	0.242995	0.519928	0.000306141	0.000284205	0.000608103
YDR116C	MRPL1	855	0.262475	0.263793	0.245821	0.000306988	0.00030853	0.00028751
YOR040W	GLO4	855	2.14461	2.20101	2.43767	0.00250832	0.00257428	0.00285108
YNL286W	CUS2	855	0.88827	0.948641	0.943178	0.00103891	0.00110952	0.00110313
YER083C	GET2	855	1.00739	1.07737	1.18497	0.00117824	0.00126008	0.00138593
YDR098C	GRX3	855	1.33526	1.49849	1.14991	0.0015617	0.00175262	0.00134492
YLR404W	FLD1	855	0.214821	0.246401	0.336426	0.000251252	0.000288189	0.000393481
YPL237W	SUI3	855	1.53308	1.77951	1.67015	0.00179308	0.0020813	0.00195339
YOR194C	TOA1	858	2.77666	2.43841	2.62975	0.00323621	0.00284197	0.00306498
YMR043W	MCM1	858	0.749121	0.663597	0.883658	0.000873101	0.000773424	0.0010299
YDR313C	PIB1	858	0.424419	0.38553	0.58959	0.000494661	0.000449335	0.000687168
YML025C	YML6	858	0.440728	0.406197	0.43559	0.000513669	0.000473424	0.00050768
YOR281C	PLP2	858	2.41196	2.33275	2.56549	0.00281114	0.00271882	0.00299008
YBR002C	RER2	858	0.546898	0.549886	0.756962	0.00063741	0.000640893	0.00088224
YDR337W	MRPS28	858	0.611022	0.622554	0.703298	0.000712147	0.000725588	0.000819695
YDL201W	TRM8	858	0.602647	0.635892	1.18861	0.000702386	0.000741132	0.00138533
YER023W	PRO3	858	3.72723	4.06842	3.21912	0.00434409	0.00474175	0.00375189
YMR149W	SWP1	858	0.991278	1.12595	1.09785	0.00115534	0.0013123	0.00127955
YPR103W	PRE2	861	2.95424	2.83207	1.85331	0.00343117	0.00328928	0.00215251
YIL034C	CAP2	861	1.5746	1.5592	1.37427	0.00182881	0.00181092	0.00159614
YBR011C	IPP1	861	3.95143	3.91515	2.67395	0.00458935	0.00454721	0.00310564
YGL057C	GEP7	861	0.306743	0.312165	0.458696	0.000356264	0.000362562	0.000532748
YGR132C	PHB1	861	0.835158	0.90332	0.835479	0.000969987	0.00104915	0.000970359
YFL034C-B	MOB2	864	0.45562	0.376069	0.666223	0.000527338	0.000435265	0.000771091
YOR036W	PEP12	864	1.2838	1.206	1.53038	0.00148588	0.00139584	0.00177128
YJR155W	AAD10	864	0.672005	0.668304	0.990078	0.000777784	0.0007735	0.00114592
YPL117C	IDI1	864	0.834526	0.840874	1.24112	0.000965887	0.000973233	0.00143649
YPR093C	ASR1	864	0.578019	0.599939	0.685922	0.000669003	0.000694374	0.000793891
YOR362C	PRE10	864	1.40192	1.50174	1.64864	0.0016226	0.00173812	0.00190815
YGR147C	NAT2	864	0.597742	0.642428	0.688165	0.000691831	0.000743551	0.000796487
YGR239C	PEX21	864	0.225924	0.251255	0.261041	0.000261486	0.000290804	0.00030213
YGL221C	NIF3	864	1.35848	1.51169	1.4305	0.00157232	0.00174964	0.00165567
YFL028C	CAF16	867	1.339	1.32223	1.63661	0.00154441	0.00152507	0.00188767
YAL034W-A	MTW1	867	0.963042	0.954439	1.46706	0.00111077	0.00110085	0.00169212
YDR284C	DPP1	867	1.41445	1.49363	1.15235	0.00163143	0.00172276	0.00132912
YGL232W	TAN1	867	0.830712	0.942498	0.602843	0.000958145	0.00108708	0.000695321
YOL080C	REX4	867	0.493992	0.56287	0.583774	0.000569771	0.000649215	0.000673326
YNL159C	ASI2	867	0.539222	0.647397	0.720538	0.00062194	0.00074671	0.00083107
YLR132C	USB1	870	0.497236	0.509452	0.558937	0.000571536	0.000585578	0.000642457
YGR205W	TDA10	870	1.61841	1.72087	1.43196	0.00186024	0.00197802	0.00164593
YPL232W	SSO1	870	0.955793	1.0303	1.1781	0.00109861	0.00118426	0.00135413
YOR311C	DGK1	870	0.557246	0.605575	0.737148	0.000640512	0.000696063	0.000847297
YBR101C	FES1	870	0.408263	0.451277	0.664072	0.000469267	0.00051871	0.000763301
YNL075W	IMP4	870	0.4788	0.53381	0.689438	0.000550344	0.000613575	0.000792457
YNR064C	YNR064C	870	0.80665	0.940918	1.05693	0.000927184	0.00108152	0.00121486
YBR152W	SPP381	873	0.652795	0.523434	0.925398	0.00074776	0.00059958	0.00106002
YHR014W	SPO13	873	0.280069	0.246875	0.328663	0.000320812	0.000282789	0.000376475
YOR344C	TYE7	873	0.625247	0.576116	0.720721	0.000716205	0.000659927	0.000825568
YKR055W	RHO4	873	0.610172	0.600526	0.952227	0.000698937	0.000687888	0.00109075
YHR209W	CRG1	873	0.803096	0.791473	0.938121	0.000919926	0.000906613	0.00107459
YDL129W	YDL129W	873	0.400598	0.410498	0.553773	0.000458875	0.000470215	0.000634333
YHR133C	NSG1	873	0.835434	0.888966	0.663835	0.000956969	0.00101829	0.000760407
YLR351C	NIT3	873	1.56938	1.67372	1.60413	0.00179768	0.00191721	0.00183749
YDR130C	FIN1	873	0.284572	0.314082	0.470469	0.000325971	0.000359773	0.000538911
YOL077C	BRX1	873	0.715332	0.797944	1.39887	0.000819395	0.000914025	0.00160238
YLR003C	CMS1	873	0.436817	0.506167	0.718432	0.000500363	0.000579802	0.000822946
YNL202W	SPS19	876	2.06463	1.73127	1.79229	0.00235688	0.00197634	0.002046
YMR039C	SUB1	876	1.58835	1.50741	1.61754	0.00181318	0.00172078	0.0018465
YKL052C	ASK1	876	0.380697	0.372071	0.563141	0.000434586	0.000424739	0.000642855
YOR223W	DSC3	876	1.25686	1.25163	1.78259	0.00143477	0.0014288	0.00203492
YBL050W	SEC17	876	1.01465	1.02803	1.29872	0.00115827	0.00117355	0.00148256
YJR088C	EMC2	876	1.93607	1.97042	2.22013	0.00221012	0.00224933	0.00253439
YDR287W	INM2	876	2.08798	2.13757	1.83892	0.00238354	0.00244015	0.00209922
YNL232W	CSL4	876	1.02852	1.07005	1.30784	0.0011741	0.00122152	0.00149297
YPL052W	OAZ1	876	0.141442	0.147531	0.17749	0.000161464	0.000168414	0.000202614
YDR237W	MRPL7	876	0.562623	0.59275	0.4604	0.000642264	0.000676655	0.000525571
YOR130C	ORT1	876	0.548828	0.589173	0.681376	0.000626516	0.000672572	0.000777827
YPL068C	YPL068C	879	0.325036	0.311102	0.452019	0.000369779	0.000353927	0.000514242
YLR091W	GEP5	879	0.724088	0.707261	0.795726	0.000823763	0.00080462	0.000905263
YOL093W	TRM10	879	0.937339	0.936121	1.21843	0.00106637	0.00106498	0.00138616
YPR069C	SPE3	879	2.27007	2.37868	1.78717	0.00258256	0.00270612	0.00203318
YJL185C	ATG36	879	0.513572	0.551553	0.459132	0.000584269	0.000627478	0.000522334
YGR222W	PET54	879	0.27848	0.300418	0.364106	0.000316814	0.000341772	0.000414228
YOL001W	PHO80	879	0.377443	0.407472	0.423264	0.0004294	0.000463563	0.000481529
YHR062C	RPP1	879	0.529301	0.614359	0.72596	0.000602163	0.000698929	0.000825893
YIL003W	CFD1	879	0.576481	0.676289	0.896154	0.000655837	0.000769385	0.00101952
YPR005C	HAL1	882	0.482871	0.425449	0.648986	0.000547473	0.000482369	0.000735812
YDR184C	ATC1	882	0.351475	0.3225	0.500719	0.000398498	0.000365646	0.000567709
YPR199C	ARR1	882	0.727441	0.687205	0.858278	0.000824763	0.000779144	0.000973104
YHL034C	SBP1	882	4.20662	4.10072	3.30665	0.00476942	0.00464934	0.00374903
YDL076C	RXT3	882	0.591644	0.579607	0.591912	0.000670798	0.00065715	0.000671102
YPR109W	YPR109W	882	0.3598	0.361165	0.354429	0.000407936	0.000409485	0.000401847
YJL145W	SFH5	882	1.37151	1.38103	2.08596	0.001555	0.00156579	0.00236503
YHR029C	YHI9	882	1.68868	1.71395	2.1655	0.00191461	0.00194326	0.00245521
YPL149W	ATG5	882	0.171256	0.186476	0.205294	0.000194168	0.000211424	0.00023276
YDR489W	SLD5	882	0.355409	0.427535	0.44518	0.000402958	0.000484734	0.000504739
YOR083W	WHI5	885	0.994732	0.816309	1.04704	0.00112399	0.000922384	0.0011831
YOR028C	CIN5	885	0.617492	0.514255	0.658324	0.000697731	0.000581079	0.000743869
YFR047C	BNA6	885	2.53102	2.35523	1.42215	0.00285991	0.00266128	0.00160694
YKR037C	SPC34	885	0.444011	0.425831	0.591436	0.000501707	0.000481165	0.00066829
YMR025W	CSI1	885	0.251455	0.246572	0.30094	0.000284131	0.000278612	0.000340045
YHR058C	MED6	885	0.573122	0.562209	1.00777	0.000647595	0.000635264	0.00113872
YHR046C	INM1	885	0.600821	0.594864	0.794542	0.000678894	0.000672163	0.000897788
YDR054C	CDC34	885	0.97359	1.00306	1.22549	0.0011001	0.0011334	0.00138473
YMR183C	SSO2	885	1.79396	1.85344	2.03854	0.00202707	0.00209429	0.00230343
YDL173W	PAR32	885	2.21954	2.30818	2.11524	0.00250795	0.00260811	0.0023901
YHR088W	RPF1	885	0.718337	0.755094	1.18816	0.00081168	0.000853214	0.00134256
YBR037C	SCO1	885	0.52544	0.553776	0.493829	0.000593718	0.000625736	0.000557999
YDR233C	RTN1	885	0.932335	1.00457	1.19364	0.00105349	0.0011351	0.00134875
YKL128C	PMU1	885	0.739941	0.8579	0.998429	0.000836092	0.000969379	0.00112817
YFR041C	ERJ5	885	0.7495	0.891877	1.11839	0.000846893	0.00100777	0.00126371
YGL044C	RNA15	888	2.2488	1.99809	2.41461	0.00253243	0.0022501	0.00271916
YER142C	MAG1	888	1.16694	1.12764	1.08433	0.00131412	0.00126987	0.0012211
YBR147W	RTC2	888	0.343412	0.335423	0.44482	0.000386725	0.000377729	0.000500924
YML112W	CTK3	888	0.398808	0.409236	0.446105	0.000449108	0.000460851	0.000502371
YIL076W	SEC28	888	1.02427	1.0996	1.30487	0.00115346	0.00123829	0.00146945
YIL124W	AYR1	891	1.79939	1.66328	1.45636	0.00201952	0.00186676	0.00163452
YCL031C	RRP7	891	0.399103	0.380913	0.570592	0.000447928	0.000427512	0.000640395
YNL305C	BXI1	891	1.13429	1.12422	1.50982	0.00127306	0.00126175	0.00169453
YPL173W	MRPL40	891	0.579899	0.576832	0.764251	0.000650841	0.000647399	0.000857745
YMR099C	YMR099C	891	3.05249	3.09024	1.84958	0.00342592	0.00346828	0.00207585
YLR208W	SEC13	891	2.13346	2.24166	1.72882	0.00239446	0.00251589	0.00194031
YPL131W	RPL5	891	1.52601	1.71034	1.31005	0.00171269	0.00191958	0.00147031
YER055C	HIS1	891	1.37349	1.59838	1.53145	0.00154152	0.00179392	0.0017188
YMR096W	SNZ1	891	1.06867	1.26572	1.44239	0.0011994	0.00142056	0.00161884
YJR150C	DAN1	894	0.967233	0.879603	0.571508	0.00108192	0.000983896	0.000639271
YNL333W	SNZ2	894	0.528452	0.501757	0.576259	0.000591109	0.000561249	0.000644585
YNL265C	IST1	894	0.546293	0.543784	0.911159	0.000611066	0.00060826	0.00101919
YBR160W	CDC28	894	0.659655	0.704852	1.07353	0.000737869	0.000788425	0.00120082
YFL059W	SNZ3	894	0.470771	0.504817	0.40869	0.00052659	0.000564672	0.000457148
YIL044C	AGE2	894	0.939803	1.01132	1.18079	0.00105123	0.00113124	0.0013208
YLR348C	DIC1	894	1.22288	1.32064	1.21533	0.00136788	0.00147723	0.00135943
YAR031W	PRM9	894	0.494969	0.550023	0.347524	0.000553656	0.000615239	0.00038873
YNL196C	SLZ1	894	0.260605	0.324479	0.337676	0.000291505	0.000362952	0.000377713
YBR040W	FIG1	894	0.256028	0.366127	0.47767	0.000286384	0.000409538	0.000534307
YLR018C	POM34	897	0.497861	0.417029	0.562277	0.000555029	0.000464915	0.000626842
YNL156C	NSG2	897	0.730667	0.67365	0.682287	0.000814568	0.000751003	0.000760633
YGL162W	SUT1	897	0.51709	0.484365	0.646247	0.000576466	0.000539983	0.000720453
YJL079C	PRY1	897	1.56638	1.48003	2.22385	0.00174625	0.00164997	0.00247921
YGL254W	FZF1	897	0.598311	0.588222	0.768715	0.000667013	0.000655766	0.000856985
YJL068C	YJL068C	897	2.79938	2.75888	2.68372	0.00312082	0.00307567	0.00299188
YPR066W	UBA3	897	0.501442	0.495062	0.749288	0.000559021	0.000551909	0.000835327
YER175C	TMT1	897	0.763596	0.754181	1.04877	0.000851278	0.000840781	0.0011692
YBR119W	MUD1	897	0.242375	0.255932	0.351315	0.000270206	0.00028532	0.000391655
YBR291C	CTP1	897	0.348496	0.387768	0.518196	0.000388513	0.000432295	0.000577699
YNL204C	SPS18	900	0.751033	0.614538	1.39208	0.000834481	0.00068282	0.00154675
YPL132W	COX11	900	0.446011	0.406145	0.469439	0.000495567	0.000451272	0.000521599
YER053C	PIC2	900	0.71007	0.690787	0.737208	0.000788967	0.000767541	0.00081912
YOR287C	RRP36	900	0.621573	0.610026	1.23165	0.000690637	0.000677807	0.0013685
YIL061C	SNP1	900	0.402347	0.425391	0.534176	0.000447052	0.000472657	0.000593529
YGR044C	RME1	900	0.942122	1.00614	0.79358	0.0010468	0.00111794	0.000881756
YLR146C	SPE4	900	0.661306	0.706962	0.623802	0.000734784	0.000785513	0.000693114
YPR139C	LOA1	900	0.670291	0.73639	0.903339	0.000744768	0.000818212	0.00100371
YDL198C	GGC1	900	0.90188	1.04087	0.640126	0.00100209	0.00115652	0.000711251
YLR172C	DPH5	900	1.06042	1.28018	1.25169	0.00117825	0.00142242	0.00139077
YNL194C	YNL194C	903	0.58497	0.468527	0.54801	0.000647807	0.000518856	0.000606877
YPR061C	JID1	903	0.206188	0.190844	0.261117	0.000228337	0.000211344	0.000289166
YLR307W	CDA1	903	0.336771	0.326136	0.49026	0.000372946	0.00036117	0.000542923
YBR024W	SCO2	903	1.14861	1.11272	1.07266	0.00127199	0.00123225	0.00118788
YFL044C	OTU1	903	0.952178	0.948616	1.22006	0.00105446	0.00105052	0.00135112
YPL064C	CWC27	903	0.517113	0.54002	0.551275	0.000572661	0.000598029	0.000610493
YPL054W	LEE1	903	1.20484	1.5292	1.14537	0.00133427	0.00169347	0.0012684
YDR446W	ECM11	906	0.551618	0.294902	0.562097	0.00060885	0.000325499	0.000620417
YOR228C	MCP1	906	0.665274	0.605232	0.520342	0.000734299	0.000668026	0.000574329
YML052W	SUR7	906	0.556439	0.528687	0.809443	0.000614171	0.00058354	0.000893425
YKL150W	MCR1	906	0.767774	0.800046	0.950613	0.000847432	0.000883053	0.00104924
YER106W	MAM1	906	0.255027	0.284571	0.311245	0.000281487	0.000314096	0.000343538
YBR231C	SWC5	909	0.860107	0.774615	0.920446	0.000946213	0.000852162	0.00101259
YDR288W	NSE3	909	0.502772	0.500777	0.633558	0.000553105	0.00055091	0.000696984
YNL006W	LST8	909	0.82376	0.842698	0.931598	0.000906227	0.000927061	0.00102486
YDL052C	SLC1	909	0.431168	0.472879	0.611582	0.000474332	0.000520219	0.000672808
YOL056W	GPM3	909	0.467386	0.517271	0.757808	0.000514176	0.000569055	0.000833672
YER185W	PUG1	909	0.258575	0.291246	0.414602	0.000284461	0.000320403	0.000456108
YPL186C	UIP4	912	0.745883	0.598725	0.875603	0.000817854	0.000656496	0.000960091
YLR455W	PDP3	912	0.461781	0.415471	0.423217	0.000506338	0.000455561	0.000464054
YDR123C	INO2	912	0.494822	0.45093	0.630135	0.000542568	0.000494441	0.000690938
YMR281W	GPI12	912	0.344682	0.315867	0.544478	0.000377941	0.000346345	0.000597015
YOR074C	CDC21	912	1.78665	1.66584	2.41046	0.00195905	0.00182658	0.00264305
YBR228W	SLX1	912	0.895392	0.853518	1.10056	0.00098179	0.000935875	0.00120675
YKR052C	MRS4	912	0.335644	0.325364	0.500134	0.000368031	0.000356758	0.000548392
YDL179W	PCL9	912	0.534153	0.529632	0.77368	0.000585694	0.000580737	0.000848334
YOR251C	TUM1	912	2.15522	2.1528	1.62455	0.00236318	0.00236052	0.0017813
YMR079W	SEC14	912	0.835949	0.85296	0.901873	0.000916611	0.000935264	0.000988896
YPR147C	YPR147C	912	0.840061	0.905535	0.902728	0.000921119	0.000992911	0.000989833
YJR007W	SUI2	912	0.736188	0.820167	0.898633	0.000807224	0.000899306	0.000985343
YGR277C	CAB4	915	1.57807	1.60556	1.11569	0.00172467	0.00175471	0.00121933
YDR280W	RRP45	915	0.604849	0.617063	0.858341	0.000661037	0.000674386	0.000938078
YKR026C	GCN3	915	0.72998	0.759106	1.21576	0.000797793	0.000829625	0.00132869
YPR192W	AQY1	915	0.40167	0.442703	0.549023	0.000438984	0.000483829	0.000600026
YKR104W	YKR104W	918	1.37942	1.20315	1.72401	0.00150263	0.00131062	0.00187801
YDR374C	PHO92	918	0.22478	0.199331	0.218754	0.000244859	0.000217136	0.000238294
YFR004W	RPN11	918	0.857005	0.785131	1.23598	0.000933556	0.000855262	0.00134638
YAL025C	MAK16	918	1.2598	1.16131	1.7508	0.00137233	0.00126504	0.00190719
YPL177C	CUP9	918	0.364807	0.352455	0.396695	0.000397393	0.000383938	0.000432129
YMR055C	BUB2	918	0.37389	0.373817	0.505263	0.000407288	0.000407208	0.000550396
YKL183W	LOT5	918	0.937732	0.938587	0.731713	0.00102149	0.00102243	0.000797073
YDL045C	FAD1	918	0.482113	0.513566	0.640286	0.000525178	0.00055944	0.000697479
YPL031C	PHO85	918	0.916119	1.00243	1.10196	0.000997951	0.00109197	0.00120039
YAR015W	ADE1	918	0.613967	0.770764	0.945228	0.000668809	0.000839613	0.00102966
YKR075C	YKR075C	921	0.339768	0.2578	0.436776	0.000368912	0.000279913	0.000474242
YBR085W	AAC3	921	0.741571	0.687186	1.03312	0.00080518	0.000746131	0.00112174
YDL119C	YDL119C	921	0.415574	0.40629	0.512896	0.000451221	0.00044114	0.00055689
YHL013C	OTU2	921	0.849493	0.855041	1.30084	0.000922359	0.000928384	0.00141242
YBR251W	MRPS5	921	0.380578	0.396501	0.429546	0.000413222	0.000430511	0.000466391
YGR104C	SRB5	921	0.35114	0.376301	0.449983	0.000381259	0.000408579	0.000488581
YPR058W	YMC1	921	1.12197	1.20592	1.02862	0.0012182	0.00130936	0.00111685
YDL108W	KIN28	921	0.430439	0.474821	0.808258	0.00046736	0.000515549	0.000877588
YOR222W	ODC2	921	0.794955	0.893165	1.3776	0.000863143	0.000969777	0.00149577
YML110C	COQ5	921	2.34958	2.7178	1.14366	0.00255112	0.00295092	0.00124176
YNL072W	RNH201	921	0.413275	0.481999	0.567275	0.000448724	0.000523344	0.000615933
YJL126W	NIT2	921	0.351507	0.414536	0.463316	0.000381658	0.000450093	0.000503058
YDL114W	YDL114W	924	0.281581	0.144422	0.438226	0.000304741	0.000156301	0.000474271
YDL127W	PCL2	924	0.444876	0.367754	0.624585	0.000481468	0.000398002	0.000675958
YDR075W	PPH3	924	0.79434	0.807991	0.956673	0.000859675	0.00087445	0.00103536
YOL092W	YPQ1	924	0.779248	0.803188	1.60008	0.000843342	0.000869251	0.00173169
YNR028W	CPR8	924	0.713153	0.758582	0.825883	0.000771811	0.000820976	0.000893812
YOR065W	CYT1	927	2.73959	2.16394	1.53759	0.00295533	0.00233435	0.00165867
YGR060W	ERG25	927	1.00349	0.932575	1.29677	0.00108251	0.00100601	0.00139889
YDL222C	FMP45	927	1.43967	1.34172	1.62251	0.00155304	0.00144738	0.00175028
YMR056C	AAC1	927	0.461885	0.443937	0.6962	0.000498258	0.000478896	0.000751024
YOR107W	RGS2	927	0.295602	0.286644	0.447884	0.00031888	0.000309217	0.000483154
YFR045W	YFR045W	927	0.3269	0.317884	0.455713	0.000352643	0.000342917	0.000491599
YNL177C	MRPL22	927	1.39113	1.35625	1.28102	0.00150068	0.00146306	0.00138189
YJR083C	ACF4	927	0.318657	0.319789	0.447501	0.000343751	0.000344972	0.000482741
YGL043W	DST1	927	0.88557	0.927697	1.11205	0.000955308	0.00100075	0.00119962
YKL107W	YKL107W	927	0.927342	0.989119	0.474695	0.00100037	0.00106701	0.000512076
YHR187W	IKI1	927	0.418143	0.461023	0.815781	0.000451071	0.000497328	0.000880023
YGR208W	SER2	927	0.4653	0.522615	0.642033	0.000501942	0.00056377	0.000692592
YOR101W	RAS1	927	0.544828	0.61664	0.768454	0.000587732	0.000665199	0.000828968
YIL145C	PAN6	927	0.979878	1.13215	1.263	0.00105704	0.00122131	0.00136246
YCL009C	ILV6	927	3.44318	3.99749	2.6453	0.00371433	0.00431229	0.00285362
YNR007C	ATG3	930	0.963158	0.833696	1.33486	0.00103565	0.000896448	0.00143533
YPL134C	ODC1	930	1.83882	1.61169	2.02657	0.00197723	0.001733	0.00217911
YKL091C	YKL091C	930	0.81876	0.750717	0.825262	0.000880387	0.000807222	0.000887378
YOR279C	RFM1	930	0.530502	0.503607	0.598716	0.000570432	0.000541512	0.000643781
YGR231C	PHB2	930	1.69471	1.66539	2.01226	0.00182227	0.00179074	0.00216372
YBR061C	TRM7	930	0.550438	0.568591	1.08401	0.000591869	0.000611389	0.0011656
YGL161C	YIP5	930	1.62018	1.69621	1.78784	0.00174213	0.00182388	0.00192241
YGR284C	ERV29	930	1.37598	1.44522	1.82063	0.00147955	0.001554	0.00195766
YML121W	GTR1	930	0.897512	0.965932	1.23558	0.000965066	0.00103864	0.00132858
YJL196C	ELO1	930	1.23998	1.33898	1.70554	0.00133332	0.00143977	0.00183392
YDR068W	DOS2	930	1.10615	1.20134	1.37094	0.00118941	0.00129177	0.00147413
YMR267W	PPA2	930	0.795409	0.868169	0.879271	0.000855279	0.000933515	0.000945453
YHR199C	AIM46	930	0.41115	0.464246	0.609241	0.000442097	0.000499189	0.000655098
YDL015C	TSC13	930	0.988786	1.13131	1.19781	0.00106321	0.00121646	0.00128797
YDL021W	GPM2	933	1.17183	1.02684	0.969318	0.00125598	0.00110058	0.00103893
YML050W	AIM32	933	0.30603	0.296615	0.401334	0.000328006	0.000317916	0.000430155
YJL117W	PHO86	933	0.829702	0.827166	1.4333	0.000889284	0.000886566	0.00153623
YBR039W	ATP3	933	1.39874	1.41504	1.2783	0.00149918	0.00151666	0.00137009
YDL047W	SIT4	933	0.813981	0.824952	0.983009	0.000872434	0.000884193	0.0010536
YLR209C	PNP1	933	1.04763	1.06341	1.79965	0.00112286	0.00113977	0.00192888
YJR077C	MIR1	933	1.29522	1.44713	1.69754	0.00138823	0.00155105	0.00181944
YIL134W	FLX1	933	0.244613	0.282967	0.310539	0.000262179	0.000303288	0.000332839
YFR034C	PHO4	936	1.34282	1.09889	1.64504	0.00143463	0.00117402	0.00175752
YDL124W	YDL124W	936	2.68342	2.4053	2.34639	0.0028669	0.00256976	0.00250683
YER133W	GLC7	936	1.47878	1.37781	1.42004	0.0015799	0.00147201	0.00151713
YOL096C	COQ3	936	0.928397	0.886131	1.11625	0.000991877	0.000946722	0.00119258
YDR368W	YPR1	936	2.50407	2.39222	2.35241	0.00267529	0.00255579	0.00251326
YOR120W	GCY1	936	0.416882	0.41509	0.520153	0.000445386	0.000443473	0.000555719
YBR176W	ECM31	936	0.800644	0.799922	1.27506	0.000855388	0.000854617	0.00136224
YMR299C	DYN3	936	0.256091	0.258455	0.312447	0.000273601	0.000276127	0.000333811
YOL101C	IZH4	936	0.407459	0.411718	0.71286	0.00043532	0.00043987	0.000761602
YHR144C	DCD1	936	0.477985	0.51021	0.559644	0.000510668	0.000545096	0.000597911
YDL236W	PHO13	936	1.09639	1.20419	1.81276	0.00117135	0.00128652	0.00193671
YEL029C	BUD16	936	0.485305	0.54146	0.538407	0.000518488	0.000578482	0.000575222
YCL049C	YCL049C	936	0.743882	0.839912	1.20277	0.000794746	0.000897342	0.00128501
YLR340W	RPP0	936	2.16574	2.4745	1.11548	0.00231383	0.0026437	0.00119175
YOR164C	GET4	936	1.73055	1.97965	1.18845	0.00184888	0.00211501	0.00126971
YML087C	AIM33	936	0.409535	0.485515	0.612212	0.000437537	0.000518712	0.000654073
YML125C	PGA3	936	0.516043	0.637387	0.840455	0.000551328	0.000680969	0.000897922
YOR006C	TSR3	939	1.04156	0.968339	1.39603	0.00110922	0.00103125	0.00148672
YMR262W	YMR262W	939	0.857978	0.844811	0.739342	0.000913714	0.000899692	0.000787371
YKL094W	YJU3	939	0.881637	0.906019	1.01235	0.000938911	0.000964877	0.00107811
YNL322C	KRE1	939	0.804663	0.836004	1.06204	0.000856936	0.000890313	0.00113103
YGR282C	BGL2	939	1.46102	1.631	1.97869	0.00155593	0.00173695	0.00210723
YOR079C	ATX2	939	0.40914	0.482967	0.844845	0.000435719	0.000514341	0.000899728
YKL110C	KTI12	939	0.473107	0.596456	0.536262	0.000503841	0.000635203	0.000571099
YJL133W	MRS3	942	0.665332	0.605013	0.754259	0.000706297	0.000642264	0.000800699
YGR096W	TPC1	942	0.430618	0.404462	0.408668	0.000457132	0.000429365	0.00043383
YHR061C	GIC1	942	0.472498	0.460741	0.706938	0.000501591	0.000489109	0.000750465
YMR241W	YHM2	942	2.94177	2.99189	2.70096	0.0031229	0.0031761	0.00286726
YNL063W	MTQ1	942	0.448483	0.467027	0.497369	0.000476096	0.000495782	0.000527993
YKL216W	URA1	942	1.15513	1.20507	2.05171	0.00122625	0.00127927	0.00217803
YDR336W	YDR336W	942	0.298146	0.322758	0.367813	0.000316504	0.00034263	0.00039046
YNL263C	YIF1	942	0.618969	0.695005	0.994761	0.00065708	0.000737798	0.00105601
YJR021C	REC107	945	0.451384	0.429132	0.503662	0.000477655	0.000454108	0.000532975
YCR073W-A	SOL2	945	1.07831	1.04827	1.58243	0.00114107	0.00110928	0.00167453
YIL106W	MOB1	945	0.409543	0.406663	0.625083	0.000433379	0.000430331	0.000661464
YPL157W	TGS1	945	1.04739	1.16233	1.58055	0.00110835	0.00122997	0.00167254
YMR274C	RCE1	945	0.367827	0.420376	0.514575	0.000389235	0.000444842	0.000544524
YBR175W	SWD3	945	0.544132	0.624963	0.588201	0.000575801	0.000661337	0.000622435
YGL212W	VAM7	948	2.12799	1.60081	2.72759	0.00224471	0.00168862	0.00287721
YBR151W	APD1	948	1.64751	1.48933	1.24996	0.00173788	0.00157103	0.00131853
YDR492W	IZH1	948	0.699811	0.641772	0.773595	0.000738197	0.000676975	0.000816028
YKL019W	RAM2	948	1.42651	1.49376	1.37431	0.00150476	0.0015757	0.00144969
YNR054C	ESF2	948	0.680076	0.737529	1.07477	0.00071738	0.000777984	0.00113373
YCL059C	KRR1	948	1.14338	1.26005	2.15308	0.00120609	0.00132917	0.00227118
YHR142W	CHS7	948	0.67267	0.74492	0.67986	0.000709568	0.000785781	0.000717152
YGR062C	COX18	948	0.199152	0.223969	0.251099	0.000210076	0.000236254	0.000264872
YBR183W	YPC1	948	0.333099	0.396987	0.419551	0.000351371	0.000418763	0.000442564
YPR013C	CMR3	951	0.717709	0.585171	0.681878	0.000754688	0.000615322	0.000717011
YGR213C	RTA1	951	0.375995	0.338118	0.690612	0.000395368	0.000355539	0.000726195
YLR205C	HMX1	951	0.527396	0.478528	0.649618	0.00055457	0.000503184	0.00068309
YMR048W	CSM3	951	1.95256	1.95576	2.15566	0.00205316	0.00205653	0.00226673
YOL002C	IZH2	951	0.381084	0.389732	0.630559	0.00040072	0.000409813	0.000663048
YMR310C	YMR310C	951	0.767492	0.788751	1.02351	0.000807037	0.000829391	0.00107624
YDR352W	YPQ2	951	0.638039	0.675459	0.717046	0.000670914	0.000710262	0.000753992
YPL087W	YDC1	951	0.721302	0.774275	0.712823	0.000758467	0.000814169	0.000749551
YCR015C	YCR015C	951	0.562594	0.614033	0.852225	0.000591582	0.000645671	0.000896136
YNR003C	RPC34	951	0.812666	0.904424	1.32623	0.000854538	0.000951024	0.00139457
YNR027W	BUD17	951	0.756796	0.871391	0.977644	0.00079579	0.000916289	0.00102802
YER099C	PRS2	954	1.0945	1.01589	2.10141	0.00114728	0.00106488	0.00220273
YBL030C	PET9	954	2.9003	2.75503	2.79958	0.00304015	0.00288788	0.00293457
YOR158W	PET123	954	0.465208	0.468281	0.467117	0.000487639	0.000490861	0.000489641
YPL266W	DIM1	954	1.34978	1.3821	1.79974	0.00141486	0.00144874	0.00188652
YCR069W	CPR4	954	1.27546	1.30805	1.3819	0.00133696	0.00137112	0.00144853
YNL315C	ATP11	954	0.545819	0.581357	0.385774	0.000572138	0.000609389	0.000404375
YIL021W	RPB3	954	1.07396	1.14641	1.56733	0.00112574	0.00120169	0.0016429
YOR288C	MPD1	954	0.680728	0.748519	0.959555	0.000713551	0.000784611	0.00100582
YIL117C	PRM5	954	0.358909	0.42731	0.723996	0.000376215	0.000447914	0.000758905
YLR439W	MRPL4	957	0.625696	0.570579	0.633245	0.00065381	0.000596217	0.000661698
YLR457C	NBP1	957	0.469556	0.431111	0.631791	0.000490654	0.000450481	0.000660179
YOR342C	YOR342C	957	0.741954	0.716322	0.910564	0.000775291	0.000748508	0.000951478
YDR353W	TRR1	957	1.61359	1.62151	1.2131	0.00168609	0.00169437	0.00126761
YIR011C	STS1	957	0.612662	0.629884	0.911282	0.00064019	0.000658186	0.000952228
YOR143C	THI80	957	0.666241	0.713502	0.819802	0.000696177	0.000745561	0.000856637
YDR175C	RSM24	957	0.366345	0.392948	0.526928	0.000382806	0.000410604	0.000550604
YMR116C	ASC1	957	1.64315	1.85222	1.27642	0.00171698	0.00193544	0.00133377
YNL215W	IES2	960	3.07978	2.89607	2.75596	0.0032081	0.00301674	0.00287079
YKR080W	MTD1	960	0.635734	0.62259	0.956829	0.000662223	0.000648531	0.000996697
YDL183C	YDL183C	960	0.245236	0.251968	0.372779	0.000255454	0.000262467	0.000388311
YHL011C	PRS3	960	1.13412	1.18838	1.18439	0.00118138	0.00123789	0.00123374
YGL136C	MRM2	960	0.236019	0.250396	0.291893	0.000245853	0.000260829	0.000304055
YDR033W	MRH1	960	0.808003	0.86904	1.22249	0.00084167	0.00090525	0.00127342
YMR180C	CTL1	960	0.165801	0.180343	0.234943	0.00017271	0.000187857	0.000244732
YBR265W	TSC10	960	0.846528	0.947546	1.09449	0.0008818	0.000987027	0.0011401
YHR195W	NVJ1	963	1.07547	0.893682	0.984405	0.00111679	0.000928018	0.00102223
YER037W	PHM8	963	0.592553	0.506568	0.539047	0.00061532	0.000526032	0.000559758
YBR290W	BSD2	963	0.417013	0.364035	0.558262	0.000433035	0.000378022	0.000579711
YLR257W	YLR257W	963	1.14463	1.00951	0.907698	0.0011886	0.00104829	0.000942573
YDR460W	TFB3	963	1.07395	0.963411	1.2527	0.00111521	0.00100043	0.00130083
YHR198C	AIM18	963	0.316455	0.298499	0.316619	0.000328614	0.000309968	0.000328784
YNR034W	SOL1	963	0.958115	0.913907	1.4401	0.000994927	0.000949021	0.00149543
YPL206C	PGC1	963	1.62334	1.60861	1.15268	0.00168571	0.00167041	0.00119697
YLR242C	ARV1	963	0.315935	0.313701	0.374326	0.000328074	0.000325754	0.000388708
YDR347W	MRP1	963	0.500503	0.501452	0.548312	0.000519733	0.000520719	0.000569379
YCL050C	APA1	963	1.71729	1.77615	2.35738	0.00178327	0.00184439	0.00244796
YJR095W	SFC1	966	0.271482	0.19074	0.317781	0.000281038	0.000197453	0.000328966
YLR220W	CCC1	966	1.66181	1.24944	1.66496	0.0017203	0.00129342	0.00172356
YNL098C	RAS2	966	1.24496	1.13308	1.02175	0.00128878	0.00117296	0.00105771
YKR022C	NTR2	966	0.856543	0.858492	0.986328	0.000886691	0.000888708	0.00102104
YNL002C	RLP7	966	1.13107	1.14607	1.85223	0.00117088	0.00118641	0.00191742
YNL284C	MRPL10	966	1.05304	1.11413	1.12832	0.0010901	0.00115334	0.00116804
YGL115W	SNF4	966	0.973566	1.03646	0.983033	0.00100783	0.00107294	0.00101763
YCR002C	CDC10	966	0.831525	0.956595	1.43101	0.000860792	0.000990264	0.00148137
YOL073C	DSC2	966	0.547825	0.645123	0.748749	0.000567106	0.000667829	0.000775103
YNL025C	SSN8	969	0.411401	0.387947	0.621794	0.000424562	0.000400358	0.000641686
YLR316C	TAD3	969	0.910907	0.865101	0.956329	0.000940049	0.000892778	0.000986924
YDR480W	DIG2	969	0.703786	0.695025	0.871507	0.000726302	0.00071726	0.000899388
YOL094C	RFC4	969	0.389733	0.389741	0.707366	0.000402201	0.000402209	0.000729996
YJL006C	CTK2	969	0.283917	0.30633	0.541422	0.000293	0.00031613	0.000558743
YGR007W	ECT1	969	0.825061	0.897219	0.987577	0.000851456	0.000925923	0.00101917
YKL120W	OAC1	972	0.516934	0.499749	0.74336	0.000531825	0.000514145	0.000764773
YLL062C	MHT1	972	0.70946	0.702564	0.863646	0.000729897	0.000722802	0.000888525
YBR211C	AME1	972	0.56102	0.5581	0.604453	0.000577181	0.000574177	0.000621865
YDR151C	CTH1	975	0.516195	0.397271	0.817689	0.00052943	0.000407458	0.000838655
YHR143W	DSE2	975	1.60689	1.38084	2.12747	0.0016481	0.00141625	0.00218202
YKL163W	PIR3	975	0.471154	0.439752	0.657564	0.000483235	0.000451028	0.000674425
YJR070C	LIA1	975	0.743075	0.739739	1.51772	0.000762128	0.000758706	0.00155663
YJL180C	ATP12	975	0.379692	0.40151	0.432077	0.000389428	0.000411805	0.000443155
YPL273W	SAM4	975	0.950066	1.02394	1.01011	0.000974427	0.0010502	0.00103601
YDR530C	APA2	975	0.476617	0.525782	0.648047	0.000488838	0.000539263	0.000664664
YPR176C	BET2	975	0.969493	1.07792	1.50737	0.000994351	0.00110556	0.00154602
YAL018C	LDS1	975	0.368921	0.765509	1.31804	0.000378381	0.000785138	0.00135184
YHR139C	SPS100	978	0.692221	0.558791	0.916999	0.000707793	0.00057136	0.000937627
YPR011C	YPR011C	978	1.3194	1.18655	1.25738	0.00134908	0.00121324	0.00128567
YML004C	GLO1	978	1.41238	1.42336	1.74908	0.00144415	0.00145538	0.00178842
YGR144W	THI4	978	0.353472	0.358404	0.468429	0.000361423	0.000366466	0.000478966
YDR058C	TGL2	978	0.604991	0.633593	0.720993	0.0006186	0.000647845	0.000737212
YKL218C	SRY1	978	1.26513	1.32714	1.15829	0.00129359	0.001357	0.00118435
YOR340C	RPA43	978	0.798186	0.881356	1.86348	0.000816141	0.000901182	0.0019054
YIL041W	GVP36	978	1.07031	1.21555	2.0877	0.00109439	0.0012429	0.00213466
YBL068W	PRS4	978	0.458297	0.531086	0.728585	0.000468607	0.000543033	0.000744974
YIL084C	SDS3	981	0.866493	0.677137	1.57349	0.000883275	0.000690252	0.00160396
YHR104W	GRE3	981	2.90038	2.60333	2.52983	0.00295655	0.00265375	0.00257883
YIL063C	YRB2	981	1.46816	1.38748	1.9339	0.00149659	0.00141435	0.00197136
YDL014W	NOP1	981	2.27497	2.15909	2.92715	0.00231903	0.00220091	0.00298385
YJR093C	FIP1	981	0.90858	0.879537	1.16187	0.000926177	0.000896572	0.00118437
YJL031C	BET4	981	0.71385	0.718762	0.936364	0.000727675	0.000732683	0.000954499
YDL205C	HEM3	981	0.732826	0.748402	0.796481	0.00074702	0.000762897	0.000811907
YJR100C	AIM25	981	0.651413	0.690318	0.702293	0.000664029	0.000703688	0.000715895
YMR060C	SAM37	981	0.318134	0.337741	0.328295	0.000324296	0.000344283	0.000334654
YOR271C	FSF1	981	1.58512	1.71391	1.7781	0.00161582	0.00174711	0.00181254
YOR100C	CRC1	981	0.527754	0.573928	0.703623	0.000537975	0.000585043	0.000717251
YNR062C	YNR062C	981	0.500584	0.556636	0.764793	0.000510279	0.000567416	0.000779605
YDL037C	BSC1	984	0.9022	0.631329	1.38986	0.00091687	0.000641594	0.00141246
YJR107W	YJR107W	984	1.32303	1.22678	1.5487	0.00134455	0.00124673	0.00157388
YKR062W	TFA2	984	0.829529	0.840832	1.15306	0.000843017	0.000854504	0.00117181
YBR129C	OPY1	984	0.442424	0.450806	0.497496	0.000449617	0.000458136	0.000505585
YDR435C	PPM1	984	0.821024	0.844268	0.899033	0.000834374	0.000857996	0.000913652
YDR044W	HEM13	984	0.580179	0.603086	0.86599	0.000589613	0.000612892	0.000880072
YPR128C	ANT1	984	0.755313	0.803931	1.06148	0.000767594	0.000817003	0.00107874
YGL091C	NBP35	984	0.682086	0.731435	1.0987	0.000693177	0.000743328	0.00111656
YLR239C	LIP2	984	0.475843	0.58121	0.473549	0.000483581	0.000590661	0.000481249
YHR083W	SAM35	987	1.13691	1.10135	0.903599	0.00115189	0.00111585	0.0009155
YKL018W	SWD2	987	0.351381	0.350394	0.462667	0.000356009	0.000355009	0.000468761
YBR104W	YMC2	987	1.0023	1.00579	1.44933	0.0010155	0.00101904	0.00146842
YOR142W	LSC1	987	3.28814	3.31119	2.35413	0.00333145	0.0033548	0.00238514
YDL243C	AAD4	987	0.663711	0.703217	0.822588	0.000672453	0.000712479	0.000833422
YKR013W	PRY2	987	0.750995	0.810923	1.26258	0.000760887	0.000821604	0.00127921
YJL208C	NUC1	987	0.45512	0.532982	0.580378	0.000461115	0.000540002	0.000588022
YLR181C	VTA1	990	1.93804	1.91873	2.21279	0.00195761	0.00193811	0.00223514
YOR246C	ENV9	990	1.05254	1.07463	1.04631	0.00106317	0.00108548	0.00105688
YNL097C	PHO23	990	0.802828	0.839202	1.0499	0.000810937	0.000847679	0.00106051
YDR267C	CIA1	990	1.0508	1.09881	1.66979	0.00106141	0.0011099	0.00168665
YHL009C	YAP3	990	0.842168	0.885362	0.968481	0.000850675	0.000894305	0.000978263
YJL213W	YJL213W	993	0.673872	0.563528	0.907193	0.000678622	0.000567501	0.000913588
YNL180C	RHO5	993	0.957815	0.943586	0.836912	0.000964567	0.000950238	0.000842812
YPL055C	LGE1	996	0.768861	0.697002	1.09007	0.000771949	0.000699802	0.00109445
YGR192C	TDH3	996	6.67839	6.19008	1.57454	0.00670521	0.00621494	0.00158086
YHL025W	SNF6	996	0.545578	0.526429	0.803514	0.000547769	0.000528544	0.000806741
YJL052W	TDH1	996	2.79979	2.78091	1.83949	0.00281104	0.00279208	0.00184688
YJR009C	TDH2	996	2.07687	2.14994	0.907369	0.00208521	0.00215857	0.000911013
YCR021C	HSP30	996	0.285038	0.306292	0.394647	0.000286183	0.000307522	0.000396232
YGR080W	TWF1	996	0.892241	0.975427	1.61418	0.000895824	0.000979344	0.00162066
YML019W	OST6	996	0.662912	0.776587	0.841004	0.000665574	0.000779706	0.000844382
YGR043C	NQM1	999	0.556349	0.363045	1.07713	0.000556906	0.000363408	0.0010782
YPL111W	CAR1	999	0.606217	0.540131	0.923725	0.000606823	0.000540671	0.00092465
YCR036W	RBK1	999	1.0034	1.02051	1.14335	0.00100441	0.00102153	0.0011445
YER161C	SPT2	999	1.07852	1.10855	1.23466	0.0010796	0.00110966	0.00123589
YAL020C	ATS1	999	1.08339	1.11968	1.17826	0.00108448	0.0011208	0.00117944
YER179W	DMC1	1002	0.928253	0.798084	0.749236	0.0009264	0.000796491	0.00074774
YPL227C	ALG5	1002	0.948981	0.892895	1.07836	0.000947087	0.000891113	0.00107621
YBR046C	ZTA1	1002	1.40185	1.35176	2.19144	0.00139905	0.00134906	0.00218707
YNL316C	PHA2	1002	0.588308	0.579156	0.869216	0.000587134	0.000578	0.000867481
YHR085W	IPI1	1002	0.37722	0.375855	0.705724	0.000376467	0.000375105	0.000704315
YKL085W	MDH1	1002	2.79659	2.78951	1.88073	0.00279101	0.00278394	0.00187697
YML107C	PML39	1002	0.269021	0.282458	0.373807	0.000268484	0.000281894	0.000373061
YDR051C	DET1	1002	0.819465	0.937127	1.05503	0.000817829	0.000935257	0.00105292
YCL055W	KAR4	1005	0.252572	0.240298	0.35409	0.000251315	0.000239103	0.000352329
YPL215W	CBP3	1005	0.324668	0.310152	0.49468	0.000323053	0.000308609	0.000492219
YDR204W	COQ4	1005	1.37476	1.3419	1.29001	0.00136792	0.00133522	0.00128359
YDL230W	PTP1	1005	0.901514	0.881391	1.15456	0.000897029	0.000877006	0.00114882
YEL006W	YEA6	1005	0.465883	0.469437	0.528121	0.000463566	0.000467101	0.000525493
YMR041C	ARA2	1005	0.658004	0.665085	0.789289	0.00065473	0.000661776	0.000785362
YLR354C	TAL1	1005	2.36662	2.39625	2.3699	0.00235485	0.00238433	0.00235811
YGR058W	PEF1	1005	0.552092	0.574271	0.948958	0.000549346	0.000571414	0.000944237
YPL069C	BTS1	1005	0.343646	0.359771	0.512639	0.000341936	0.000357981	0.000510089
YPR110C	RPC40	1005	0.713624	0.749445	1.36806	0.000710074	0.000745717	0.00136126
YFR025C	HIS2	1005	1.37743	1.51059	0.978281	0.00137057	0.00150308	0.000973414
YDR126W	SWF1	1008	0.403962	0.364098	0.587427	0.000400756	0.000361209	0.000582764
YLR007W	NSE1	1008	0.832398	0.839172	1.01111	0.000825792	0.000832512	0.00100309
YNL326C	PFA3	1008	0.453963	0.459009	0.698013	0.00045036	0.000455366	0.000692473
YHR101C	BIG1	1008	0.484829	0.491108	0.935229	0.000480981	0.00048721	0.000927807
YIL096C	BMT5	1008	0.409563	0.49728	0.597162	0.000406313	0.000493334	0.000592422
YMR316W	DIA1	1008	0.23139	0.293286	0.417009	0.000229553	0.000290959	0.000413699
YDR392W	SPT3	1011	1.94314	1.6374	2.08761	0.00192199	0.00161959	0.0020649
YJL116C	NCA3	1011	0.65557	0.654772	1.02168	0.000648437	0.000647648	0.00101056
YKL151C	YKL151C	1011	2.94115	3.01138	3.10242	0.00290914	0.00297861	0.00306867
YLR017W	MEU1	1011	0.889575	0.921949	1.32092	0.000879896	0.000911918	0.00130655
YEL017W	GTT3	1011	0.78885	0.833595	1.03549	0.000780267	0.000824526	0.00102423
YBR141C	BMT2	1011	0.504583	0.53976	0.950814	0.000499093	0.000533887	0.000940469
YDR265W	PEX10	1011	0.308048	0.334552	0.426675	0.000304697	0.000330912	0.000422032
YKR088C	TVP38	1011	0.655016	0.717697	0.864704	0.000647889	0.000709888	0.000855296
YGL225W	VRG4	1011	1.0707	1.1928	1.446	0.00105905	0.00117982	0.00143027
YDR077W	SED1	1014	1.42276	1.11006	1.97581	0.00140312	0.00109473	0.00194853
YBR050C	REG2	1014	0.387676	0.366338	0.346352	0.000382323	0.00036128	0.00034157
YOR313C	SPS4	1014	0.350854	0.338949	0.555842	0.00034601	0.000334269	0.000548168
YJL088W	ARG3	1014	0.41438	0.402156	0.777974	0.000408659	0.000396603	0.000767233
YMR127C	SAS2	1014	0.518758	0.512622	0.498716	0.000511595	0.000505545	0.00049183
YBL031W	SHE1	1014	0.407394	0.402662	0.402532	0.000401769	0.000397102	0.000396974
YJR008W	MHO1	1014	0.536337	0.530999	0.699174	0.000528932	0.000523668	0.000689521
YKL193C	SDS22	1014	1.25385	1.27393	1.88038	0.00123654	0.00125634	0.00185442
YOR261C	RPN8	1014	1.18796	1.27445	1.16214	0.00117156	0.00125686	0.00114609
YPR056W	TFB4	1014	0.496876	0.551961	0.691085	0.000490016	0.000544341	0.000681543
YMR081C	ISF1	1014	0.3109	0.520333	0.54787	0.000306607	0.000513149	0.000540306
YKL093W	MBR1	1017	0.807482	0.60298	0.78474	0.000793984	0.000592901	0.000771623
YDL209C	CWC2	1017	1.04685	0.948607	1.30608	0.00102936	0.00093275	0.00128425
YGR084C	MRP13	1017	0.322113	0.301397	0.391819	0.000316729	0.000296359	0.00038527
YOR061W	CKA2	1017	1.11604	1.07586	0.99397	0.00109739	0.00105788	0.000977355
YPL244C	HUT1	1017	0.958165	0.944339	1.29575	0.000942148	0.000928553	0.00127409
YGR086C	PIL1	1017	1.52646	1.5085	1.10098	0.00150094	0.00148329	0.00108258
YJR129C	EFM3	1017	0.64539	0.691442	1.05239	0.000634602	0.000679884	0.0010348
YNL332W	THI12	1020	0.614385	0.379095	0.650017	0.000602338	0.000371662	0.000637272
YDL244W	THI13	1020	0.327679	0.242034	0.284199	0.000321254	0.000237288	0.000278627
YDR400W	URH1	1020	0.981518	0.944433	1.26754	0.000962272	0.000925914	0.00124268
YLR026C	SED5	1020	0.707877	0.702394	0.783559	0.000693997	0.000688622	0.000768195
YFL058W	THI5	1020	0.494346	0.492437	0.791393	0.000484653	0.000482781	0.000775875
YLR151C	PCD1	1020	1.55864	1.56031	2.05495	0.00152808	0.00152972	0.00201465
YJR156C	THI11	1020	0.242955	0.250571	0.208259	0.000238191	0.000245658	0.000204176
YFR055W	IRC7	1020	0.543163	0.577689	0.687234	0.000532513	0.000566362	0.000673759
YHR156C	LIN1	1020	0.479278	0.510941	0.844756	0.000469881	0.000500923	0.000828192
YJR105W	ADO1	1020	1.83711	2.00697	3.05756	0.00180109	0.00196762	0.00299761
YNL290W	RFC3	1020	1.16106	1.28065	1.63209	0.0011383	0.00125554	0.00160009
YPL004C	LSP1	1023	2.19809	1.90209	1.4002	0.00214867	0.00185933	0.00136872
YHR210C	YHR210C	1023	0.284938	0.253702	0.305785	0.000278532	0.000247998	0.00029891
YDL099W	BUG1	1023	2.03508	1.83391	1.86936	0.00198932	0.00179268	0.00182733
YOL007C	CSI2	1023	0.623306	0.570293	0.855529	0.000609292	0.000557471	0.000836294
YKL164C	PIR1	1023	0.93644	0.861551	1.47088	0.000915386	0.00084218	0.00143781
YGR163W	GTR2	1023	1.18386	1.14413	1.64426	0.00115724	0.0011184	0.00160729
YGL153W	PEX14	1023	1.1889	1.17095	1.74458	0.00116217	0.00114463	0.00170536
[truncated: 3,254 more rows]

## Sheet: S11D
			Avg Trans Index			Avg Trans Index/Length							avg TI/length
gene_id	gene_name	ORF length	WT	R28P-30A	R28P-30B	WT	R28P-30A	R28P-30B		Percentile length	Longest mRNA in bin (nt)	n of ORFs in bin	WT	R28P-30A	R28P-30B
YOR302W	YOR302W	75	1.03168	0.9619	0.966073	0.0137558	0.0128253	0.012881		10	462	526	0.00179325	0.00171705	0.00161301
YDL184C	RPL41A	75	0.0461729	0.067478	0.0353417	0.000615639	0.000899707	0.000471223		20	669	525	0.00156511	0.00161682	0.0013883
YDL133C-A	RPL41B	75	0.0221564	0.038097	0.014234	0.000295419	0.00050796	0.000189786		30	879	525	0.00121599	0.00122872	0.00111617
YJL077W-A	YJL077W-A	84	0.84061	0.563745	0.654994	0.0100073	0.00671125	0.00779754		40	1059	525	0.00102414	0.000999742	0.000950729
YPL152W-A	YPL152W-A	96	0.215044	0.191189	0.232322	0.00224005	0.00199155	0.00242002		50	1272	525	0.000906187	0.00086743	0.000869081
YDR461W	MFA1	108	0.212362	0.174952	0.116501	0.00196631	0.00161993	0.00107871		60	1497	525	0.000790534	0.000742918	0.000775278
YDL232W	OST4	108	0.0998278	0.118083	0.0768827	0.000924331	0.00109336	0.000711877		70	1761	525	0.000631495	0.000580595	0.000660316
YER053C-A	YER053C-A	111	0.218305	0.109707	0.147333	0.00196671	0.000988354	0.00132733		80	2139	525	0.000566548	0.000498173	0.000620412
YNL145W	MFA2	114	0.543385	0.411802	0.385048	0.00476654	0.0036123	0.00337762		90	2850	525	0.000482413	0.000393391	0.000575889
YCR024C-A	PMP1	120	2.9992	1.99139	3.91225	0.0249933	0.0165949	0.0326021		100	14730	526	0.000370861	0.00025714	0.00046965
YEL017C-A	PMP2	129	1.84986	1.1809	2.04369	0.01434	0.00915428	0.0158426
YNL130C-A	DGR1	144	0.287467	0.252867	0.45688	0.0019963	0.00175602	0.00317278
YOR161C-C	YOR161C-C	144	0.373307	0.242775	0.386798	0.00259241	0.00168594	0.0026861
YPR133W-A	TOM5	150	0.0910299	0.113124	0.0788125	0.000606866	0.000754161	0.000525417
YDR034W-B	YDR034W-B	153	0.242397	0.196193	0.17261	0.00158429	0.00128231	0.00112817
YJL189W	RPL39	153	0.0907553	0.104278	0.0786876	0.000593172	0.000681553	0.000514298
YJL205C	NCE101	162	0.12247	0.142096	0.091469	0.000755988	0.000877136	0.000564624
YOR394C-A	YOR394C-A	165	1.35705	0.612408	2.03084	0.00822453	0.00371157	0.0123081
YDR276C	PMP3	165	0.397027	0.326269	0.258964	0.00240623	0.00197739	0.00156948
YAR020C	PAU7	165	0.567266	0.357223	0.534025	0.00343797	0.00216499	0.00323651
YHR050W-A	YHR050W-A	168	1.9057	1.51813	1.39787	0.0113435	0.00903651	0.00832065
YDL061C	RPS29B	168	0.128212	0.14415	0.0985814	0.000763167	0.000858037	0.000586794
YLR388W	RPS29A	168	0.0933266	0.13368	0.0857776	0.000555515	0.000795712	0.000510581
YHR072W-A	NOP10	174	0.171125	0.183766	0.142484	0.000983479	0.00105613	0.000818876
YDL067C	COX9	177	0.310753	0.287624	0.229607	0.00175567	0.001625	0.00129722
YMR251W-A	HOR7	177	0.313111	0.359645	0.252693	0.00176899	0.00203189	0.00142764
YML081C-A	ATP18	177	0.390146	0.505552	0.323046	0.00220421	0.00285623	0.00182512
YFR032C-A	RPL29	177	0.113714	0.150983	0.105002	0.000642451	0.00085301	0.000593231
YMR256C	COX7	180	0.212995	0.166715	0.173816	0.00118331	0.000926195	0.000965643
YNL070W	TOM7	180	0.192218	0.242111	0.179184	0.00106788	0.00134506	0.000995466
YHR055C	CUP1-2	183	0.225061	0.183782	0.14599	0.00122984	0.00100427	0.000797757
YOL052C-A	DDR2	183	0.55643	0.525872	0.375409	0.0030406	0.00287362	0.00205142
YOR045W	TOM6	183	0.193314	0.137974	0.118525	0.00105636	0.000753957	0.000647678
YPL271W	ATP15	186	0.142369	0.114131	0.089987	0.000765425	0.000613607	0.000483801
YLR287C-A	RPS30A	189	0.126159	0.150265	0.108459	0.000667508	0.000795054	0.000573857
YOR182C	RPS30B	189	0.0867805	0.147318	0.0968639	0.000459156	0.000779461	0.000512507
YLR262C-A	TMA7	192	0.281711	0.335879	0.214609	0.00146725	0.00174937	0.00111775
YBR162W-A	YSY6	195	0.81133	0.680338	0.492606	0.00416067	0.00348891	0.00252619
YOR032W-A	YOR032W-A	198	0.960398	0.50728	0.977574	0.00485049	0.00256202	0.00493724
YGR183C	QCR9	198	0.162334	0.201073	0.171488	0.00081987	0.00101552	0.000866102
YDR119W-A	COX26	198	0.174643	0.252274	0.176444	0.000882037	0.00127411	0.000891133
YBR056W-A	YBR056W-A	198	0.266365	0.203966	0.210739	0.00134528	0.00103013	0.00106434
YPR036W-A	SPO24	201	0.296878	0.173888	0.244543	0.00147701	0.000865114	0.00121663
YOR167C	RPS28A	201	0.11257	0.219649	0.125548	0.000560048	0.00109278	0.000624615
YLR264W	RPS28B	201	0.301701	0.405254	0.358918	0.001501	0.00201619	0.00178566
YMR174C	PAI3	204	0.5792	0.589727	0.501511	0.00283921	0.00289082	0.00245839
YML058W-A	HUG1	204	1.14089	0.971269	0.580559	0.00559258	0.00476112	0.00284588
YPL096C-A	ERI1	204	0.225821	0.245101	0.165003	0.00110697	0.00120148	0.000808837
YPL189C-A	COA2	204	0.191114	0.141909	0.13125	0.000936834	0.000695631	0.00064338
YOL077W-A	ATP19	204	0.181052	0.200617	0.156502	0.00088751	0.000983418	0.000767166
YKL138C-A	HSK3	207	1.13566	0.772986	0.652954	0.0054863	0.00373423	0.00315437
YLL009C	COX17	207	0.0943201	0.0957209	0.0837083	0.000455653	0.00046242	0.000404388
YHR143W-A	RPC10	210	0.234161	0.227229	0.196648	0.00111505	0.00108204	0.000936419
YOR210W	RPB10	210	0.416639	0.410676	0.400388	0.001984	0.0019556	0.00190661
YML129C	COX14	210	0.0786052	0.0869499	0.0737018	0.00037431	0.000414047	0.000350961
YML009C	MRPL39	210	0.108636	0.143192	0.0923656	0.000517316	0.000681865	0.000439836
YDR320C-A	DAD4	216	0.0964945	0.0961346	0.0638782	0.000446734	0.000445067	0.000295733
YDR079C-A	TFB5	216	0.4082	0.421681	0.305222	0.00188981	0.00195223	0.00141307
YNL024C-A	KSH1	216	0.762789	0.748581	0.590674	0.00353143	0.00346565	0.0027346
YNR032C-A	HUB1	219	0.52557	0.589257	0.365921	0.00239986	0.00269067	0.00167087
YNL259C	ATX1	219	0.21855	0.253115	0.199446	0.000997946	0.00115578	0.000910713
YEL059C-A	SOM1	222	0.259793	0.278689	0.172698	0.00117024	0.00125536	0.000777917
YHR199C-A	NBL1	222	0.530515	0.52401	0.392508	0.00238971	0.00236041	0.00176805
YAR029W	YAR029W	222	0.499503	0.372749	0.549192	0.00225002	0.00167905	0.00247384
YCL005W-A	VMA9	222	0.283526	0.381245	0.277763	0.00127714	0.00171732	0.00125118
YMR194C-B	CMC4	222	0.184678	0.172184	0.129115	0.000831882	0.000775603	0.000581597
YNL015W	PBI2	225	0.969418	1.05294	0.913848	0.00430853	0.00467971	0.00406155
YDR210W	YDR210W	225	0.319671	0.311368	0.239064	0.00142076	0.00138386	0.00106251
YCR075W-A	YCR075W-A	225	0.243762	0.36418	0.216624	0.00108339	0.00161858	0.000962772
YOR304C-A	BIL1	228	0.16708	0.149477	0.114351	0.000732808	0.0006556	0.000501539
YHR001W-A	QCR10	231	0.288832	0.24162	0.266823	0.00125036	0.00104597	0.00115508
YGR105W	VMA21	231	0.676685	0.736414	0.565742	0.00292937	0.00318794	0.0024491
YFL017W-A	SMX2	231	0.162952	0.224633	0.14316	0.000705421	0.000972436	0.000619739
YLR395C	COX8	234	0.287182	0.34519	0.2652	0.00122727	0.00147517	0.00113333
YLR325C	RPL38	234	0.291036	0.322592	0.263876	0.00124374	0.0013786	0.00112767
YDR139C	RUB1	234	0.290905	0.295015	0.211595	0.00124318	0.00126075	0.000904251
YCR020W-B	HTL1	234	0.186449	0.162813	0.171772	0.000796789	0.000695782	0.00073407
YDR379C-A	SDH6	237	0.382025	0.207285	0.267581	0.00161192	0.00087462	0.00112903
YDR525W-A	SNA2	237	0.245714	0.172664	0.188495	0.00103677	0.000728539	0.000795338
YMR175W	SIP18	237	0.313249	0.414639	0.345537	0.00132173	0.00174953	0.00145796
YBR058C-A	TSC3	240	0.446191	0.449559	0.314119	0.00185913	0.00187316	0.00130883
YDR086C	SSS1	240	0.752519	0.811283	0.6956	0.0031355	0.00338035	0.00289833
YDL160C-A	MHF2	240	0.291294	0.321558	0.244845	0.00121372	0.00133982	0.00102019
YER087C-B	SBH1	246	0.400762	0.436438	0.269113	0.00162912	0.00177414	0.00109395
YHR021C	RPS27B	246	0.375078	0.472149	0.351813	0.00152471	0.0019193	0.00143013
YKL156W	RPS27A	246	0.201827	0.186694	0.163932	0.000820433	0.000758919	0.000666389
YBL071W-A	KTI11	246	0.253868	0.317899	0.233544	0.00103199	0.00129227	0.000949366
YLR038C	COX12	249	0.484004	0.594828	0.506809	0.00194379	0.00238887	0.00203538
YGR008C	STF2	252	0.650976	0.428717	0.484554	0.00258324	0.00170126	0.00192283
YMR122W-A	YMR122W-A	252	0.227348	0.19385	0.166091	0.000902175	0.000769246	0.000659089
YDL181W	INH1	255	1.60917	1.72182	1.40254	0.00631049	0.00675224	0.00550015
YBR085C-A	YBR085C-A	255	0.573089	0.437005	0.447571	0.00224741	0.00171374	0.00175518
YER180C-A	SLO1	255	0.522331	0.460708	0.407423	0.00204836	0.0018067	0.00159774
YNL138W-A	YSF3	255	0.212207	0.222249	0.185629	0.000832184	0.000871563	0.000727956
YJL062W-A	COA3	255	0.366307	0.382374	0.229293	0.0014365	0.00149951	0.000899186
YLR363W-A	YLR363W-A	255	0.315667	0.340169	0.26193	0.00123791	0.001334	0.00102718
YLR327C	TMA10	258	0.248197	0.21824	0.22856	0.000962003	0.000845893	0.000885893
YGL226C-A	OST5	258	0.368089	0.297531	0.313546	0.0014267	0.00115322	0.00121529
YDL130W-A	STF1	258	1.22832	1.17251	1.0836	0.00476092	0.00454459	0.00419999
YDR378C	LSM6	258	0.23034	0.259673	0.179487	0.000892793	0.00100649	0.000695688
YER074W-A	YOS1	258	0.350389	0.324912	0.361742	0.0013581	0.00125935	0.0014021
YMR286W	MRPL33	258	0.168589	0.177446	0.117265	0.000653445	0.000687776	0.000454514
YKL053C-A	MDM35	258	0.400905	0.463921	0.356144	0.00155389	0.00179814	0.0013804
YPR182W	SMX3	258	0.324207	0.509865	0.30793	0.00125662	0.00197622	0.00119353
YNL211C	YNL211C	258	0.115811	0.0801705	0.0805772	0.000448878	0.000310738	0.000312315
YGL032C	AGA2	261	0.541292	0.546103	0.375699	0.00207392	0.00209235	0.00143946
YGR037C	ACB1	261	0.697374	0.801388	0.660914	0.00267193	0.00307045	0.00253224
YLR099W-A	MIM2	261	0.295953	0.38015	0.225608	0.00113392	0.00145652	0.0008644
YEL020W-A	TIM9	261	0.149553	0.165585	0.119665	0.000572999	0.000634425	0.000458485
YJL136C	RPS21B	261	0.197369	0.281471	0.220013	0.000756205	0.00107843	0.000842963
YKR057W	RPS21A	261	0.236395	0.35394	0.230478	0.000905728	0.00135609	0.000883059
YJR135W-A	TIM8	261	0.229488	0.24078	0.206393	0.000879265	0.000922528	0.000790778
YER019C-A	SBH2	264	0.391626	0.384358	0.233392	0.00148343	0.0014559	0.000884062
YCR020C-A	MAK31	264	0.352984	0.425873	0.294668	0.00133706	0.00161316	0.00111617
YDR374W-A	WIP1	267	0.191181	0.175278	0.117173	0.000716035	0.000656473	0.000438852
YLR438C-A	LSM3	267	1.59224	1.61782	1.15167	0.00596346	0.00605926	0.00431336
YKR095W-A	PCC1	267	0.240555	0.211262	0.154942	0.000900956	0.000791242	0.000580307
YDR363W-A	SEM1	267	0.989578	0.743371	0.787434	0.00370628	0.00278416	0.00294919
YDR500C	RPL37B	267	0.161998	0.232516	0.148397	0.000606734	0.000870848	0.000555792
YLR185W	RPL37A	267	0.118392	0.185838	0.134108	0.000443418	0.000696021	0.000502277
YOL159C-A	YOL159C-A	270	0.228946	0.25376	0.202487	0.000847949	0.000939853	0.000749951
YOL086W-A	MHF1	270	0.226971	0.327385	0.288808	0.000840634	0.00121254	0.00106966
YNR037C	RSM19	273	0.17929	0.190247	0.12894	0.000656742	0.000696874	0.000472309
YGR169C-A	LSO2	276	0.996297	0.578135	0.662056	0.00360977	0.00209469	0.00239876
YKL096W-A	CWP2	276	0.980792	1.03004	0.711605	0.0035536	0.00373201	0.00257828
YJR094W-A	RPL43B	276	0.126927	0.165824	0.122687	0.000459882	0.000600812	0.000444519
YDR424C	DYN2	276	0.364786	0.408092	0.334092	0.00132169	0.00147859	0.00121048
YPR043W	RPL43A	276	0.243594	0.416835	0.246935	0.000882585	0.00151027	0.000894691
YDR070C	FMP16	279	0.815032	0.839569	0.542779	0.00292126	0.00300921	0.00194544
YPL183W-A	RTC6	279	0.292051	0.325631	0.248129	0.00104678	0.00116714	0.000889353
YHR005C-A	TIM10	279	0.390269	0.381357	0.338064	0.00139881	0.00136687	0.0012117
YER146W	LSM5	279	0.373389	0.579519	0.316066	0.00133831	0.00207713	0.00113285
YPR052C	NHP6A	279	0.368518	0.488947	0.313675	0.00132085	0.0017525	0.00112428
YJL166W	QCR8	282	0.343609	0.265626	0.302478	0.00121847	0.000941938	0.00107262
YBL029C-A	YBL029C-A	282	0.335646	0.262426	0.251739	0.00119023	0.000930589	0.00089269
YBR233W-A	DAD3	282	0.531587	0.487095	0.352079	0.00188506	0.00172729	0.00124851
YOR159C	SME1	282	0.999351	0.912372	0.709791	0.0035438	0.00323536	0.00251699
YFL010W-A	AUA1	282	1.24128	0.965027	0.477063	0.0044017	0.00342208	0.00169171
YER048W-A	ISD11	282	0.4569	0.40327	0.383843	0.00162021	0.00143003	0.00136115
YDR016C	DAD1	282	0.188033	0.210643	0.128981	0.000666782	0.000746961	0.000457381
YJR010C-A	SPC1	282	0.306134	0.295543	0.252408	0.00108558	0.00104803	0.000895064
YDL045W-A	MRP10	285	0.216307	0.184779	0.159971	0.000758973	0.000648346	0.000561302
YBL026W	LSM2	285	0.290142	0.266971	0.284658	0.00101804	0.000936739	0.000998798
YGR236C	SPG1	285	0.309902	0.259688	0.465799	0.00108737	0.000911186	0.00163438
YDR322C-A	TIM11	288	0.821008	0.85316	0.766363	0.00285072	0.00296236	0.00266098
YKL006C-A	SFT1	291	0.367631	0.300648	0.394905	0.00126334	0.00103315	0.00135706
YCL057C-A	MIC10	291	0.610481	0.709505	0.547141	0.00209787	0.00243816	0.00188021
YBR111W-A	SUS1	291	0.157325	0.129281	0.151258	0.000540637	0.000444266	0.000519787
YNR034W-A	YNR034W-A	294	1.02607	0.618652	0.633638	0.00349003	0.00210426	0.00215523
YLL018C-A	COX19	294	0.436922	0.376081	0.300176	0.00148613	0.00127919	0.00102101
YPL047W	SGF11	297	0.31174	0.322164	0.225422	0.00104963	0.00108473	0.000758998
YPL046C	ELC1	297	0.756413	0.640625	0.566874	0.00254685	0.00215699	0.00190867
YIL008W	URM1	297	0.932454	0.903363	0.756189	0.00313958	0.00304163	0.00254609
YMR225C	MRPL44	297	0.141228	0.126964	0.112219	0.000475514	0.000427487	0.000377842
YBR089C-A	NHP6B	297	0.541493	0.552748	0.391767	0.00182321	0.0018611	0.00131908
YPR096C	YPR096C	300	2.96649	1.63075	7.80354	0.00988829	0.00543583	0.0260118
YLR346C	YLR346C	303	0.33196	0.234406	0.365419	0.00109558	0.000773618	0.001206
YGR206W	MVB12	303	0.174994	0.200986	0.170119	0.000577537	0.00066332	0.00056145
YDR377W	ATP17	303	0.371941	0.466418	0.444417	0.00122753	0.00153933	0.00146672
YGL204C	YGL204C	303	0.280679	0.287977	0.214661	0.000926332	0.000950421	0.000708453
YDR510W	SMT3	303	0.458971	0.695357	0.453335	0.00151476	0.00229491	0.00149616
YPL249C-A	RPL36B	303	0.339137	0.473411	0.349102	0.00111926	0.00156241	0.00115215
YMR194W	RPL36A	303	0.204014	0.275893	0.217388	0.000673313	0.000910537	0.000717451
YLR147C	SMD3	303	0.418511	0.416243	0.306858	0.00138122	0.00137374	0.00101273
YNL300W	TOS6	306	0.830264	0.64887	0.477873	0.00271328	0.00212049	0.00156168
YNL086W	SNN1	306	0.275978	0.321652	0.254417	0.00090189	0.00105115	0.000831429
YGR063C	SPT4	306	0.361355	0.42674	0.304941	0.0011809	0.00139458	0.000996539
YGL193C	YGL193C	309	1.09619	0.801978	0.988992	0.00354753	0.0025954	0.00320062
YMR316C-A	YMR316C-A	309	2.54913	1.53761	1.37801	0.00824961	0.00497608	0.00445957
YLR043C	TRX1	309	0.988945	1.16975	0.843525	0.00320047	0.0037856	0.00272985
YBR009C	HHF1	309	0.53356	0.543662	0.515565	0.00172673	0.00175942	0.00166849
YNL030W	HHF2	309	0.208197	0.213219	0.162011	0.000673777	0.00069003	0.000524309
YJL144W	YJL144W	312	0.688657	0.303491	0.364084	0.00220723	0.000972727	0.00116694
YML058W	SML1	312	1.26222	0.962421	0.97893	0.00404556	0.00308468	0.0031376
YGR209C	TRX2	312	1.18531	1.62255	1.18421	0.00379907	0.00520047	0.00379555
YMR244C-A	COA6	312	1.00985	0.897328	0.809373	0.00323671	0.00287605	0.00259414
YLL017W	YLL017W	312	1.62003	0.52723	0.996378	0.00519242	0.00168984	0.00319352
YDR281C	PHM6	312	0.22169	0.203394	0.120712	0.000710546	0.000651904	0.000386898
YBL001C	ECM15	312	0.724778	1.00689	0.57399	0.00232301	0.0032272	0.00183971
YGR181W	TIM13	315	0.454902	0.534305	0.388778	0.00144413	0.00169621	0.00123422
YJR085C	YJR085C	315	1.02572	1.17978	0.91831	0.00325626	0.00374532	0.00291527
YBR268W	MRPL37	315	0.340908	0.463437	0.260778	0.00108225	0.00147123	0.000827866
YGL030W	RPL30	315	0.471905	0.554806	0.409499	0.00149811	0.00176129	0.0013
YML108W	YML108W	315	0.277227	0.294816	0.233003	0.000880087	0.000935925	0.000739693
YDR115W	YDR115W	315	0.244794	0.279065	0.185496	0.000777124	0.00088592	0.000588877
YKL044W	YKL044W	318	1.41294	0.400737	0.7361	0.00444321	0.00126018	0.00231478
YOR020C	HSP10	318	0.605403	0.915556	0.535221	0.00190378	0.00287911	0.00168309
YOR293W	RPS10A	318	0.441307	0.478192	0.437477	0.00138776	0.00150375	0.00137571
YBR262C	MIC12	318	0.211348	0.245754	0.159833	0.000664617	0.000772811	0.000502621
YDL081C	RPP1A	318	0.88415	1.23846	0.895913	0.00278034	0.00389453	0.00281734
YMR230W	RPS10B	318	0.313581	0.387009	0.358109	0.000986105	0.00121701	0.00112613
YBL028C	YBL028C	318	0.255082	0.202494	0.233895	0.000802143	0.000636775	0.000735518
YOR265W	RBL2	318	0.695327	0.636215	0.548025	0.00218656	0.00200068	0.00172335
YOL039W	RPP2A	318	0.31203	0.559241	0.319436	0.000981225	0.00175862	0.00100452
YDL130W	RPP1B	318	0.457559	0.772605	0.584073	0.00143886	0.00242958	0.00183671
YER058W	PET117	321	0.497569	0.471137	0.298708	0.00155006	0.00146772	0.000930554
YDL009C	YDL009C	321	0.317379	0.235871	0.256996	0.000988721	0.0007348	0.000800612
YPR094W	RDS3	321	0.317528	0.336122	0.251422	0.000989185	0.00104711	0.000783245
YDL012C	YDL012C	321	0.648721	0.534079	0.550645	0.00202094	0.0016638	0.0017154
YNL162W	RPL42A	321	0.291337	0.418549	0.343269	0.000907592	0.00130389	0.00106937
YHR141C	RPL42B	321	0.284601	0.390131	0.29952	0.000886607	0.00121536	0.000933085
YNL184C	YNL184C	324	0.25635	0.330723	0.228707	0.000791204	0.00102075	0.000705885
YJR034W	PET191	324	0.435046	0.589071	0.384242	0.00134274	0.00181812	0.00118593
YOR234C	RPL33B	324	0.199812	0.243483	0.213311	0.000616702	0.000751491	0.000658368
YLR333C	RPS25B	324	0.540673	0.602183	0.679663	0.00166874	0.00185859	0.00209773
YLL014W	EMC6	324	0.537832	0.556853	0.424067	0.00165997	0.00171868	0.00130885
YNL244C	SUI1	324	0.480358	0.478884	0.418946	0.00148259	0.00147804	0.00129304
YPL143W	RPL33A	324	0.457968	0.570288	0.453344	0.00141348	0.00176015	0.00139921
YGR027C	RPS25A	324	0.316653	0.45397	0.332775	0.000977324	0.00140114	0.00102708
YOR105W	YOR105W	324	0.808322	0.672949	0.751352	0.00249482	0.002077	0.00231899
YJR048W	CYC1	327	0.398953	0.506491	0.417805	0.00122004	0.0015489	0.00127769
YFL014W	HSP12	327	2.27303	2.54949	1.90559	0.00695117	0.00779661	0.00582749
YJR022W	LSM8	327	0.165138	0.116539	0.101394	0.000505009	0.000356389	0.000310074
YJL179W	PFD1	327	0.493622	0.408087	0.502164	0.00150955	0.00124797	0.00153567
YLR364W	GRX8	327	0.343915	0.42436	0.321216	0.00105173	0.00129774	0.000982313
YBR091C	TIM12	327	0.178279	0.206253	0.142766	0.000545194	0.000630743	0.000436593
YGR018C	YGR018C	327	0.407829	0.146765	0.486255	0.00124718	0.000448823	0.00148702
YGR215W	RSM27	330	0.499116	0.621205	0.427235	0.00151247	0.00188244	0.00129465
YCL035C	GRX1	330	1.77433	1.97332	1.68174	0.00537677	0.00597977	0.00509618
YGL168W	HUR1	330	0.460714	0.544585	0.694796	0.0013961	0.00165026	0.00210544
YJR086W	STE18	330	0.225181	0.190249	0.179998	0.000682367	0.000576513	0.000545448
YEL068C	YEL068C	330	0.467768	0.427036	0.38812	0.00141748	0.00129405	0.00117612
YLR154C	RNH203	330	0.173525	0.223437	0.188868	0.000525834	0.000677083	0.000572327
YDR045C	RPC11	330	0.573784	0.610867	0.535982	0.00173874	0.00185111	0.00162419
YAL044W-A	YAL044W-A	330	0.400721	0.554962	0.363229	0.00121431	0.0016817	0.00110069
YDR382W	RPP2B	330	0.768566	1.24196	0.727611	0.00232899	0.0037635	0.00220488
YBL059C-A	CMC2	330	0.198206	0.203851	0.180842	0.000600624	0.00061773	0.000548006
YHR087W	RTC3	333	0.888768	0.560848	0.60173	0.00266897	0.00168423	0.001807
YJL028W	YJL028W	333	0.326969	0.271064	0.148763	0.000981888	0.000814007	0.000446736
YDR079W	PET100	333	0.262593	0.262376	0.234603	0.000788567	0.000787916	0.000704513
YLR204W	QRI5	333	0.23176	0.219599	0.168883	0.000695976	0.000659455	0.000507156
YCR060W	TAH1	333	0.639284	0.637702	0.483686	0.00191977	0.00191502	0.00145251
YLR275W	SMD2	333	0.302569	0.231146	0.270569	0.000908616	0.000694131	0.000812519
YIR009W	MSL1	333	0.275184	0.332605	0.225085	0.00082638	0.000998813	0.00067593
YKL137W	CMC1	333	0.303372	0.315969	0.25136	0.000911028	0.000948857	0.000754835
YEL003W	GIM4	336	0.410028	0.324236	0.38935	0.00122032	0.000964987	0.00115878
YHR173C	YHR173C	336	0.258356	0.276098	0.160195	0.000768916	0.00082172	0.000476771
YLR390W	ECM19	336	0.195642	0.224386	0.162704	0.000582269	0.000667817	0.000484238
YEL039C	CYC7	339	2.12806	1.25372	1.34175	0.00627747	0.00369828	0.00395797
YCL058W-A	ADF1	339	0.39198	0.320286	0.251985	0.00115628	0.000944798	0.000743319
YJR082C	EAF6	339	0.481141	0.390317	0.403276	0.0014193	0.00115138	0.0011896
YOL109W	ZEO1	339	0.260852	0.216727	0.205362	0.000769476	0.000639314	0.000605786
YKL061W	BLI1	339	0.435892	0.336155	0.36202	0.00128582	0.000991606	0.00106791
YDL075W	RPL31A	339	0.40389	0.536505	0.451208	0.00119141	0.00158261	0.001331
YOL026C	MIM1	339	0.369984	0.502544	0.296745	0.0010914	0.00148243	0.000875353
YLR406C	RPL31B	339	0.603295	0.533887	0.520459	0.00177963	0.00157489	0.00153528
YPL098C	MGR2	339	0.511014	0.589443	0.362621	0.00150742	0.00173877	0.00106968
YOR068C	VAM10	342	0.72879	0.265733	0.418965	0.00213097	0.000776998	0.00122504
YHR138C	YHR138C	342	0.659968	0.552703	0.426789	0.00192973	0.00161609	0.00124792
YNL135C	FPR1	342	1.44836	2.1392	1.49867	0.00423496	0.00625497	0.00438208
YLR200W	YKE2	342	0.364304	0.353851	0.302796	0.00106522	0.00103465	0.000885368
YHR039C-A	VMA10	342	0.461156	0.484579	0.43897	0.00134841	0.0014169	0.00128354
YMR107W	SPG4	345	0.414115	0.285794	0.186361	0.00120033	0.000828389	0.000540176
YPR020W	ATP20	345	0.348788	0.292626	0.340323	0.00101098	0.00084819	0.000986443
YOR327C	SNC2	345	0.979135	0.870099	0.711601	0.00283807	0.00252203	0.00206261
YNL122C	YNL122C	345	0.0957868	0.0826199	0.0735956	0.000277643	0.000239478	0.000213321
YDR381C-A	YDR381C-A	345	0.186932	0.123633	0.226675	0.000541831	0.000358358	0.000657028
YNL147W	LSM7	345	0.299459	0.291335	0.318273	0.000867997	0.000844448	0.00092253
YPR166C	MRP2	345	0.224926	0.283035	0.185324	0.00065196	0.00082039	0.000537172
YOR189W	IES4	348	0.706859	0.706374	0.58835	0.0020312	0.00202981	0.00169066
YJR120W	YJR120W	348	3.09804	3.20899	3.71296	0.0089024	0.00922125	0.0106694
YKL084W	HOT13	348	0.432408	0.465804	0.302351	0.00124255	0.00133852	0.000868826
YJR146W	YJR146W	351	1.53479	1.44611	1.73829	0.00437262	0.00411997	0.0049524
YAL030W	SNC1	351	0.970983	0.9444	0.800929	0.00276633	0.0026906	0.00228185
YBL078C	ATG8	351	0.596468	0.593285	0.580403	0.00169934	0.00169027	0.00165357
YML101C	CUE4	351	0.355207	0.474867	0.317863	0.00101199	0.0013529	0.000905592
YIL163C	YIL163C	351	0.88597	0.622957	0.643616	0.00252413	0.00177481	0.00183366
YGR050C	YGR050C	354	0.284627	0.312278	0.218891	0.000804032	0.000882141	0.000618335
YJL003W	COX16	354	0.371162	0.389948	0.373934	0.00104848	0.00110155	0.00105631
YAL046C	AIM1	354	0.197635	0.328548	0.158977	0.00055829	0.000928101	0.000449088
YGR020C	VMA7	354	0.537079	0.720142	0.542388	0.00151717	0.0020343	0.00153217
YKL037W	AIM26	354	2.85945	0.474462	1.00758	0.00807753	0.00134029	0.00284627
YER131W	RPS26B	357	0.335066	0.367296	0.281084	0.00093856	0.00102884	0.000787349
YGL189C	RPS26A	357	0.195664	0.248418	0.178443	0.000548079	0.000695849	0.00049984
YHL046C	PAU13	360	0.351746	0.231069	0.152671	0.000977071	0.000641859	0.000424085
YBR301W	PAU24	360	0.342528	0.173726	0.299562	0.000951466	0.000482574	0.000832116
YNR076W	PAU6	360	0.623064	0.275215	0.455475	0.00173073	0.000764487	0.00126521
YLR461W	PAU4	360	0.588565	0.479363	0.476337	0.0016349	0.00133156	0.00132316
YHL018W	YHL018W	360	0.818181	0.64151	0.651767	0.00227272	0.00178197	0.00181046
YNL111C	CYB5	360	0.509466	0.546163	0.499352	0.00141518	0.00151712	0.00138709
YGL029W	CGR1	360	1.09294	0.574707	0.753259	0.00303594	0.00159641	0.00209239
YGL220W	FRA2	360	1.18296	1.60378	1.02035	0.00328601	0.00445495	0.00283431
YDL191W	RPL35A	360	0.430138	0.520923	0.422082	0.00119483	0.00144701	0.00117245
YEL049W	PAU2	360	0.281041	0.360173	0.36414	0.000780668	0.00100048	0.0010115
YDL136W	RPL35B	360	0.49823	0.62773	0.524346	0.00138397	0.0017437	0.00145652
YGR294W	PAU12	360	0.334131	0.343146	0.490505	0.000928142	0.000953184	0.00136252
YOL005C	RPB11	360	0.352763	0.517637	0.324992	0.000979897	0.00143788	0.000902757
YDR542W	PAU10	360	0.277958	0.226137	0.38708	0.000772107	0.000628159	0.00107522
YIR013C	GAT4	363	0.379391	0.265683	0.329144	0.00104515	0.000731909	0.000906733
YPL013C	MRPS16	363	1.0255	0.897512	0.86622	0.00282508	0.00247249	0.00238628
YBR253W	SRB6	363	0.141766	0.157457	0.108107	0.000390539	0.000433767	0.000297816
YDR031W	MIX14	363	0.141745	0.154654	0.147139	0.000390481	0.000426043	0.000405341
YLR061W	RPL22A	363	0.441037	0.552965	0.491817	0.00121498	0.00152332	0.00135487
YHL015W	RPS20	363	0.681937	0.73152	0.550271	0.00187861	0.00201521	0.0015159
YOL133W	HRT1	363	0.53002	0.563296	0.479084	0.00146011	0.00155178	0.00131979
YFL020C	PAU5	366	0.374817	0.360135	0.353747	0.00102409	0.000983974	0.000966522
YLR408C	BLS1	366	0.538339	0.461249	0.556495	0.00147087	0.00126024	0.00152048
YDR357C	CNL1	366	0.568055	0.446661	0.307199	0.00155206	0.00122039	0.000839341
YJL173C	RFA3	366	0.507588	0.604635	0.39388	0.00138685	0.00165201	0.00107617
YFL034C-A	RPL22B	366	0.169923	0.126004	0.153773	0.000464271	0.000344272	0.000420145
YGL070C	RPB9	366	0.684887	0.696466	0.545278	0.00187128	0.00190291	0.00148983
YKL058W	TOA2	366	0.437719	0.474461	0.340095	0.00119595	0.00129634	0.000929221
YIL052C	RPL34B	366	0.443164	0.590925	0.510341	0.00121083	0.00161455	0.00139437
YMR123W	PKR1	366	0.431681	0.502467	0.359154	0.00117946	0.00137286	0.000981294
YER056C-A	RPL34A	366	0.32152	0.367943	0.290763	0.00087847	0.00100531	0.000794435
YJR108W	ABM1	369	0.240111	0.223087	0.18686	0.000650706	0.000604571	0.000506397
YJL184W	GON7	369	0.539445	0.675571	0.400412	0.00146191	0.00183081	0.00108513
YFR049W	YMR31	369	4.01054	4.16084	4.39341	0.0108687	0.011276	0.0119063
YGL226W	MTC3	369	0.958768	1.02869	0.793406	0.00259829	0.00278778	0.00215015
YBR194W	AIM4	369	0.417246	0.493359	0.406335	0.00113075	0.00133702	0.00110118
YDR493W	MZM1	369	0.235148	0.278749	0.273897	0.000637257	0.000755418	0.000742267
YCR104W	PAU3	372	0.495407	0.287797	0.503847	0.00133174	0.000773648	0.00135443
YLR037C	PAU23	372	0.463911	0.4191	0.442847	0.00124707	0.00112661	0.00119045
YLR295C	ATP14	372	0.504205	0.46209	0.459164	0.00135539	0.00124218	0.00123431
YLL025W	PAU17	372	0.236597	0.229092	0.227965	0.000636013	0.000615838	0.000612809
YFR036W	CDC26	372	0.337025	0.310984	0.213541	0.000905982	0.00083598	0.000574036
YKL192C	ACP1	375	0.659823	0.818612	0.554383	0.00175953	0.00218297	0.00147835
YER009W	NTF2	375	1.05768	1.28493	0.956186	0.00282048	0.00342648	0.00254983
YER092W	IES5	375	0.581879	0.618802	0.472206	0.00155168	0.00165014	0.00125922
YJR063W	RPA12	375	0.269248	0.286042	0.247964	0.000717994	0.000762778	0.000661237
YAL064W-B	YAL064W-B	378	1.61795	2.00444	2.55764	0.0042803	0.00530275	0.00676623
YGL121C	GPG1	378	0.731897	0.801239	0.748253	0.00193624	0.00211968	0.00197951
YER038W-A	YER038W-A	378	0.296417	0.208701	0.234633	0.000784173	0.000552119	0.000620723
YER071C	TDA2	378	0.27555	0.266393	0.223477	0.000728968	0.000704743	0.000591209
YEL026W	SNU13	378	0.511453	0.508911	0.507011	0.00135305	0.00134632	0.0013413
YDR529C	QCR7	381	0.848002	0.736267	0.724997	0.00222573	0.00193246	0.00190288
YGL127C	SOH1	381	0.40894	0.364755	0.28129	0.00107333	0.000957363	0.000738294
YMR195W	ICY1	381	0.21797	0.187785	0.173571	0.000572099	0.000492874	0.000455568
YDR504C	SPG3	381	1.25187	0.653259	1.41352	0.00328574	0.00171459	0.00371003
YCR083W	TRX3	381	0.776484	0.708261	0.62381	0.00203802	0.00185895	0.0016373
YOR122C	PFY1	381	0.800542	0.967447	0.824799	0.00210116	0.00253923	0.00216483
YKL086W	SRX1	381	0.278402	0.271779	0.249256	0.000730713	0.000713332	0.000654215
YER084W	YER084W	384	0.416606	0.323173	0.21224	0.00108491	0.000841597	0.00055271
YCR082W	AHC2	384	0.297421	0.356179	0.292394	0.000774533	0.00092755	0.000761443
YMR059W	SEN15	384	0.2124	0.189808	0.164803	0.000553126	0.000494292	0.000429173
YBR016W	YBR016W	384	1.0496	0.679698	0.56932	0.00273335	0.00177005	0.0014826
YLR344W	RPL26A	384	0.330584	0.358039	0.32993	0.000860895	0.000932394	0.000859193
YGR034W	RPL26B	384	0.460584	0.636354	0.454063	0.00119944	0.00165717	0.00118245
YOR183W	FYV12	387	0.565449	0.401636	0.290924	0.00146111	0.00103782	0.000751742
YLR297W	YLR297W	387	0.412321	0.187217	0.289893	0.00106543	0.000483764	0.000749077
YNL149C	PGA2	387	1.34085	1.19055	1.11604	0.00346472	0.00307635	0.00288383
YHR162W	MPC2	387	0.750482	0.781907	0.838848	0.00193923	0.00202043	0.00216757
YGL191W	COX13	387	0.850586	0.924935	0.829728	0.0021979	0.00239001	0.002144
YNL153C	GIM3	387	0.946014	0.969675	0.815546	0.00244448	0.00250562	0.00210735
YER057C	HMF1	387	0.920662	0.994387	0.81674	0.00237897	0.00256947	0.00211044
YKR094C	RPL40B	387	0.354745	0.416388	0.367893	0.000916654	0.00107594	0.000950628
YIL148W	RPL40A	387	0.397568	0.527143	0.472971	0.00102731	0.00136213	0.00122215
YER072W	VTC1	387	0.557536	0.892874	0.517151	0.00144066	0.00230717	0.00133631
YPR200C	ARR2	390	0.26135	0.305494	0.240046	0.000670129	0.000783318	0.000615503
YGL080W	MPC1	390	0.265448	0.288988	0.238601	0.000680635	0.000740994	0.000611796
YOR103C	OST2	390	0.626871	0.59578	0.434953	0.00160736	0.00152764	0.00111526
YHR059W	FYV4	390	0.359773	0.324239	0.272562	0.000922494	0.000831381	0.000698878
YBL092W	RPL32	390	0.671819	0.814011	0.708677	0.00172261	0.00208721	0.00181712
YNL143C	YNL143C	390	0.178136	0.0999633	0.0809782	0.000456759	0.000256316	0.000207636
YJL190C	RPS22A	390	0.673422	0.808786	0.618639	0.00172672	0.00207381	0.00158625
YBL002W	HTB2	393	0.534791	0.458499	0.472191	0.00136079	0.00116666	0.0012015
YMR112C	MED11	393	0.242107	0.251883	0.185864	0.000616049	0.000640922	0.000472936
YDR224C	HTB1	393	0.252005	0.202858	0.2289	0.000641235	0.000516178	0.000582442
YJL077C	ICS3	393	0.237709	0.335215	0.229745	0.000604857	0.000852965	0.000584593
YLR367W	RPS22B	393	0.501251	0.476378	0.556359	0.00127545	0.00121216	0.00141567
YKL138C	MRPL31	393	0.344036	0.301296	0.270211	0.00087541	0.000766656	0.000687561
YHR132W-A	IGO2	393	0.444329	0.476396	0.370088	0.00113061	0.0012122	0.0009417
YKL003C	MRP17	393	0.220293	0.223427	0.162301	0.000560542	0.000568515	0.000412978
YNL269W	BSC4	393	0.670987	0.353209	0.455457	0.00170735	0.000898751	0.00115892
YDR225W	HTA1	396	0.256676	0.245004	0.203394	0.000648172	0.000618696	0.00051362
YLR385C	SWC7	396	3.76826	3.37505	3.69211	0.00951581	0.00852285	0.0093235
YBL003C	HTA2	396	0.333338	0.371286	0.298329	0.000841761	0.000937591	0.000753356
YJL151C	SNA3	399	0.618404	0.718501	0.471989	0.00154989	0.00180075	0.00118293
YLR437C	DIF1	399	0.37468	0.379894	0.275278	0.000939047	0.000952115	0.000689921
YKR083C	DAD2	399	0.588789	0.4013	0.392025	0.00147566	0.00100576	0.000982519
YHR191C	CTF8	399	0.475341	0.556807	0.374979	0.00119133	0.00139551	0.000939797
YDR511W	SDH7	399	0.309288	0.371451	0.244455	0.000775159	0.000930956	0.000612668
YLR110C	CCW12	399	0.733523	0.773385	0.393346	0.0018384	0.00193831	0.000985828
YPL192C	PRM3	399	0.214753	0.301376	0.306403	0.000538229	0.000755328	0.000767928
YKR049C	FMP46	399	0.576338	0.834819	0.55878	0.00144446	0.00209228	0.00140045
YOL012C	HTZ1	402	0.708282	0.836071	0.604483	0.0017619	0.00207978	0.00150369
YBL018C	POP8	402	0.294382	0.268648	0.269845	0.000732295	0.000668279	0.000671257
YBR230C	OM14	405	0.487182	0.398086	0.607704	0.00120292	0.000982929	0.0015005
YDR482C	CWC21	405	1.09422	1.07031	0.836357	0.00270177	0.00264273	0.00206508
YER074W	RPS24A	405	0.616083	0.835757	0.645597	0.00152119	0.0020636	0.00159407
YDR519W	FPR2	405	0.993349	1.27103	0.905765	0.00245271	0.00313834	0.00223646
YIL069C	RPS24B	405	0.413191	0.484278	0.461709	0.00102023	0.00119575	0.00114002
YNR046W	TRM112	405	0.365134	0.477766	0.314337	0.000901567	0.00117967	0.00077614
YCL012C	YCL012C	405	0.245483	0.208754	0.233756	0.000606131	0.000515442	0.000577174
YCR028C-A	RIM1	408	1.10954	1.16142	1.06259	0.00271946	0.00284663	0.00260438
YPL250C	ICY2	408	0.138859	0.150546	0.118066	0.00034034	0.000368985	0.000289377
YML024W	RPS17A	408	0.510471	0.651269	0.51403	0.00125115	0.00159625	0.00125988
YBR010W	HHT1	408	0.0982278	0.113498	0.0926232	0.000240754	0.000278181	0.000227018
YDR447C	RPS17B	408	0.426719	0.527784	0.454977	0.00104588	0.00129359	0.00111514
YNL031C	HHT2	408	0.219413	0.209449	0.185572	0.000537777	0.000513354	0.000454832
YDR156W	RPA14	411	0.247435	0.285269	0.200724	0.000602033	0.000694085	0.000488381
YGR230W	BNS1	411	0.543323	0.597436	0.520837	0.00132195	0.00145362	0.00126724
YKL167C	MRP49	411	0.274111	0.224544	0.207947	0.000666938	0.000546335	0.000505954
YER117W	RPL23B	411	0.560775	0.804733	0.590376	0.00136442	0.00195799	0.00143644
YBL087C	RPL23A	411	0.591131	0.811105	0.683573	0.00143827	0.00197349	0.00166319
YHR010W	RPL27A	411	0.468027	0.703516	0.571246	0.00113875	0.00171172	0.00138989
YDR471W	RPL27B	411	0.244227	0.327741	0.284972	0.000594227	0.000797424	0.000693363
YBR269C	SDH8	414	0.41769	0.468702	0.347234	0.00100891	0.00113213	0.00083873
YKL170W	MRPL38	414	0.582432	0.644234	0.520385	0.00140684	0.00155612	0.00125697
YER093C-A	AIM11	414	0.170966	0.163875	0.161692	0.000412962	0.000395832	0.00039056
YHL001W	RPL14B	414	0.250325	0.34195	0.298216	0.000604649	0.000825967	0.000720329
YIL040W	APQ12	414	0.33572	0.280485	0.27261	0.000810917	0.000677499	0.000658477
YER050C	RSM18	414	0.289285	0.247725	0.238456	0.000698755	0.000598369	0.000575981
YGL054C	ERV14	414	0.859623	0.770666	0.715683	0.00207638	0.00186151	0.0017287
YGL087C	MMS2	414	0.726793	1.02183	0.815053	0.00175554	0.00246819	0.00196873
YCR031C	RPS14A	414	0.575661	0.806325	0.651643	0.00139048	0.00194765	0.00157402
YBL049W	MOH1	414	1.43192	1.13668	1.12119	0.00345873	0.00274559	0.00270818
YKL006W	RPL14A	414	0.58357	0.852474	0.635508	0.00140959	0.00205911	0.00153504
YOR285W	RDL1	417	1.56091	2.16249	1.44085	0.00374319	0.00518582	0.00345527
YEL033W	MTC7	417	0.937653	0.906111	0.926011	0.00224857	0.00217293	0.00222065
YNR022C	MRPL50	417	0.30058	0.331791	0.216782	0.000720815	0.000795662	0.000519862
YMR292W	GOT1	417	0.659027	0.5842	0.544306	0.0015804	0.00140096	0.00130529
YJL191W	RPS14B	417	0.158783	0.209506	0.199412	0.000380774	0.000502412	0.000478206
YDR437W	GPI19	420	0.503605	0.397741	0.433023	0.00119906	0.000947002	0.00103101
YDL123W	SNA4	420	0.924812	0.753383	0.874624	0.00220193	0.00179377	0.00208244
YGL108C	YGL108C	420	0.519617	0.43494	0.348592	0.00123718	0.00103557	0.00082998
YPR100W	MRPL51	420	1.10985	1.09404	1.12037	0.00264249	0.00260485	0.00266756
YJR044C	VPS55	420	1.62229	1.48294	1.36927	0.0038626	0.00353081	0.00326017
YDR308C	SRB7	420	0.597288	0.56243	0.487785	0.00142211	0.00133912	0.00116139
YBR167C	POP7	420	0.217325	0.229265	0.191092	0.00051744	0.000545869	0.000454981
YBR188C	NTC20	420	0.42326	0.393632	0.322352	0.00100776	0.000937219	0.000767504
YPR153W	YPR153W	423	0.844408	0.712165	0.832904	0.00199624	0.00168361	0.00196904
YJR067C	YAE1	423	0.3286	0.340077	0.274862	0.000776831	0.000803965	0.000649793
YPR063C	YPR063C	423	0.767963	0.878064	0.777179	0.00181552	0.0020758	0.0018373
YIL027C	EMC5	423	0.415661	0.409654	0.406295	0.00098265	0.00096845	0.000960509
YER159C	BUR6	426	1.40546	0.853037	0.842798	0.00329921	0.00200244	0.0019784
YLR245C	CDD1	426	0.918466	0.859845	0.651479	0.00215602	0.00201842	0.00152929
YBR210W	ERV15	426	0.423127	0.450819	0.356028	0.000993257	0.00105826	0.000835746
YBR258C	SHG1	426	0.253313	0.218738	0.206803	0.000594632	0.000513469	0.000485452
YNL113W	RPC19	426	0.245167	0.238739	0.200405	0.00057551	0.00056042	0.000470435
YOL040C	RPS15	426	0.89601	1.19534	0.854326	0.00210331	0.00280595	0.00200546
YDR100W	TVP15	429	0.804707	0.651438	0.613828	0.00187577	0.0015185	0.00143083
YDR513W	GRX2	429	1.29259	1.36558	1.15445	0.00301303	0.00318318	0.00269103
YNL081C	SWS2	429	0.356279	0.336322	0.273557	0.000830488	0.000783966	0.000637661
YPR082C	DIB1	429	0.422665	0.426183	0.32439	0.000985233	0.000993434	0.000756153
YIL004C	BET1	429	0.606079	0.550899	0.567232	0.00141277	0.00128415	0.00132222
YPR017C	DSS4	429	0.289932	0.282969	0.191805	0.000675832	0.000659602	0.000447097
YER046W	SPO73	429	0.389246	0.400452	0.390348	0.000907334	0.000933454	0.000909903
YMR143W	RPS16A	429	0.63128	0.655725	0.683415	0.00147152	0.0015285	0.00159304
YOR369C	RPS12	429	0.508472	0.739653	0.496665	0.00118525	0.00172413	0.00115773
YDL083C	RPS16B	429	0.518611	0.617745	0.537525	0.00120888	0.00143996	0.00125297
YOL127W	RPL25	429	0.548502	0.774267	0.638264	0.00127856	0.00180482	0.00148779
YOL165C	AAD15	429	0.438683	0.405185	0.46133	0.00102257	0.000944487	0.00107536
YIR015W	RPR2	432	0.836609	0.718785	0.873398	0.00193659	0.00166386	0.00202175
YCL056C	PEX34	432	0.56994	0.476594	0.410372	0.00131931	0.00110323	0.000949934
YBL021C	HAP3	432	0.472401	0.51616	0.369942	0.00109352	0.00119482	0.000856348
YLL050C	COF1	432	1.51559	1.58229	1.79389	0.00350832	0.00366271	0.00415252
YER035W	EDC2	435	0.28003	0.253432	0.246399	0.000643747	0.000582601	0.000566435
YKL160W	ELF1	435	0.464916	0.507413	0.342149	0.00106877	0.00116647	0.000786549
YMR074C	YMR074C	435	0.648136	0.874404	0.528486	0.00148997	0.00201012	0.00121491
YOL121C	RPS19A	435	0.722937	0.886821	0.797167	0.00166192	0.00203867	0.00183257
YNL302C	RPS19B	435	0.811752	1.06272	0.909975	0.0018661	0.00244303	0.0020919
YIL051C	MMF1	435	1.34452	1.48837	1.29432	0.00309085	0.00342154	0.00297544
YBL025W	RRN10	435	0.528615	0.510663	0.47455	0.00121521	0.00117394	0.00109092
YGR243W	MPC3	438	0.249815	0.191696	0.2675	0.000570353	0.000437662	0.00061073
YNL328C	MDJ2	438	0.661589	0.566534	0.365686	0.00151048	0.00129346	0.0008349
YBR282W	MRPL27	438	0.795657	0.813645	0.704133	0.00181657	0.00185764	0.00160761
YPL225W	YPL225W	438	1.55208	1.43242	1.58976	0.00354356	0.00327036	0.00362958
YCR071C	IMG2	438	0.299914	0.282935	0.211874	0.000684735	0.00064597	0.000483731
YGR118W	RPS23A	438	0.528211	0.650389	0.514461	0.00120596	0.00148491	0.00117457
YOR224C	RPB8	438	0.37346	0.522992	0.329327	0.000852649	0.00119405	0.000751889
YDL092W	SRP14	438	0.619054	0.736127	0.532359	0.00141337	0.00168065	0.00121543
YNR004W	SWM2	438	0.290437	0.257949	0.233793	0.000663099	0.000588924	0.000533775
YPR132W	RPS23B	438	0.823652	1.0708	0.825892	0.00188048	0.00244474	0.0018856
YGR074W	SMD1	438	0.367257	0.442371	0.324969	0.000838485	0.00100998	0.000741939
YFR033C	QCR6	441	2.17021	1.8014	2.19795	0.00492112	0.0040848	0.00498401
YDR462W	MRPL28	441	0.256176	0.297511	0.217803	0.000580897	0.000674627	0.000493884
YBR252W	DUT1	441	0.553347	0.688147	0.433718	0.00125475	0.00156042	0.000983487
YJR058C	APS2	441	0.353312	0.369858	0.251088	0.000801161	0.00083868	0.000569359
YDR397C	NCB2	441	0.422581	0.394903	0.425758	0.000958234	0.000895471	0.000965438
YDR450W	RPS18A	441	0.823332	1.02177	0.85138	0.00186697	0.00231694	0.00193057
YML026C	RPS18B	441	0.80949	0.995488	0.857425	0.00183558	0.00225734	0.00194427
YBR109C	CMD1	441	1.35001	1.60086	1.29928	0.00306125	0.00363008	0.00294621
YER150W	SPI1	444	0.717626	0.309742	0.235099	0.00161627	0.000697617	0.000529503
YHR051W	COX6	444	1.38402	1.54972	1.45146	0.00311716	0.00349036	0.00326905
YMR148W	OSW5	444	0.839306	0.622239	0.770977	0.00189033	0.00140144	0.00173644
YIR005W	IST3	444	0.156603	0.12844	0.132871	0.000352709	0.000289279	0.000299259
YER044C	ERG28	444	0.720329	0.61045	0.640592	0.00162236	0.00137489	0.00144278
YBR173C	UMP1	444	0.887172	0.792751	0.658188	0.00199813	0.00178547	0.00148241
YHR136C	SPL2	444	0.11905	0.122357	0.073865	0.000268131	0.000275578	0.000166363
YGR203W	YCH1	444	0.509012	0.644777	0.376335	0.00114642	0.0014522	0.000847601
YPL144W	POC4	444	0.192442	0.255916	0.16778	0.000433429	0.000576388	0.000377884
YJL104W	PAM16	447	1.4071	1.18225	1.07668	0.00314787	0.00264486	0.00240868
YBR082C	UBC4	447	1.81626	1.4694	1.79598	0.00406323	0.00328726	0.00401786
YDR059C	UBC5	447	0.357828	0.352001	0.369417	0.000800511	0.000787474	0.000826435
YGL106W	MLC1	447	0.91205	1.10379	0.79745	0.00204038	0.00246933	0.00178401
YOR286W	RDL2	447	0.332324	0.354395	0.286621	0.000743454	0.00079283	0.000641211
YLL052C	AQY2	447	0.615925	0.617291	0.599364	0.00137791	0.00138096	0.00134086
YDR252W	BTT1	447	0.572007	0.522077	0.497613	0.00127966	0.00116796	0.00111323
YNR010W	CSE2	447	0.200657	0.178903	0.177243	0.000448897	0.00040023	0.000396517
YDR063W	AIM7	447	0.590476	0.64668	0.585555	0.00132098	0.00144671	0.00130997
YLR218C	COA4	450	0.729311	0.738257	0.576587	0.00162069	0.00164057	0.0012813
YDL110C	TMA17	450	0.584382	0.534865	0.548816	0.00129863	0.00118859	0.00121959
YBR135W	CKS1	450	0.790463	0.853628	0.74539	0.00175659	0.00189695	0.00165642
YPL059W	GRX5	450	0.653955	0.834432	0.576185	0.00145323	0.00185429	0.00128041
YMR159C	ATG16	450	0.85215	0.622991	0.759337	0.00189367	0.00138442	0.00168742
YOR052C	TMC1	450	0.368416	0.307135	0.354836	0.000818702	0.000682522	0.000788524
YHL042W	YHL042W	450	0.239042	0.266088	0.232628	0.000531205	0.000591307	0.00051695
YGL103W	RPL28	450	0.438499	0.595149	0.437352	0.000974442	0.00132255	0.000971894
YHL006C	SHU1	450	0.311046	0.329036	0.270221	0.000691213	0.000731191	0.000600492
YMR298W	LIP1	450	0.664135	0.723572	0.612212	0.00147586	0.00160794	0.00136047
YOL108C	INO4	453	1.04785	0.807332	0.839053	0.00231312	0.00178219	0.00185221
YLR068W	FYV7	453	0.931325	0.531173	0.574473	0.0020559	0.00117257	0.00126815
YHR116W	COX23	453	0.542504	0.4829	0.368477	0.00119758	0.00106601	0.000813416
YIL111W	COX5B	453	0.539596	0.440244	0.66675	0.00119116	0.000971842	0.00147185
YDL219W	DTD1	453	0.780098	0.772788	0.692729	0.00172207	0.00170593	0.0015292
YOR298C-A	MBF1	453	1.33751	1.38036	1.17088	0.00295257	0.00304716	0.00258473
YDR064W	RPS13	453	0.451812	0.569004	0.500111	0.000997378	0.00125608	0.001104
YPL170W	DAP1	456	0.873374	0.873128	0.750777	0.00191529	0.00191475	0.00164644
YEL048C	TCA17	456	0.391777	0.430785	0.366854	0.00085916	0.000944703	0.000804505
YNL131W	TOM22	456	0.603474	0.657561	0.587096	0.00132341	0.00144202	0.00128749
YLR167W	RPS31	456	0.826538	1.21552	0.729737	0.00181258	0.00266561	0.0016003
YLL053C	YLL053C	456	0.554622	0.592119	0.563654	0.00121628	0.00129851	0.00123608
YCL058C	FYV5	456	0.514795	0.49474	0.565893	0.00112894	0.00108496	0.00124099
YOR382W	FIT2	459	0.89453	0.670436	0.607842	0.00194887	0.00146065	0.00132427
YER030W	CHZ1	459	2.31503	2.309	1.81954	0.00504364	0.00503051	0.00396413
YLR315W	NKP2	459	1.31154	1.12973	0.970506	0.00285738	0.00246128	0.00211439
YKL067W	YNK1	459	1.45012	1.61635	1.29027	0.0031593	0.00352146	0.00281106
YNL052W	COX5A	459	0.610814	0.80824	0.620222	0.00133075	0.00176087	0.00135125
YNL281W	HCH1	459	0.774285	0.906604	0.731454	0.0016869	0.00197517	0.00159358
YMR260C	TIF11	459	1.12499	1.23536	0.9473	0.00245095	0.00269142	0.00206383
YDR092W	UBC13	459	0.654974	0.733849	0.74266	0.00142696	0.0015988	0.001618
YNR036C	MRPS12	459	0.464597	0.662813	0.385899	0.00101219	0.00144404	0.000840739
YNL255C	GIS2	459	0.542672	0.572992	0.551692	0.00118229	0.00124835	0.00120194
YMR181C	YMR181C	462	1.40162	0.711313	1.08944	0.0030338	0.00153964	0.00235809
YIL062C	ARC15	462	0.805177	0.840157	0.630563	0.00174281	0.00181852	0.00136485
YJR104C	SOD1	462	0.766406	1.07111	0.809665	0.00165889	0.00231841	0.00175252
YER014C-A	BUD25	462	0.642148	0.362268	0.449172	0.00138993	0.000784129	0.000972233
YIL098C	FMC1	465	0.315586	0.264057	0.207522	0.000678681	0.000567865	0.000446284
YGL187C	COX4	465	0.503625	0.432412	0.721204	0.00108307	0.000929918	0.00155098
YFR003C	YPI1	465	0.754118	0.788347	0.582516	0.00162176	0.00169537	0.00125272
YMR158W	MRPS8	465	0.209026	0.172337	0.156314	0.000449519	0.000370616	0.000336159
YIL065C	FIS1	465	0.612185	0.776533	0.584246	0.00131653	0.00166996	0.00125644
YGL031C	RPL24A	465	0.667635	0.847327	0.692318	0.00143577	0.00182221	0.00148886
YGR148C	RPL24B	465	0.896848	0.91719	0.870262	0.0019287	0.00197245	0.00187153
YKR074W	AIM29	465	0.568648	0.645442	0.447885	0.0012229	0.00138805	0.000963193
YPR193C	HPA2	468	0.588771	0.555123	0.446782	0.00125806	0.00118616	0.000954663
YMR002W	MIX17	468	0.706873	0.651859	0.552469	0.00151041	0.00139286	0.00118049
YLR170C	APS1	468	1.8489	2.06286	1.98931	0.00395065	0.00440782	0.00425067
YLR421C	RPN13	468	1.44502	1.27969	1.28392	0.00308764	0.00273439	0.00274342
YPR187W	RPO26	468	0.688474	0.621737	0.535878	0.0014711	0.0013285	0.00114504
YOR226C	ISU2	468	0.345675	0.384747	0.284215	0.000738622	0.000822109	0.000607297
YBR048W	RPS11B	468	1.11878	1.10069	0.989873	0.00239055	0.00235191	0.00211511
YDR025W	RPS11A	468	0.650965	0.671409	0.593186	0.00139095	0.00143463	0.00126749
YDL208W	NHP2	468	0.722243	0.699358	0.621621	0.00154325	0.00149436	0.00132825
YOR339C	UBC11	468	0.34429	0.317372	0.436107	0.000735663	0.000678146	0.000931853
YPR168W	NUT2	471	1.08479	1.00276	1.22738	0.00230317	0.002129	0.0026059
YCR063W	BUD31	471	0.674907	0.606483	0.502186	0.00143292	0.00128765	0.00106621
YGR076C	MRPL25	471	0.322201	0.285726	0.25052	0.000684079	0.000606636	0.00053189
YOR044W	IRC23	471	0.336457	0.272863	0.313378	0.000714345	0.000579327	0.000665345
YIL087C	AIM19	471	0.69036	0.694633	0.541434	0.00146573	0.00147481	0.00114954
YGR275W	RTT102	471	1.47877	1.45392	1.22171	0.00313964	0.00308689	0.00259386
YEL034W	HYP2	471	0.970734	1.30618	1.05891	0.00206101	0.0027732	0.00224821
YMR236W	TAF9	471	0.463135	0.521517	0.370765	0.000983302	0.00110725	0.000787186
YPL037C	EGD1	471	0.873356	1.00929	0.863252	0.00185426	0.00214287	0.00183281
YJR047C	ANB1	471	0.479054	0.412868	0.326882	0.0010171	0.000876578	0.000694018
YPR062W	FCY1	474	1.34263	1.40447	1.02504	0.00283256	0.00296301	0.00216253
YDL064W	UBC9	474	0.705465	0.615171	0.546364	0.00148832	0.00129783	0.00115267
YNL185C	MRPL19	474	0.281431	0.291205	0.235984	0.000593736	0.000614356	0.000497857
YJL143W	TIM17	474	1.05231	1.38996	0.895387	0.00222007	0.00293242	0.001889
YGR030C	POP6	474	0.0827123	0.0891575	0.0859391	0.000174499	0.000188096	0.000181306
YML030W	RCF1	477	0.79523	0.801414	0.677962	0.00166715	0.00168011	0.0014213
YFL017C	GNA1	477	1.292	1.35882	1.06033	0.00270859	0.00284868	0.00222292
YDL125C	HNT1	477	0.453072	0.506433	0.444559	0.000949837	0.0010617	0.00093199
YML077W	BET5	477	0.486809	0.493071	0.385788	0.00102056	0.00103369	0.00080878
YIL016W	SNL1	477	0.438751	0.527135	0.363627	0.000919814	0.00110511	0.000762321
YHR126C	ANS1	477	0.17225	0.506581	0.117035	0.000361112	0.00106201	0.000245356
YMR040W	YET2	480	0.321988	0.272921	0.314493	0.000670809	0.000568586	0.000655193
YDL004W	ATP16	480	1.31965	1.51355	1.2222	0.00274927	0.00315322	0.00254626
YEL027W	VMA3	480	1.23389	1.62899	1.10806	0.0025706	0.00339374	0.00230845
YLR010C	TEN1	480	0.367256	0.344176	0.366427	0.000765116	0.000717033	0.000763389
YER067W	RGI1	483	0.42263	0.397215	0.411269	0.00087501	0.000822392	0.000851489
YOR257W	CDC31	483	1.28926	1.11208	1.10274	0.00266927	0.00230243	0.0022831
YLR042C	YLR042C	483	1.35921	1.06514	0.899191	0.00281409	0.00220527	0.00186168
YIL138C	TPM2	483	0.925438	0.958008	0.941437	0.00191602	0.00198345	0.00194914
YPR073C	LTP1	483	1.45104	1.39623	1.21281	0.00300422	0.00289074	0.002511
YJL011C	RPC17	483	0.294425	0.294883	0.240141	0.000609576	0.000610524	0.000497186
YPL079W	RPL21B	483	0.576363	0.754653	0.584924	0.0011933	0.00156243	0.00121102
YJL096W	MRPL49	483	0.185404	0.199397	0.145034	0.000383859	0.00041283	0.000300278
YOR276W	CAF20	483	0.913994	1.13931	0.840611	0.00189233	0.00235883	0.0017404
YBR191W	RPL21A	483	0.550496	0.782155	0.559831	0.00113974	0.00161937	0.00115907
YDR155C	CPR1	486	3.76886	4.67737	3.10389	0.00775486	0.00962422	0.00638661
YBR120C	CBP6	486	0.24242	0.185303	0.181625	0.000498806	0.000381282	0.000373715
YOL071W	SDH5	486	1.07152	0.94636	0.729951	0.00220477	0.00194724	0.00150196
YDR179C	CSN9	486	0.5388	0.420374	0.450102	0.00110864	0.000864968	0.000926135
YOR357C	SNX3	486	0.671921	0.754526	0.619936	0.00138255	0.00155252	0.00127559
YPR098C	YPR098C	486	0.721785	0.694107	0.870759	0.00148515	0.0014282	0.00179169
YBR244W	GPX2	486	1.10075	0.982307	1.11726	0.00226493	0.00202121	0.00229889
YBR077C	SLM4	486	0.411755	0.484185	0.343361	0.000847233	0.000996266	0.000706504
YDR014W-A	HED1	486	0.796897	0.626693	0.473062	0.00163971	0.00128949	0.000973378
YIR037W	HYR1	489	4.1075	5.16777	4.20338	0.00839979	0.010568	0.00859588
YPR188C	MLC2	489	0.86934	1.18677	0.942465	0.00177779	0.00242694	0.00192733
YOR150W	MRPL23	489	0.175482	0.192749	0.149902	0.000358859	0.000394169	0.000306548
YGR031C-A	NAG1	489	0.469457	0.315478	0.691712	0.000960034	0.00064515	0.00141454
YML094W	GIM5	492	0.463493	0.447501	0.406903	0.000942059	0.000909555	0.000827039
YPL234C	VMA11	492	1.72492	1.71562	1.28078	0.00350593	0.00348704	0.00260321
YKR020W	VPS51	492	0.683261	0.57417	0.527183	0.00138874	0.00116701	0.00107151
YJR055W	HIT1	492	0.482532	0.396868	0.388146	0.000980756	0.000806642	0.000788915
YIL057C	RGI2	492	0.352163	0.149968	0.165376	0.000715779	0.000304813	0.000336129
YGL259W	YPS5	495	0.783042	0.696555	0.679943	0.0015819	0.00140718	0.00137362
YPL135W	ISU1	495	0.298648	0.249444	0.243643	0.00060333	0.000503927	0.000492209
YDR201W	SPC19	495	0.695736	0.651939	0.465638	0.00140553	0.00131705	0.000940683
YMR022W	UBC7	495	0.434034	0.548902	0.370518	0.000876837	0.00110889	0.000748522
YDL008W	APC11	495	0.500039	0.683883	0.41239	0.00101018	0.00138158	0.000833111
YDR418W	RPL12B	495	0.602612	0.77281	0.609742	0.0012174	0.00156123	0.0012318
YEL054C	RPL12A	495	0.436578	0.533305	0.440005	0.000881975	0.00107738	0.000888899
YPL187W	MF(ALPHA)1	495	0.454253	0.418292	0.399337	0.000917682	0.000845034	0.000806741
YEL044W	IES6	498	0.821933	0.837754	0.619818	0.00165047	0.00168224	0.00124461
YLR074C	BUD20	498	0.45471	0.402601	0.380814	0.000913073	0.000808436	0.000764687
YEL035C	UTR5	498	0.410558	0.516963	0.240217	0.000824413	0.00103808	0.000482364
YKL026C	GPX1	501	0.194046	0.167936	0.216939	0.000387317	0.000335202	0.000433012
YDL235C	YPD1	501	0.505752	0.488556	0.526654	0.00100948	0.000975161	0.0010512
YML098W	TAF13	501	0.900832	0.872582	0.701685	0.00179807	0.00174168	0.00140057
YMR071C	TVP18	501	0.793646	0.827516	0.659464	0.00158412	0.00165173	0.0013163
YKL122C	SRP21	501	0.854042	0.536285	0.619701	0.00170467	0.00107043	0.00123693
YKL056C	TMA19	501	1.07772	1.36781	1.00127	0.00215114	0.00273016	0.00199855
YLL042C	ATG10	501	0.169851	0.177127	0.117819	0.000339024	0.000353547	0.000235167
YJL065C	DLS1	501	0.20467	0.248158	0.178103	0.000408523	0.000495325	0.000355495
YIR022W	SEC11	501	0.959206	1.20713	0.88379	0.00191458	0.00240944	0.00176405
YPL223C	GRE1	504	1.13252	0.983653	0.729699	0.00224706	0.00195169	0.00144782
YCL033C	MXR2	504	1.0435	1.56932	1.01958	0.00207043	0.00311374	0.00202298
YLR164W	SHH4	504	0.2983	0.278203	0.191117	0.000591865	0.00055199	0.000379199
YLR008C	PAM18	504	0.412038	0.412697	0.37515	0.000817536	0.000818844	0.000744345
YPL108W	YPL108W	504	0.491643	0.580718	0.427299	0.000975482	0.00115222	0.000847816
YNL157W	IGO1	504	0.661086	0.610099	0.588179	0.00131168	0.00121051	0.00116702
YDR073W	SNF11	507	0.278866	0.236081	0.200162	0.000550031	0.000465643	0.000394797
YCR046C	IMG1	507	0.548421	0.675596	0.439118	0.0010817	0.00133254	0.00086611
YOL143C	RIB4	507	1.99271	2.61555	1.41776	0.0039304	0.00515888	0.00279637
YFR026C	ULI1	507	0.326209	0.303707	0.302756	0.00064341	0.000599029	0.000597151
YGR174C	CBP4	510	1.07818	1.17803	1.05765	0.00211408	0.00230986	0.00207383
YDR260C	SWM1	510	1.43859	1.33716	1.25701	0.00282077	0.00262188	0.00246472
YFR011C	MIC19	510	0.538128	0.520869	0.440798	0.00105515	0.00102131	0.00086431
YJR017C	ESS1	510	0.796228	1.05371	0.630914	0.00156123	0.00206609	0.00123709
YAL044C	GCV3	510	1.36642	1.87778	1.27259	0.00267925	0.00368192	0.00249527
YDR404C	RPB7	513	1.06414	1.02364	0.883314	0.00207435	0.0019954	0.00172186
YKL013C	ARC19	513	1.65044	1.86862	1.68831	0.00321722	0.00364254	0.00329105
YOL159C	YOL159C	513	0.413666	0.407846	0.329737	0.000806367	0.000795021	0.000642763
YJR097W	JJJ3	516	0.837443	0.789972	0.754462	0.00162295	0.00153095	0.00146213
YGL058W	RAD6	516	0.365648	0.377701	0.372256	0.000708621	0.000731979	0.000721426
YJL124C	LSM1	516	1.19345	1.08948	1.04232	0.00231288	0.00211139	0.00202
YPL252C	YAH1	516	0.504306	0.569681	0.373615	0.000977337	0.00110403	0.00072406
YOR312C	RPL20B	516	0.691599	0.810009	0.800007	0.00134031	0.00156979	0.0015504
YMR242C	RPL20A	516	0.762225	0.915793	0.806763	0.00147718	0.00177479	0.00156349
YNL133C	FYV6	519	0.923018	0.651375	0.649267	0.00177845	0.00125506	0.001251
YPL148C	PPT2	519	0.196281	0.206175	0.147015	0.00037819	0.000397255	0.000283265
YHR152W	SPO12	519	1.01857	0.909062	0.861311	0.00196257	0.00175156	0.00165956
YPR149W	NCE102	519	1.24768	0.917503	0.920394	0.00240401	0.00176783	0.0017734
YDL046W	NPC2	519	1.4269	1.61553	1.30789	0.00274933	0.00311277	0.00252001
YAL033W	POP5	519	0.420378	0.507257	0.327719	0.000809977	0.000977374	0.000631443
YDL120W	YFH1	522	0.630964	0.753749	0.594497	0.00120874	0.00144396	0.00113888
YGL010W	MPO1	522	0.246353	0.259887	0.209644	0.00047194	0.000497868	0.000401616
YNL310C	ZIM17	522	0.359769	0.395639	0.257078	0.000689213	0.00075793	0.000492487
YPR102C	RPL11A	522	1.22669	1.48451	1.19036	0.00234998	0.00284388	0.00228038
YGR085C	RPL11B	522	0.702918	0.825478	0.740083	0.00134659	0.00158138	0.00141778
YHR193C	EGD2	522	1.31249	1.72328	1.32207	0.00251434	0.00330131	0.00253269
YKL016C	ATP7	522	0.561447	0.741533	0.646956	0.00107557	0.00142056	0.00123938
YGR131W	FHN1	522	0.167945	0.185402	0.111338	0.000321734	0.000355177	0.000213291
YDR163W	CWC15	525	2.24822	1.3243	1.40286	0.00428233	0.00252248	0.00267211
YGL222C	EDC1	525	0.875233	0.50417	0.571678	0.00166711	0.000960323	0.00108891
YLR193C	UPS1	525	0.277692	0.336571	0.230716	0.000528938	0.000641087	0.000439459
YDR469W	SDC1	525	0.397255	0.344601	0.255114	0.000756676	0.000656383	0.000485931
YJL122W	ALB1	525	0.44772	0.501204	0.39401	0.000852799	0.000954674	0.000750494
YPR101W	SNT309	525	0.543523	0.475491	0.510475	0.00103528	0.000905697	0.000972334
YBR254C	TRS20	525	0.787978	0.759066	0.617717	0.00150091	0.00144584	0.0011766
YLR109W	AHP1	528	2.32761	2.51865	2.0574	0.00440836	0.00477018	0.00389659
YKL190W	CNB1	528	2.24461	1.84197	2.06982	0.00425116	0.00348859	0.00392011
YBL091C-A	SCS22	528	1.01663	1.04254	0.864471	0.00192543	0.00197452	0.00163726
YOR253W	NAT5	528	1.12031	0.983912	0.862044	0.00212179	0.00186347	0.00163266
YNL044W	YIP3	528	0.660532	0.588747	0.632552	0.00125101	0.00111505	0.00119802
YPR051W	MAK3	528	1.37601	1.66008	1.41569	0.00260608	0.00314409	0.00268123
YLR448W	RPL6B	528	0.475558	0.531279	0.498928	0.000900678	0.00100621	0.000944939
YML073C	RPL6A	528	0.523172	0.72189	0.501831	0.000990856	0.00136722	0.000950438
YOL067C	RTG1	531	1.47992	1.32832	1.2616	0.00278705	0.00250154	0.00237589
YBR022W	POA1	531	0.217066	0.239689	0.183729	0.000408788	0.000451391	0.000346005
YPL038W	MET31	531	0.338013	0.309065	0.224235	0.00063656	0.000582044	0.000422289
YMR042W	ARG80	531	0.400718	0.384511	0.315227	0.000754647	0.000724127	0.000593648
YJR025C	BNA1	531	2.38934	2.66844	2.07862	0.00449971	0.00502531	0.00391454
YBR122C	MRPL36	531	0.560343	0.576018	0.466502	0.00105526	0.00108478	0.000878535
YML011C	RAD33	531	0.458731	0.543218	0.458618	0.000863901	0.00102301	0.000863688
YMR035W	IMP2	531	0.26041	0.298296	0.203862	0.000490414	0.000561762	0.000383921
YBL090W	MRP21	531	0.611063	0.638824	0.563261	0.00115078	0.00120306	0.00106076
YML055W	SPC2	534	0.503974	0.535971	0.397467	0.000943772	0.00100369	0.00074432
YLR370C	ARC18	534	0.944296	0.908002	0.771354	0.00176834	0.00170038	0.00144448
YOR252W	TMA16	534	1.06279	0.873513	0.863312	0.00199025	0.00163579	0.00161669
YER134C	YER134C	534	0.932768	1.07455	0.83654	0.00174676	0.00201227	0.00156655
YDR540C	IRC4	537	1.03653	0.75182	0.800443	0.00193023	0.00140004	0.00149058
YNL245C	CWC25	537	0.711226	0.691173	0.60183	0.00132444	0.0012871	0.00112073
YBR137W	YBR137W	537	1.70575	2.03772	1.58614	0.00317644	0.00379463	0.0029537
YMR009W	ADI1	537	0.618647	0.512029	0.485095	0.00115204	0.0009535	0.000903344
YEL066W	HPA3	537	2.04321	2.44582	1.72432	0.00380486	0.0045546	0.00321103
YAR023C	YAR023C	537	0.253864	0.25493	0.202796	0.000472745	0.00047473	0.000377646
YDR185C	UPS3	537	0.35315	0.36303	0.355586	0.000657635	0.000676034	0.000662171
YLL049W	LDB18	537	0.283028	0.333592	0.237828	0.000527054	0.000621215	0.000442883
YLR021W	IRC25	537	0.554988	0.640003	0.435143	0.0010335	0.00119181	0.000810322
YAL055W	PEX22	540	2.57175	2.24327	2.0175	0.0047625	0.0041542	0.00373612
YPR028W	YOP1	540	0.996432	0.86666	0.93689	0.00184524	0.00160493	0.00173498
YBL006C	LDB7	540	0.528499	0.541983	0.341946	0.000978701	0.00100367	0.000633233
YKL069W	YKL069W	540	0.697399	0.843505	0.590368	0.00129148	0.00156205	0.00109327
YDR178W	SDH4	543	2.20464	2.3812	2.24222	0.00406012	0.00438526	0.00412933
YBR062C	YBR062C	543	0.628523	0.527646	0.527996	0.0011575	0.000971725	0.000972368
YDL137W	ARF2	543	3.23263	3.32348	3.51507	0.00595329	0.00612059	0.00647343
YGL242C	YGL242C	543	2.40721	2.72285	2.59926	0.00443317	0.00501446	0.00478684
YLR065C	ENV10	543	1.09593	0.956779	0.803128	0.00201829	0.00176202	0.00147906
YDR441C	APT2	543	0.571992	0.523316	0.529231	0.00105339	0.000963749	0.000974643
YHR060W	VMA22	543	1.00939	0.869569	0.831783	0.00185891	0.00160142	0.00153183
YML036W	CGI121	543	0.568422	0.535189	0.463164	0.00104682	0.000985614	0.000852972
YPR046W	MCM16	543	0.141761	0.135012	0.112048	0.000261071	0.000248642	0.00020635
YDL192W	ARF1	543	1.26123	1.56804	1.20571	0.00232271	0.00288773	0.00222045
YIL009C-A	EST3	543	0.17079	0.185302	0.127393	0.00031453	0.000341256	0.00023461
YPL211W	NIP7	543	0.480879	0.548263	0.436753	0.000885597	0.00100969	0.000804333
YHR157W	REC104	546	0.440697	0.24998	0.312111	0.000807138	0.000457839	0.000571632
YML078W	CPR3	546	2.06934	2.45193	1.6671	0.00378999	0.00449071	0.00305329
YPL099C	INA17	546	0.641862	0.709808	0.563961	0.00117557	0.00130001	0.0010329
YER007C-A	TMA20	546	1.25223	1.29948	1.24199	0.00229347	0.00238	0.0022747
YOR094W	ARF3	549	1.12129	0.9236	0.99731	0.00204242	0.00168233	0.00181659
YCR003W	MRPL32	549	0.220228	0.197596	0.186287	0.000401144	0.000359919	0.00033932
YMR072W	ABF2	549	1.50438	1.49279	1.50397	0.00274021	0.00271911	0.00273947
YGR102C	GTF1	549	0.351621	0.331388	0.298485	0.000640475	0.000603622	0.000543689
YHR148W	IMP3	549	0.281876	0.232301	0.243363	0.000513435	0.000423134	0.000443284
YGR082W	TOM20	549	0.465923	0.508391	0.459584	0.000848676	0.000926031	0.00083713
YBR164C	ARL1	549	1.29416	1.40157	1.19781	0.00235731	0.00255296	0.0021818
YGR133W	PEX4	549	0.273987	0.351358	0.24076	0.000499065	0.000639996	0.000438542
YER042W	MXR1	552	1.17796	1.20195	1.12466	0.00213398	0.00217745	0.00203742
YKL186C	MTR2	552	0.236587	0.182755	0.202256	0.000428599	0.000331078	0.000366406
YOL129W	VPS68	552	1.45526	1.53408	1.28821	0.00263634	0.00277913	0.00233372
YKR007W	MEH1	552	0.422726	0.408438	0.32403	0.000765808	0.000739925	0.000587011
YLR066W	SPC3	552	0.731785	0.703887	0.596785	0.0013257	0.00127516	0.00108113
YKL180W	RPL17A	552	0.821643	0.936056	0.806418	0.00148848	0.00169575	0.0014609
YGL018C	JAC1	552	0.660162	0.650808	0.549052	0.00119595	0.001179	0.00099466
YHR081W	LRP1	552	1.05047	0.997004	0.947006	0.00190302	0.00180617	0.00171559
YJL177W	RPL17B	552	1.03177	1.20985	1.00477	0.00186916	0.00219176	0.00182024
YDL053C	PBP4	555	0.732797	0.586939	0.72762	0.00132036	0.00105755	0.00131103
YOR148C	SPP2	555	0.690663	0.518074	0.498022	0.00124444	0.000933466	0.000897337
YPR067W	ISA2	555	0.532449	0.49785	0.430123	0.000959367	0.000897028	0.000774996
YOR215C	AIM41	555	0.732759	0.606048	0.665784	0.00132029	0.00109198	0.00119961
YHR100C	GEP4	555	0.552871	0.593658	0.454799	0.000996164	0.00106965	0.000819458
YER034W	YER034W	555	0.520629	0.514335	0.450634	0.00093807	0.000926731	0.000811954
YBR217W	ATG12	558	0.306442	0.314875	0.290872	0.000549178	0.000564292	0.000521276
YNR024W	MPP6	558	1.27348	0.996636	0.987538	0.00228223	0.00178609	0.00176978
YGR049W	SCM4	561	0.545338	0.480745	0.495916	0.000972081	0.000856944	0.000883985
YDR512C	EMI1	561	0.947821	0.847053	0.594263	0.00168952	0.0015099	0.00105929
YER112W	LSM4	561	1.11067	0.654419	0.641848	0.0019798	0.00116652	0.00114411
YIR017C	MET28	561	0.404308	0.341794	0.277941	0.000720692	0.000609258	0.000495438
YNL301C	RPL18B	561	0.408785	0.433548	0.516363	0.000728672	0.000772813	0.000920433
YDR454C	GUK1	561	2.02972	2.33326	1.65474	0.00361804	0.0041591	0.00294963
YML022W	APT1	561	0.725173	0.762887	0.713173	0.00129264	0.00135987	0.00127125
YHR121W	LSM12	561	1.3275	1.34305	1.09166	0.00236632	0.00239402	0.00194591
YOL120C	RPL18A	561	0.709399	0.937814	0.693656	0.00126453	0.00167168	0.00123646
YLR445W	GMC2	564	0.261254	0.297551	0.187892	0.000463216	0.000527572	0.000333142
YOR163W	DDP1	564	1.15248	1.30034	1.0775	0.00204341	0.00230557	0.00191045
YDL200C	MGT1	564	1.26624	1.17456	1.05285	0.00224511	0.00208255	0.00186676
YMR255W	GFD1	564	0.48392	0.348247	0.331028	0.000858013	0.00061746	0.000586929
YCL001W	RER1	564	0.785124	0.676596	0.607082	0.00139206	0.00119964	0.00107639
YOR179C	SYC1	564	0.670913	0.692321	0.56826	0.00118956	0.00122752	0.00100755
YBR106W	PHO88	564	1.14933	1.4753	1.11799	0.00203782	0.00261579	0.00198225
YLR306W	UBC12	564	0.316357	0.272039	0.286321	0.000560916	0.000482338	0.000507662
YLR254C	NDL1	567	0.23091	0.199343	0.182028	0.000407248	0.000351575	0.000321038
YHR175W	CTR2	567	0.743303	0.777881	0.656827	0.00131094	0.00137192	0.00115842
YPL010W	RET3	567	1.38244	1.55412	1.15929	0.00243817	0.00274096	0.0020446
YNL140C	YNL140C	567	0.946822	0.868839	1.40953	0.00166988	0.00153234	0.00248595
YBR084C-A	RPL19A	567	0.689784	0.894368	0.744065	0.00121655	0.00157737	0.00131228
YDR339C	FCF1	567	0.268699	0.273636	0.242585	0.000473896	0.000482604	0.000427839
YBL027W	RPL19B	567	0.720426	0.981077	0.784169	0.00127059	0.0017303	0.00138301
YHR189W	PTH1	570	0.894574	1.12369	0.964042	0.00156943	0.00197138	0.0016913
YGL231C	EMC4	570	0.589635	0.457276	0.430291	0.00103445	0.000802238	0.000754896
YOR096W	RPS7A	570	0.955384	0.997322	1.15338	0.00167611	0.00174969	0.00202348
YDR373W	FRQ1	570	0.671699	0.779045	0.625277	0.00117842	0.00136674	0.00109698
YGR029W	ERV1	570	0.45892	0.561505	0.442799	0.000805123	0.000985097	0.00077684
YCR086W	CSM1	570	0.32148	0.398196	0.28842	0.000563999	0.000698589	0.000505999
YMR150C	IMP1	570	0.730673	0.860395	0.63703	0.00128188	0.00150946	0.0011176
YNL096C	RPS7B	570	0.742133	0.720047	0.665941	0.00130199	0.00126324	0.00116832
YDR253C	MET32	573	0.516224	0.433131	0.45002	0.000900914	0.0007559	0.000785375
YMR138W	CIN4	573	0.993464	1.08674	0.812684	0.00173379	0.00189658	0.0014183
YER115C	SPR6	573	0.527641	0.455649	0.51801	0.000920839	0.000795198	0.000904031
YLR229C	CDC42	573	1.15847	1.51581	1.18866	0.00202176	0.00264539	0.00207445
YLR011W	LOT6	573	0.321727	0.39012	0.279887	0.000561479	0.000680837	0.000488459
YDR071C	PAA1	573	0.839088	0.834111	0.836694	0.00146438	0.00145569	0.0014602
YPL218W	SAR1	573	0.892621	1.08841	0.810183	0.0015578	0.00189949	0.00141393
YNL067W	RPL9B	573	0.513335	0.50697	0.544703	0.000895873	0.000884765	0.000950615
YGL147C	RPL9A	573	1.02839	1.31741	0.974209	0.00179474	0.00229915	0.00170019
YDL165W	CDC36	573	0.647202	0.834593	0.644333	0.0011295	0.00145653	0.00112449
YNL090W	RHO2	576	0.643838	0.843856	0.617319	0.00111777	0.00146503	0.00107173
YOR297C	TIM18	576	0.307313	0.266066	0.245726	0.000533529	0.00046192	0.000426608
YDR248C	YDR248C	579	1.3017	1.30896	1.10199	0.00224818	0.00226072	0.00190327
YLR292C	SEC72	579	0.786331	0.830299	0.785582	0.00135808	0.00143402	0.00135679
YCL026C-B	HBN1	579	3.46898	4.00495	2.94848	0.00599132	0.00691701	0.00509236
YKR068C	BET3	579	0.724595	0.724343	0.591729	0.00125146	0.00125102	0.00102198
YCL026C-A	FRM2	579	0.275598	0.421564	0.422745	0.00047599	0.00072809	0.00073013
YDR328C	SKP1	582	1.89369	2.68238	1.93738	0.00325377	0.00460889	0.00332884
YGL068W	MNP1	582	0.665474	0.664323	0.588713	0.00114343	0.00114145	0.00101153
YOL146W	PSF3	582	0.384651	0.467514	0.358116	0.000660912	0.000803288	0.00061532
YDL098C	SNU23	582	0.310909	0.269945	0.234926	0.000534208	0.000463823	0.000403653
YFR017C	IGD1	585	1.30108	0.950516	0.796454	0.00222407	0.00162481	0.00136146
YNL282W	POP3	585	0.602736	0.583499	0.510983	0.00103032	0.000997435	0.000873475
YIR032C	DAL3	585	0.627908	0.810102	0.48197	0.00107335	0.00138479	0.00082388
YKR085C	MRPL20	585	0.280654	0.317738	0.198001	0.000479751	0.000543142	0.000338464
YJL024C	APS3	585	0.540667	0.527535	0.448657	0.000924217	0.000901769	0.000766936
YPR131C	NAT3	585	0.506432	0.5735	0.455945	0.000865695	0.000980341	0.000779393
YDR453C	TSA2	588	1.05569	1.11384	0.987175	0.0017954	0.00189428	0.00167887
YBL107C	MIX23	588	0.503137	0.403168	0.399149	0.000855676	0.000685661	0.000678825
YML028W	TSA1	588	1.52978	1.91593	1.51365	0.00260167	0.00325838	0.00257424
YPR037C	ERV2	588	1.92872	2.052	1.66679	0.00328013	0.00348979	0.00283468
YER029C	SMB1	588	1.30713	1.1411	0.943743	0.00222301	0.00194064	0.00160501
YJL030W	MAD2	588	0.56844	0.552848	0.400542	0.000966735	0.000940217	0.000681194
YDR121W	DPB4	588	0.687574	0.720228	0.619444	0.00116934	0.00122488	0.00105348
YDR066C	RTR2	588	0.902911	0.887814	0.895533	0.00153556	0.00150989	0.00152302
YGR251W	NOP19	588	0.495557	0.38636	0.378742	0.000842783	0.000657075	0.000644119
YBR189W	RPS9B	588	0.975686	1.16551	0.95036	0.00165933	0.00198216	0.00161626
[truncated: 4,444 more rows]
