# Supplementary material for: Duplicated ribosomal protein paralogs promote alternative translation and drug resistance
Source: Nat Commun. 2022 Aug 23;13:4938. doi: 10.1038/s41467-022-32717-y (PMC9399092; doi:10.1038/s41467-022-32717-y)
Supplement: Supplementary file 10 — Source Data [file 41467_2022_32717_MOESM10_ESM.zip › Source Data/Malik 2022 raw data Supplementary Fig12.xlsx]

## Sheet: S12
			Avg Trans Index
gene_id	gene_name	ORF length	WT	BB	BB to WT Log2FC			Bins of increasing WT TI
Q0050	AI1	2502	0.00563127	0.0210666	1.90342			1	2	3	4	5	6	7	8	9	10
Q0160	SCEI	705	0.00616247	0.0129825	1.07499		UT in ul30bb	9.31559	5.52381	6.66667	7.42857	6.09524	8.38095	5.90476	8	11.619	18.251	% of genes in bin with TI Log2 FC BB to WT <-0,5
Q0045	COX1	1605	0.0081665	0.0232336	1.50842		OT in ul30bb	29.0875	38.0952	47.619	49.5238	50.0952	48.7619	44.1905	43.4286	30.0952	17.8707	% of genes in bin with TI Log2 FC BB to WT >0,5
Q0075	AI5_BETA	1062	0.010054	0.0254601	1.34046
YDL133C-A	RPL41B	75	0.0178359	0.0279312	0.647098
YDL184C	RPL41A	75	0.0435705	0.0666562	0.613389
YNL211C	YNL211C	258	0.0810158	0.124605	0.621084
YGR030C	POP6	474	0.0870074	0.146896	0.755587
YML129C	COX14	210	0.0875448	0.127745	0.545176
YNL122C	YNL122C	345	0.0894785	0.112396	0.32898
YLL009C	COX17	207	0.0897846	0.0911834	0.0223023
YDL232W	OST4	108	0.0907564	0.117737	0.3755
YPR133W-A	TOM5	150	0.0908779	0.0883162	-0.0412513
YGL033W	HOP2	657	0.0921469	0.0800045	-0.203854
YDR320C-A	DAD4	216	0.0938374	0.108347	0.207418
YML009C	MRPL39	210	0.102293	0.0973686	-0.0711774
YLR388W	RPS29A	168	0.104292	0.0453653	-1.20097
YJL189W	RPL39	153	0.104336	0.0513729	-1.02216
YHR136C	SPL2	444	0.104913	0.150202	0.517707
YPR046W	MCM16	543	0.107008	0.192044	0.843722
YOR182C	RPS30B	189	0.107481	0.0652743	-0.719498
YJL205C	NCE101	162	0.113819	0.10224	-0.154787
YLR287C-A	RPS30A	189	0.115288	0.0633002	-0.864961
YHR038W	RRF1	690	0.122447	0.161354	0.398079
YLL042C	ATG10	501	0.126581	0.166664	0.39688
YLR456W	YLR456W	612	0.128272	0.192925	0.588832
YMR194C-B	CMC4	222	0.128466	0.14938	0.217608
YPL271W	ATP15	186	0.129407	0.0913106	-0.50306
YBR010W	HHT1	408	0.129478	0.159554	0.301333
YDL061C	RPS29B	168	0.129897	0.0723286	-0.84473
YIL057C	RGI2	492	0.130098	0.283236	1.1224
YOR304C-A	BIL1	228	0.132645	0.164881	0.313858
YOR193W	PEX27	1128	0.133094	0.219312	0.720537
YOR167C	RPS28A	201	0.133364	0.0627623	-1.0874
YFR032C-A	RPL29	177	0.133432	0.0538871	-1.30809
YMR225C	MRPL44	297	0.136566	0.139977	0.0355929
YCR020W-B	HTL1	234	0.137141	0.155119	0.177713
YDR374W-A	WIP1	267	0.138008	0.128936	-0.0981025
YPL250C	ICY2	408	0.138051	0.115148	-0.261714
YLR185W	RPL37A	267	0.139174	0.0569817	-1.28832
YPL130W	SPO19	669	0.141399	0.398571	1.49506
YPL052W	OAZ1	876	0.141442	0.17749	0.327525
YMR286W	MRPL33	258	0.144485	0.163866	0.181593
YHR185C	PFS1	711	0.145565	0.406348	1.48105
YPL148C	PPT2	519	0.149426	0.178129	0.253496
YDR119W-A	COX26	198	0.149483	0.114434	-0.385466
YHR126C	ANS1	477	0.149775	0.215075	0.522039
YML041C	VPS71	840	0.151316	0.256131	0.759319
YBR253W	SRB6	363	0.151815	0.149622	-0.0209914
YJR094W-A	RPL43B	276	0.151945	0.0815325	-0.898098
YIL009C-A	EST3	543	0.151962	0.163624	0.106674
YBR111W-A	SUS1	291	0.152489	0.146527	-0.0575434
YGR131W	FHN1	522	0.152664	0.215767	0.499116
YDR281C	PHM6	312	0.154401	0.224471	0.539852
YEL020W-A	TIM9	261	0.155884	0.11958	-0.382499
YDR191W	HST4	1110	0.156797	0.289912	0.886718
YFL034C-A	RPL22B	366	0.157013	0.203528	0.374344
YJR022W	LSM8	327	0.157098	0.281874	0.843386
YGR183C	QCR9	198	0.159089	0.157214	-0.0171064
YIR005W	IST3	444	0.160327	0.210553	0.393164
YHR072W-A	NOP10	174	0.161091	0.151138	-0.0920091
YDL069C	CBS1	687	0.16119	0.191908	0.251654
YDR031W	MIX14	363	0.161303	0.140497	-0.199235
YOR150W	MRPL23	489	0.162501	0.209549	0.366845
YPL189C-A	COA2	204	0.162984	0.225104	0.465865
YMR180C	CTL1	960	0.165801	0.234943	0.502857
YDR381C-A	YDR381C-A	345	0.167442	0.237426	0.503822
YLR227C	ADY4	1479	0.168569	0.308523	0.872041
YJR108W	ABM1	369	0.16874	0.220076	0.3832
YGR292W	MAL12	1752	0.169587	0.307506	0.858591
YPL149W	ATG5	882	0.171256	0.205294	0.261539
YLR390W	ECM19	336	0.172305	0.210197	0.286775
YKL026C	GPX1	501	0.172321	0.178448	0.0504049
YKL003C	MRP17	393	0.172912	0.209606	0.277647
YHR184W	SSP1	1713	0.172937	0.227736	0.397121
YEL057C	YEL057C	699	0.173113	0.288649	0.737599
YNL143C	YNL143C	390	0.173427	0.139229	-0.316874
YFL017W-A	SMX2	231	0.174397	0.153705	-0.182216
YLR377C	FBP1	1044	0.174833	0.245828	0.491668
YOL077W-A	ATP19	204	0.175614	0.122892	-0.515014
YER093C-A	AIM11	414	0.178115	0.226628	0.347519
YLR016C	PML1	612	0.178147	0.210451	0.240418
YHL042W	YHL042W	450	0.179172	0.230177	0.361397
YOL159C-A	YOL159C-A	270	0.179317	0.214845	0.260787
YLR154C	RNH203	330	0.180002	0.157382	-0.193744
YJL096W	MRPL49	483	0.180663	0.160929	-0.166878
YCR018C	SRD1	663	0.181314	0.212835	0.231246
YOR045W	TOM6	183	0.183207	0.0921288	-0.991752
YNL030W	HHF2	309	0.183237	0.204841	0.160793
YJL191W	RPS14B	417	0.183666	0.157527	-0.221485
YJL214W	HXT8	1707	0.18442	0.270406	0.55213
YPL267W	ACM1	627	0.184835	0.373219	1.01379
YBR091C	TIM12	327	0.185501	0.217315	0.228366
YMR003W	AIM34	594	0.185574	0.2084	0.167366
YNR037C	RSM19	273	0.186067	0.165394	-0.169909
YDR016C	DAD1	282	0.186159	0.191504	0.0408407
YDR034W-B	YDR034W-B	153	0.186638	0.202061	0.114551
YDL045W-A	MRP10	285	0.188174	0.187466	-0.00544001
YOR183W	FYV12	387	0.188303	0.249977	0.408739
YHR143W-A	RPC10	210	0.188546	0.220534	0.226091
YNL259C	ATX1	219	0.189146	0.12886	-0.553697
YKL156W	RPS27A	246	0.189893	0.112992	-0.748964
YNR010W	CSE2	447	0.190267	0.27041	0.507127
YNL038W	GPI15	687	0.190872	0.238267	0.319972
YDR461W	MFA1	108	0.191453	0.21769	0.185284
YGR206W	MVB12	303	0.191652	0.198184	0.0483522
YMR158W	MRPS8	465	0.191798	0.205826	0.101839
YKR097W	PCK1	1647	0.192896	0.277243	0.523326
YDR536W	STL1	1707	0.192937	0.44531	1.20668
YOL086W-A	MHF1	270	0.193495	0.190579	-0.0219078
YBL059C-A	CMC2	330	0.19391	0.142988	-0.439495
YMR059W	SEN15	384	0.194576	0.223773	0.201704
YDR500C	RPL37B	267	0.195853	0.0597321	-1.71319
YAR023C	YAR023C	537	0.1966	0.330716	0.750331
YER038W-A	YER038W-A	378	0.198014	0.252949	0.353249
YAL046C	AIM1	354	0.198222	0.132902	-0.576752
YJL077C	ICS3	393	0.198708	0.228481	0.201427
YGR062C	COX18	948	0.199152	0.251099	0.334385
YDR378C	LSM6	258	0.200085	0.181211	-0.14294
YCR003W	MRPL32	549	0.201248	0.256578	0.350419
YMR271C	URA10	681	0.202264	0.215438	0.0910321
YLR254C	NDL1	567	0.202557	0.298844	0.561066
YNL070W	TOM7	180	0.202677	0.186544	-0.119667
YBL071W-A	KTI11	246	0.203669	0.27212	0.418021
YNR004W	SWM2	438	0.204085	0.276504	0.438129
YBR262C	MIC12	318	0.204603	0.25684	0.328041
YGR081C	SLX9	630	0.204813	0.259301	0.340326
YPL144W	POC4	444	0.205047	0.20245	-0.0183939
YLL049W	LDB18	537	0.205272	0.209609	0.0301692
YGL010W	MPO1	522	0.205998	0.231312	0.167213
YPR061C	JID1	903	0.206188	0.261117	0.340733
YLR164W	SHH4	504	0.206387	0.285513	0.468204
YCL048W	SPS22	1389	0.206472	0.514358	1.31683
YBR167C	POP7	420	0.207655	0.161594	-0.361815
YIR018W	YAP5	735	0.207971	0.274608	0.400993
YGL189C	RPS26A	357	0.209509	0.075527	-1.47195
YPR009W	SUT2	804	0.210765	0.301678	0.517374
YJL065C	DLS1	501	0.211605	0.174212	-0.280525
YML066C	SMA2	1107	0.212756	0.312291	0.553692
YPL165C	SET6	1119	0.212925	0.302675	0.507427
YPR200C	ARR2	390	0.213405	0.336256	0.655966
YPL096C-A	ERI1	204	0.213511	0.21187	-0.0111315
YLR404W	FLD1	855	0.214821	0.336426	0.647157
YCR007C	YCR007C	717	0.214886	0.299303	0.478034
YPL047W	SGF11	297	0.216812	0.283288	0.385824
YJR135W-A	TIM8	261	0.218232	0.120852	-0.852623
YBR019C	GAL10	2097	0.218966	0.353666	0.691679
YBR258C	SHG1	426	0.219096	0.237825	0.118338
YGL249W	ZIP2	2112	0.21975	0.282492	0.362344
YMR035W	IMP2	531	0.21976	0.192159	-0.193631
YLR341W	SPO77	1431	0.220729	0.209891	-0.0726348
YDR525W-A	SNA2	237	0.222402	0.19502	-0.18955
YLR262C-A	TMA7	192	0.223633	0.139888	-0.67686
YPL081W	RPS9A	594	0.223825	0.283599	0.341477
YDR073W	SNF11	507	0.223833	0.261859	0.226372
YBR056W-A	YBR056W-A	198	0.224262	0.235315	0.0694105
YDR374C	PHO92	918	0.22478	0.218754	-0.039207
YCL012C	YCL012C	405	0.224894	0.29389	0.386034
YPL152W-A	YPL152W-A	96	0.225225	0.360061	0.676876
YGR239C	PEX21	864	0.225924	0.261041	0.208439
YNL138W-A	YSF3	255	0.226993	0.177463	-0.355131
YOR305W	RRG7	726	0.227281	0.327204	0.525715
YGR050C	YGR050C	354	0.227349	0.184062	-0.304718
YDR449C	UTP6	1320	0.227712	0.555439	1.28642
YNL036W	NCE103	663	0.228105	0.289947	0.346086
YBR257W	POP4	837	0.228238	0.472333	1.04926
YKL167C	MRP49	411	0.230104	0.171176	-0.426812
YBR120C	CBP6	486	0.230777	0.283157	0.295106
YMR316W	DIA1	1008	0.23139	0.417009	0.849753
YMR256C	COX7	180	0.231759	0.156961	-0.562219
YKR095W-A	PCC1	267	0.231834	0.299676	0.370315
YML108W	YML108W	315	0.231834	0.249692	0.107054
YER053C-A	YER053C-A	111	0.231882	0.221526	-0.0659126
YLR264W	RPS28B	201	0.231883	0.131323	-0.820277
YNR009W	NRM1	747	0.232899	0.374098	0.683715
YGR133W	PEX4	549	0.233128	0.245624	0.07533
YMR195W	ICY1	381	0.23331	0.18572	-0.329122
YBL043W	ECM13	771	0.234486	0.22277	-0.0739441
YLR204W	QRI5	333	0.235537	0.176838	-0.413525
YGL136C	MRM2	960	0.236019	0.291893	0.306532
YPR002W	PDH1	1548	0.236766	0.426698	0.849756
YEL059C-A	SOM1	222	0.237141	0.290157	0.291092
YLL025W	PAU17	372	0.237404	0.239585	0.0131936
YNL031C	HHT2	408	0.237777	0.192243	-0.306676
YLR275W	SMD2	333	0.237916	0.362207	0.606364
YOR319W	HSH49	639	0.237964	0.232614	-0.0328081
YNR070W	PDR18	3999	0.238063	0.33757	0.503843
YIL158W	AIM20	612	0.238189	0.292595	0.296799
YIR009W	MSL1	333	0.238282	0.229945	-0.0513767
YIL166C	YIL166C	1626	0.238836	0.387741	0.699072
YLL033W	IRC19	690	0.239184	0.436591	0.86816
YOL091W	SPO21	1827	0.239563	0.580206	1.27616
YJL136C	RPS21B	261	0.2396	0.0615384	-1.96107
YOL047C	LDS2	1068	0.239689	0.406431	0.76185
YFR026C	ULI1	507	0.240189	0.331197	0.463522
YKR057W	RPS21A	261	0.240335	0.121288	-0.98661
YHR090C	YNG2	846	0.240593	0.390719	0.699535
YBL028C	YBL028C	318	0.240785	0.227839	-0.0797272
YDR462W	MRPL28	441	0.241339	0.218943	-0.140511
YGL183C	MND1	657	0.24139	0.395719	0.713109
YDR224C	HTB1	393	0.241669	0.289442	0.260242
YHL012W	YHL012W	1479	0.241929	0.404698	0.742264
YDL160C-A	MHF2	240	0.242245	0.26388	0.12342
YBR119W	MUD1	897	0.242375	0.351315	0.535524
YJR156C	THI11	1020	0.242955	0.208259	-0.222307
YNL130C-A	DGR1	144	0.243537	0.289531	0.249573
YDR115W	YDR115W	315	0.243764	0.214104	-0.187169
YDR542W	PAU10	360	0.244254	0.282042	0.207525
YNL279W	PRM1	1983	0.244289	0.679305	1.47547
YIL134W	FLX1	933	0.244613	0.310539	0.344275
YDL183C	YDL183C	960	0.245236	0.372779	0.60415
YHR015W	MIP6	1977	0.245804	0.299294	0.284053
YER104W	RTT105	624	0.246288	0.36645	0.57327
YDR139C	RUB1	234	0.246495	0.220363	-0.161674
YMR065W	KAR5	1512	0.246556	0.321868	0.384553
YPR166C	MRP2	345	0.246716	0.201856	-0.289523
YPL135W	ISU1	495	0.247347	0.278372	0.170478
YLR363W-A	YLR363W-A	255	0.248416	0.26724	0.105379
YFL061W	DDI2	675	0.249579	0.35845	0.522277
YGL247W	BRR6	591	0.249588	0.34674	0.474302
YEL072W	RMD6	693	0.250337	0.336088	0.424966
YJR063W	RPA12	375	0.250676	0.255463	0.0272915
YML047C	PRM6	1056	0.251089	0.311044	0.308922
YMR025W	CSI1	885	0.251455	0.30094	0.259172
YJL023C	PET130	1041	0.251692	0.339392	0.431294
YKR009C	FOX2	2700	0.252181	0.355841	0.496773
YCL055W	KAR4	1005	0.252572	0.35409	0.487424
YIR021W	MRS1	1089	0.252652	0.273035	0.111935
YGL055W	OLE1	1530	0.253212	0.462853	0.870208
YGR102C	GTF1	549	0.25427	0.355556	0.483714
YER106W	MAM1	906	0.255027	0.311245	0.287402
YBR022W	POA1	531	0.255523	0.302693	0.244401
YCR071C	IMG2	438	0.255706	0.314996	0.300849
YNL113W	RPC19	426	0.256024	0.241009	-0.0871896
YBR040W	FIG1	894	0.256028	0.47767	0.899715
YNL185C	MRPL19	474	0.256086	0.249948	-0.0350017
YMR299C	DYN3	936	0.256091	0.312447	0.286955
YER044C-A	MEI4	1224	0.256533	0.400058	0.641066
YDR156W	RPA14	411	0.25676	0.336565	0.390461
YOR062C	YOR062C	804	0.256791	0.426716	0.732683
YER071C	TDA2	378	0.258167	0.191799	-0.428713
YLR052W	IES3	750	0.258204	0.346732	0.42531
YDR399W	HPT1	663	0.258222	0.428032	0.729104
YHR055C	CUP1-2	183	0.258253	0.0900898	-1.51935
YER185W	PUG1	909	0.258575	0.414602	0.681144
YBR294W	SUL1	2577	0.258759	0.384866	0.572744
YMR040W	YET2	480	0.258809	0.298092	0.20387
YLR312W-A	MRPL15	759	0.25885	0.333702	0.366446
YCR075W-A	YCR075W-A	225	0.259352	0.246867	-0.0711801
YMR194W	RPL36A	303	0.259378	0.151743	-0.773425
YOL157C	IMA2	1767	0.259653	0.304593	0.230298
YNL196C	SLZ1	894	0.260605	0.337676	0.373773
YJR135C	MCM22	717	0.261311	0.326227	0.320111
YLR136C	TIS11	855	0.261751	0.519928	0.99012
YBR034C	HMT1	1044	0.262098	0.432844	0.723741
YPL095C	EEB1	1368	0.262253	0.337579	0.364265
YDR116C	MRPL1	855	0.262475	0.245821	-0.0945743
YNL289W	PCL1	837	0.26308	0.28532	0.117077
YLR193C	UPS1	525	0.263204	0.217136	-0.277584
YLR010C	TEN1	480	0.263225	0.32128	0.287536
YCR039C	MATALPHA2	630	0.263778	0.486662	0.883593
YOR044W	IRC23	471	0.264164	0.277221	0.069603
YOR297C	TIM18	576	0.264191	0.29007	0.134823
YMR122W-A	YMR122W-A	252	0.264675	0.16126	-0.714836
YER180C	ISC10	801	0.265661	0.371391	0.483352
YLR099W-A	MIM2	261	0.265963	0.169685	-0.648372
YDR225W	HTA1	396	0.265983	0.28561	0.102713
YFL003C	MSH4	2634	0.266183	0.363335	0.44888
YHR052W	CIC1	1128	0.266301	0.464722	0.803309
YGR024C	THG1	711	0.26711	0.242623	-0.138716
YIL070C	MAM33	798	0.267207	0.260905	-0.0344353
YDR379C-A	SDH6	237	0.267773	0.265572	-0.0119108
YPR017C	DSS4	429	0.267948	0.233701	-0.197288
YOL140W	ARG8	1269	0.268608	0.557653	1.05386
YML107C	PML39	1002	0.269021	0.373807	0.474575
YKR085C	MRPL20	585	0.269057	0.224983	-0.258097
YMR175W	SIP18	237	0.269081	0.27321	0.0219705
YFR042W	KEG1	600	0.269686	0.314433	0.221475
YMR112C	MED11	393	0.27004	0.224944	-0.263607
YDR493W	MZM1	369	0.270927	0.196685	-0.462017
YJR095W	SFC1	966	0.271482	0.317781	0.227173
YDR067C	OCA6	672	0.271631	0.330395	0.282542
YMR126C	DLT1	1026	0.272281	0.303464	0.156427
YLL063C	AYT1	1422	0.272831	0.421958	0.629093
YPL024W	RMI1	723	0.272902	0.29931	0.133256
YNR002C	ATO2	846	0.273109	0.330028	0.273109
YPR043W	RPL43A	276	0.274162	0.136375	-1.00744
YBR217W	ATG12	558	0.274298	0.305406	0.154984
YML042W	CAT2	2010	0.274322	0.45016	0.714564
YNL117W	MLS1	1662	0.274452	0.289302	0.0760193
YDL098C	SNU23	582	0.274559	0.325615	0.246054
YJR010C-A	SPC1	282	0.275484	0.188367	-0.548426
YOR258W	HNT3	651	0.275566	0.471599	0.775164
YOL128C	YGK3	1125	0.275909	0.413914	0.585139
YJL011C	RPC17	483	0.276197	0.335149	0.279107
YGL079W	KXD1	654	0.278133	0.275485	-0.0138015
YIL120W	QDR1	1689	0.278185	0.358621	0.366413
YIL007C	NAS2	660	0.278254	0.353629	0.345837
YGR222W	PET54	879	0.27848	0.364106	0.386788
YOR351C	MEK1	1491	0.278739	0.98618	1.82294
YOL132W	GAS4	1413	0.278813	0.303354	0.121702
YFR036W	CDC26	372	0.278897	0.431825	0.630713
YOR298W	MUM3	1437	0.279039	0.443295	0.667804
YBL026W	LSM2	285	0.279213	0.170186	-0.714254
YHR173C	YHR173C	336	0.27958	0.490049	0.809665
YDR370C	DXO1	1326	0.279608	0.402865	0.52689
YHR014W	SPO13	873	0.280069	0.328663	0.230825
YEL009C	GCN4	843	0.280447	0.274488	-0.0309878
YNL086W	SNN1	306	0.280462	0.197455	-0.506282
YDR106W	ARP10	852	0.281187	0.505969	0.847521
YDL114W	YDL114W	924	0.281581	0.438226	0.638127
YBL018C	POP8	402	0.28222	0.253081	-0.157225
YCR020C-A	MAK31	264	0.282386	0.216889	-0.380709
YHR124W	NDT80	1881	0.282639	0.250621	-0.173454
YPL171C	OYE3	1200	0.282675	0.891261	1.6567
YBR250W	SPO23	1569	0.282751	0.460084	0.702363
YDR322W	MRPL35	1101	0.282969	0.376312	0.411284
YIL050W	PCL7	855	0.283338	0.373663	0.399214
YJL006C	CTK2	969	0.283917	0.541422	0.931282
YNR022C	MRPL50	417	0.284349	0.235095	-0.274418
YOR234C	RPL33B	324	0.284374	0.193656	-0.55429
YLR411W	CTR3	723	0.284454	0.269081	-0.0801531
YDR130C	FIN1	873	0.284572	0.470469	0.725305
YPL038W	MET31	531	0.284848	0.32674	0.197953
YHR210C	YHR210C	1023	0.284938	0.305785	0.101867
YPR167C	MET16	783	0.284964	0.303438	0.090621
YCR021C	HSP30	996	0.285038	0.394647	0.469406
YHL006C	SHU1	450	0.285419	0.270891	-0.0753663
YDR339C	FCF1	567	0.286571	0.305832	0.093851
YKL086W	SRX1	381	0.286743	0.337287	0.234219
YGL204C	YGL204C	303	0.286797	0.169532	-0.75847
YCR020C	PET18	645	0.287767	0.291479	0.018489
YGR063C	SPT4	306	0.288088	0.325551	0.176376
YER128W	VFA1	609	0.288749	0.376935	0.384499
YOR134W	BAG7	1227	0.289129	0.414091	0.518235
YDR013W	PSF1	624	0.289823	0.414015	0.514509
YDR078C	SHU2	669	0.289839	0.339819	0.229516
YHR148W	IMP3	549	0.290238	0.340326	0.229677
YJR112W	NNF1	603	0.290301	0.336801	0.214345
YBR093C	PHO5	1401	0.29039	1.00197	1.78678
YNL184C	YNL184C	324	0.291545	0.191452	-0.606733
YOR214C	SPR2	708	0.291939	0.343953	0.236544
YBR066C	NRG2	660	0.291979	0.398216	0.447685
YDR210W	YDR210W	225	0.292317	0.154236	-0.922394
YKL186C	MTR2	552	0.292876	0.376451	0.36217
YDR235W	PRP42	1632	0.293168	0.446215	0.606013
YIL132C	CSM2	639	0.293559	0.381128	0.376628
YNL009W	IDP3	1260	0.294069	0.324261	0.141001
YJL166W	QCR8	282	0.294108	0.249501	-0.2373
YNL269W	BSC4	393	0.294121	0.500535	0.767061
YLR063W	BMT6	1095	0.29506	0.484793	0.716361
YPL183W-A	RTC6	279	0.295441	0.20345	-0.538193
YLR395C	COX8	234	0.295458	0.150227	-0.975811
YOR107W	RGS2	927	0.295602	0.447884	0.59947
YKL138C	MRPL31	393	0.295773	0.270598	-0.12834
YDR336W	YDR336W	942	0.298146	0.367813	0.302952
YCR082W	AHC2	384	0.298853	0.268483	-0.154603
YOR205C	GEP3	1668	0.299286	0.444582	0.570926
YDR375C	BCS1	1368	0.29935	0.336599	0.169197
YIL040W	APQ12	414	0.299411	0.3746	0.323227
YOR161C-C	YOR161C-C	144	0.300062	0.559951	0.90004
YKL217W	JEN1	1848	0.300324	0.398882	0.409442
YJL106W	IME2	1935	0.300462	0.522557	0.798405
YKL137W	CMC1	333	0.300534	0.207618	-0.533599
YOR154W	SLP1	1761	0.300837	0.488746	0.700102
YER015W	FAA2	2232	0.300913	0.59598	0.985919
YOR295W	UAF30	684	0.301017	0.384644	0.353681
YGL064C	MRH4	1683	0.301274	0.444228	0.560227
YOR339C	UBC11	468	0.302097	0.765511	1.34141
YJR122W	IBA57	1491	0.302097	0.320811	0.0867102
YFR023W	PES4	1833	0.302098	0.356441	0.238648
YLR453C	RIF2	1185	0.302136	0.41652	0.463188
YNL012W	SPO1	1893	0.302147	0.384217	0.346669
YHL036W	MUP3	1638	0.302547	0.437334	0.531574
YMR042W	ARG80	531	0.303487	0.379135	0.32108
YBR157C	ICS2	765	0.303592	0.432453	0.51041
YBR033W	EDS1	2757	0.30393	0.227491	-0.41793
YLR325C	RPL38	234	0.304199	0.149936	-1.02067
YJR012C	YJR012C	621	0.305472	0.344342	0.172804
YLL046C	RNP1	747	0.305484	0.316705	0.0520424
YKL205W	LOS1	3300	0.305593	0.657978	1.10643
YFR043C	IRC6	711	0.305922	0.350741	0.197239
YML050W	AIM32	933	0.30603	0.401334	0.391134
YDR079W	PET100	333	0.306477	0.233808	-0.390453
YGL057C	GEP7	861	0.306743	0.458696	0.580508
YER180C-A	SLO1	255	0.307415	0.443916	0.530098
YPR121W	THI22	1716	0.30761	0.477787	0.635267
YPL175W	SPT14	1359	0.307616	0.399961	0.378732
YGL051W	MST27	702	0.307767	0.416365	0.436012
YDR265W	PEX10	1011	0.308048	0.426675	0.469981
YDL049C	KNH1	804	0.308772	0.388619	0.331813
YKL001C	MET14	606	0.309004	0.363444	0.234109
YCL058W-A	ADF1	339	0.309876	0.355428	0.197868
YNL081C	SWS2	429	0.3101	0.358476	0.209141
YHR141C	RPL42B	321	0.310116	0.112254	-1.46604
YFR005C	SAD1	1344	0.310554	0.490771	0.660203
YMR081C	ISF1	1014	0.3109	0.54787	0.817384
YOR269W	PAC1	1482	0.311709	0.486093	0.641032
YPL259C	APM1	1425	0.31181	0.593253	0.92798
YBR213W	MET8	822	0.312046	0.273992	-0.187628
YEL048C	TCA17	456	0.312328	0.40349	0.369467
YOR019W	YOR019W	2190	0.312344	0.395805	0.341655
YDL067C	COX9	177	0.312444	0.187459	-0.737017
YLR306W	UBC12	564	0.312549	0.424112	0.440362
YGR109C	CLB6	1140	0.31292	0.424008	0.4383
YGR236C	SPG1	285	0.312981	0.340805	0.12287
YKR091W	SRL3	738	0.313001	0.377793	0.271425
YMR118C	SHH3	588	0.313009	0.720659	1.20311
YIL098C	FMC1	465	0.313101	0.267868	-0.225106
YER050C	RSM18	414	0.313268	0.23864	-0.392565
YJR058C	APS2	441	0.313865	0.296034	-0.0843778
YJL118W	YJL118W	657	0.313925	0.3525	0.167207
YLR022C	SDO1	750	0.314684	0.423522	0.428536
YHR059W	FYV4	390	0.314697	0.25846	-0.284021
YDR197W	CBS2	1167	0.3148	0.468136	0.572494
YNL334C	SNO2	666	0.314895	0.476977	0.599049
YPR040W	TIP41	1068	0.315095	0.500981	0.668969
YHR002W	LEU5	1071	0.315239	0.48792	0.630201
YER084W	YER084W	384	0.31561	0.330743	0.0675716
YPL027W	SMA1	735	0.315925	0.462757	0.550675
YLR242C	ARV1	963	0.315935	0.374326	0.244664
YHR198C	AIM18	963	0.316455	0.316619	0.000747418
YLR346C	YLR346C	303	0.316491	0.341354	0.109104
YER183C	FAU1	633	0.316885	0.313388	-0.016011
YJR067C	YAE1	423	0.316993	0.413601	0.383787
YER157W	COG3	2403	0.317039	0.560348	0.821665
YHR001W-A	QCR10	231	0.317332	0.234553	-0.436082
YER131W	RPS26B	357	0.317737	0.162704	-0.96558
YOR244W	ESA1	1335	0.317751	0.512924	0.69085
YEL035C	UTR5	498	0.318093	0.677626	1.09104
YMR060C	SAM37	981	0.318134	0.328295	0.0453582
YLR297W	YLR297W	387	0.318247	0.465959	0.550058
YMR132C	JLP2	624	0.318267	0.405067	0.347922
YJR083C	ACF4	927	0.318657	0.447501	0.489885
YBR018C	GAL7	1098	0.318675	0.398924	0.324027
YPR094W	RDS3	321	0.319319	0.317511	-0.0081889
YAL063C	FLO9	3966	0.319383	0.357975	0.164572
YDR022C	ATG31	588	0.320301	0.220442	-0.539027
YHR157W	REC104	546	0.320346	0.386688	0.271541
YER035W	EDC2	435	0.322067	0.284627	-0.178289
YGR084C	MRP13	1017	0.322113	0.391819	0.282621
YJL201W	ECM25	1797	0.322263	0.566031	0.81264
YPL088W	YPL088W	1026	0.323001	0.329633	0.0293186
YMR133W	REC114	1284	0.324345	0.436492	0.428423
YDR496C	PUF6	1968	0.324354	0.949365	1.54939
YPR079W	MRL1	1143	0.324438	0.603356	0.895066
YPL215W	CBP3	1005	0.324668	0.49468	0.607528
YGR059W	SPR3	1536	0.324731	0.495071	0.60839
YIR013C	GAT4	363	0.32492	0.347096	0.0952463
YPL068C	YPL068C	879	0.325036	0.452019	0.475786
YNL119W	NCS2	1479	0.325411	0.734989	1.17546
YPL241C	CIN2	807	0.325575	0.21863	-0.574496
YNL318C	HXT14	1620	0.325988	0.497096	0.608708
YFR045W	YFR045W	927	0.3269	0.455713	0.479276
YDR256C	CTA1	1545	0.327162	0.599744	0.874343
YEL030W	ECM10	1932	0.327243	0.438895	0.423517
YDL244W	THI13	1020	0.327679	0.284199	-0.205382
YGR057C	LST7	726	0.327791	0.334032	0.0272117
YAL032C	PRP45	1137	0.3279	0.515727	0.653351
YMR251W-A	HOR7	177	0.328345	0.111339	-1.56025
YDR410C	STE14	717	0.328599	0.38549	0.230364
YGR065C	VHT1	1779	0.328893	0.435073	0.403639
YBR278W	DPB3	603	0.329094	0.368501	0.163171
YMR293C	HER2	1392	0.329385	0.426257	0.371949
YKL061W	BLI1	339	0.329419	0.447419	0.441704
YDR438W	THI74	1110	0.329532	0.550989	0.741606
YGR031C-A	NAG1	489	0.329699	0.752972	1.19145
YPR182W	SMX3	258	0.329981	0.315296	-0.0656756
YLR313C	SPH1	1590	0.330787	0.429665	0.377312
YPR036W-A	SPO24	201	0.330887	0.257134	-0.363819
YOL044W	PEX15	1149	0.331025	0.5598	0.757969
YGR075C	PRP38	726	0.332285	0.483021	0.539666
YGL080W	MPC1	390	0.332427	0.236148	-0.493348
YNR059W	MNT4	1740	0.332936	0.547262	0.716988
YOR052C	TMC1	450	0.332989	0.361271	0.117607
YBR183W	YPC1	948	0.333099	0.419551	0.332892
YJL062W-A	COA3	255	0.333106	0.240513	-0.469866
YJL171C	YJL171C	1188	0.333654	0.615993	0.88456
YER046W	SPO73	429	0.333715	0.288249	-0.211304
YNL234W	YNL234W	1278	0.333835	0.548419	0.716146
YDR179W-A	YDR179W-A	1389	0.33411	0.377818	0.177366
YCR024C	SLM5	1476	0.334159	0.422431	0.338182
YFL060C	SNO3	666	0.334434	0.43071	0.364998
YLL018C-A	COX19	294	0.334467	0.406965	0.283039
YOR226C	ISU2	468	0.335188	0.306124	-0.130853
YKR052C	MRS4	912	0.335644	0.500134	0.575382
YOR264W	DSE3	1290	0.335858	0.51994	0.630494
YLR168C	UPS2	690	0.336098	0.461036	0.455999
YLR329W	REC102	792	0.336111	0.503331	0.582568
YFL020C	PAU5	366	0.336158	0.320239	-0.06999
YGR271C-A	EFG1	699	0.3362	0.553598	0.719518
YHL001W	RPL14B	414	0.336407	0.196639	-0.774658
YLR307W	CDA1	903	0.336771	0.49026	0.541781
YLR318W	EST2	2652	0.336853	0.540277	0.681579
YNL252C	MRPL17	843	0.336928	0.453575	0.428901
YER081W	SER3	1407	0.33701	0.570316	0.758969
YOR334W	MRS2	1410	0.337351	0.461725	0.452785
YBR165W	UBS1	831	0.338214	0.471225	0.478481
YDR471W	RPL27B	411	0.338269	0.175895	-0.943454
YPR082C	DIB1	429	0.338763	0.323725	-0.065506
YEL049W	PAU2	360	0.338817	0.386665	0.190575
YLR194C	YLR194C	762	0.338977	0.471729	0.476772
YDL107W	MSS2	1053	0.339686	0.48772	0.52185
YPR060C	ARO7	768	0.339724	0.55944	0.719622
YDL024C	DIA3	1404	0.339755	0.516237	0.603538
YKR075C	YKR075C	921	0.339768	0.436776	0.362347
YAL027W	SAW1	783	0.340471	0.346402	0.0249157
YLR215C	CDC123	1080	0.341315	0.691103	1.0178
YIL049W	DFG10	759	0.341422	0.454881	0.413935
YBL029W	YBL029W	1128	0.341565	0.418789	0.294061
YHR147C	MRPL6	642	0.341757	0.274512	-0.316103
YOR210W	RPB10	210	0.342143	0.255699	-0.420154
YGR138C	TPO2	1842	0.342256	0.700078	1.03244
YGL127C	SOH1	381	0.342502	0.437164	0.352063
YBL029C-A	YBL029C-A	282	0.342516	0.224103	-0.612011
YBL003C	HTA2	396	0.342956	0.220624	-0.636437
YDR511W	SDH7	399	0.342998	0.352184	0.0381295
YBR147W	RTC2	888	0.343412	0.44482	0.373282
YNR049C	MSO1	630	0.343475	0.439865	0.356854
YPL069C	BTS1	1005	0.343646	0.512639	0.577023
YDR523C	SPS1	1470	0.343899	0.474312	0.46385
YGR224W	AZR1	1839	0.343983	1.24493	1.85565
YOL165C	AAD15	429	0.344334	0.333526	-0.0460096
YER048W-A	ISD11	282	0.344578	0.346958	0.00992888
YJL003W	COX16	354	0.3446	0.344947	0.0014505
YNL141W	AAH1	1041	0.344605	0.579154	0.749005
YMR281W	GPI12	912	0.344682	0.544478	0.659606
YBR128C	ATG14	1032	0.345421	0.435861	0.335514
YPR158W	CUR1	756	0.345441	0.336852	-0.0363248
YOL042W	NGL1	1089	0.345449	0.648428	0.908474
YLR070C	XYL2	1068	0.346057	0.278048	-0.315678
YPR054W	SMK1	1164	0.346949	0.550724	0.666607
YMR257C	PET111	2400	0.347191	0.519449	0.581253
YJR086W	STE18	330	0.347216	0.359082	0.0484813
YHR071W	PCL5	687	0.347218	0.391979	0.174934
YPL187W	MF(ALPHA)1	495	0.347489	0.701026	1.0125
YNL249C	MPA43	1626	0.347755	0.62176	0.838288
YJR003C	YJR003C	1557	0.347995	0.557002	0.678617
YPL219W	PCL8	1476	0.348211	0.574123	0.721397
YBR291C	CTP1	897	0.348496	0.518196	0.572356
YGR287C	IMA1	1767	0.348625	0.512062	0.554644
YOL009C	MDM12	813	0.349145	0.419871	0.266116
YBR268W	MRPL37	315	0.349858	0.27686	-0.337613
YOR147W	MDM32	1866	0.350187	0.459577	0.392181
YHR005C-A	TIM10	279	0.350303	0.326241	-0.102666
YBR150C	TBS1	3282	0.3505	0.54402	0.634246
YGR074W	SMD1	438	0.350622	0.333542	-0.0720514
YIR028W	DAL4	1905	0.350729	0.266019	-0.39883
YLR036C	YLR036C	609	0.35074	0.399999	0.189591
YOR313C	SPS4	1014	0.350854	0.555842	0.663804
YGR104C	SRB5	921	0.35114	0.449983	0.357826
YGR243W	MPC3	438	0.351249	0.253274	-0.471794
YKL018W	SWD2	987	0.351381	0.462667	0.396939
YDR184C	ATC1	882	0.351475	0.500719	0.51058
YJL126W	NIT2	921	0.351507	0.463316	0.398444
YDR253C	MET32	573	0.351629	0.360912	0.0375901
YML095C	RAD10	630	0.351998	0.543577	0.626915
YLR233C	EST1	2097	0.35212	0.508644	0.53059
YDL211C	YDL211C	1116	0.352296	0.467007	0.406655
YNL214W	PEX17	597	0.352811	0.552629	0.647416
YBR301W	PAU24	360	0.353435	0.194023	-0.865215
YGR144W	THI4	978	0.353472	0.468429	0.406235
YCR086W	CSM1	570	0.354007	0.457744	0.370764
YOR180C	DCI1	813	0.354019	0.428178	0.274385
YNL053W	MSG5	1467	0.354038	0.378196	0.0952289
YLR098C	CHA4	1944	0.354716	0.601793	0.762603
YDR469W	SDC1	525	0.354841	0.340299	-0.0603721
YIL072W	HOP1	1815	0.354927	0.541144	0.608489
YDR489W	SLD5	882	0.355409	0.44518	0.324909
YOR360C	PDE2	1578	0.355689	0.514456	0.532433
YEL069C	HXT13	1692	0.355777	0.524727	0.560595
YJR050W	ISY1	705	0.35654	0.443423	0.314619
YDR185C	UPS3	537	0.356634	0.506981	0.507487
YKL006C-A	SFT1	291	0.357138	0.406832	0.187952
YPR035W	GLN1	1110	0.357156	0.407308	0.189566
YHR017W	YSC83	1155	0.357745	0.52973	0.566325
YBR145W	ADH5	1053	0.357955	0.557548	0.639319
YDR059C	UBC5	447	0.35806	0.357542	-0.00208973
YLR054C	OSW2	2175	0.358216	0.449527	0.327578
YIL117C	PRM5	954	0.358909	0.723996	1.01236
YPL124W	SPC29	759	0.35895	0.487571	0.441829
YAR071W	PHO11	1401	0.359141	0.788037	1.13372
YDL240W	LRG1	3051	0.359392	0.621	0.789037
YNL314W	DAL82	765	0.359482	0.375111	0.0613961
YDR041W	RSM10	609	0.359618	0.363683	0.0162163
YPR109W	YPR109W	882	0.3598	0.354429	-0.0216984
YCL005W-A	VMA9	222	0.359801	0.236591	-0.604808
YBR194W	AIM4	369	0.360335	0.290608	-0.310262
YIR017C	MET28	561	0.360852	0.377095	0.0635234
YPL236C	ENV7	1092	0.360911	0.524425	0.539094
YDL133W	SRF1	1311	0.361561	0.419762	0.215332
YGL134W	PCL10	1299	0.362208	0.477016	0.397219
YAL051W	OAF1	3141	0.362227	0.689294	0.928223
YKL161C	KDX1	1299	0.362591	0.454662	0.326449
YGR076C	MRPL25	471	0.362697	0.390715	0.107352
YNL162W	RPL42A	321	0.362744	0.115669	-1.64894
YLR127C	APC2	2559	0.362852	0.607203	0.742797
YDR397C	NCB2	441	0.362983	0.366632	0.0144307
YLR226W	BUR2	1185	0.363238	0.59965	0.723205
YDR437W	GPI19	420	0.363554	0.559147	0.621058
YJR055W	HIT1	492	0.363747	0.53602	0.559352
YDR424C	DYN2	276	0.363816	0.21472	-0.760748
YPL172C	COX10	1386	0.364364	0.458412	0.331264
YOR294W	RRS1	609	0.364458	0.654017	0.843576
YPR015C	YPR015C	741	0.364523	0.682862	0.905584
YLR011W	LOT6	573	0.364664	0.388538	0.0914863
YPL177C	CUP9	918	0.364807	0.396695	0.120895
YHR109W	CTM1	1755	0.364816	0.46415	0.347425
YDR451C	YHP1	1059	0.365003	0.443993	0.282626
YPR106W	ISR1	1329	0.365169	0.571956	0.647342
YIL073C	SPO22	2928	0.365528	0.629812	0.784939
YOR286W	RDL2	447	0.365541	0.17689	-1.04718
YEL068C	YEL068C	330	0.365762	0.329023	-0.152715
YJL037W	IRC18	672	0.365796	0.44429	0.280464
YDL139C	SCM3	669	0.365872	0.554461	0.599745
YER074W-A	YOS1	258	0.365902	0.282067	-0.375416
YDR175C	RSM24	957	0.366345	0.526928	0.524402
YDL202W	MRPL11	747	0.366557	0.384741	0.0698487
YDR065W	RRG1	1095	0.366754	0.39971	0.124142
YPL156C	PRM4	852	0.367154	0.494444	0.429421
YGL226C-A	OST5	258	0.367228	0.261639	-0.489098
YLR147C	SMD3	303	0.367279	0.442203	0.267832
YDR315C	IPK1	843	0.36744	0.411568	0.16362
YMR052W	FAR3	612	0.367647	0.560875	0.609359
YJR152W	DAL5	1629	0.367722	0.570052	0.632478
YNL230C	ELA1	1137	0.367784	0.471616	0.358755
YMR274C	RCE1	945	0.367827	0.514575	0.484355
YCL026C-A	FRM2	579	0.367854	0.364184	-0.0144638
YMR015C	ERG5	1614	0.367884	0.612744	0.736033
YGR154C	GTO1	1068	0.367923	0.474398	0.366696
YMR024W	MRPL3	1170	0.368212	0.458122	0.315196
YAL018C	LDS1	975	0.368921	1.31804	1.83701
YDR079C-A	TFB5	216	0.369119	0.313543	-0.235423
YNL310C	ZIM17	522	0.369822	0.372703	0.011195
YGL263W	COS12	1140	0.369923	0.46881	0.341779
YKR004C	ECM9	1134	0.370058	0.472224	0.351719
YJR054W	KCH1	1491	0.370216	0.585361	0.660957
YPL201C	YIG1	1383	0.370267	0.486638	0.394282
YLR073C	RFU1	600	0.37055	0.495501	0.419219
YHR035W	NEL1	1890	0.371778	0.59525	0.679056
YLR265C	NEJ1	1026	0.37193	0.419032	0.172026
YKL130C	SHE2	738	0.372109	0.682939	0.876034
YMR268C	PRP24	1332	0.372125	0.569022	0.612696
YER087C-B	SBH1	246	0.372314	0.262627	-0.503503
YNL051W	COG5	1209	0.372319	0.48156	0.371174
YDL033C	SLM3	1251	0.373147	0.515886	0.467309
YKL084W	HOT13	348	0.37318	0.247702	-0.591264
YIL097W	FYV10	1548	0.373244	0.574804	0.622949
YNL107W	YAF9	678	0.373262	0.512359	0.456964
YCR054C	CTR86	1689	0.373334	0.682899	0.871207
YBL107C	MIX23	588	0.373487	0.373856	0.00142421
YAR028W	YAR028W	702	0.37388	0.492217	0.396722
YMR055C	BUB2	918	0.37389	0.505263	0.43442
YER126C	NSA2	783	0.373972	0.682025	0.866896
YFR007W	YFH7	1059	0.375073	0.475868	0.343393
YPR020W	ATP20	345	0.375172	0.221736	-0.758712
YMR185W	RTP1	2943	0.375428	0.735051	0.969309
YMR034C	YMR034C	1302	0.3755	0.382567	0.0269005
YNL277W	MET2	1458	0.375675	0.442929	0.23759
YPL280W	HSP32	711	0.375771	0.329928	-0.1877
YGR213C	RTA1	951	0.375995	0.690612	0.877161
YDR082W	STN1	1482	0.376003	0.486277	0.371035
YJR082C	EAF6	339	0.376454	0.305313	-0.302183
YHL044W	YHL044W	705	0.376731	0.481705	0.354616
YHR085W	IPI1	1002	0.37722	0.705724	0.903697
YBR005W	RCR1	639	0.377236	0.442676	0.230783
YHR199C-A	NBL1	222	0.37736	0.506634	0.425003
YOL001W	PHO80	879	0.377443	0.423264	0.1653
YHL046C	PAU13	360	0.377664	0.178499	-1.08118
YJR048W	CYC1	327	0.378057	0.264919	-0.513052
YKL058W	TOA2	366	0.37818	0.357911	-0.0794719
YNL042W	BOP3	1188	0.379055	0.519737	0.455374
YNL182C	IPI3	1665	0.37933	0.673294	0.827781
YDR276C	PMP3	165	0.379393	0.271242	-0.484112
YJL180C	ATP12	975	0.379692	0.432077	0.186455
YCR010C	ADY2	849	0.379702	0.539427	0.506558
YMR228W	MTF1	1023	0.379906	0.574318	0.596206
YLR064W	PER33	819	0.380421	0.560037	0.557926
YBR251W	MRPS5	921	0.380578	0.429546	0.174623
YKL052C	ASK1	876	0.380697	0.563141	0.564854
YOL002C	IZH2	951	0.381084	0.630559	0.726521
YLR200W	YKE2	342	0.381103	0.285587	-0.416252
YDR478W	SNM1	594	0.381104	0.518718	0.444764
YML081C-A	ATP18	177	0.381411	0.310983	-0.29451
YMR309C	NIP1	2436	0.381677	0.784327	1.0391
YLR243W	GPN3	816	0.381741	0.722553	0.920507
YJL147C	YJL147C	1146	0.382437	0.645846	0.755968
YMR064W	AEP1	1554	0.382672	0.563459	0.558203
YNL191W	DUG3	1071	0.382818	0.453911	0.245751
YLL011W	SOF1	1467	0.383008	0.697786	0.86541
YOR047C	STD1	1332	0.383221	0.51282	0.420276
YPL093W	NOG1	1941	0.383244	0.916364	1.25766
YBL069W	AST1	1287	0.383386	0.62966	0.715775
YGR112W	SHY1	1167	0.38402	0.485006	0.336823
YOL114C	YOL114C	606	0.38428	0.495252	0.366005
YOL109W	ZEO1	339	0.384309	0.369349	-0.0572823
YOL026C	MIM1	339	0.384393	0.344865	-0.156552
YBR233W-A	DAD3	282	0.384505	0.435244	0.178821
YDL044C	MTF2	1320	0.384725	0.537239	0.481734
YBR004C	GPI18	1299	0.385279	0.639402	0.730819
YGR250C	YGR250C	2343	0.385347	0.601405	0.642179
YPL033C	SRL4	843	0.385837	0.24409	-0.660577
YDR131C	YDR131C	1668	0.385961	0.592093	0.617369
YML015C	TAF11	1038	0.386017	0.562653	0.543582
YGL251C	HFM1	3564	0.386155	0.61961	0.682182
YKL053C-A	MDM35	258	0.38625	0.354731	-0.122811
YGR220C	MRPL9	807	0.38655	0.40158	0.0550318
YGR283C	YGR283C	1023	0.386612	0.614402	0.668297
YOR213C	SAS5	744	0.386655	0.433252	0.164158
YER001W	MNN1	2286	0.386843	0.801228	1.05047
YDR357C	CNL1	366	0.386883	0.282851	-0.451858
YCL005W	LDB16	768	0.387153	0.530554	0.454598
YBR050C	REG2	1014	0.387676	0.346352	-0.162613
YIL164C	NIT1	597	0.389049	0.497076	0.353514
YLR461W	PAU4	360	0.389191	0.452879	0.218648
YBR195C	MSI1	1266	0.389405	0.580511	0.576054
YLR004C	THI73	1569	0.389436	0.465712	0.258052
YKR007W	MEH1	552	0.38961	0.394223	0.0169834
YCR105W	ADH7	1083	0.389628	0.436767	0.164766
YLR364W	GRX8	327	0.38971	0.255483	-0.609175
YOL094C	RFC4	969	0.389733	0.707366	0.859971
YOR177C	MPC54	1392	0.389875	0.395299	0.0199319
YBR146W	MRPS9	834	0.390106	0.332961	-0.228512
YGR120C	COG2	786	0.390302	0.3549	-0.13718
YNR048W	YNR048W	1179	0.390528	0.546019	0.483526
YFR020W	YFR020W	696	0.390731	0.504179	0.367761
YBR240C	THI2	1350	0.390967	0.453967	0.215538
YLL055W	YCT1	1593	0.391138	0.566472	0.534329
YPL213W	LEA1	714	0.391264	0.55101	0.493936
YNR045W	PET494	1467	0.391486	0.59305	0.599194
YJL204C	RCY1	2520	0.391801	0.61882	0.659398
YOR166C	SWT1	1374	0.392363	0.533857	0.444267
YHR066W	SSF1	1359	0.392556	0.72093	0.87696
YOL039W	RPP2A	318	0.392664	0.113457	-1.79115
YBR153W	RIB7	732	0.393001	0.600069	0.610595
YAL067C	SEO1	1779	0.393049	0.52217	0.40981
YPL001W	HAT1	1122	0.393431	0.721878	0.875645
YHR132W-A	IGO2	393	0.393784	0.43925	0.15764
YLR074C	BUD20	498	0.394214	0.534171	0.438323
YKR087C	OMA1	1035	0.39461	0.625415	0.664385
YLR014C	PPR1	2712	0.394743	0.70581	0.838365
YIL090W	ICE2	1473	0.394966	0.682515	0.789132
YLR037C	PAU23	372	0.394983	0.450346	0.189243
YBR193C	MED8	669	0.395	0.507222	0.360767
YGR294W	PAU12	360	0.395001	0.492363	0.317866
YJR136C	TTI2	1263	0.395558	0.581619	0.556184
YER056C-A	RPL34A	366	0.395711	0.137571	-1.52427
YKL109W	HAP4	1662	0.395928	0.547917	0.46872
YJL091C	GWT1	1470	0.395975	0.973832	1.29826
YER115C	SPR6	573	0.396214	0.516635	0.382866
YGL059W	PKP2	1473	0.396299	0.59712	0.591432
YHR137W	ARO9	1539	0.396316	1.00316	1.33983
YJR101W	RSM26	798	0.396414	0.377367	-0.0710393
YOR381W	FRE3	2133	0.396849	0.6168	0.636215
YIL053W	GPP1	750	0.397206	0.378692	-0.0688628
YLR081W	GAL2	1722	0.397255	0.576853	0.538137
YDR153C	ENT5	1233	0.397372	0.55443	0.480513
YMR107W	SPG4	345	0.397825	0.318746	-0.319728
YPL061W	ALD6	1500	0.397826	0.716654	0.849138
YJL209W	CBP1	1962	0.39841	0.559265	0.489278
YKR072C	SIS2	1686	0.398442	0.598999	0.588183
YML112W	CTK3	888	0.398808	0.446105	0.161689
YNL024C	YNL024C	738	0.398872	0.606708	0.605077
YLR165C	PUS5	762	0.398928	0.490874	0.299224
YCL031C	RRP7	891	0.399103	0.570592	0.515698
YMR021C	MAC1	1251	0.399121	0.624711	0.646362
YLR263W	RED1	2481	0.399196	0.68153	0.771677
YLR446W	YLR446W	1299	0.39989	0.720856	0.850109
YJR010W	MET3	1533	0.400203	0.538478	0.428157
YDL129W	YDL129W	873	0.400598	0.553773	0.467139
YBR148W	YSW1	1827	0.400793	0.511353	0.351465
YJL069C	UTP18	1782	0.400878	0.765972	0.934129
YNL213C	RRG9	642	0.400996	0.497001	0.309661
YPL109C	YPL109C	1974	0.40122	0.554795	0.46756
YPR192W	AQY1	915	0.40167	0.549023	0.450855
YHL022C	SPO11	1194	0.401937	0.409686	0.0275515
YMR073C	IRC21	603	0.402057	0.434571	0.112195
YIL061C	SNP1	900	0.402347	0.534176	0.408875
YPL152W	RRD2	1074	0.402357	0.778545	0.952306
YDR403W	DIT1	1608	0.40266	0.61392	0.608487
YOR032C	HMS1	1302	0.402796	0.511041	0.343391
YNR046W	TRM112	405	0.402844	0.384846	-0.0659389
YER130C	COM2	1329	0.402926	0.550907	0.451295
YPR007C	REC8	2040	0.402952	0.561689	0.479164
YNL317W	PFS2	1395	0.403672	0.535697	0.408236
YOL156W	HXT11	1701	0.403771	0.523288	0.374067
YDR126W	SWF1	1008	0.403962	0.587427	0.540189
YJR113C	RSM7	741	0.4041	0.427547	0.0813702
YGL166W	CUP2	675	0.404259	0.471573	0.2222
YER019C-A	SBH2	264	0.404275	0.284768	-0.505553
YBR105C	VID24	1086	0.404433	0.559492	0.468217
YLL004W	ORC3	1848	0.404677	0.657056	0.699248
YGR216C	GPI1	1827	0.404841	0.567895	0.488268
YDR222W	YDR222W	1245	0.405032	0.644414	0.669954
YMR303C	ADH2	1044	0.405846	0.588684	0.536561
YFL030W	AGX1	1155	0.405857	0.450641	0.151008
YMR093W	UTP15	1539	0.406176	0.688803	0.761985
YIL139C	REV7	735	0.406439	0.479308	0.237914
YIL170W	HXT12	1374	0.406694	0.905896	1.1554
YDR472W	TRS31	849	0.406797	0.577875	0.506448
YBR210W	ERV15	426	0.407172	0.352689	-0.207241
YPL011C	TAF3	1059	0.407181	0.680643	0.74123
YBL031W	SHE1	1014	0.407394	0.402532	-0.0173205
YOL101C	IZH4	936	0.407459	0.71286	0.806963
YMR211W	DML1	1425	0.407478	0.652345	0.678913
YJR111C	YJR111C	849	0.407698	0.548422	0.427785
YDR319C	YFT2	822	0.408006	0.508111	0.316555
YBR101C	FES1	870	0.408263	0.664072	0.701842
YBR168W	PEX32	1239	0.40845	0.401727	-0.0239436
YBR202W	MCM7	2535	0.408785	0.812478	0.990986
YNL147W	LSM7	345	0.409086	0.259105	-0.658868
YBR076W	ECM8	1062	0.409087	0.528579	0.369712
YOR079C	ATX2	939	0.40914	0.844845	1.04609
YGL032C	AGA2	261	0.409231	0.329561	-0.312371
YML087C	AIM33	936	0.409535	0.612212	0.580046
YIL106W	MOB1	945	0.409543	0.625083	0.610032
YIL096C	BMT5	1008	0.409563	0.597162	0.544035
YML056C	IMD4	1575	0.409793	0.760951	0.892906
YIL089W	YIL089W	615	0.409809	0.495057	0.272643
YBL025W	RRN10	435	0.410014	0.482417	0.234608
YKL160W	ELF1	435	0.410097	0.368703	-0.153509
YPR001W	CIT3	1458	0.410272	0.51441	0.326336
YPL255W	BBP1	1155	0.410323	0.553538	0.431921
YOL159C	YOL159C	513	0.410762	0.293001	-0.4874
YML011C	RAD33	531	0.410783	0.452144	0.138406
YIR031C	DAL7	1662	0.410795	0.522685	0.347524
YMR101C	SRT1	1029	0.410982	0.461584	0.167517
YOR037W	CYC2	1098	0.411119	0.565357	0.459606
YHR199C	AIM46	930	0.41115	0.609241	0.567349
YNL025C	SSN8	969	0.411401	0.621794	0.595893
YOR266W	PNT1	1269	0.411484	0.54813	0.413681
YDL104C	QRI7	1221	0.411885	0.665309	0.691784
YDR350C	ATP22	2052	0.412095	0.6031	0.549421
YLR092W	SUL2	2679	0.412384	0.547573	0.409063
YOL048C	RRT8	1026	0.412394	0.463324	0.167999
YJL194W	CDC6	1539	0.412401	0.54258	0.395788
YOR350C	MNE1	1989	0.412508	0.625122	0.599715
YNL275W	BOR1	1728	0.412733	0.577606	0.484878
YNL072W	RNH201	921	0.413275	0.567275	0.456944
YKL125W	RRN3	1881	0.413384	0.71015	0.780642
YDR018C	YDR018C	1188	0.41393	0.527456	0.349665
YJL088W	ARG3	1014	0.41438	0.777974	0.908767
YGR165W	MRPS35	1035	0.414408	0.451357	0.123216
YHR153C	SPO16	594	0.41452	0.375955	-0.140884
YLR071C	RGR1	3246	0.4146	0.759129	0.872624
YLR166C	SEC10	2613	0.414652	0.856542	1.04662
YNR069C	BSC5	1467	0.41472	0.783275	0.917381
YDL048C	STP4	1470	0.415374	0.79544	0.937341
YNL244C	SUI1	324	0.415566	0.239939	-0.792411
YDL119C	YDL119C	921	0.415574	0.512896	0.303559
YJL058C	BIT61	1629	0.415598	0.628053	0.595698
YNL282W	POP3	585	0.415638	0.694598	0.740853
YCR104W	PAU3	372	0.416167	0.386063	-0.108327
YAL054C	ACS1	2139	0.416211	0.545397	0.389992
YML083C	YML083C	1254	0.416529	0.461159	0.146849
YFR040W	SAP155	3006	0.416583	0.694143	0.736629
YNL080C	EOS1	1098	0.416608	0.562175	0.432332
YGR122W	YGR122W	1206	0.416626	0.625897	0.587172
YOR038C	HIR2	2625	0.416686	0.724285	0.797595
YBL021C	HAP3	432	0.416717	0.498215	0.257699
YJL146W	IDS2	1407	0.4168	0.589469	0.500059
YOR120W	GCY1	936	0.416882	0.520153	0.319298
YBR290W	BSD2	963	0.417013	0.558262	0.420851
YOR284W	HUA2	729	0.417297	0.33045	-0.336645
YBR185C	MBA1	834	0.417461	0.499246	0.258109
YKL106W	AAT1	1353	0.417701	0.64352	0.623513
YBR058C-A	TSC3	240	0.417858	0.256839	-0.702152
YBR077C	SLM4	486	0.418031	0.422271	0.0145591
YHR187W	IKI1	927	0.418143	0.815781	0.964185
YPL249C-A	RPL36B	303	0.418156	0.103934	-2.00837
YCR037C	PHO87	2769	0.418893	0.72005	0.781514
YMR167W	MLH1	2307	0.419208	0.73198	0.804136
YGR028W	MSP1	1086	0.419797	0.595602	0.504657
YBR188C	NTC20	420	0.420215	0.291184	-0.529197
YLR058C	SHM2	1407	0.420476	0.988122	1.23266
YKR069W	MET1	1779	0.420654	0.573304	0.446666
YHR094C	HXT1	1710	0.421496	0.61586	0.547081
YPR101W	SNT309	525	0.42159	0.512412	0.281465
YLR344W	RPL26A	384	0.421613	0.260034	-0.697221
YLR350W	ORM2	648	0.421709	0.507545	0.26729
YNR060W	FRE4	2157	0.42174	0.65428	0.633555
YJR005W	APL1	2100	0.422193	0.671272	0.668994
YER064C	VHR2	1515	0.422689	0.559855	0.405456
YCL004W	PGS1	1563	0.422993	0.549659	0.377904
YGR197C	SNG1	1641	0.423007	0.592025	0.484976
YLL060C	GTT2	699	0.423021	0.522409	0.304451
YOL005C	RPB11	360	0.423294	0.2554	-0.728898
YLR008C	PAM18	504	0.4233	0.320398	-0.401817
YLR396C	VPS33	2073	0.423441	0.702549	0.730438
YDR313C	PIB1	858	0.424419	0.58959	0.474224
YOR025W	HST3	1341	0.424704	0.534306	0.331209
YDR484W	VPS52	1923	0.424781	0.627427	0.562728
YEL003W	GIM4	336	0.424901	0.303978	-0.483156
YER007W	PAC2	1554	0.424977	0.758855	0.836441
YBR267W	REI1	1179	0.425374	0.770643	0.857331
YGR087C	PDC6	1689	0.425923	0.993849	1.22243
YLR408C	BLS1	366	0.42615	0.547878	0.362495
YDR520C	URC2	2316	0.426488	0.615233	0.528629
YGR006W	PRP18	753	0.426517	0.701198	0.717217
YKR030W	GMH1	819	0.42693	0.521267	0.288023
YGR027C	RPS25A	324	0.42701	0.13065	-1.70856
YER018C	SPC25	663	0.427236	0.384839	-0.150779
YPR193C	HPA2	468	0.427272	0.595537	0.479036
YER065C	ICL1	1671	0.427454	0.546964	0.355679
YDL027C	YDL027C	1260	0.427578	0.508366	0.249678
YNL126W	SPC98	2538	0.427594	0.840294	0.974653
YPR107C	YTH1	624	0.427692	0.486606	0.186182
YDR459C	PFA5	1122	0.428045	0.643896	0.589064
YMR230W	RPS10B	318	0.428461	0.1504	-1.51036
YNR057C	BIO4	711	0.428472	0.489171	0.191139
YCR005C	CIT2	1380	0.428822	0.572755	0.417539
YOL152W	FRE7	1860	0.429613	0.555993	0.372029
YDL142C	CRD1	849	0.429859	0.564857	0.394022
YMR036C	MIH1	1662	0.430139	0.582461	0.437357
YDL108W	KIN28	921	0.430439	0.808258	0.909008
YDR101C	ARX1	1779	0.430485	0.957197	1.15285
YGR096W	TPC1	942	0.430618	0.408668	-0.0754808
YBR107C	IML3	735	0.430647	0.535637	0.314749
YML101C	CUE4	351	0.431076	0.245225	-0.813839
YDL052C	SLC1	909	0.431168	0.611582	0.504298
YIL079C	AIR1	1080	0.43137	0.720919	0.740912
YPL065W	VPS28	726	0.431489	0.450928	0.0635723
YOL031C	SIL1	1263	0.431515	0.53358	0.306294
YKL134C	OCT1	2316	0.431664	0.680906	0.657547
YCL056C	PEX34	432	0.431695	0.48757	0.175598
YOR273C	TPO4	1977	0.431798	0.729433	0.75642
YOR026W	BUB3	1023	0.431915	0.606019	0.488618
YAL033W	POP5	519	0.432056	0.410673	-0.073227
YMR263W	SAP30	603	0.432104	0.480579	0.153396
YBR131W	CCZ1	2112	0.432245	0.814096	0.91335
YOR075W	UFE1	1038	0.432315	0.784948	0.860513
YOR174W	MED4	852	0.433059	0.512725	0.243621
YJL122W	ALB1	525	0.433114	0.585821	0.435714
YJR056C	YJR056C	708	0.433628	0.496236	0.19457
YPL041C	YPL041C	621	0.433869	0.557667	0.362144
YJL110C	GZF3	1653	0.433954	0.604473	0.478137
YEL005C	VAB2	846	0.433955	0.56176	0.372408
YDR377W	ATP17	303	0.434588	0.191564	-1.18182
YDR285W	ZIP1	2625	0.435738	0.65538	0.588873
YKL185W	ASH1	1764	0.435763	0.568377	0.383304
YPL108W	YPL108W	504	0.435775	0.594878	0.449011
YBR009C	HHF1	309	0.435985	0.596433	0.452081
YPL269W	KAR9	1932	0.43639	0.620659	0.508183
YLR143W	DPH6	2055	0.436432	0.802026	0.87789
YNL078W	NIS1	1221	0.436746	0.569327	0.382462
YLR003C	CMS1	873	0.436817	0.718432	0.717824
YHR176W	FMO1	1296	0.436932	0.52827	0.273865
YLR381W	CTF3	2199	0.437087	0.546122	0.321304
YKL042W	SPC42	1089	0.437214	0.524818	0.263477
YOR204W	DED1	1812	0.43735	0.888945	1.0233
YDR332W	IRC3	2067	0.437536	0.601641	0.459501
YHR021C	RPS27B	246	0.437569	0.134345	-1.70356
YGR177C	ATF2	1605	0.43765	0.81683	0.900258
YOR095C	RKI1	774	0.437681	0.551037	0.332268
YBR054W	YRO2	1032	0.437821	0.643259	0.555059
YBR158W	AMN1	1647	0.438027	0.59277	0.436454
YGL058W	RAD6	516	0.438169	0.459662	0.0690876
YJR019C	TES1	1047	0.438341	0.568258	0.374492
YOL136C	PFK27	1191	0.438375	0.602204	0.458084
YLR121C	YPS3	1524	0.438411	0.616139	0.490971
YMR154C	RIM13	2181	0.438651	0.708788	0.69228
YLR360W	VPS38	1317	0.438901	0.520448	0.24586
YGR110W	CLD1	1335	0.439127	0.634739	0.531527
YMR255W	GFD1	564	0.439138	0.415329	-0.0804175
YDR014W	RAD61	1941	0.439258	0.712711	0.698249
YGR212W	SLI1	1404	0.439547	0.582943	0.407337
YMR193W	MRPL24	774	0.439566	0.560531	0.350714
YLR437C	DIF1	399	0.440691	0.303208	-0.539462
YML025C	YML6	858	0.440728	0.43559	-0.0169194
YBR269C	SDH8	414	0.441507	0.339799	-0.377753
YIR027C	DAL1	1380	0.441717	0.428413	-0.0441212
YMR023C	MSS1	1578	0.441755	0.546624	0.307302
YGR251W	NOP19	588	0.442308	0.751981	0.765645
YBR129C	OPY1	984	0.442424	0.497496	0.169257
YMR287C	DSS1	2907	0.442801	0.663701	0.583875
YDL043C	PRP11	798	0.44289	0.610931	0.464059
YKL037W	AIM26	354	0.442895	1.59281	1.84654
YER058W	PET117	321	0.442911	0.355843	-0.315776
YGR146C	ECL1	633	0.443141	0.548697	0.308244
YBR068C	BAP2	1827	0.443213	0.766691	0.790645
YCR072C	RSA4	1545	0.443335	0.743693	0.746311
YOL023W	IFM1	2028	0.443964	0.612399	0.46403
YKR037C	SPC34	885	0.444011	0.591436	0.413629
YNR032C-A	HUB1	219	0.444016	0.32979	-0.429066
YMR233W	TRI1	678	0.444219	0.593136	0.417091
YHR197W	RIX1	2289	0.444447	1.00369	1.17523
YDR147W	EKI1	1602	0.444842	0.791222	0.83079
YDL127W	PCL2	924	0.444876	0.624585	0.489494
YEL070W	DSF1	1506	0.445326	0.642157	0.528065
YKL027W	TCD2	1341	0.445633	0.873374	0.970743
YHR191C	CTF8	399	0.445638	0.430554	-0.0496751
YOR058C	ASE1	2655	0.445664	0.720216	0.692474
YIL037C	PRM2	1968	0.445682	0.948235	1.08923
YPL132W	COX11	900	0.446011	0.469439	0.07386
YNL073W	MSK1	1728	0.446197	0.532301	0.254561
YPL168W	YPL168W	1290	0.446531	0.570976	0.354669
YPR085C	ASA1	1329	0.446752	0.566839	0.343464
YPR083W	MDM36	1737	0.446823	0.633944	0.504653
YIL118W	RHO3	693	0.446928	0.521097	0.221507
YKL008C	LAC1	1254	0.446964	1.02147	1.19242
YNL261W	ORC5	1437	0.44699	0.768198	0.781235
YOL113W	SKM1	1965	0.447641	0.68113	0.605587
YPL252C	YAH1	516	0.447734	0.532912	0.251255
YLL014W	EMC6	324	0.447873	0.334539	-0.420916
YAR020C	PAU7	165	0.447953	0.569355	0.345984
YBR259W	YBR259W	2064	0.447993	0.600765	0.423326
YLR186W	EMG1	756	0.448195	0.534306	0.25354
YGL184C	STR3	1395	0.448415	0.568766	0.343
YNL063W	MTQ1	942	0.448483	0.497369	0.149265
YJL045W	YJL045W	1902	0.448524	0.416701	-0.106171
YNL188W	KAR1	1299	0.448711	0.634282	0.499337
YFL031W	HAC1	717	0.448718	0.720402	0.682992
YBR299W	MAL32	1752	0.448734	0.585965	0.384957
YBR087W	RFC5	1062	0.448772	0.95162	1.0844
YDR439W	LRS4	1041	0.448837	0.545436	0.281218
YGR018C	YGR018C	327	0.448901	0.671308	0.580578
YNR073C	YNR073C	1506	0.449015	0.689412	0.618604
YML077W	BET5	477	0.449043	0.468478	0.0611295
YNR075W	COS10	1122	0.449047	0.801095	0.835106
YBR293W	VBA2	1422	0.449249	0.60343	0.42567
YPR125W	YLH47	1362	0.449603	0.572173	0.3478
YOL135C	MED7	666	0.449643	0.532209	0.243213
YPR067W	ISA2	555	0.450082	0.50594	0.168779
YMR291W	TDA1	1758	0.451334	0.759147	0.750184
YJR021C	REC107	945	0.451384	0.503662	0.1581
YBR182C	SMP1	1356	0.451478	0.582705	0.368109
YKR058W	GLG1	1848	0.451516	0.536823	0.249669
YLR460C	YLR460C	1128	0.451711	1.17626	1.38074
YAR033W	MST28	702	0.451714	0.631247	0.482793
YPL113C	YPL113C	1188	0.451955	0.692152	0.614911
YJL004C	SYS1	609	0.451995	0.421702	-0.100085
YLR405W	DUS4	1101	0.452163	0.677156	0.582645
YER173W	RAD24	1977	0.452427	0.577036	0.350978
YGR046W	TAM41	1155	0.452453	0.579522	0.357096
YCR066W	RAD18	1461	0.452506	0.72261	0.675279
YOR267C	HRK1	2277	0.452579	0.722499	0.674826
YCL027W	FUS1	1536	0.45288	0.689267	0.605934
YBR008C	FLR1	1644	0.452932	0.690841	0.609059
YCR027C	RHB1	627	0.452978	0.416795	-0.120103
YIL027C	EMC5	423	0.453778	0.454941	0.0036903
YDR004W	RAD57	1380	0.453948	0.587889	0.373018
YNL326C	PFA3	1008	0.453963	0.698013	0.62068
YDR498C	SEC20	1149	0.454338	0.564987	0.314449
YAL044W-A	YAL044W-A	330	0.454542	0.249037	-0.868056
YGR042W	YGR042W	813	0.454834	0.577287	0.34395
YJL208C	NUC1	987	0.45512	0.580378	0.350745
YDL111C	RRP42	795	0.455286	0.556659	0.290022
YIL093C	RSM25	792	0.455308	0.521737	0.19648
YFL034C-B	MOB2	864	0.45562	0.666223	0.548173
YPR196W	YPR196W	1410	0.45588	0.666898	0.548811
YOL126C	MDH2	1131	0.456354	0.589725	0.369887
YER028C	MIG3	1182	0.45645	0.625481	0.454507
YKL144C	RPC25	636	0.456588	0.529326	0.213264
YPR052C	NHP6A	279	0.45782	0.218574	-1.06666
YGR113W	DAM1	1029	0.458201	0.776394	0.76081
YBL068W	PRS4	978	0.458297	0.728585	0.668813
YER073W	ALD5	1560	0.45846	0.817124	0.833758
YPR134W	MSS18	804	0.458887	0.570504	0.314098
YDR302W	GPI11	657	0.459458	0.407229	-0.174093
YNL112W	DBP2	1641	0.459707	1.57836	1.77964
YHR006W	STP2	1623	0.459832	0.749011	0.703882
YML005W	TRM12	1386	0.459938	0.679788	0.563646
YOR080W	DIA2	2196	0.459986	0.800522	0.79935
YHR167W	THP2	783	0.460113	0.707685	0.621117
YER091C	MET6	2301	0.460427	0.991432	1.10654
YIL103W	DPH1	1275	0.46048	1.0684	1.21424
YOR137C	SIA1	1866	0.460667	0.602888	0.388166
YPL066W	RGL1	1437	0.460673	0.673413	0.547748
YIL069C	RPS24B	405	0.461004	0.343314	-0.425253
YIL015W	BAR1	1761	0.461273	0.714802	0.631922
YER101C	AST2	1290	0.461521	0.873528	0.920455
YOL164W	BDS1	1938	0.46172	0.488518	0.0813923
YLR455W	PDP3	912	0.461781	0.423217	-0.125811
YMR056C	AAC1	927	0.461885	0.6962	0.591967
YDR132C	YDR132C	1485	0.462002	0.604421	0.387653
YPL159C	PET20	759	0.462185	0.60308	0.383881
YAR029W	YAR029W	222	0.462398	0.713122	0.625013
YDL105W	NSE4	1206	0.463135	0.702546	0.601159
YKR071C	DRE2	1044	0.463462	0.731061	0.657539
YCR045C	RRT12	1473	0.463885	0.574896	0.309535
YDL080C	THI3	1827	0.464069	0.640048	0.463843
YHR215W	PHO12	1401	0.464116	1.0311	1.15163
YER146W	LSM5	279	0.464342	0.415807	-0.159271
YGL170C	SPO74	1239	0.46504	0.62054	0.416168
YOR158W	PET123	954	0.465208	0.467117	0.00590994
YGR208W	SER2	927	0.4653	0.642033	0.464485
YKL178C	STE3	1410	0.465406	0.488493	0.0698489
YHR096C	HXT5	1776	0.465569	0.558401	0.262308
YKL051W	SFK1	1059	0.465581	0.764855	0.716154
YLR414C	PUN1	789	0.465593	0.668238	0.521293
YDR076W	RAD55	1218	0.465863	0.782034	0.747326
YEL006W	YEA6	1005	0.465883	0.528121	0.180899
YPL198W	RPL7B	732	0.465943	0.73869	0.664815
YEL050C	RML2	1179	0.466151	0.437169	-0.0926074
YOR278W	HEM4	825	0.466165	0.657626	0.496428
YDL210W	UGA4	1713	0.46662	0.379369	-0.298648
YER060W-A	FCY22	1590	0.466723	0.673642	0.529416
YPL103C	FMP30	1404	0.467277	0.701845	0.586872
YOL056W	GPM3	909	0.467386	0.757808	0.697219
YGL154C	LYS5	816	0.467405	0.458133	-0.0289076
YDR192C	NUP42	1290	0.467425	0.684316	0.549926
YDR317W	HIM1	1242	0.467597	0.847082	0.857237
YGL179C	TOS3	1680	0.46789	0.690187	0.560819
YBL090W	MRP21	531	0.468043	0.491203	0.0696762
YDR532C	KRE28	1155	0.468321	0.742949	0.665767
YDR405W	MRP20	789	0.468372	0.525283	0.16544
YPL014W	YPL014W	1143	0.468891	0.772809	0.720858
YKR094C	RPL40B	387	0.468982	0.182222	-1.36383
YDR503C	LPP1	822	0.468989	0.562315	0.261823
YDR236C	FMN1	654	0.46908	0.358166	-0.389206
YDR252W	BTT1	447	0.469263	0.474402	0.0157137
YLR457C	NBP1	957	0.469556	0.631791	0.428151
YKL222C	YKL222C	2115	0.469754	0.743949	0.663299
YML116W	ATR1	1626	0.469922	0.721594	0.618767
YNL100W	MIC27	702	0.470062	0.711525	0.598064
YKL201C	MNN4	3534	0.470759	0.71402	0.600978
YFL059W	SNZ3	894	0.470771	0.40869	-0.204018
YLR355C	ILV5	1185	0.470869	0.742988	0.658014
YOR017W	PET127	2400	0.470921	0.764213	0.698488
YKL163W	PIR3	975	0.471154	0.657564	0.480934
YNL047C	SLM2	1968	0.471324	0.801405	0.765813
YBL095W	YBL095W	810	0.471467	1.02371	1.11857
YKL187C	FAT3	2250	0.47165	0.757486	0.683503
YOR306C	MCH5	1563	0.471675	0.843002	0.837742
YPL192C	PRM3	399	0.471874	0.324487	-0.540243
YGL129C	RSM23	1350	0.472033	0.521001	0.1424
YKL154W	SRP102	732	0.47207	0.582182	0.302469
YHR160C	PEX18	849	0.472489	0.380066	-0.31403
YHR061C	GIC1	942	0.472498	0.706938	0.581274
YMR156C	TPP1	714	0.47252	0.673255	0.510776
YGL210W	YPT32	666	0.472704	0.935392	0.984633
YOL011W	PLB3	2058	0.473098	0.736473	0.638493
YKL110C	KTI12	939	0.473107	0.536262	0.180771
YGR198W	YPP1	2451	0.473444	0.787365	0.733837
YBL076C	ILS1	3216	0.473901	1.3842	1.5464
YOR201C	MRM1	1236	0.474033	0.578246	0.286695
YDR441C	APT2	543	0.474235	0.560425	0.240921
YPL072W	UBP16	1497	0.474257	0.520503	0.134238
YPR131C	NAT3	585	0.474414	0.497503	0.0685576
YPR124W	CTR1	1218	0.475023	0.483186	0.024581
YGR029W	ERV1	570	0.475245	0.352623	-0.430543
YDR043C	NRG1	693	0.475378	0.395477	-0.26548
YLR119W	SRN2	639	0.475386	0.503802	0.0837562
YLR163C	MAS1	1386	0.475699	0.678409	0.512107
YLR239C	LIP2	984	0.475843	0.473549	-0.00697371
YNL001W	DOM34	1158	0.476364	0.98274	1.04475
YLR238W	FAR10	1434	0.47654	0.748319	0.651056
YDR530C	APA2	975	0.476617	0.648047	0.443267
YJR034W	PET191	324	0.477216	0.264302	-0.852458
YLR251W	SYM1	591	0.47748	0.544671	0.189943
YFL025C	BST1	3087	0.477527	0.890123	0.898423
YFR008W	FAR7	663	0.477644	0.62918	0.397536
YKR060W	UTP30	822	0.477646	0.542577	0.183884
YAL014C	SYN8	765	0.477677	0.485993	0.0248996
YPR070W	MED1	1698	0.477822	0.723592	0.598702
YHR144C	DCD1	936	0.477985	0.559644	0.227545
YGL113W	SLD3	2004	0.478329	0.775864	0.697801
YNR006W	VPS27	1866	0.478426	0.831529	0.797472
YNR036C	MRPS12	459	0.478631	0.357037	-0.422842
YNL075W	IMP4	870	0.4788	0.689438	0.525998
YPL051W	ARL3	594	0.478843	0.562865	0.233237
YPR116W	RRG8	831	0.479032	0.696871	0.54077
YKL011C	CCE1	1059	0.479096	0.643729	0.426138
YDR240C	SNU56	1476	0.479098	0.834424	0.80046
YOL146W	PSF3	582	0.479138	0.521995	0.123595
YHR156C	LIN1	1020	0.479278	0.844756	0.817671
YJL112W	MDV1	2142	0.479361	0.629208	0.392422
YIL163C	YIL163C	351	0.479493	1.04697	1.12664
YLR213C	CRR1	1266	0.479692	0.693584	0.531961
YFL027C	GYP8	1491	0.480055	0.621693	0.373003
YLR412W	BER1	822	0.480084	0.584936	0.284991
YML064C	TEM1	735	0.480192	0.617062	0.361804
YMR129W	POM152	4011	0.480268	1.0168	1.08212
YCL047C	POF1	774	0.4803	0.659691	0.457854
YLR021W	IRC25	537	0.480462	0.51289	0.0942291
YGR181W	TIM13	315	0.480496	0.177725	-1.43487
YDR247W	VHS1	1383	0.480734	0.733766	0.610081
YLR290C	YLR290C	831	0.480751	0.694091	0.529835
YBR197C	YBR197C	651	0.480772	0.519953	0.113029
YHL033C	RPL8A	768	0.481053	0.345009	-0.479561
YCR038C	BUD5	1926	0.481313	0.683622	0.506222
YGR195W	SKI6	738	0.481328	0.545912	0.181648
YGL236C	MTO1	2007	0.481581	0.684975	0.508273
YHL018W	YHL018W	360	0.481724	0.628782	0.384352
YLR327C	TMA10	258	0.48185	0.231279	-1.05895
YOR237W	HES1	1302	0.481884	0.688425	0.514614
YBL060W	YEL1	2061	0.481899	0.764819	0.666389
YMR123W	PKR1	366	0.481948	0.233232	-1.04711
YLR144C	ACF2	2337	0.482096	0.783915	0.701378
YDL045C	FAD1	918	0.482113	0.640286	0.409344
YLL057C	JLP1	1236	0.482399	0.473032	-0.028287
YPL211W	NIP7	543	0.482417	0.557611	0.208978
YPR005C	HAL1	882	0.482871	0.648986	0.426549
YLL051C	FRE6	2136	0.483095	0.687367	0.508774
YIL104C	SHQ1	1521	0.483131	0.818372	0.760343
YPL188W	POS5	1242	0.483389	0.785761	0.700907
YBR092C	PHO3	1401	0.483848	0.838097	0.792563
YMR222C	FSH2	669	0.483941	0.677654	0.485718
YOR224C	RPB8	438	0.484097	0.317531	-0.608396
YOL104C	NDJ1	1056	0.484306	0.759222	0.648604
YGR002C	SWC4	1428	0.484331	0.74855	0.628105
YDR142C	PEX7	1125	0.484611	0.594958	0.29596
YHR101C	BIG1	1008	0.484829	0.935229	0.947843
YLR298C	YHC1	693	0.484901	0.754795	0.638395
YOR035C	SHE4	2367	0.484936	0.89375	0.882078
YEL029C	BUD16	936	0.485305	0.538407	0.149806
YDR091C	RLI1	1824	0.485419	1.46143	1.59007
YGR082W	TOM20	549	0.485639	0.40138	-0.274916
YJL013C	MAD3	1545	0.485884	0.556521	0.195825
YOR390W	FEX1	1125	0.485948	0.557122	0.197191
YLR099C	ICT1	1182	0.48597	0.579173	0.253126
YEL064C	AVT2	1440	0.486112	0.62962	0.373193
YKR083C	DAD2	399	0.486162	0.505538	0.0563799
YBR070C	ALG14	711	0.486692	0.553777	0.186297
YKL116C	PRR1	1554	0.486896	0.608854	0.322483
YLR224W	YLR224W	1107	0.486996	0.632534	0.377231
YOL052C-A	DDR2	183	0.487331	0.231246	-1.07547
YHR194W	MDM31	1737	0.487802	0.661465	0.439368
YOR092W	ECM3	1839	0.487919	0.626634	0.360982
YPR055W	SEC8	3195	0.488695	0.900374	0.881592
YHR036W	BRL1	1413	0.489208	0.555492	0.183318
YNR019W	ARE2	1926	0.489532	0.842057	0.782516
YOR145C	PNO1	822	0.489574	0.650286	0.409548
YMR236W	TAF9	471	0.489596	0.400724	-0.288982
YDL001W	RMD1	1290	0.489691	0.736016	0.587866
YJL179W	PFD1	327	0.489822	0.330135	-0.569204
YBR270C	BIT2	1635	0.489831	0.647016	0.401517
YHR091C	MSR1	1929	0.489901	0.668724	0.448922
YKL015W	PUT3	2937	0.490269	0.710175	0.534602
YPR071W	YPR071W	633	0.490984	0.573243	0.22347
YKL194C	MST1	1386	0.492193	0.649025	0.399049
YOL066C	RIB2	1773	0.492329	0.778487	0.66105
YOR250C	CLP1	1335	0.492335	0.759104	0.624657
YDR380W	ARO10	1905	0.492908	0.965332	0.969706
YDR423C	CAD1	1227	0.492942	0.703119	0.512349
YOR106W	VAM3	849	0.493042	0.55252	0.164316
YGL002W	ERP6	648	0.493197	0.543581	0.14033
YCR028C	FEN2	1536	0.493456	0.971447	0.977215
YGL124C	MON1	1932	0.493893	0.838863	0.764236
YGL101W	YGL101W	645	0.493912	0.641724	0.377699
YOL080C	REX4	867	0.493992	0.583774	0.240923
YFL058W	THI5	1020	0.494346	0.791393	0.678871
YNR076W	PAU6	360	0.494815	0.687521	0.474516
YDR123C	INO2	912	0.494822	0.630135	0.348753
YAR031W	PRM9	894	0.494969	0.347524	-0.510223
YML023C	NSE5	1668	0.49511	0.65095	0.394796
YGL063W	PUS2	1110	0.495279	0.737816	0.575021
YPR156C	TPO3	1866	0.49545	0.834312	0.751848
YNR038W	DBP6	1887	0.495589	0.760863	0.618492
YPR025C	CCL1	1179	0.495594	0.691013	0.479556
YOL041C	NOP12	1377	0.495877	1.08009	1.12309
YJR047C	ANB1	471	0.495902	0.303142	-0.710061
YOR128C	ADE2	1713	0.496074	1.08648	1.13104
YLR445W	GMC2	564	0.496202	0.19633	-1.33764
YJR141W	YJR141W	1041	0.496334	0.505938	0.0276484
YDR103W	STE5	2751	0.496438	0.945167	0.928954
YHR116W	COX23	453	0.496511	0.350503	-0.502401
YOR361C	PRT1	2289	0.496862	1.48101	1.57567
YPR056W	TFB4	1014	0.496876	0.691085	0.475977
YGR171C	MSM1	1725	0.497032	0.57646	0.21388
YLR132C	USB1	870	0.497236	0.558937	0.168756
YBL038W	MRPL16	696	0.497268	0.495171	-0.00609738
YPL253C	VIK1	1941	0.497334	0.62696	0.334158
YIL006W	YIA6	1119	0.497505	0.730377	0.553928
YLR018C	POM34	897	0.497861	0.562277	0.175537
YLR057W	MNL2	2547	0.498095	1.01879	1.03237
YFL048C	EMP47	1335	0.498145	1.08839	1.12756
YJL187C	SWE1	2457	0.498422	0.789034	0.662722
YDR306C	YDR306C	1434	0.499009	0.639763	0.35847
YDR430C	CYM1	2967	0.499151	0.778478	0.64118
YMR174C	PAI3	204	0.499169	0.412701	-0.274433
YPL258C	THI21	1653	0.499299	0.716371	0.520803
YMR063W	RIM9	717	0.499504	0.905481	0.858188
YOL095C	HMI1	2118	0.499598	0.708903	0.504821
YKL009W	MRT4	708	0.500069	0.463323	-0.110106
YEL026W	SNU13	378	0.500299	0.179709	-1.47712
YDL175C	AIR2	1032	0.500415	0.890186	0.830981
YDR347W	MRP1	963	0.500503	0.548312	0.131619
YNR062C	YNR062C	981	0.500584	0.764793	0.611457
YDR318W	MCM21	1107	0.500615	0.66021	0.399223
YNR032W	PPG1	1104	0.501141	0.81979	0.710037
YLL016W	SDC25	3147	0.501152	0.727055	0.536818
YHR110W	ERP5	636	0.501257	0.469904	-0.0931846
YPR066W	UBA3	897	0.501442	0.749288	0.579438
YML123C	PHO84	1761	0.501464	0.810191	0.692114
YIL119C	RPI1	1221	0.501478	0.742653	0.566502
YBL014C	RRN6	2682	0.501722	0.891083	0.828671
YPL030W	TRM44	1701	0.502148	0.844538	0.75005
YCR075C	ERS1	780	0.502173	0.454398	-0.14423
YKR006C	MRPL13	792	0.502184	0.487056	-0.0441287
YPR151C	SUE1	618	0.502432	0.650361	0.372312
YJL072C	PSF2	639	0.502675	0.69369	0.464664
YDR288W	NSE3	909	0.502772	0.633558	0.333572
YNR056C	BIO5	1683	0.502848	0.830147	0.723245
YLL053C	YLL053C	456	0.502959	1.0428	1.05196
YGR036C	CAX4	717	0.503052	0.603475	0.262588
YGR108W	CLB1	1413	0.503107	0.570503	0.181371
YBL033C	RIB1	1035	0.503339	0.655189	0.38038
YNL065W	AQR1	1758	0.50341	0.76474	0.603235
YPL202C	AFT2	1248	0.503459	0.678425	0.430315
YDR223W	CRF1	1401	0.503713	0.753985	0.581934
YKR061W	KTR2	1275	0.503957	0.728174	0.530982
YPL057C	SUR1	1146	0.504379	0.652635	0.371768
YOL133W	HRT1	363	0.504396	0.323402	-0.641229
YHR065C	RRP3	1503	0.504428	1.22302	1.27773
YBR141C	BMT2	1011	0.504583	0.950814	0.91407
YGR288W	MAL13	1419	0.505051	0.70208	0.475205
YOL072W	THP1	1365	0.505342	0.68756	0.444224
YDR367W	KEI1	663	0.505556	0.492178	-0.0386924
YGR095C	RRP46	669	0.505725	0.468904	-0.109061
YGL141W	HUL5	2730	0.505744	1.00792	0.994906
YLR094C	GIS3	1506	0.506073	0.659049	0.381041
YGR166W	TRS65	1680	0.50637	0.594017	0.230312
YDR179C	CSN9	486	0.506539	0.67706	0.41861
YMR163C	INP2	2115	0.506559	0.633652	0.32296
YDR195W	REF2	1599	0.506589	0.874168	0.787094
YDR005C	MAF1	1185	0.506597	0.616969	0.28436
YDL009C	YDL009C	321	0.506748	1.23618	1.28654
YLR108C	YLR108C	1455	0.506786	0.671028	0.404995
YLR130C	ZRT2	1266	0.507042	0.735074	0.535784
YGL175C	SAE2	1035	0.50736	0.922812	0.863027
YPL226W	NEW1	3588	0.507728	0.996516	0.972839
YPR119W	CLB2	1473	0.508317	0.771468	0.601878
YIL016W	SNL1	477	0.508554	0.461768	-0.139233
YMR111C	YMR111C	1386	0.508809	0.679106	0.416512
YJL024C	APS3	585	0.509027	0.478765	-0.0884234
YPL040C	ISM1	3006	0.509052	0.762141	0.582244
YKL159C	RCN1	633	0.50906	0.510007	0.00268309
YNL083W	SAL1	1482	0.509078	0.715824	0.49172
YGL108C	YGL108C	420	0.509096	0.507438	-0.00470827
YAL059W	ECM1	636	0.509275	0.713448	0.486364
YDL087C	LUC7	783	0.51018	0.778726	0.61011
YKR008W	RSC4	1875	0.510336	0.781031	0.613933
YBR284W	YBR284W	2391	0.510811	0.778929	0.608703
YNL111C	CYB5	360	0.511211	0.331258	-0.625965
YKL099C	UTP11	750	0.511315	0.727579	0.50889
YOL032W	OPI10	738	0.511504	0.503017	-0.0241388
YGL096W	TOS8	828	0.512084	0.631749	0.302971
YFR048W	RMD8	1986	0.512544	0.720551	0.491424
YGL053W	PRM8	711	0.51321	0.62442	0.282966
YBR163W	EXO5	1755	0.513268	0.734159	0.516381
YJL185C	ATG36	879	0.513572	0.459132	-0.161659
YBR161W	CSH1	1128	0.514062	0.735422	0.51663
YPL274W	SAM3	1761	0.514171	0.967845	0.912528
YBR071W	YBR071W	633	0.514344	0.643422	0.323033
YGR004W	PEX31	1386	0.514346	0.753657	0.55117
YGL143C	MRF1	1239	0.514362	0.563674	0.132076
YGL107C	RMD9	1938	0.514556	0.753375	0.550039
YER168C	CCA1	1638	0.514572	0.952138	0.887798
YER140W	EMP65	1668	0.514623	0.692209	0.427692
YDR470C	UGO1	1506	0.514785	0.707879	0.459532
YJL025W	RRN7	1542	0.514845	0.746673	0.53634
YMR022W	UBC7	495	0.514948	0.655153	0.347405
YKL170W	MRPL38	414	0.515245	0.588557	0.191925
YHR171W	ATG7	1890	0.515627	0.758031	0.555927
YGR101W	PCP1	1038	0.515908	0.790364	0.615402
YDL193W	NUS1	1125	0.515914	0.748927	0.537695
YML125C	PGA3	936	0.516043	0.840455	0.703678
YDR151C	CTH1	975	0.516195	0.817689	0.663636
YKL176C	LST4	2484	0.516447	0.789428	0.612188
YLR078C	BOS1	732	0.516508	0.523127	0.0183696
YBL006C	LDB7	540	0.51655	0.491407	-0.071991
YNR063W	YNR063W	1821	0.516707	1.0722	1.05316
YML118W	NGL3	1515	0.516798	0.701008	0.439832
YGR093W	DRN1	1521	0.516918	0.552725	0.0966274
YKL120W	OAC1	972	0.516934	0.74336	0.524081
YFL040W	YFL040W	1620	0.517004	0.347406	-0.573554
YCL058C	FYV5	456	0.517035	0.469752	-0.138364
YHR069C	RRP4	1077	0.517056	1.07005	1.04928
YGL162W	SUT1	897	0.51709	0.646247	0.32167
YPL064C	CWC27	903	0.517113	0.551275	0.0922927
YOR078W	BUD21	642	0.517162	0.705176	0.447367
YOL084W	PHM7	2973	0.517426	0.747472	0.530668
YJL090C	DPB11	2292	0.517485	0.765813	0.565473
YLR107W	REX3	1212	0.517535	0.763741	0.561427
YIL148W	RPL40A	387	0.517802	0.191807	-1.43274
YKR044W	UIP5	1329	0.517968	0.618453	0.255802
YJL173C	RFA3	366	0.518204	0.264607	-0.96967
YOR391C	HSP33	711	0.518271	0.600882	0.213374
YPL083C	SEN54	1401	0.51842	0.541829	0.0637167
YIL143C	SSL2	2529	0.518465	1.03776	1.00115
YER034W	YER034W	555	0.518646	0.562405	0.116861
YMR127C	SAS2	1014	0.518758	0.498716	-0.0568422
YDR387C	YDR387C	1665	0.519088	0.573378	0.143507
YJR041C	URB2	3522	0.519204	1.1408	1.13567
YIL004C	BET1	429	0.519288	0.584634	0.170999
YDR055W	PST1	1332	0.519395	0.791536	0.607824
YOL142W	RRP40	720	0.519594	0.76432	0.556793
YLR304C	ACO1	2334	0.519661	0.897606	0.788512
YER092W	IES5	375	0.519761	0.404745	-0.360835
YJL048C	UBX6	1188	0.519785	0.965497	0.893355
YMR077C	VPS20	663	0.519796	0.456027	-0.188825
YFR011C	MIC19	510	0.519818	0.493797	-0.0740905
YJL184W	GON7	369	0.519903	0.462828	-0.167767
YHR150W	PEX28	1737	0.52004	0.714732	0.45878
YMR157C	AIM36	765	0.520175	0.610167	0.230209
YER110C	KAP123	3339	0.520591	1.56285	1.58596
YOL025W	LAG2	1980	0.520809	0.81168	0.640157
YDL146W	LDB17	1473	0.52094	0.522217	0.0035319
YFL062W	COS4	1137	0.521144	0.380766	-0.452776
YDR218C	SPR28	1269	0.521539	0.397681	-0.391164
YDR268W	MSW1	1137	0.521597	0.657351	0.333728
YER056C	FCY2	1599	0.521713	0.740223	0.504703
YML130C	ERO1	1689	0.521736	0.995726	0.932428
YBL089W	AVT5	1377	0.5221	0.898931	0.783883
YOR148C	SPP2	555	0.522254	0.593307	0.184028
YGR049W	SCM4	561	0.522721	0.512247	-0.0292008
YGR128C	UTP8	2139	0.523037	1.10216	1.07535
YMR125W	STO1	2586	0.523132	0.967415	0.886958
YPL209C	IPL1	1101	0.523277	0.573115	0.13125
YFR022W	ROG3	2199	0.52343	0.705074	0.429778
YOL141W	PPM2	2085	0.52362	1.08163	1.04661
YCR063W	BUD31	471	0.523633	0.800718	0.612737
YOR064C	YNG1	657	0.523696	0.661645	0.337327
YPR201W	ARR3	1212	0.524396	0.895955	0.772768
YGR023W	MTL1	1653	0.524777	0.734	0.484074
YFL056C	AAD6	636	0.524901	0.777714	0.567193
YMR075W	RCO1	2052	0.524904	0.762932	0.5395
YNR072W	HXT17	1692	0.525251	0.526216	0.00264737
YBR037C	SCO1	885	0.52544	0.493829	-0.0895148
YDL170W	UGA3	1584	0.525562	0.739302	0.492303
YLR295C	ATP14	372	0.526113	0.304783	-0.787591
YJL198W	PHO90	2643	0.526123	1.12254	1.0933
YNL225C	CNM67	1743	0.526271	0.919449	0.804965
YOL052C	SPE2	1188	0.527019	0.781479	0.568352
YMR323W	ERR3	1311	0.527253	0.926628	0.813497
YOR125C	CAT5	699	0.527285	0.419086	-0.331335
YDR448W	ADA2	1302	0.527388	0.844512	0.679254
YLR205C	HMX1	951	0.527396	0.649618	0.300706
YHR122W	CIA2	693	0.527446	0.741093	0.490631
YOR100C	CRC1	981	0.527754	0.703623	0.414938
YLR382C	NAM2	2682	0.527772	0.857568	0.700336
YNL333W	SNZ2	894	0.528452	0.576259	0.124947
YPL098C	MGR2	339	0.529234	0.247649	-1.09561
YGR202C	PCT1	1272	0.529293	0.650522	0.297532
YHR062C	RPP1	879	0.529301	0.72596	0.455801
YPR068C	HOS1	1410	0.529313	0.713366	0.43052
YDR045C	RPC11	330	0.529562	0.257051	-1.04275
YDL159W	STE7	1545	0.529758	0.803604	0.601151
YMR166C	YMR166C	1104	0.529788	0.549328	0.052254
YIR024C	INA22	648	0.530141	0.517967	-0.0335183
YNL311C	SKP2	2289	0.530269	0.836581	0.65778
YOR279C	RFM1	930	0.530502	0.598716	0.174515
YGL030W	RPL30	315	0.530831	0.146343	-1.8589
YKL132C	RMA1	1290	0.530911	0.753657	0.505439
YHR067W	HTD2	840	0.53097	0.675389	0.347088
YDL008W	APC11	495	0.531406	0.452334	-0.232426
YFR002W	NIC96	2517	0.531554	1.01721	0.936329
YNL187W	SWT21	1071	0.531929	0.693517	0.382699
YPL126W	NAN1	2688	0.532411	1.22523	1.20244
YOR301W	RAX1	1305	0.532647	0.940605	0.820411
YLR038C	COX12	249	0.532828	0.195122	-1.44929
YPL233W	NSL1	648	0.532939	0.758369	0.508929
YPL279C	FEX2	1125	0.533098	0.60738	0.188199
YLR359W	ADE13	1446	0.533273	1.03481	0.956418
YIL150C	MCM10	1713	0.533293	0.928724	0.800323
YHL014C	YLF2	1215	0.533687	0.743865	0.479047
YOR303W	CPA1	1233	0.533799	0.774657	0.537261
YIR007W	YIR007W	2292	0.534119	1.01084	0.920322
YDL179W	PCL9	912	0.534153	0.77368	0.534485
YNL328C	MDJ2	438	0.534437	0.866037	0.696411
YGR020C	VMA7	354	0.534669	0.16186	-1.7239
YNL099C	OCA1	714	0.534729	0.619492	0.212279
YDL231C	BRE4	3375	0.534842	0.841058	0.653091
YHR079C	IRE1	3345	0.534896	0.796188	0.573851
YKL124W	SSH4	1737	0.534992	0.847738	0.664102
YOR190W	SPR1	1335	0.535036	0.785178	0.553382
YMR270C	RRN9	1095	0.535095	0.571758	0.0956104
YNL145W	MFA2	114	0.53523	0.552529	0.0458908
YIL128W	MET18	3096	0.535599	0.94241	0.815202
YJL162C	JJJ2	1749	0.535661	0.894768	0.740193
YGR238C	KEL2	2646	0.535663	0.796673	0.572661
YBR097W	VPS15	4362	0.535754	0.936816	0.806197
YDR291W	HRQ1	3231	0.535884	0.833089	0.63655
YLR105C	SEN2	1131	0.536024	0.645043	0.267096
YBR180W	DTR1	1716	0.536026	0.578643	0.11037
YJL083W	TAX4	1812	0.5361	0.897682	0.743702
YDR479C	PEX29	1662	0.536144	0.771603	0.525237
YPR030W	CSR2	3363	0.536157	0.816506	0.606808
YJR008W	MHO1	1014	0.536337	0.699174	0.382512
YHR169W	DBP8	1293	0.536341	0.884487	0.72169
YOL122C	SMF1	1725	0.536425	0.836071	0.640249
YIL031W	ULP2	3102	0.536826	0.791723	0.560542
YLR079W	SIC1	852	0.536862	0.77925	0.537536
YGL187C	COX4	465	0.53727	0.265817	-1.01521
YDR447C	RPS17B	408	0.538011	0.209798	-1.35863
YDR522C	SPS2	1506	0.538034	1.01026	0.908952
YOL147C	PEX11	708	0.538197	0.713744	0.407273
YKR082W	NUP133	3471	0.538229	1.1683	1.11812
YBR057C	MUM2	1098	0.538397	0.747316	0.473047
YGL145W	TIP20	2103	0.538509	0.780824	0.536027
YHR004C	NEM1	1338	0.538915	0.590039	0.130752
YKL155C	RSM22	1884	0.538998	0.782941	0.538623
YMR239C	RNT1	1413	0.539051	0.840492	0.640812
YPR045C	THP3	1410	0.539073	1.02023	0.920337
YDL088C	ASM4	1584	0.539207	0.889186	0.721644
YNL159C	ASI2	867	0.539222	0.720538	0.418195
YOL089C	HAL9	3090	0.539312	1.02921	0.932345
YHR100C	GEP4	555	0.539314	0.367961	-0.551573
YML038C	YMD8	1326	0.539556	0.720876	0.41798
YDR393W	SHE9	1368	0.539603	0.678269	0.329959
YER070W	RNR1	2664	0.539641	1.01694	0.914158
YDR528W	HLR1	1269	0.539698	0.657032	0.283811
YGL045W	RIM8	1626	0.539729	0.731317	0.43826
YDR297W	SUR2	1047	0.539924	0.799297	0.565975
YER170W	ADK2	675	0.540308	0.671372	0.313332
YBR089C-A	NHP6B	297	0.540334	0.330182	-0.710587
YHL021C	AIM17	1395	0.540729	0.603807	0.159181
YMR134W	ERG29	711	0.540762	0.877034	0.697638
YGR077C	PEX8	1767	0.540941	0.811299	0.584764
YKR106W	GEX2	1845	0.541301	0.766626	0.502092
YLR116W	MSL5	1428	0.54135	0.820305	0.599599
YLR274W	MCM5	2325	0.541352	1.05978	0.96912
YGL243W	TAD1	1200	0.541399	0.53328	-0.0217989
YDR085C	AFR1	1860	0.541764	0.700504	0.37073
YPL026C	SKS1	1506	0.542043	0.873799	0.688894
YLL052C	AQY2	447	0.542238	1.03564	0.93353
YOR337W	TEA1	2277	0.542324	0.834773	0.622229
YNL260C	LTO1	594	0.542702	0.51107	-0.0866404
YGL223C	COG1	1251	0.542705	0.747157	0.461244
YJR013W	GPI14	1209	0.542801	0.858076	0.660682
YJL108C	PRM10	1149	0.542899	0.841842	0.632866
YMR120C	ADE17	1776	0.542941	1.46121	1.4283
YLR120C	YPS1	1707	0.543095	0.693278	0.35223
YFR055W	IRC7	1020	0.543163	0.687234	0.339416
YOR060C	SLD7	771	0.543475	0.849381	0.6442
YOR369C	RPS12	429	0.543609	0.15308	-1.82828
YBR122C	MRPL36	531	0.543839	0.51422	-0.0807933
YKL090W	CUE2	1329	0.544123	0.773254	0.507009
YBR175W	SWD3	945	0.544132	0.588201	0.112351
YPL221W	FLC1	2379	0.544161	0.751385	0.46552
YPL243W	SRP68	1797	0.544195	1.067	0.971364
YDL235C	YPD1	501	0.544664	0.603094	0.147016
YNL335W	DDI3	675	0.544771	0.381259	-0.514878
YOR101W	RAS1	927	0.544828	0.768454	0.496158
YPL125W	KAP120	3096	0.545016	1.07769	0.983568
YLL027W	ISA1	750	0.545127	0.622779	0.192129
YGR088W	CTT1	1686	0.545314	1.00319	0.87943
YLR249W	YEF3	3132	0.545317	1.62163	1.57228
YHL025W	SNF6	996	0.545578	0.803514	0.558538
YNL315C	ATP11	954	0.545819	0.385774	-0.500667
YDL042C	SIR2	1686	0.546165	0.755664	0.46841
YNL265C	IST1	894	0.546293	0.911159	0.738029
YDR510W	SMT3	303	0.546851	0.270074	-1.01779
YBR002C	RER2	858	0.546898	0.756962	0.46895
YPL212C	PUS1	1632	0.547048	1.16067	1.08522
YIL042C	PKP1	1182	0.547326	0.779554	0.510247
YPR047W	MSF1	1407	0.547624	0.616043	0.169845
YJL170C	ASG7	627	0.547726	0.860853	0.652313
YNL037C	IDH1	1080	0.547754	0.798258	0.543328
YOL073C	DSC2	966	0.547825	0.748749	0.450769
YJR153W	PGU1	1083	0.547894	0.459115	-0.255043
YGL018C	JAC1	552	0.548281	0.59473	0.117322
YMR197C	VTI1	651	0.548342	0.569056	0.0534947
YPL183C	RTT10	3039	0.548524	1.16535	1.08713
YJR119C	JHD2	2184	0.548532	0.91641	0.740416
YPL161C	BEM4	1899	0.548682	0.936861	0.771865
YDR494W	RSM28	1083	0.548768	0.651613	0.247821
YOR130C	ORT1	876	0.548828	0.681376	0.312097
YER067W	RGI1	483	0.548912	0.299127	-0.875816
YDR323C	PEP7	1545	0.549192	0.770673	0.488807
YFL001W	DEG1	1326	0.549278	0.878296	0.677171
YER139C	RTR1	678	0.549537	0.588805	0.0995754
YER127W	LCP5	1071	0.54984	0.931641	0.760762
YLR067C	PET309	2895	0.549928	0.798929	0.538824
YMR066W	SOV1	2694	0.549976	0.872042	0.665028
YOR272W	YTM1	1380	0.550055	1.30733	1.24898
YMR209C	YMR209C	1371	0.550102	0.909612	0.725553
YHR196W	UTP9	1725	0.550292	0.875105	0.669259
YBR061C	TRM7	930	0.550438	1.08401	0.977721
YMR251W	GTO3	1098	0.550447	0.76463	0.474158
YHR204W	MNL1	2388	0.550517	0.905129	0.717337
YMR292W	GOT1	417	0.550538	0.58535	0.0884593
YGR019W	UGA1	1413	0.550824	0.899179	0.707018
YDR017C	KCS1	3150	0.551158	0.962356	0.804106
YDR446W	ECM11	906	0.551618	0.562097	0.0271508
YKR056W	TRM2	1917	0.551681	1.27572	1.20941
YGR058W	PEF1	1005	0.552092	0.948958	0.781434
YGR033C	TIM21	717	0.552526	0.691344	0.323363
YBL057C	PTH2	624	0.55306	0.517092	-0.0970131
YDR003W	RCR2	630	0.55313	0.586776	0.0851918
YDR527W	RBA50	1317	0.553762	0.801411	0.533275
YBL002W	HTB2	393	0.553778	0.563443	0.0249622
YHR048W	YHK8	1542	0.554538	0.820696	0.56556
YJL028W	YJL028W	333	0.554802	0.265224	-1.06476
YLR002C	NOC3	1989	0.554839	1.14357	1.0434
YNL152W	INN1	1227	0.555349	0.729692	0.393892
YJL139C	YUR1	1284	0.555717	0.669541	0.268822
YMR234W	RNH1	1044	0.555802	0.555579	-0.000581458
YKL188C	PXA2	2559	0.556216	0.735905	0.403872
YGR043C	NQM1	999	0.556349	1.07713	0.953125
YML052W	SUR7	906	0.556439	0.809443	0.540707
YML094W	GIM5	492	0.556633	0.350954	-0.665444
YOR367W	SCP1	600	0.556705	0.492764	-0.176018
YGR092W	DBF2	1716	0.556933	0.932276	0.743255
YDL120W	YFH1	522	0.557069	0.419647	-0.408678
YOR311C	DGK1	870	0.557246	0.737148	0.403641
YCR044C	PER1	1071	0.55762	0.918406	0.719852
YJR074W	MOG1	654	0.557884	0.282143	-0.983539
YDL051W	LHP1	825	0.557981	0.849629	0.606618
YBR172C	SMY2	2220	0.558106	0.964367	0.789042
YPL084W	BRO1	2532	0.558305	1.15869	1.05337
YBL020W	RFT1	1722	0.558343	0.984839	0.818736
YKR017C	HEL1	1653	0.558354	0.944824	0.758865
YIL146C	ATG32	1587	0.55837	0.939642	0.750889
YHR127W	YHR127W	729	0.558373	0.668232	0.25912
YLL005C	SPO75	2604	0.5584	2.39282	2.09934
YGR040W	KSS1	1104	0.558621	0.753877	0.432459
YGL209W	MIG2	1146	0.559108	0.656742	0.232201
YHR181W	SVP26	684	0.55931	0.75132	0.425779
YOR152C	YOR152C	768	0.559372	0.605105	0.113376
YBL039C	URA7	1737	0.559502	1.37636	1.29864
YGR150C	CCM1	2592	0.559806	0.750407	0.422747
YHR078W	YHR078W	1656	0.559881	0.791917	0.500228
YJL099W	CHS6	2238	0.55989	0.836363	0.578984
YOR105W	YOR105W	324	0.5605	1.03653	0.886977
YOR293W	RPS10A	318	0.560505	0.212565	-1.39882
YBR211C	AME1	972	0.56102	0.604453	0.107577
YDR246W	TRS23	657	0.561153	0.597613	0.0908175
YER149C	PEA2	1260	0.561573	0.971502	0.790744
YDL191W	RPL35A	360	0.561881	0.17607	-1.67412
YOL003C	PFA4	1134	0.561923	0.560102	-0.00468322
YLR051C	FCF2	651	0.562321	0.781618	0.475071
YMR223W	UBP8	1413	0.562417	0.729471	0.375209
YCR015C	YCR015C	951	0.562594	0.852225	0.59914
YDR237W	MRPL7	876	0.562623	0.4604	-0.289279
YGL169W	SUA5	1278	0.562932	0.779914	0.470356
YDR242W	AMD2	1647	0.56296	0.728643	0.372179
YDL136W	RPL35B	360	0.56299	0.260371	-1.11254
YMR097C	MTG1	1101	0.563514	0.569963	0.0164159
YLL002W	RTT109	1308	0.564015	0.752774	0.416484
YGR203W	YCH1	444	0.564039	0.370929	-0.604654
YIL114C	POR2	843	0.564081	0.674865	0.258696
YBR036C	CSG2	1230	0.564838	0.996361	0.818831
YER014C-A	BUD25	462	0.565189	1.80546	1.67556
YJL033W	HCA4	2310	0.565599	1.30652	1.20788
YKL055C	OAR1	834	0.56577	0.857789	0.600408
YNL222W	SSU72	618	0.565986	0.620132	0.131808
YBR239C	ERT1	1587	0.566111	0.826329	0.545631
YHL040C	ARN1	1881	0.566505	0.773729	0.449739
YLR320W	MMS22	4362	0.566588	0.830105	0.550995
YBR203W	COS111	2772	0.567083	0.918542	0.695787
YGL065C	ALG2	1509	0.567116	1.05266	0.892327
YPL143W	RPL33A	324	0.567487	0.187727	-1.59595
YNL101W	AVT4	2139	0.567591	0.778862	0.456516
YOL055C	THI20	1653	0.567868	0.693083	0.287474
YDR541C	YDR541C	1032	0.567885	0.46308	-0.294337
YDR299W	BFR2	1602	0.567971	0.958611	0.755129
YOL138C	RTC1	4023	0.568074	0.935152	0.719123
YLL032C	YLL032C	2475	0.568349	0.940662	0.726899
YGR091W	PRP31	1482	0.568513	0.734807	0.370173
YDL216C	RRI1	1320	0.568632	0.699045	0.297888
YKL208W	CBT1	813	0.568716	0.712956	0.326104
YPR057W	BRR1	1023	0.568843	0.875906	0.622745
YDR311W	TFB1	1926	0.569055	0.874055	0.619156
YGR143W	SKN1	2313	0.569281	0.779875	0.454102
YHL002W	HSE1	1356	0.569573	0.879236	0.626371
YML054C	CYB2	1773	0.569689	0.742039	0.381321
YFR046C	CNN1	1083	0.569858	0.736199	0.369494
YML097C	VPS9	1353	0.570073	0.934417	0.712919
YML055W	SPC2	534	0.570232	0.762728	0.41962
YIL023C	YKE4	1038	0.570531	0.796186	0.480799
YOR138C	RUP1	2013	0.570545	1.00861	0.82196
YDL125C	HNT1	477	0.570947	0.327662	-0.801149
YHL027W	RIM101	1875	0.571372	0.913874	0.677564
YMR192W	GYL1	2160	0.571391	0.848907	0.57113
YPR140W	TAZ1	1143	0.571427	0.431588	-0.404914
YDL215C	GDH2	3276	0.571432	1.00078	0.808466
YBL080C	PET112	1623	0.571588	0.84079	0.556771
YOR144C	ELG1	2373	0.571782	0.794769	0.475072
YJR090C	GRR1	3453	0.571969	0.743657	0.3787
YOR220W	RCN2	795	0.57198	0.694316	0.279629
YGR211W	ZPR1	1458	0.572104	1.05363	0.881025
YMR121C	RPL15B	612	0.572307	0.436946	-0.389334
YDR398W	UTP5	1929	0.572456	1.06035	0.889299
YPL002C	SNF8	699	0.573054	0.709926	0.308996
YHR058C	MED6	885	0.573122	1.00777	0.814248
YEL054C	RPL12A	495	0.573604	0.294547	-0.961556
YOL059W	GPD2	1320	0.573643	0.927172	0.692683
YMR177W	MMT1	1530	0.573894	0.743706	0.373949
YCR046C	IMG1	507	0.573986	0.454218	-0.33763
YGR230W	BNS1	411	0.574231	0.320857	-0.839701
YNL301C	RPL18B	561	0.574432	0.359945	-0.67436
YCL063W	VAC17	1269	0.574567	0.85775	0.578081
YDL138W	RGT2	2289	0.575042	0.716768	0.31784
YDR063W	AIM7	447	0.575179	0.367155	-0.647624
YBR060C	ORC2	1860	0.575196	0.584689	0.023615
YER144C	UBP5	2415	0.575428	0.865577	0.589026
YPL007C	TFC8	1764	0.576397	0.871371	0.596224
YIL003W	CFD1	879	0.576481	0.896154	0.636474
YGR257C	MTM1	1098	0.576713	0.702104	0.283831
YGL205W	POX1	2244	0.57708	0.721238	0.321704
YHR155W	YSP1	3684	0.57751	0.952964	0.722576
YOR033C	EXO1	2106	0.577683	0.764766	0.404741
YPR093C	ASR1	864	0.578019	0.685922	0.246927
YMR150C	IMP1	570	0.57808	0.544341	-0.0867584
YPL167C	REV3	4512	0.578121	0.826949	0.516426
YNR023W	SNF12	1698	0.578148	0.927534	0.681961
YOL010W	RCL1	1101	0.578514	0.887192	0.616895
YGR215W	RSM27	330	0.578755	0.565182	-0.0342377
YGL003C	CDH1	1698	0.578775	0.786385	0.442234
YOR324C	FRT1	1806	0.578857	0.84181	0.540286
YNL067W	RPL9B	573	0.57901	0.781123	0.431962
YPL012W	RRP12	3684	0.579041	1.14458	0.983084
YPR026W	ATH1	3633	0.579051	0.806878	0.47866
YNL309W	STB1	1260	0.579182	0.857145	0.565521
YNL062C	GCD10	1434	0.579533	1.28888	1.15315
YMR169C	ALD3	1518	0.579552	0.909053	0.649425
YGL103W	RPL28	450	0.57982	0.217664	-1.4135
YPL173W	MRPL40	891	0.579899	0.764251	0.398245
YOR368W	RAD17	1203	0.580126	0.950463	0.712263
YPL046C	ELC1	297	0.580152	0.431819	-0.426007
YBR138C	YBR138C	1572	0.580159	0.894956	0.62537
YDR044W	HEM13	984	0.580179	0.86599	0.577853
YJL165C	HAL5	2565	0.580278	0.93365	0.686137
YAR027W	UIP3	705	0.58055	0.564066	-0.0415584
YGL174W	BUD13	798	0.580803	0.548243	-0.0832321
YLR267W	BOP2	1710	0.580934	0.633077	0.124007
YDR219C	MFB1	1395	0.581304	0.613596	0.0779979
YDR186C	YDR186C	2631	0.581855	1.00123	0.78304
YPL147W	PXA1	2610	0.582225	0.661019	0.183114
YGL039W	YGL039W	1044	0.582273	0.821177	0.495996
YNL094W	APP1	1761	0.582548	0.681828	0.22703
YNL024C-A	KSH1	216	0.582667	0.500019	-0.220689
YPR122W	AXL1	3624	0.582793	0.873448	0.583737
YDR538W	PAD1	726	0.58354	0.633509	0.118533
YOR004W	UTP23	762	0.583717	1.05649	0.855939
YGR159C	NSR1	1242	0.583769	1.0367	0.828528
YDR495C	VPS3	3033	0.583784	0.926843	0.666889
YJL071W	ARG2	1722	0.58404	0.765376	0.390103
YER098W	UBP9	2262	0.584079	0.851356	0.5436
YHL032C	GUT1	2127	0.584082	0.790358	0.436335
YPR048W	TAH18	1869	0.584087	1.14492	0.970993
YHL028W	WSC4	1815	0.584129	0.889515	0.606731
YCL064C	CHA1	1080	0.584229	1.1608	0.990512
YMR283C	RIT1	1539	0.584381	0.854163	0.547602
YMR030W	RSF1	1128	0.584578	0.667041	0.190379
YDL182W	LYS20	1284	0.584885	1.04486	0.837077
YNL194C	YNL194C	903	0.58497	0.54801	-0.0941609
YLR276C	DBP9	1782	0.585062	1.16409	0.992544
YJL094C	KHA1	2619	0.585145	0.850945	0.540274
YPR187W	RPO26	468	0.585783	0.548315	-0.0953619
YOR354C	MSC6	2076	0.585809	0.75701	0.369882
YKR079C	TRZ1	2514	0.586156	1.14891	0.970907
YPL164C	MLH3	2145	0.586301	0.900552	0.619169
YOR001W	RRP6	2199	0.586425	1.34331	1.19577
YJR132W	NMD5	3144	0.586471	1.20883	1.04348
YIL052C	RPL34B	366	0.586531	0.175965	-1.73692
YGR158C	MTR3	750	0.586736	0.777365	0.405881
YHR123W	EPT1	1176	0.587026	0.881244	0.586116
YCR060W	TAH1	333	0.587049	0.396418	-0.566457
YML036W	CGI121	543	0.587172	0.573631	-0.0336619
YJL089W	SIP4	2487	0.58748	0.785323	0.418748
YNL255C	GIS2	459	0.587519	0.476207	-0.303046
YEL032W	MCM3	2913	0.587535	1.13957	0.955748
YDL109C	YDL109C	1941	0.587867	0.969859	0.722285
YLR451W	LEU3	2658	0.587991	1.1017	0.905867
YLR368W	MDM30	1794	0.587998	0.655349	0.156452
YNL316C	PHA2	1002	0.588308	0.869216	0.563141
YPL075W	GCR1	2358	0.588374	0.732512	0.31612
YNR015W	SMM1	1152	0.588465	0.737539	0.325763
YDR174W	HMO1	738	0.588548	0.966351	0.715387
YDR363W	ESC2	1368	0.588805	0.725292	0.300772
YOL015W	IRC10	1758	0.588828	0.857215	0.541811
YML006C	GIS4	2322	0.589136	0.78129	0.407257
YJL070C	YJL070C	2664	0.589201	0.960875	0.705589
YHR039C-A	VMA10	342	0.589704	0.194687	-1.59884
YOL033W	MSE1	1608	0.589705	0.581907	-0.0192048
YJL030W	MAD2	588	0.589742	0.59199	0.00548949
YDR070C	FMP16	279	0.589856	0.3831	-0.622641
YCR081W	SRB8	4281	0.589973	0.957541	0.698686
YDR040C	ENA1	3273	0.590431	0.913451	0.629559
YJL210W	PEX2	813	0.590635	0.639178	0.113951
YMR049C	ERB1	2421	0.590694	1.51855	1.36221
YDL075W	RPL31A	339	0.590847	0.156638	-1.91535
YNL110C	NOP15	660	0.591374	0.819081	0.469935
YDL076C	RXT3	882	0.591644	0.591912	0.000653069
YMR246W	FAA4	2082	0.591668	1.2424	1.07027
YER113C	TMN3	2118	0.592219	0.912594	0.623843
YNL003C	PET8	852	0.592328	0.532081	-0.15475
YER037W	PHM8	963	0.592553	0.539047	-0.136533
YOR032W-A	YOR032W-A	198	0.592616	0.704544	0.249592
YNL118C	DCP2	2910	0.592905	1.20861	1.02747
YBR179C	FZO1	2565	0.593382	0.963943	0.699986
YPL191C	YPL191C	1080	0.593461	0.65394	0.140007
YDR427W	RPN9	1179	0.593897	0.959228	0.691661
YDL063C	SYO1	1860	0.594521	1.03147	0.794896
YDR305C	HNT2	651	0.595371	0.893045	0.584945
YKR074W	AIM29	465	0.595501	0.341483	-0.802287
YOL130W	ALR1	2577	0.595543	0.868955	0.545075
YGL194C	HOS2	1356	0.59566	1.10553	0.892174
YFL002C	SPB4	1818	0.596503	1.12237	0.911952
YKL029C	MAE1	2007	0.596598	0.957322	0.682246
YDR331W	GPI8	1233	0.596751	1.06307	0.833041
YLR135W	SLX4	2244	0.596869	0.970266	0.700967
YNL238W	KEX2	2442	0.59734	0.872357	0.546366
YLR137W	RKM5	1101	0.597709	0.676003	0.177588
YGR147C	NAT2	864	0.597742	0.688165	0.203233
YIL013C	PDR11	4233	0.598211	0.842337	0.493744
YGL254W	FZF1	897	0.598311	0.768715	0.361554
YEL046C	GLY1	1161	0.598806	0.902635	0.592054
YGL050W	TYW3	819	0.598829	0.622073	0.0549404
YDR308C	SRB7	420	0.59889	0.564192	-0.0861053
YGR123C	PPT1	1539	0.599662	1.30267	1.11925
YKL048C	ELM1	1920	0.599716	0.865447	0.529167
YDL012C	YDL012C	321	0.599764	0.55359	-0.115578
YLR431C	ATG23	1359	0.59992	0.639445	0.0920507
YHR070W	TRM5	1497	0.600188	1.0853	0.854604
YLR077W	FMP25	1749	0.600264	0.855015	0.510352
YOR005C	DNL4	2832	0.600422	0.879244	0.550285
YGL142C	GPI10	1848	0.600429	1.10412	0.878835
YLR363C	NMD4	654	0.60048	0.832954	0.472119
YDR383C	NKP1	714	0.60049	0.939473	0.645712
YHR046C	INM1	885	0.600821	0.794542	0.403188
YDR384C	ATO3	825	0.601261	0.835327	0.474349
YMR205C	PFK2	2877	0.601846	1.21613	1.01483
YGR221C	TOS2	1866	0.601918	0.786424	0.385741
YHR073W	OSH3	2988	0.60193	1.00664	0.741878
YDR183W	PLP1	690	0.602118	0.643111	0.0950217
YIL071C	PCI8	1332	0.602313	0.76837	0.351288
YJL051W	IRC8	2466	0.602374	0.816827	0.439371
YDL201W	TRM8	858	0.602647	1.18861	0.979895
YDL223C	HBT1	3138	0.602846	1.03738	0.783082
YDR463W	STP1	1557	0.602861	1.02461	0.765182
YJR097W	JJJ3	516	0.603088	0.76192	0.33727
YIL110W	HPM1	1131	0.603384	0.990587	0.715208
YLR246W	ERF2	1077	0.603687	0.825377	0.451253
YDL174C	DLD1	1761	0.603743	1.01673	0.751934
YPL076W	GPI2	840	0.603871	0.622877	0.0447056
YPL042C	SSN3	1665	0.603998	0.750323	0.312966
YAL010C	MDM10	1479	0.604053	0.830022	0.458474
YOR176W	HEM15	1179	0.604229	1.0724	0.827672
YLR321C	SFH1	1278	0.604296	1.11569	0.884606
YDR280W	RRP45	915	0.604849	0.858341	0.504976
YDR058C	TGL2	978	0.604991	0.720993	0.253073
YEL004W	YEA4	1026	0.605309	1.11482	0.88106
YML018C	YML018C	1179	0.60532	0.790605	0.385259
YER039C	HVG1	747	0.605623	0.766183	0.339269
YLR448W	RPL6B	528	0.60565	0.331313	-0.870289
YGR155W	CYS4	1521	0.606059	1.14624	0.919384
YPL111W	CAR1	999	0.606217	0.923725	0.607631
YLR333C	RPS25B	324	0.606263	0.374702	-0.694201
YDR125C	ECM18	1359	0.606384	0.923631	0.607083
YGR071C	ENV11	2580	0.606421	0.820168	0.4356
YER026C	CHO1	828	0.606856	0.486883	-0.317778
YLL017W	YLL017W	312	0.607212	1.14272	0.912199
YGR179C	OKP1	1218	0.607294	0.658765	0.11737
YIL153W	RRD1	1179	0.607637	0.731567	0.267781
YPL029W	SUV3	2211	0.607755	0.798241	0.393334
YDR140W	MTQ2	663	0.608432	0.577916	-0.0742363
YGR188C	BUB1	3063	0.608672	0.885776	0.541277
YER041W	YEN1	2277	0.608765	0.847131	0.4767
YPR175W	DPB2	2067	0.609064	0.947053	0.636851
YNL137C	NAM9	1458	0.60926	0.650133	0.0936786
YDR395W	SXM1	2832	0.609621	1.21514	0.995139
YDL130W	RPP1B	318	0.609692	0.225549	-1.43464
YGR034W	RPL26B	384	0.609845	0.163383	-1.90019
YMR258C	ROY1	1659	0.610029	0.603543	-0.015421
YKR055W	RHO4	873	0.610172	0.952227	0.64209
YDL083C	RPS16B	429	0.610682	0.24794	-1.30043
YKL100C	YKL100C	1761	0.610799	0.936148	0.616039
YBR085C-A	YBR085C-A	255	0.610801	0.263216	-1.21446
YKL040C	NFU1	768	0.610803	0.590431	-0.0489387
YDR337W	MRPS28	858	0.611022	0.703298	0.202911
YBR030W	RKM3	1656	0.611046	0.808988	0.404839
YDR524C	AGE1	1446	0.611109	0.761566	0.317541
YMR117C	SPC24	639	0.611554	0.973593	0.670838
YDL204W	RTN2	1179	0.61182	0.812106	0.408561
YNL056W	OCA2	591	0.611959	0.587029	-0.0600036
YNR058W	BIO3	1440	0.612206	0.890165	0.540057
YKR020W	VPS51	492	0.612355	0.518267	-0.240673
YIR011C	STS1	957	0.612662	0.911282	0.572807
YDR057W	YOS9	1626	0.612698	1.11813	0.867834
YPL005W	AEP3	1818	0.612828	0.896745	0.549216
YPR162C	ORC4	1587	0.612891	1.0082	0.718085
YJL200C	ACO2	2367	0.612945	1.29249	1.07632
YMR074C	YMR074C	435	0.61358	0.208894	-1.55448
YGL128C	CWC23	849	0.613649	0.681781	0.151895
YDR089W	YDR089W	2607	0.613846	1.15502	0.911974
YDR173C	ARG82	1065	0.613871	0.861444	0.48882
YAR015W	ADE1	918	0.613967	0.945228	0.622501
YKL195W	MIA40	1209	0.614122	0.731435	0.252205
YNL332W	THI12	1020	0.614385	0.650017	0.0813357
YKL189W	HYM1	1197	0.614444	0.862624	0.48945
YBL024W	NCL1	2052	0.61449	1.59986	1.38048
YMR159C	ATG16	450	0.615317	0.625178	0.0229375
YGL116W	CDC20	1830	0.615826	1.01795	0.72507
YDR300C	PRO1	1284	0.616177	1.08035	0.810084
YOR112W	CEX1	2283	0.616225	1.1397	0.887127
YOR129C	AFI1	2679	0.61667	0.894957	0.537321
YPR120C	CLB5	1305	0.616853	0.626199	0.0216945
YIL113W	SDP1	627	0.617016	0.431247	-0.516794
YGL016W	KAP122	3243	0.617448	1.63396	1.40399
YOR028C	CIN5	885	0.617492	0.658324	0.0923762
YKR049C	FMP46	399	0.617557	0.47545	-0.37728
YDR501W	PLM2	1563	0.617589	0.852638	0.465287
YOR236W	DFR1	633	0.617618	0.701167	0.183043
YMR102C	YMR102C	2502	0.617741	0.702356	0.185199
YNL245C	CWC25	537	0.617743	0.742651	0.265676
YNL288W	CAF40	1119	0.617873	0.617904	7.21061e-05
YIL065C	FIS1	465	0.618305	0.465273	-0.410241
YLR093C	NYV1	762	0.618812	0.686489	0.149734
YNL263C	YIF1	942	0.618969	0.994761	0.684482
YPR144C	NOC4	1656	0.618994	1.04242	0.751939
YKL087C	CYT2	672	0.619076	0.625693	0.0153376
YIR010W	DSN1	1728	0.619123	1.03183	0.736902
YML046W	PRP39	1887	0.619484	0.81754	0.400223
YMR026C	PEX12	1197	0.619554	0.542721	-0.191019
YMR019W	STB4	2847	0.619581	0.821452	0.406884
YNL090W	RHO2	576	0.619701	0.404539	-0.615293
YEL020C	YEL020C	1680	0.619959	0.941468	0.60274
YMR100W	MUB1	1860	0.620318	0.900136	0.537135
YBR162W-A	YSY6	195	0.620375	0.753005	0.27952
YER143W	DDI1	1284	0.620592	1.0565	0.767576
YMR140W	SIP5	1467	0.620676	1.05092	0.759742
YBR088C	POL30	774	0.620843	0.954459	0.620454
YDR481C	PHO8	1698	0.620845	0.952983	0.618216
YFL049W	SWP82	1869	0.621147	1.05293	0.761404
YBR094W	PBY1	2259	0.621149	1.26643	1.02776
YMR136W	GAT2	1680	0.62132	1.073	0.788245
YOR018W	ROD1	2511	0.621341	0.964599	0.634544
YOR287C	RRP36	900	0.621573	1.23165	0.986597
YML029W	USA1	2514	0.621589	1.08762	0.80714
YOL149W	DCP1	693	0.621643	0.889194	0.516412
YGL025C	PGD1	1191	0.622016	0.864816	0.475441
YER024W	YAT2	2769	0.622145	0.895021	0.52467
YOL068C	HST1	1509	0.622376	0.974169	0.646386
YNL323W	LEM3	1242	0.622382	1.14828	0.883597
YML031W	NDC1	1965	0.622488	0.9353	0.587383
YOR171C	LCB4	1872	0.622489	1.19707	0.943393
YDL092W	SRP14	438	0.622537	0.511165	-0.284371
YLL012W	YEH1	1719	0.622625	0.906318	0.541655
YNL169C	PSD1	1500	0.622628	1.02381	0.717508
YPL099C	INA17	546	0.622682	0.579319	-0.104136
YOR076C	SKI7	2241	0.622905	0.97877	0.651959
YNR026C	SEC12	1413	0.622916	1.26568	1.0228
YGR068C	ART5	1758	0.622977	0.900708	0.531881
YJL038C	LOH1	657	0.623117	0.850453	0.448728
YLR375W	STP3	1029	0.623193	0.749318	0.2659
YOL007C	CSI2	1023	0.623306	0.855529	0.456876
YPL146C	NOP53	1365	0.623736	1.33539	1.09826
YMR285C	NGL2	1545	0.623949	1.22646	0.975003
YER020W	GPA2	1347	0.623987	0.926945	0.570967
YIR008C	PRI1	1227	0.624036	0.997369	0.676499
YEL019C	MMS21	801	0.624056	0.978092	0.648296
YOR344C	TYE7	873	0.625247	0.720721	0.205014
YKL135C	APL2	2178	0.625292	1.2558	1.00601
YEL061C	CIN8	3000	0.625328	1.08674	0.797324
YML043C	RRN11	1521	0.625425	0.795338	0.346732
YLR439W	MRPL4	957	0.625696	0.633245	0.0173011
YDR444W	YDR444W	2061	0.625748	0.957719	0.614021
YOL110W	SHR5	711	0.625802	0.683859	0.127993
YGR156W	PTI1	1275	0.62592	0.812778	0.376884
YBR166C	TYR1	1356	0.625958	1.22927	0.973658
YBL037W	APL3	3075	0.626126	1.12059	0.83974
YOR103C	OST2	390	0.626195	0.363787	-0.783518
YNL157W	IGO1	504	0.626227	0.669061	0.0954504
YDL079C	MRK1	1506	0.626686	0.870848	0.474677
YGL062W	PYC1	3534	0.626844	1.12979	0.849877
YAL062W	GDH3	1371	0.627329	0.860223	0.455488
YGL078C	DBP3	1569	0.627371	1.43597	1.19464
YOR016C	ERP4	621	0.627392	0.577397	-0.119802
YGR083C	GCD2	1953	0.627425	1.21435	0.952668
YJL057C	IKS1	2001	0.627601	0.564242	-0.153534
YGR072W	UPF3	1161	0.627753	1.05288	0.746071
YBR207W	FTH1	1395	0.627784	0.898952	0.517976
YDL113C	ATG20	1920	0.627943	0.900786	0.520551
YLR406C	RPL31B	339	0.627995	0.31644	-0.988823
YDR165W	TRM82	1332	0.628087	1.28217	1.02955
YDL020C	RPN4	1593	0.628105	0.652487	0.0549419
YPR186C	PZF1	1287	0.628166	0.853894	0.442912
YFR030W	MET10	3105	0.628487	1.14579	0.866384
YLR034C	SMF3	1419	0.628542	0.857538	0.448191
YOL145C	CTR9	3231	0.628585	1.32588	1.07677
YOR302W	YOR302W	75	0.62877	0.867808	0.464844
YML076C	WAR1	2832	0.62879	1.01134	0.685616
YBL063W	KIP1	3333	0.628843	1.14501	0.864592
YLR061W	RPL22A	363	0.628952	0.1443	-2.12388
YML099C	ARG81	2640	0.629621	0.99781	0.664281
YMR001C	CDC5	2115	0.629912	0.801569	0.347676
YKL038W	RGT1	3510	0.630094	0.743823	0.239392
YNL052W	COX5A	459	0.630128	0.569544	-0.145837
YBR029C	CDS1	1371	0.630176	0.871322	0.467451
YHR151C	MTC6	1578	0.630539	0.834063	0.40357
YDL197C	ASF2	1575	0.630565	0.854332	0.438152
YNR018W	RCF2	672	0.630645	0.712604	0.176272
YBR201W	DER1	633	0.630812	0.536288	-0.234202
YOR363C	PIP2	2988	0.631164	0.985683	0.643108
YJR160C	MPH3	1806	0.631172	1.41959	1.16937
YER072W	VTC1	387	0.631198	0.406638	-0.634347
YDR314C	RAD34	2076	0.631225	1.01588	0.686499
YBR055C	PRP6	2697	0.631398	1.14433	0.857884
YBL054W	TOD6	1575	0.631506	1.06762	0.757533
YGL259W	YPS5	495	0.63171	0.99341	0.653127
YLL035W	GRC3	1896	0.632174	1.12206	0.827754
YGL061C	DUO1	741	0.632351	0.988134	0.643981
YBR003W	COQ1	1419	0.632526	0.724975	0.196806
YBR130C	SHE3	1275	0.632561	0.688227	0.12168
[truncated: 3,254 more rows]
