# Supplementary material for: Duplicated ribosomal protein paralogs promote alternative translation and drug resistance
Source: Nat Commun. 2022 Aug 23;13:4938. doi: 10.1038/s41467-022-32717-y (PMC9399092; doi:10.1038/s41467-022-32717-y)
Supplement: Supplementary file 10 — Source Data [file 41467_2022_32717_MOESM10_ESM.zip › Source Data/Malik 2022 raw data Supplementary Fig13.xlsx]

## Sheet: S13
Translation Index of Short ORF (Egd1), Long ORF (Glt1) or Short ORF inserted at Long ORF Locus (glt1::EGD1)
Untreated						Staurosporine
Target		geomean	n1	n2		Target		geomean	n1	n2	n3
EGD1	uL30A	1.16486	1.0696	1.2686		EGD1	uL30A	1.20208	1.26807	1.16127	1.17958
EGD1	uL30adel	0.498838	0.499799	0.49788		EGD1	uL30adel	0.23259	0.213597	0.23873	0.246759
GLT1	uL30A	0.367519	0.292059	0.462477		GLT1	uL30A	0.64729	0.784304	0.534211
GLT1	uL30adel	2.93798	2.36786	3.64538		GLT1	uL30adel	1.58442	1.61216	1.55716
glt1::EGD1	uL30A	1.55589	1.41544	1.71027		glt1::EGD1	uL30A	1.20182	1.13539	1.20972	1.26384
glt1::EGD1	uL30adel	0.778803	0.741824	0.817625		glt1::EGD1	uL30adel	0.432531	0.405558	0.446323	0.447044
	EGD1	GLT1	glt1::EGD1				EGD1	GLT1	glt1::EGD1
