# Supplementary material for: Duplicated ribosomal protein paralogs promote alternative translation and drug resistance
Source: Nat Commun. 2022 Aug 23;13:4938. doi: 10.1038/s41467-022-32717-y (PMC9399092; doi:10.1038/s41467-022-32717-y)
Supplement: Supplementary file 10 — Source Data [file 41467_2022_32717_MOESM10_ESM.zip › Source Data/Malik 2022 raw data Supplementary Fig14.xlsx]

## Sheet: S14A
RPL7AB RQ to Nme1 (WT N1-2-3)
	10h3 N1	10h3N2	10H3 N3	rpl7a d	rpl7a d	rpl7a d	rpl7b d	rpl7b d	rpl7b d	rpl7bb	rpl7bb	rpl7bb	rpl7aa	rpl7aa	rpl7aa
WT N1	1	0.810662	0.953332	1.09889	1.03495	1.45621	0.902965	0.639357	0.877045	1.01501	1.16605	1.31096	1.4321	1.0039	1.22205
WT N2	1.23356	1	1.17599	1.35555	1.27667	1.79633	1.11386	0.788685	1.08189	1.25207	1.43839	1.61715	1.76658	1.23837	1.50747
WT N3	1.04895	0.850346	1	1.15268	1.08561	1.5275	0.947167	0.670655	0.919978	1.06469	1.22313	1.37514	1.5022	1.05305	1.28187
geomean to 3 wt
	10h3 N1	10h3N2	10H3 N3	rpl7a d	rpl7a d	rpl7a d	rpl7b d	rpl7b d	rpl7b d	rpl7bb	rpl7bb	rpl7bb	rpl7aa	rpl7aa	rpl7aa
Rpl7 AB	1.0897	0.883375	1.03884	1.19746	1.12778	1.58683	0.983957	0.696704	0.955712	1.10605	1.27064	1.42855	1.56055	1.09395	1.33166
RQ: L7 expression relative to Oh6
	R28P-30A	R28P-30A	R28P-30A	R28P-30B	R28P-30B
	2.81963	2.61441	2.59011	2.38006	2.83858
	N1	N2	N3	geomean	stdev	ttest to WT
WT	1.0897	0.883375	1.03884	1	0.10749
bdel	0.983957	0.696704	0.955712	0.868528	0.158323	0.320518
adel	1.19746	1.12778	1.58683	1.28925	0.247385	0.126285
aa	1.56055	1.09395	1.33166	1.31489	0.233316	0.0937319
bb	1.10605	1.27064	1.42855	1.26153	0.161261	0.0773786
R28P-30A	2.81963	2.61441	2.59011	2.67277	0.126084	6.30901e-05
R28P-30B	2.38006	2.83858		2.59923	0.324218	0.00341253

## Sheet: S14B
L7 Norm to 60S single copy proteins (L3, L5, L10, L25, L28, L32, L38)
File	sample	single copy RPL sum	L7-1	L7-2	L7-3	L7-4
20190531_Mustafa_RPL72.wiff	WT N1	99138384	1200059	2632312	1266723	4745530
20190531_Mustafa_RPL74.wiff	WT N2	71100881	1517904	1656059	722006	4571457
20190531_Mustafa_RPL76.wiff	WT N3	91935585	1056377	2123205	1083362	4650875
20190531_Mustafa_RPL78.wiff	R28P-30A N1	71756895	996390	2280424	877614	3465268
20190531_Mustafa_RPL710.wiff	R28P-30A N2	46623186	968615	1281749	357718	2074444
20190531_Mustafa_RPL712.wiff	R28P-30A N3	54292839	806752	1426769	499761	3133243
20190531_Mustafa_RPL714.wiff	R28P-30B N1	84921084	1382569	3246983	876036	4727371
20190531_Mustafa_RPL716.wiff	R28P-30B N2	66968019	985421	1907379	667905	3960891
20190531_Mustafa_RPL718.wiff	R28P-30B N3	51109705	1022456	1098801	369730	1736949
single copy RPL Normalization	WT N1		0.0121049	0.0265519	0.0127773	0.0478677
	WT N2		0.0213486	0.0232917	0.0101547	0.0642954
	WT N3		0.0114904	0.0230945	0.0117839	0.0505884
	R28P-30A N1		0.0138856	0.0317799	0.0122304	0.0482918
	R28P-30A N2		0.0207754	0.0274917	0.00767253	0.0444938
	R28P-30A N3		0.0148593	0.0262791	0.00920492	0.0577101
	R28P-30B N1		0.0162806	0.0382353	0.0103159	0.0556678
	R28P-30B N2		0.0147148	0.0284819	0.00997349	0.059146
	R28P-30B N3		0.0200051	0.0214989	0.00723405	0.0339847
WT average	WT 3N		0.0149813	0.0243127	0.011572	0.0542505
							geomean
ratio to WT	R28P-30A N1		0.926865	1.30713	1.0569	0.890163	1.03326
	R28P-30A N2		1.38676	1.13075	0.663027	0.820155	0.960946
	R28P-30A N3		0.991855	1.08088	0.795449	1.06377	0.975937
	R28P-30B N1		1.08673	1.57265	0.891454	1.02613	1.11818
	R28P-30B N2		0.982211	1.17148	0.861866	1.09024	1.01971
	R28P-30B N3		1.33534	0.884266	0.625135	0.626441	0.824626
		L7
		R28P-30A	R28P-30B
	N1	1.03326	1.11818
	N2	0.960946	1.01971
	N3	0.975937	0.824626
	geomean	0.989563	0.979675
	stdev	0.038166	0.149405

## Sheet: S14C
	membranes				30 sec exposure				300 sec exposure
									2nd blot
Blot1 30 sec exp(Pgk1) 300 sec exp(L5-L7)					Blot2 30 sec exp(Pgk1) 300 sec exp(L5-L7)
Densitometry					Densitometry
	Pgk1	L5				Pgk1	L5
WT	120639	113342			WT	119756	137724
bdel	148273	134803			bdel	113695	117253
adel	131423	116628			adel	80656.6	86247.1
AA	127685	98275.6			AA	102059	100485
BB	107449	83038.4			BB	78924	94092.8
R28P-30A	144288	115502			R28P-30A	113939	131555
R28P-30B	104461	93341.7			R28P-30B	128201	135457
	ratio to WT		Norm Pgk1			ratio to WT		Norm Pgk1
	Pgk1	L5	L5			Pgk1	L5	L5			blot1	blot2	avg
WT	1	1	1		WT	1	1	1		WT	1	1	1
bdel	1.22907	1.18935	0.967681		bdel	0.94939	0.851359	0.896743		bdel	0.967681	0.896743	0.932212
adel	1.08939	1.02899	0.94455		adel	0.673507	0.62623	0.929805		adel	0.94455	0.929805	0.937178
AA	1.05841	0.867069	0.819221		AA	0.852226	0.729612	0.856125		AA	0.819221	0.856125	0.837673
BB	0.890665	0.732634	0.822569		BB	0.659039	0.683196	1.03666		BB	0.822569	1.03666	0.929612
R28P-30A	1.19603	1.01905	0.85203		R28P-30A	0.951423	0.955204	1.00397		R28P-30A	0.85203	1.00397	0.928002
R28P-30B	0.865902	0.823538	0.951075		R28P-30B	1.07052	0.983539	0.918748		R28P-30B	0.951075	0.918748	0.934912

## Sheet: S14D
Mass Spec quant of several RP vs Pgk1 in R28P-30A and R28P-30B
		File	sample	Pgk1	L7-1	L7-2	L7-3	L7-4	geomean	L5-1	L5-2	L5-3	L5-4	geomean	L3-1	L3-2	L3-3	L3-4	geomean	L10-1	L10-2	geomean	L25-1	L25-2	L25-3	geomean	L28-1	L28-2	L28-3	geomean	L32-1	L32-2	L32-3	geomean	L38-1	L38-2	geomean	S2-1	S2-2	S2-3	S2-4	geomean	S3-1	S3-2	S3-3	S3-4		S5-1	S5-2
		20190531_Mustafa_RPL72.wiff	WT N1	66997600	1200059	2632312	1266723	4745530		5520396	1848027	3410971	623909		3437705	4887399	4402309	1650425		6649577	316393		4720952	9774633	2345474		7221779	3323834	1461983		1653400	2120400	1572300		7035300	3965600		3234632	3090912	5516591	4323167		3566759	2940725	3430836	5751085		8359040	3220012
		20190531_Mustafa_RPL74.wiff	WT N2	44122060	1517904	1656059	722006	4571457		4538191	1360423	2682521	409060		2647481	4175976	2994406	1245165		5368174	272961		3960041	6528138	1277903		4074408	2067225	808614		1186400	1284100	1226500		3605500	2541600		2341065	1411412	3876687	3728130		1375778	1531329	3437398	4342683		6768947	3123926
		20190531_Mustafa_RPL76.wiff	WT N3	62885200	1056377	2123205	1083362	4650875		4704876	2077911	2823576	536205		2757693	5261492	2735185	2461676		4864243	330026		6042022	8391162	1786105		6220955	3047556	1015891		1893800	2398600	2036900		6356000	3340300		4724346	2254492	4346629	5075751		1943578	2492448	3416829	6181481		9603286	4275208
		20190531_Mustafa_RPL78.wiff	PSSA N1	52575550	996390	2280424	877614	3465268		3621077	2264721	2628121	234996		2816756	4727683	2701540	1369296		5423292	341931		4968991	5230597	1158169		4442428	2204466	876967		1350700	1666200	1328200		3956100	3154300		2627368	1436350	3245084	4396643		1266722	1826026	2134058	5815279		8330863	4197782
		20190531_Mustafa_RPL710.wiff	PSSA N2	27741430	968615	1281749	357718	2074444		2061780	1010600	1147760	245549		1687624	3216204	1720512	728290		3044012	199866		2348053	4546543	929815		2495243	1151818	588797		751960	862730	1009700		3112700	1521000		1765343	635349	2186591	2258595		1294186	1234787	2297596	3207390		5286413	2102021
		20190531_Mustafa_RPL712.wiff	PSSA N3	30826560	806752	1426769	499761	3133243		3191422	800188	1667895	354256		2245434	3339354	1808526	1066630		3635368	257865		2242749	5026188	1127557		3240022	1460425	572174		870100	908460	984600		4515500	1540900		2527334	1435142	2648235	2849128		1511144	1467345	2756841	3314527		7005576	2533376
		20190531_Mustafa_RPL714.wiff	PSSB N1	58836000	1382569	3246983	876036	4727371		2380385	2083080	2890131	321876		3430208	5138670	2591675	2435509		5374912	382834		3970757	9019715	2054931		4475195	2533704	1161740		1466500	2057700	1537600		5382300	3195300		3354484	1640536	3760975	4264672		1358016	2545297	2543131	5812418		10367813	3546976
		20190531_Mustafa_RPL716.wiff	PSSB N2	45800140	985421	1907379	667905	3960891		4051437	1383638	2210685	435524		2207568	3526713	1902787	1896786		4499812	280262		3245377	6371790	1595573		3639751	1509014	847857		1341100	1170100	1153500		4105700	2146400		2827085	1299643	4131964	3367347		1986601	1899104	2221603	4743957		8625150	2785135
		20190531_Mustafa_RPL718.wiff	PSSB N3	33331440	1022456	1098801	369730	1736949		2734608	1075965	1152358	301573		2185536	3294415	1405238	1271808		4038597	217123		2004064	5553973	1245296		3286140	1269495	415474		687410	882080	769390		4226300	1469800		2006567	1353104	1950988	1875159		1506804	1412152	2135332	3555043		6262909	2029780
	0.0311578	Pgk1 Normalization	WT N1		0.017912	0.0392896	0.018907	0.0708313		0.0823969	0.0275835	0.0509118	0.00931241		0.0513109	0.0729489	0.0657085	0.0246341		0.099251	0.00472245		0.0704645	0.145895	0.0350083		0.107792	0.0496112	0.0218214		0.0246785	0.0316489	0.023468		0.105008	0.0591902		0.0482798	0.0461347	0.0823401	0.0645272		0.0532371	0.043893	0.0512083	0.0858402		0.124766	0.0480616
	0.0384657		WT N2		0.0344024	0.0375336	0.0163638	0.103609		0.102855	0.0308332	0.0607977	0.0092711		0.0600036	0.094646	0.0678664	0.0282209		0.121666	0.0061865		0.089752	0.147956	0.0289629		0.092344	0.0468524	0.0183268		0.026889	0.0291034	0.0277979		0.0817165	0.0576038		0.0530588	0.0319888	0.0878628	0.0844958		0.0311812	0.0347067	0.0779066	0.0984243		0.153414	0.0708019
	0.0291562		WT N3		0.0167985	0.0337632	0.0172276	0.0739582		0.0748169	0.0330429	0.0449005	0.00852673		0.0438528	0.0836682	0.0434949	0.0391456		0.0773512	0.00524807		0.0960802	0.133436	0.0284026		0.0989256	0.0484622	0.0161547		0.0301152	0.0381425	0.0323908		0.101073	0.0531174		0.0751265	0.0358509	0.0691201	0.0807146		0.0309068	0.0396349	0.0543344	0.0982979		0.152711	0.0679843
	0.0308381		PSSA N1		0.0189516	0.0433742	0.0166924	0.0659103		0.0688738	0.0430756	0.0499875	0.00446968		0.0535754	0.0899217	0.051384	0.0260443		0.103152	0.00650361		0.0945114	0.0994873	0.0220287		0.0844961	0.0419295	0.0166801		0.0256906	0.0316915	0.0252627		0.075246	0.0599956		0.0499732	0.0273197	0.0617223	0.0836252		0.0240934	0.0347315	0.0405903	0.110608		0.158455	0.0798429
	0.0353159		PSSA N2		0.0349158	0.0462034	0.0128947	0.0747778		0.0743213	0.0364293	0.0413735	0.00885135		0.0608341	0.115935	0.0620196	0.0262528		0.109728	0.0072046		0.0846407	0.16389	0.0335172		0.0899464	0.0415198	0.0212245		0.027106	0.031099	0.0363968		0.112204	0.0548277		0.0636356	0.0229025	0.0788204	0.081416		0.0466517	0.0445106	0.0828218	0.115617		0.19056	0.0757719
	0.037587		PSSA N3		0.0261707	0.0462838	0.016212	0.101641		0.103528	0.0259577	0.0541058	0.0114919		0.0728409	0.108327	0.0586678	0.034601		0.11793	0.00836503		0.0727538	0.163047	0.0365775		0.105105	0.0473755	0.0185611		0.0282257	0.02947	0.03194		0.146481	0.0499861		0.0819856	0.0465554	0.0859076	0.0924245		0.0490208	0.0476	0.0894307	0.107522		0.227258	0.0821816
	0.0352926		PSSB N1		0.0234987	0.055187	0.0148895	0.0803483		0.040458	0.0354049	0.0491218	0.00547073		0.0583012	0.0873389	0.0440491	0.0413949		0.0913541	0.0065068		0.0674886	0.153303	0.0349264		0.0760622	0.0430638	0.0197454		0.0249252	0.0349735	0.0261337		0.0914797	0.0543086		0.0570141	0.0278832	0.063923	0.0724841		0.0230814	0.0432609	0.0432241	0.0987902		0.176215	0.0602858
	0.0326043		PSSB N2		0.0215157	0.0416457	0.014583	0.0864821		0.0884591	0.0302103	0.0482681	0.00950923		0.0482	0.0770022	0.0415454	0.0414144		0.0982489	0.00611924		0.0708595	0.139122	0.0348377		0.0794703	0.0329478	0.0185121		0.0292816	0.025548	0.0251855		0.0896438	0.0468645		0.0617266	0.0283764	0.0902173	0.0735226		0.0433754	0.041465	0.0485065	0.10358		0.188321	0.0608106
	0.0276506		PSSB N3		0.0306754	0.0329659	0.0110925	0.0521114		0.0820429	0.0322808	0.0345727	0.0090477		0.0655698	0.0988381	0.0421595	0.0381564		0.121165	0.00651406		0.0601253	0.166629	0.037361		0.0985898	0.038087	0.0124649		0.0206235	0.0264639	0.023083		0.126796	0.0440965		0.0602004	0.0405954	0.058533	0.056258		0.0452067	0.042367	0.0640636	0.106657		0.187898	0.0608969
		WT average	WT 3N		0.0230376	0.0368621	0.0174995	0.0827996		0.0866897	0.0304865	0.0522034	0.00903675		0.0517224	0.0837544	0.0590233	0.0306669		0.0994229	0.00538567		0.0854322	0.142429	0.0307913		0.0996871	0.0483086	0.0187676		0.0272276	0.0329649	0.0278856		0.0959326	0.0566371		0.0588217	0.0379915	0.0797743	0.0765792		0.0384417	0.0394115	0.0611498	0.0941874		0.143631	0.0622826
		ratio to WT	PSSA N1		0.822636	1.17666	0.953882	0.796021	0.925912	0.794486	1.41294	0.957554	0.494612	0.853904	1.03583	1.07364	0.870571	0.849267	0.952244	1.03751	1.20758	1.11932	1.10627	0.698503	0.715419	0.820724	0.847613	0.86795	0.888772	0.867949	0.943552	0.961371	0.905942	0.936668	0.784363	1.0593	0.911523	0.84957	0.719102	0.773711	1.09201	0.847615	0.626751	0.881252	0.663785	1.17434	0.810036	1.10321	1.28194
			PSSA N2		1.5156	1.25341	0.736863	0.903118	1.06036	0.857326	1.19493	0.792545	0.979484	0.944338	1.17616	1.38423	1.05077	0.856064	1.10007	1.10365	1.33773	1.21507	0.990735	1.15068	1.08853	1.07461	0.902288	0.859469	1.13091	0.957196	0.995536	0.943396	1.30522	1.07023	1.16961	0.968053	1.06407	1.08184	0.602834	0.988042	1.06316	0.909774	1.21357	1.12938	1.35441	1.22752	1.22863	1.32674	1.21658
			PSSA N3		1.136	1.25559	0.926429	1.22755	1.12855	1.19424	0.85145	1.03644	1.27169	1.07595	1.4083	1.29339	0.993977	1.12829	1.19552	1.18614	1.5532	1.35732	0.851597	1.14476	1.18792	1.05013	1.05435	0.980685	0.988994	1.00748	1.03666	0.893982	1.1454	1.02009	1.52691	0.882568	1.16086	1.3938	1.22542	1.07688	1.20691	1.22062	1.2752	1.20777	1.46249	1.14157	1.26631	1.58224	1.3195
			PSSB N1		1.02001	1.49712	0.850851	0.970394	1.05966	0.466698	1.16133	0.940971	0.605387	0.745419	1.12719	1.0428	0.746301	1.34982	1.04315	0.918844	1.20817	1.05362	0.789966	1.07634	1.1343	0.988011	0.76301	0.891432	1.0521	0.894454	0.91544	1.06093	0.937176	0.969124	0.953583	0.958886	0.956231	0.96927	0.733933	0.801298	0.946524	0.857051	0.600426	1.09767	0.706856	1.04887	0.836076	1.22687	0.96794
			PSSB N2		0.933937	1.12977	0.833341	1.04447	0.978942	1.02041	0.990941	0.924617	1.05228	0.995931	0.931898	0.919382	0.703883	1.35046	0.949974	0.988192	1.13621	1.05962	0.829424	0.976777	1.13142	0.9714	0.797198	0.682027	0.986385	0.812465	1.07544	0.775004	0.903174	0.909677	0.934446	0.827451	0.879323	1.04938	0.746915	1.13091	0.960086	0.960474	1.12834	1.0521	0.79324	1.09972	1.00878	1.31115	0.976366
			PSSB N3		1.33154	0.894302	0.633878	0.629368	0.830208	0.946397	1.05885	0.66227	1.00121	0.902854	1.26773	1.18009	0.714287	1.24422	1.07381	1.21868	1.20952	1.21409	0.703778	1.1699	1.21336	0.999675	0.988993	0.78841	0.664172	0.803049	0.757448	0.80279	0.827777	0.795468	1.32172	0.778579	1.01443	1.02344	1.06854	0.733732	0.734638	0.876226	1.17598	1.07499	1.04765	1.13239	1.10664	1.3082	0.977751
				L7		L5		L3		L10		L25		L28		L32		L38		S2		S3		S5		S13		S20
				R28P-30A	R28P-30B	R28P-30A	R28P-30B	R28P-30A	R28P-30B	R28P-30A	R28P-30B	R28P-30A	R28P-30B	R28P-30A	R28P-30B	R28P-30A	R28P-30B	R28P-30A	R28P-30B	R28P-30A	R28P-30B	R28P-30A	R28P-30B	R28P-30A	R28P-30B	R28P-30A	R28P-30B	R28P-30A	R28P-30B
			N1	0.925912	1.05966	0.853904	0.745419	0.952244	1.04315	1.11932	1.05362	0.820724	0.988011	0.867949	0.894454	0.936668	0.969124	0.911523	0.956231	0.847615	0.857051	0.810036	0.836076	1.06096	0.969594	0.851584	1.032	1.01704	0.978569
			N2	1.06036	0.978942	0.944338	0.995931	1.10007	0.949974	1.21507	1.05962	1.07461	0.9714	0.957196	0.812465	1.07023	0.909677	1.06407	0.879323	0.909774	0.960474	1.22863	1.00878	1.17098	1.07575	0.925011	0.906848	1.27176	0.998416
			N3	1.12855	0.830208	1.07595	0.902854	1.19552	1.07381	1.35732	1.21409	1.05013	0.999675	1.00748	0.803049	1.02009	0.795468	1.16086	1.01443	1.22062	0.876226	1.26631	1.10664	1.33087	1.09651	1.00682	1.0876	1.27843	1.02266
			geomean	1.03478	0.951415	0.95377	0.87515	1.07789	1.02093	1.22672	1.1067	0.974759	0.986294	0.942418	0.83567	1.00748	0.888443	1.04033	0.948369	0.980027	0.896815	1.08016	0.977272	1.18248	1.04577	0.925641	1.00591	1.18251	0.99972
			stdev	0.103107	0.116394	0.11166	0.126627	0.122573	0.0644954	0.119755	0.090965	0.140051	0.0142097	0.0706657	0.0502757	0.06747	0.0882553	0.125705	0.0677684	0.199845	0.0550177	0.253254	0.136995	0.135718	0.0680785	0.0776576	0.0925805	0.149026	0.0220826
Peptides used
uL30	L7-1	EYETAER
	L7-2	INSGTFVK
	L7-3	VTKATLELLK
	L7-4	EEFINKLVK
uL18	L5-1	AKYNTPK
	L5-2	LGLDETYK
	L5-3	VFLDIGLQR
	L5-4	VFLDIGLQRTTTGAR
uL30	L3-1	YAQDGAGIER
	L3-2	GDDEANGATSFDR
	L3-3	WIDTASK
	L3-4	GRFQTPAEK
uL16	L10-1	AVPDSKIR
	L10-2	DDGAFVK
uL23	L25-1	APKYASK
	L25-2	LTADYDALDIANR
	L25-3	LTADYDALDIANRIGYI
uL15	L28-1	ETAPVIDTLAAGYGK
	L28-2	IPNVPVIVK
	L28-3	FVSKLAEEK
eL32	L32-1	NRVVILAR
	L32-2	VVILARAK
	L32-3	VTNPKGR
eL38	L38-1	VRGSSSLYTLVINDAGK
	L38-2	GSSSLYTLVINDAGK
uS5	S2-1	NTEEKGWVPVTK
	S2-2	TAKEVAGAIR
	S2-3	TRTLENTLK
	S2-4	TLENTLK
uS3	S3-1	ELAEEGYSGVEVRVTPTK
	S3-2	VTPTKTEVIIR
	S3-3	ALPDAVTIIEPK
	S3-4	EEEPILAPSVK
uS7	S5-1	LFNKWSFEEVEVK
	S5-2	EAAFRNIK
	S5-3	TIAETLAEELINAAK
uS15	S13-1	GISSSAIPYSR
	S13-2	NAPAWFK
	S13-3	LSSESVIEQIVK
	S13-4	TVAVLPPNWK
uS10	S20-1	VEEQEQQQQQIIK
	S20-2	VEEQEQQQQQIIKIR
	S20-3	ITLTSTK
[truncated: 11 more columns]

## Sheet: S14E
RNA quantification by electrophoresis (ng/ul)
									18S Normalized to WT						25S Normalized to WT
	total RNA	18S	25S	18S/total	25S/total	25S/18S			n1	n2	n3	geomean			n1	n2	n3	geomean
wt	73	16.7	26.8	0.228767	0.367123	1.60479		wt	0.972778	0.950979	1.08097	1		wt	0.972316	1.01431	1.01396	1
wt	42.3	9.46	16.2	0.223641	0.382979	1.71247		uL30bdel	1.09685	1.07587		1.08631		uL30bdel	1.13365	1.03306		1.08219
wt	65.3	16.6	25	0.254211	0.382848	1.50602		uL30adel	1.12036	1.24901		1.18294		uL30adel	0.761238	0.847861		0.803383
wt geomean				0.235169	0.377576			uL30aa	0.985935	0.997924		0.991911		uL30aa	0.923206	0.942677		0.932891
								uL30bb	0.870864	0.846358		0.858523		uL30bb	0.656821	0.69719		0.676705
uL30bdel	53.5	13.8	22.9	0.257944	0.428037	1.65942		R28P-30A	0.951061	1.13025	1.10498	1.05904		R28P-30A	1.02806	1.04364	0.973005	1.01444
uL30bdel	66.4	16.8	25.9	0.253012	0.39006	1.54167		R28P-30B	1.14571	1.15061	0.978939	1.08873		R28P-30B	1.07744	0.986686	0.901878	0.986068
uL30adel	66.8	17.6	19.2	0.263473	0.287425	1.09091
uL30adel	60.6	17.8	19.4	0.293729	0.320132	1.08989
uL30aa	63.4	14.7	22.1	0.231861	0.34858	1.5034
uL30aa	76.7	18	27.3	0.234681	0.355932	1.51667
uL30bb	62.5	12.8	15.5	0.2048	0.248	1.21094
uL30bb	62.3	12.4	16.4	0.199037	0.263242	1.32258
R28P-30A	54.1	12.1	21	0.22366	0.38817	1.73554
R28P-30A	53.8	14.3	21.2	0.265799	0.394052	1.48252
R28P-30A	55.8	14.5	20.5	0.259857	0.367384	1.41379
R28P-30B	93.9	25.3	38.2	0.269436	0.406816	1.50988
R28P-30B	51	13.8	19	0.270588	0.372549	1.37681
R28P-30B	41.7	9.6	14.2	0.230216	0.340528	1.47917

## Sheet: S14F
	qPCR	seq	qPCR	seq	qPCR	seq	qPCR	seq	qPCR	seq	qPCR	seq	qPCR	seq	qPCR	seq	qPCR	seq	qPCR	seq
	Pma1		Aco1		Swi1		Ybt1		Myo1		Glt1		Gin4		Tor1		Rpa190		Sef1
n1	2.50819	2.13457	2.21469	1.88722	1.7332	1.35682	1.50042	1.25346	1.42737	1.08323	1.69232	1.34255	1.5717	1.24894	1.73112	1.11215	1.75362	1.31937	1.29145	1.49669
n2	2.42886	2.06389	2.03144	1.82215	1.97088	1.61522	1.9696	1.26531	1.94653	1.19379	1.59129	1.25633	1.65453	1.48176	1.41369	1.07936	1.37852	1.39434	1.67923	1.30366
avg	2.46852	2.09923	2.12306	1.85468	1.85204	1.48602	1.73501	1.25939	1.68695	1.13851	1.64181	1.29944	1.61311	1.36535	1.57241	1.09576	1.56607	1.35685	1.48534	1.40017
	Rpa190	Swi1	Glt1	Tor1	Ybt1	Pma1	Sef1	Myo1	Gin4	Aco1
uL30bb	6.28574	5.87059	5.72414	4.94675	4.47464	4.06324	4.02705	3.69734	3.63375	3.33975
R28P-30B	1.56607	1.85204	1.69037	1.57241	1.73501	2.5155	1.48534	1.68695	1.63939	2.124
	1.61147	3.3481	1.59766	0.431238	1.93591	0.82812	1.7413	0.392185	0.935296	0.974196
	0.265313	0.526124	0.262378	0.393844	0.44315	0.647644	0.4317	0.401219	0.229301	0.109841
