# Supplementary material for: Duplicated ribosomal protein paralogs promote alternative translation and drug resistance
Source: Nat Commun. 2022 Aug 23;13:4938. doi: 10.1038/s41467-022-32717-y (PMC9399092; doi:10.1038/s41467-022-32717-y)
Supplement: Supplementary file 10 — Source Data [file 41467_2022_32717_MOESM10_ESM.zip › Source Data/Malik 2022 raw data Supplementary Fig15.xlsx]

## Sheet: S15A
			log2 TI difference to WT					Distribution of change in translation index by size category
gene_id	gene_name	ORF length	AA	BB	R28P-30A	R28P-30B		size cat (n)	uL30aa	uL30bb
YOR302W	YOR302W	75	-0.102042	0.464844	-0.101039	-0.0947932		<500 (610)	0.021807	-0.466389
YDL184C	RPL41A	75	0.094684	0.613389	0.54737	-0.385675		1000 (1318)	0.0346319	0.0549038
YDL133C-A	RPL41B	75	0.327411	0.647098	0.781953	-0.638387		1500 (1223)	0.00135165	0.440066
YJL077W-A	YJL077W-A	84	-0.373694	0.0982382	-0.576394	-0.359955		2000 (869)	-0.0286305	0.562916
YPL152W-A	YPL152W-A	96	-0.626831	0.676876	-0.169635	0.111493		2500 (485)	-0.0627718	0.618811
YDR461W	MFA1	108	-0.104939	0.185284	-0.279563	-0.866182		3000 (289)	-0.0800157	0.6737
YDL232W	OST4	108	0.0655104	0.3755	0.242282	-0.376782		3500 (181)	-0.148475	0.662703
YER053C-A	YER053C-A	111	-0.470756	-0.0659126	-0.992685	-0.567264		4000 (93)	-0.230126	0.561902
YNL145W	MFA2	114	-0.320293	0.0458908	-0.400025	-0.496936		4500 (67)	-0.27469	0.543691
YCR024C-A	PMP1	120	-0.0955273	0.279201	-0.590802	0.383422		5000 (48)	-0.3653	0.338511
YEL017C-A	PMP2	129	-0.0484987	0.485272	-0.64753	0.143757		>5000 (69)	-0.3713	0.430828
YNL130C-A	DGR1	144	0.316204	0.249573	-0.185019	0.668419
YOR161C-C	YOR161C-C	144	0.735147	0.90004	-0.620741	0.0512209
YPR133W-A	TOM5	150	0.0519059	-0.0412513	0.313495	-0.207916
YDR034W-B	YDR034W-B	153	0.0428516	0.114551	-0.305094	-0.489858
YJL189W	RPL39	153	0.117027	-1.02216	0.200376	-0.205844
YJL205C	NCE101	162	-0.164417	-0.154787	0.214436	-0.421075
YAR020C	PAU7	165	-0.0846012	0.345984	-0.667199	-0.0871185
YOR394C-A	YOR394C-A	165	-0.143978	0.42419	-1.1479	0.581608
YDR276C	PMP3	165	-0.100764	-0.484112	-0.283176	-0.616488
YLR388W	RPS29A	168	0.186268	-1.20097	0.518419	-0.121687
YDL061C	RPS29B	168	0.140822	-0.84473	0.169042	-0.379145
YHR050W-A	YHR050W-A	168	-0.0745073	-1.66872	-0.328025	-0.447094
YHR072W-A	NOP10	174	-0.0111648	-0.0920091	0.102818	-0.26425
YMR251W-A	HOR7	177	-0.0835959	-1.56025	0.1999	-0.309287
YFR032C-A	RPL29	177	0.166039	-1.30809	0.408976	-0.114994
YML081C-A	ATP18	177	-0.0582434	-0.29451	0.373847	-0.272272
YDL067C	COX9	177	-0.211841	-0.737017	-0.111582	-0.436599
YNL070W	TOM7	180	0.100667	-0.119667	0.332926	-0.1013
YMR256C	COX7	180	-0.108333	-0.562219	-0.353435	-0.293261
YOR045W	TOM6	183	-0.126441	-0.991752	-0.48655	-0.705755
YHR055C	CUP1-2	183	-0.277719	-1.51935	-0.292321	-0.624449
YOL052C-A	DDR2	183	-0.18971	-1.07547	-0.0814887	-0.567737
YPL271W	ATP15	186	-0.182526	-0.50306	-0.318946	-0.661846
YLR287C-A	RPS30A	189	0.123834	-0.864961	0.252269	-0.218093
YOR182C	RPS30B	189	0.238542	-0.719498	0.763493	0.158589
YLR262C-A	TMA7	192	0.117005	-0.67686	0.253722	-0.392509
YBR162W-A	YSY6	195	-0.171783	0.27952	-0.254037	-0.719853
YBR056W-A	YBR056W-A	198	0.129216	0.0694105	-0.385072	-0.337942
YOR032W-A	YOR032W-A	198	-0.189742	0.249592	-0.920849	0.0255732
YDR119W-A	COX26	198	0.127966	-0.385466	0.53058	0.0148018
YGR183C	QCR9	198	-0.139424	-0.0171064	0.308754	0.0791415
YOR167C	RPS28A	201	0.176662	-1.0874	0.964383	0.157416
YLR264W	RPS28B	201	0.184045	-0.820277	0.425708	0.250536
YPR036W-A	SPO24	201	-0.340176	-0.363819	-0.771715	-0.279782
YPL189C-A	COA2	204	-0.151023	0.465865	-0.429471	-0.542122
YMR174C	PAI3	204	-0.254477	-0.274433	0.0259857	-0.207779
YPL096C-A	ERI1	204	-0.177757	-0.0111315	0.118199	-0.45269
YML058W-A	HUG1	204	-0.185537	-2.22824	-0.232213	-0.97464
YOL077W-A	ATP19	204	0.0454293	-0.515014	0.148041	-0.210225
YLL009C	COX17	207	0.185761	0.0223023	0.0212682	-0.172196
YKL138C-A	HSK3	207	-0.308502	-0.768135	-0.555021	-0.798482
YML129C	COX14	210	0.0743413	0.545176	0.14556	-0.0929241
YML009C	MRPL39	210	0.080558	-0.0711774	0.39844	-0.23408
YHR143W-A	RPC10	210	0.0138684	0.226091	-0.0433556	-0.251888
YOR210W	RPB10	210	0.0422972	-0.420154	-0.0207971	-0.0574
YDR079C-A	TFB5	216	-0.0374261	-0.235423	0.0468786	-0.419415
YNL024C-A	KSH1	216	-0.0361165	-0.220689	-0.0271251	-0.368921
YDR320C-A	DAD4	216	-0.0979131	0.207418	-0.0053919	-0.595123
YNL259C	ATX1	219	-0.0908227	-0.553697	0.21183	-0.131966
YNR032C-A	HUB1	219	-0.122523	-0.429066	0.165014	-0.522352
YAR029W	YAR029W	222	0.00213244	0.625013	-0.422292	0.136816
YMR194C-B	CMC4	222	0.226953	0.217608	-0.101061	-0.516359
YHR199C-A	NBL1	222	-0.0268512	0.425003	-0.0177992	-0.434671
YEL059C-A	SOM1	222	-0.159925	0.291092	0.101293	-0.589117
YCL005W-A	VMA9	222	0.0485861	-0.604808	0.427238	-0.029628
YCR075W-A	YCR075W-A	225	0.139739	-0.0711801	0.579177	-0.170284
YNL015W	PBI2	225	-0.113528	-1.69451	0.119225	-0.0851644
YDR210W	YDR210W	225	-0.0267711	-0.922394	-0.0379644	-0.41919
YOR304C-A	BIL1	228	0.0808993	0.313858	-0.160621	-0.547076
YFL017W-A	SMX2	231	0.11673	-0.182216	0.463118	-0.186824
YGR105W	VMA21	231	0.0130921	-0.892177	0.122033	-0.25834
YHR001W-A	QCR10	231	-0.276086	-0.436082	-0.25749	-0.114349
YCR020W-B	HTL1	234	0.121401	0.177713	-0.195563	-0.118281
YLR325C	RPL38	234	-0.0246855	-1.02067	0.148514	-0.141338
YLR395C	COX8	234	-0.126686	-0.975811	0.265428	-0.114882
YDR139C	RUB1	234	0.0456143	-0.161674	0.0202411	-0.459245
YDR379C-A	SDH6	237	-0.299563	-0.0119108	-0.882052	-0.513689
YMR175W	SIP18	237	-0.015947	0.0219705	0.404545	0.141529
YDR525W-A	SNA2	237	-0.222601	-0.18955	-0.509015	-0.382454
YDL160C-A	MHF2	240	0.268697	0.12342	0.142604	-0.250607
YBR058C-A	TSC3	240	-0.0786519	-0.702152	0.0108489	-0.506353
YDR086C	SSS1	240	0.0341786	-1.44496	0.108477	-0.11347
YER087C-B	SBH1	246	-0.125001	-0.503503	0.123031	-0.574537
YKL156W	RPS27A	246	0.0899226	-0.748964	-0.11244	-0.300022
YHR021C	RPS27B	246	-0.0161201	-1.70356	0.332051	-0.0923816
YBL071W-A	KTI11	246	0.20774	0.418021	0.324489	-0.120386
YLR038C	COX12	249	0.06039	-1.44929	0.297453	0.066423
YGR008C	STF2	252	-0.37847	-1.56128	-0.602579	-0.425946
YMR122W-A	YMR122W-A	252	-0.220044	-0.714836	-0.229963	-0.452933
YNL138W-A	YSF3	255	0.0447287	-0.355131	0.0667025	-0.193051
YJL062W-A	COA3	255	0.0789596	-0.469866	0.0619303	-0.675865
YER180C-A	SLO1	255	0.032305	0.530098	-0.181111	-0.358436
YBR085C-A	YBR085C-A	255	-0.0928301	-1.21446	-0.39111	-0.356641
YLR363W-A	YLR363W-A	255	0.150993	0.105379	0.107846	-0.269225
YDL181W	INH1	255	-0.151582	-1.52752	0.0976153	-0.19828
YPR182W	SMX3	258	0.294068	-0.0656756	0.653199	-0.0743141
YER074W-A	YOS1	258	0.0783659	-0.375416	-0.108906	0.0460045
YDR378C	LSM6	258	0.0442362	-0.14294	0.17293	-0.359885
YKL053C-A	MDM35	258	0.168994	-0.122811	0.210619	-0.170797
YMR286W	MRPL33	258	0.0784003	0.181593	0.0738717	-0.523741
YDL130W-A	STF1	258	-0.0674322	-1.38884	-0.067088	-0.180854
YLR327C	TMA10	258	-0.627961	-1.05895	-0.185566	-0.118908
YNL211C	YNL211C	258	0.381743	0.621084	-0.530624	-0.523323
YGL226C-A	OST5	258	-0.113451	-0.489098	-0.307016	-0.231379
YGR037C	ACB1	261	0.0480567	-1.59723	0.200568	-0.07747
YGL032C	AGA2	261	-0.198511	-0.312371	0.0127647	-0.526831
YEL020W-A	TIM9	261	0.172207	-0.382499	0.146917	-0.321659
YJR135W-A	TIM8	261	0.328789	-0.852623	0.069295	-0.153024
YLR099W-A	MIM2	261	0.0821526	-0.648372	0.361202	-0.391548
YKR057W	RPS21A	261	0.267573	-0.98661	0.582303	-0.0365683
YJL136C	RPS21B	261	0.247856	-1.96107	0.512086	0.156692
YCR020C-A	MAK31	264	0.278642	-0.380709	0.270821	-0.260512
YER019C-A	SBH2	264	-0.159952	-0.505553	-0.0270281	-0.746721
YDR363W-A	SEM1	267	0.00815304	-0.56846	-0.41273	-0.329654
YKR095W-A	PCC1	267	0.000612423	0.370315	-0.187339	-0.634641
YDR374W-A	WIP1	267	-0.0787622	-0.0981025	-0.125294	-0.706295
YLR438C-A	LSM3	267	-0.060676	-0.184363	0.0229942	-0.467336
YLR185W	RPL37A	267	0.406023	-1.28832	0.650464	0.179817
YDR500C	RPL37B	267	0.180339	-1.71319	0.521357	-0.126518
YOL086W-A	MHF1	270	0.136945	-0.0219078	0.528478	0.347601
YOL159C-A	YOL159C-A	270	0.0740025	0.260787	0.148458	-0.17718
YNR037C	RSM19	273	-0.0369173	-0.169909	0.0855713	-0.475596
YKL096W-A	CWP2	276	-0.0820854	-1.78888	0.0706746	-0.46287
YDR424C	DYN2	276	0.0818126	-0.760748	0.161842	-0.126805
YGR169C-A	LSO2	276	-0.284177	-0.247814	-0.785169	-0.589622
YPR043W	RPL43A	276	0.123264	-1.00744	0.775	0.0196534
YJR094W-A	RPL43B	276	0.0654861	-0.898098	0.38565	-0.0490178
YHR005C-A	TIM10	279	0.00512459	-0.102666	-0.0333295	-0.207175
YPR052C	NHP6A	279	0.0921602	-1.06666	0.407945	-0.232463
YER146W	LSM5	279	0.0512147	-0.159271	0.634179	-0.240451
YPL183W-A	RTC6	279	-0.0219348	-0.538193	0.157017	-0.235129
YDR070C	FMP16	279	-0.408433	-0.622641	0.0427909	-0.586494
YOR159C	SME1	282	-0.07124	-0.139149	-0.131369	-0.493598
YER048W-A	ISD11	282	-0.0593092	0.00992888	-0.180135	-0.251364
YDR016C	DAD1	282	-0.0320652	0.0408407	0.163818	-0.54382
YBR233W-A	DAD3	282	-0.0818569	0.178821	-0.126103	-0.594408
YBL029C-A	YBL029C-A	282	-0.186808	-0.612011	-0.355027	-0.415012
YFL010W-A	AUA1	282	-0.0667332	0.744348	-0.363187	-1.37958
YJL166W	QCR8	282	-0.310769	-0.2373	-0.371371	-0.183941
YJR010C-A	SPC1	282	0.188145	-0.548426	-0.0507928	-0.278404
YBL026W	LSM2	285	0.0778382	-0.714254	-0.120075	-0.0275295
YDL045W-A	MRP10	285	-0.0917084	-0.00544001	-0.227284	-0.43527
YGR236C	SPG1	285	0.30538	0.12287	-0.255031	0.587896
YDR322C-A	TIM11	288	0.00225178	-0.415994	0.0554209	-0.0993679
YBR111W-A	SUS1	291	0.0783718	-0.0575434	-0.283236	-0.0567415
YCL057C-A	MIC10	291	0.057131	-1.15643	0.216868	-0.158032
YKL006C-A	SFT1	291	0.0524139	0.187952	-0.290182	0.103247
YNR034W-A	YNR034W-A	294	-0.431072	-1.67421	-0.72993	-0.695398
YLL018C-A	COX19	294	-0.0108008	0.283039	-0.21633	-0.541564
YPL046C	ELC1	297	-0.0825964	-0.426007	-0.239694	-0.416147
YBR089C-A	NHP6B	297	0.0622022	-0.710587	0.0296783	-0.466947
YPL047W	SGF11	297	-0.160052	0.385824	0.0474542	-0.467711
YMR225C	MRPL44	297	-0.0356228	0.0355929	-0.153606	-0.331706
YIL008W	URM1	297	-0.0652982	-0.554168	-0.0457268	-0.302285
YPR096C	YPR096C	300	-0.386258	0.521061	-0.863221	1.39537
YLR147C	SMD3	303	0.288022	0.267832	-0.00784009	-0.447692
YGR206W	MVB12	303	-0.205085	0.0483522	0.19979	-0.0407572
YLR346C	YLR346C	303	-0.209268	0.109104	-0.501999	0.138541
YGL204C	YGL204C	303	0.00265206	-0.75847	0.0370364	-0.386859
YMR194W	RPL36A	303	0.256528	-0.773425	0.435441	0.0916037
YPL249C-A	RPL36B	303	0.154064	-2.00837	0.481223	0.041779
YDR377W	ATP17	303	-0.00281792	-1.18182	0.32655	0.256843
YDR510W	SMT3	303	0.0489158	-1.01779	0.599351	-0.0178248
YNL300W	TOS6	306	-0.350955	-0.248746	-0.355641	-0.796943
YGR063C	SPT4	306	0.180662	0.176376	0.239942	-0.244885
YNL086W	SNN1	306	-0.121194	-0.506282	0.220947	-0.117357
YLR043C	TRX1	309	0.0137958	-2.9541	0.242238	-0.22946
YGL193C	YGL193C	309	-0.0938254	0.255991	-0.450861	-0.148464
YNL030W	HHF2	309	0.212318	0.160793	0.0343873	-0.361855
YBR009C	HHF1	309	0.131428	0.452081	0.0270599	-0.0494957
YMR316C-A	YMR316C-A	309	-0.0401294	0.805861	-0.729317	-0.887423
YJL144W	YJL144W	312	-0.391672	0.0466422	-1.18213	-0.919514
YGR209C	TRX2	312	-0.0715854	-2.69041	0.452996	-0.00133899
YBL001C	ECM15	312	0.13974	-1.91166	0.474289	-0.336512
YMR244C-A	COA6	312	0.0127478	-0.160912	-0.170437	-0.319268
YDR281C	PHM6	312	0.106357	0.539852	-0.12427	-0.876976
YML058W	SML1	312	-0.139917	0.0411569	-0.39122	-0.366682
YLL017W	YLL017W	312	0.0286348	0.912199	-1.61952	-0.701258
YGR181W	TIM13	315	-0.0283018	-1.43487	0.232108	-0.226608
YBR268W	MRPL37	315	0.0573247	-0.337613	0.44299	-0.386562
YJR085C	YJR085C	315	0.00943495	-1.4005	0.201876	-0.159586
YML108W	YML108W	315	0.133972	0.107054	0.088747	-0.250719
YDR115W	YDR115W	315	0.158043	-0.187169	0.189031	-0.400179
YGL030W	RPL30	315	0.100684	-1.8589	0.233487	-0.204637
YBR262C	MIC12	318	0.0444822	0.328041	0.217592	-0.403053
YOR020C	HSP10	318	-0.0371945	-2.22194	0.596752	-0.17776
YOR293W	RPS10A	318	0.0364165	-1.39882	0.115806	-0.0125753
YMR230W	RPS10B	318	0.0480808	-1.51036	0.303527	0.191559
YOR265W	RBL2	318	0.0656756	-1.44122	-0.128176	-0.343448
YBL028C	YBL028C	318	0.0499553	-0.0797272	-0.333077	-0.125099
YKL044W	YKL044W	318	-0.530388	0.305517	-1.81797	-0.940728
YDL130W	RPP1B	318	0.166849	-1.43464	0.755774	0.352191
YOL039W	RPP2A	318	0.164552	-1.79115	0.841787	0.0338458
YDL081C	RPP1A	318	0.048065	-2.24048	0.486185	0.0190686
YPR094W	RDS3	321	0.0175582	-0.0081889	0.082098	-0.336776
YDL009C	YDL009C	321	-0.065282	1.28654	-0.428211	-0.30446
YER058W	PET117	321	-0.230912	-0.315776	-0.0787502	-0.736161
YNL162W	RPL42A	321	0.224464	-1.64894	0.522708	0.23665
YHR141C	RPL42B	321	0.318773	-1.46604	0.455019	0.0737136
YDL012C	YDL012C	321	0.0330689	-0.115578	-0.280546	-0.236478
YLL014W	EMC6	324	0.0929162	-0.420916	0.0501415	-0.342861
YGR027C	RPS25A	324	0.167981	-1.70856	0.519696	0.0716456
YLR333C	RPS25B	324	0.0760118	-0.694201	0.155446	0.330065
YNL184C	YNL184C	324	-0.0102299	-0.606733	0.367508	-0.164617
YOR105W	YOR105W	324	0.311727	0.886977	-0.264432	-0.105442
YJR034W	PET191	324	0.00316168	-0.852458	0.437272	-0.179155
YPL143W	RPL33A	324	0.127346	-1.59595	0.316445	-0.0146403
YOR234C	RPL33B	324	0.013909	-0.55429	0.285182	0.0943191
YNL244C	SUI1	324	0.117532	-0.792411	-0.00443363	-0.197345
YJR048W	CYC1	327	-0.212068	-0.513052	0.344319	0.0666127
YBR091C	TIM12	327	0.194996	0.228366	0.210283	-0.320481
YLR364W	GRX8	327	0.160188	-0.609175	0.303234	-0.0985086
YJR022W	LSM8	327	-0.0976443	0.843386	-0.502854	-0.703694
YFL014W	HSP12	327	-0.128845	-3.44019	0.165592	-0.254382
YGR018C	YGR018C	327	0.349035	0.580578	-1.47446	0.253748
YJL179W	PFD1	327	-0.0070409	-0.569204	-0.274533	0.0247505
YJR086W	STE18	330	-0.103296	0.0484813	-0.243195	-0.323106
YCL035C	GRX1	330	-0.161329	-1.85463	0.15335	-0.077324
YAL044W-A	YAL044W-A	330	0.062485	-0.868056	0.469792	-0.141717
YGR215W	RSM27	330	-0.293341	-0.0342377	0.315696	-0.224344
YBL059C-A	CMC2	330	0.066632	-0.439495	0.0405144	-0.132271
YEL068C	YEL068C	330	-0.0390641	-0.152715	-0.131435	-0.269288
YGL168W	HUR1	330	-0.137653	0.424867	0.241286	0.59272
YLR154C	RNH203	330	0.0156993	-0.193744	0.364725	0.122233
YDR382W	RPP2B	330	0.0662308	-2.32936	0.692372	-0.0790017
YDR045C	RPC11	330	0.0270787	-1.04275	0.0903504	-0.0983241
YDR079W	PET100	333	-0.396546	-0.390453	-0.00119097	-0.162606
YCR060W	TAH1	333	0.0474497	-0.566457	-0.00357339	-0.402387
YKL137W	CMC1	333	0.134669	-0.533599	0.0586952	-0.271334
YLR275W	SMD2	333	0.0973422	0.606364	-0.388464	-0.16127
YLR204W	QRI5	333	0.0208102	-0.413525	-0.0777624	-0.456607
YHR087W	RTC3	333	-0.510753	-1.93078	-0.664198	-0.56269
YJL028W	YJL028W	333	-0.427173	-1.06476	-0.270517	-1.13614
YIR009W	MSL1	333	0.103274	-0.0513767	0.273409	-0.289931
YHR173C	YHR173C	336	0.102931	0.809665	0.0958207	-0.689531
YLR390W	ECM19	336	0.194973	0.286775	0.197767	-0.26597
YEL003W	GIM4	336	0.0107933	-0.483156	-0.338678	-0.0746529
YEL039C	CYC7	339	-0.655955	-1.08343	-0.763329	-0.665423
YOL026C	MIM1	339	0.0363782	-0.156552	0.441787	-0.31824
YOL109W	ZEO1	339	-0.0829432	-0.0572823	-0.267351	-0.345067
YDL075W	RPL31A	339	0.027958	-1.91535	0.409629	0.159832
YLR406C	RPL31B	339	0.0658368	-0.988823	-0.17633	-0.213079
YKL061W	BLI1	339	-0.0770701	0.441704	-0.374846	-0.2679
YJR082C	EAF6	339	-0.0912768	-0.302183	-0.301815	-0.254694
YPL098C	MGR2	339	0.197226	-1.09561	0.205991	-0.494899
YCL058W-A	ADF1	339	-0.165827	0.197868	-0.291419	-0.637443
YNL135C	FPR1	342	0.0826859	-2.32722	0.562654	0.0492665
YOR068C	VAM10	342	-0.64939	0.721352	-1.45552	-0.798675
YHR138C	YHR138C	342	0.0690885	-0.93686	-0.255891	-0.628873
YHR039C-A	VMA10	342	0.149441	-1.59884	0.0714748	-0.0711348
YLR200W	YKE2	342	0.124219	-0.416252	-0.0420003	-0.266797
YNL147W	LSM7	345	0.104012	-0.658868	-0.0396807	0.0879055
YNL122C	YNL122C	345	0.065325	0.32898	-0.213336	-0.380206
YPR166C	MRP2	345	0.186719	-0.289523	0.331527	-0.279399
YDR381C-A	YDR381C-A	345	0.0875066	0.503822	-0.596442	0.278113
YMR107W	SPG4	345	-0.308371	-0.319728	-0.535054	-1.15193
YPR020W	ATP20	345	-0.102497	-0.758712	-0.253293	-0.0354455
YOR327C	SNC2	345	-0.0664793	-0.292878	-0.170328	-0.460439
YOR189W	IES4	348	0.0808945	-0.533835	-0.000989027	-0.264747
YJR120W	YJR120W	348	0.132673	-0.0920049	0.0507666	0.261215
YKL084W	HOT13	348	0.196026	-0.591264	0.10733	-0.516167
YBL078C	ATG8	351	0.0362192	-0.104262	-0.00772124	-0.0393912
YJR146W	YJR146W	351	-0.390816	0.324336	-0.0858639	0.179627
YML101C	CUE4	351	0.0954549	-0.813839	0.418862	-0.160257
YIL163C	YIL163C	351	1.63454	1.12664	-0.508125	-0.461058
YAL030W	SNC1	351	-0.143915	-0.891646	-0.040047	-0.277771
YJL003W	COX16	354	-0.0562631	0.0014505	0.0712351	0.0107368
YAL046C	AIM1	354	-0.00172959	-0.576752	0.733269	-0.314016
YGR050C	YGR050C	354	-0.194303	-0.304718	0.133757	-0.378864
YKL037W	AIM26	354	0.699314	1.84654	-2.59137	-1.50484
YGR020C	VMA7	354	0.225548	-1.7239	0.423148	0.0141903
YGL189C	RPS26A	357	0.271764	-1.47195	0.34439	-0.132919
YER131W	RPS26B	357	0.198944	-0.96558	0.132499	-0.253445
YBR301W	PAU24	360	-0.793892	-0.865215	-0.979403	-0.193368
YNL111C	CYB5	360	-0.265742	-0.625965	0.100345	-0.0289288
YGL220W	FRA2	360	-0.0958686	-0.574448	0.439073	-0.213339
YEL049W	PAU2	360	0.0158031	0.190575	0.35791	0.373715
YLR461W	PAU4	360	-0.329857	0.218648	-0.296083	-0.305217
YNR076W	PAU6	360	-0.571803	0.474516	-1.17882	-0.452008
YGL029W	CGR1	360	-0.162909	0.0939185	-0.927312	-0.536994
YHL046C	PAU13	360	-0.857245	-1.08118	-0.606206	-1.20411
YGR294W	PAU12	360	0.142121	0.317866	0.0384087	0.553854
YDR542W	PAU10	360	0.557896	0.207525	-0.297671	0.477762
YHL018W	YHL018W	360	-0.308833	0.384352	-0.350948	-0.328064
YDL191W	RPL35A	360	-0.0705382	-1.67412	0.276271	-0.0272764
YDL136W	RPL35B	360	0.0560238	-1.11254	0.333334	0.0737084
YOL005C	RPB11	360	0.175586	-0.728898	0.553242	-0.118292
YDR031W	MIX14	363	0.105637	-0.199235	0.125747	0.0538838
YPL013C	MRPS16	363	-0.0349771	0.229269	-0.192329	-0.243527
YHL015W	RPS20	363	0.131801	-1.81019	0.101258	-0.309496
YIR013C	GAT4	363	-0.290909	0.0952463	-0.513977	-0.204965
YLR061W	RPL22A	363	0.108488	-2.12388	0.326288	0.157222
YOL133W	HRT1	363	0.138388	-0.641229	0.0878484	-0.145768
YBR253W	SRB6	363	0.0574685	-0.0209914	0.151455	-0.391046
YFL020C	PAU5	366	-0.14524	-0.06999	-0.057649	-0.083468
YFL034C-A	RPL22B	366	0.0608784	0.374344	-0.431418	-0.144082
YER056C-A	RPL34A	366	0.165568	-1.52427	0.194572	-0.145064
YIL052C	RPL34B	366	0.142853	-1.73692	0.415135	0.203621
YGL070C	RPB9	366	0.109707	0.298651	0.0241865	-0.328875
YJL173C	RFA3	366	-0.0526533	-0.96967	0.252407	-0.365901
YLR408C	BLS1	366	-0.0583648	0.362495	-0.222969	0.0478548
YDR357C	CNL1	366	-0.0546132	-0.451858	-0.34685	-0.886858
YKL058W	TOA2	366	0.120468	-0.0794719	0.116282	-0.36407
YMR123W	PKR1	366	0.149962	-1.04711	0.219063	-0.265365
YJL184W	GON7	369	-0.010446	-0.167767	0.324631	-0.429992
YGL226W	MTC3	369	0.0119904	-0.100011	0.101554	-0.273124
YJR108W	ABM1	369	-0.344471	0.3832	-0.106094	-0.361738
YBR194W	AIM4	369	0.0342475	-0.310262	0.241739	-0.0382287
YDR493W	MZM1	369	0.0491944	-0.462017	0.245399	0.220063
YFR049W	YMR31	369	-0.00981489	-1.33997	0.0530797	0.131548
YLR037C	PAU23	372	-0.11726	0.189243	-0.146554	-0.0670426
YCR104W	PAU3	372	-0.451952	-0.108327	-0.783562	0.0243715
YLL025W	PAU17	372	0.0787846	0.0131936	-0.0465051	-0.0536188
YLR295C	ATP14	372	-0.105726	-0.787591	-0.125838	-0.135002
YFR036W	CDC26	372	0.139391	0.630713	-0.116015	-0.658341
YKL192C	ACP1	375	0.0589394	-1.1688	0.311101	-0.251197
YER092W	IES5	375	0.166621	-0.360835	0.0887577	-0.301302
YER009W	NTF2	375	0.158119	-2.07242	0.280788	-0.145537
YJR063W	RPA12	375	0.259908	0.0272915	0.0872921	-0.118804
YAL064W-B	YAL064W-B	378	-0.507643	0.0141191	0.309031	0.660643
YER038W-A	YER038W-A	378	-0.0900938	0.353249	-0.506191	-0.337221
YGL121C	GPG1	378	-0.278661	-1.79543	0.130591	0.0318847
YER071C	TDA2	378	0.0498229	-0.428713	-0.0487586	-0.302186
YEL026W	SNU13	378	0.278811	-1.47712	-0.00718801	-0.0125838
YCR083W	TRX3	381	-0.0122394	-0.978887	-0.132676	-0.31585
YOR122C	PFY1	381	0.0224437	-1.34384	0.273206	0.0430663
YMR195W	ICY1	381	-0.147037	-0.329122	-0.215047	-0.328598
YDR504C	SPG3	381	-0.0137984	0.448742	-0.938354	0.175211
YDR529C	QCR7	381	-0.32362	-1.685	-0.203839	-0.226093
YGL127C	SOH1	381	-0.154678	0.352063	-0.164959	-0.539831
YKL086W	SRX1	381	0.0750397	0.234219	-0.0347319	-0.159539
YCR082W	AHC2	384	-0.145556	-0.154603	0.260098	-0.0245918
YER084W	YER084W	384	-0.174014	0.0675716	-0.366374	-0.972982
YLR344W	RPL26A	384	0.15747	-0.697221	0.115103	-0.00285635
YGR034W	RPL26B	384	0.165582	-1.90019	0.466367	-0.0205718
YMR059W	SEN15	384	-0.0296979	0.201704	-0.162243	-0.366047
YBR016W	YBR016W	384	0.0181602	-0.64466	-0.626879	-0.882534
YNL149C	PGA2	387	-0.0525137	-0.450997	-0.171517	-0.264755
YHR162W	MPC2	387	-0.0502382	-1.43678	0.0591787	0.160592
YER057C	HMF1	387	0.144805	-2.57917	0.111135	-0.172795
YLR297W	YLR297W	387	-0.064509	0.550058	-1.13906	-0.508249
YOR183W	FYV12	387	-0.863447	0.408739	-0.49351	-0.958754
YER072W	VTC1	387	0.33562	-0.634347	0.67939	-0.108479
YNL153C	GIM3	387	-0.0156504	-0.0202124	0.0356407	-0.214095
YGL191W	COX13	387	-0.0482113	-1.67289	0.120895	-0.0358182
YIL148W	RPL40A	387	0.299613	-1.43274	0.406993	0.250551
YKR094C	RPL40B	387	0.260733	-1.36383	0.231145	0.0525045
YPR200C	ARR2	390	-0.0565678	0.655966	0.225159	-0.122671
YOR103C	OST2	390	-0.0045366	-0.783518	-0.0733887	-0.527311
YGL080W	MPC1	390	-0.0262332	-0.493348	0.12258	-0.15383
YJL190C	RPS22A	390	0.201124	-1.79137	0.264247	-0.122414
YNL143C	YNL143C	390	0.0908448	-0.316874	-0.833508	-1.13737
YHR059W	FYV4	390	0.0209979	-0.284021	-0.15003	-0.400499
YBL092W	RPL32	390	0.0676914	-1.99612	0.276976	0.0770559
YBL002W	HTB2	393	-0.1204	0.0249622	-0.222057	-0.179604
YDR224C	HTB1	393	-0.0525809	0.260242	-0.312983	-0.138738
YKL138C	MRPL31	393	0.104549	-0.12834	-0.191379	-0.348471
YKL003C	MRP17	393	0.211627	0.277647	0.0203779	-0.440755
YLR367W	RPS22B	393	0.0612336	-1.56419	-0.0734246	0.150485
YNL269W	BSC4	393	0.500519	0.767061	-0.925764	-0.558971
YHR132W-A	IGO2	393	0.145203	0.15764	0.100533	-0.26376
YJL077C	ICS3	393	-0.0368077	0.201427	0.495892	-0.0491616
YMR112C	MED11	393	-0.0544779	-0.263607	0.0571055	-0.3814
YBL003C	HTA2	396	0.278853	-0.636437	0.155548	-0.160079
YDR225W	HTA1	396	0.124322	0.102713	-0.067147	-0.335676
YLR385C	SWC7	396	0.239582	0.401123	-0.158991	-0.0294549
YLR110C	CCW12	399	0.0202463	-2.10873	0.0763434	-0.899046
YKR083C	DAD2	399	-0.0728666	0.0563799	-0.55307	-0.586804
YDR511W	SDH7	399	-8.74988e-05	0.0381295	0.264221	-0.339386
YJL151C	SNA3	399	-0.162195	-1.70906	0.216439	-0.389797
YPL192C	PRM3	399	0.0742508	-0.540243	0.488883	0.512751
YLR437C	DIF1	399	-0.0986291	-0.539462	0.0199386	-0.444767
YKR049C	FMP46	399	0.17588	-0.37728	0.534548	-0.0446348
YHR191C	CTF8	399	-0.00455694	-0.0496751	0.228216	-0.342153
YOL012C	HTZ1	402	0.041242	-0.368982	0.239301	-0.228622
YBL018C	POP8	402	0.138007	-0.157225	-0.131974	-0.12556
YDR519W	FPR2	405	0.165196	-0.988305	0.355623	-0.133164
YBR230C	OM14	405	-0.293401	-0.905055	-0.29138	0.318909
YER074W	RPS24A	405	0.139775	-1.73664	0.439958	0.0675074
YIL069C	RPS24B	405	0.174967	-0.425253	0.229025	0.160175
YNR046W	TRM112	405	0.188867	-0.0659389	0.387877	-0.216117
YDR482C	CWC21	405	-0.158914	-0.219851	-0.0318749	-0.387707
YCL012C	YCL012C	405	0.190022	0.386034	-0.233817	-0.0706218
YNL031C	HHT2	408	0.251044	-0.306676	-0.0670517	-0.241672
YBR010W	HHT1	408	0.0939756	0.301333	0.208463	-0.0847583
YPL250C	ICY2	408	0.0308624	-0.261714	0.116588	-0.234025
YML024W	RPS17A	408	0.0783401	-2.14691	0.351425	0.0100249
YDR447C	RPS17B	408	0.198864	-1.35863	0.306661	0.0925075
YCR028C-A	RIM1	408	-0.00702753	-2.49659	0.0659344	-0.0623797
YKL167C	MRP49	411	0.0550052	-0.426812	-0.287766	-0.398547
YGR230W	BNS1	411	0.0383752	-0.839701	0.136974	-0.0609767
YBL087C	RPL23A	411	0.173627	-1.30135	0.456411	0.209618
YER117W	RPL23B	411	0.136849	-1.34951	0.521088	0.0742127
YHR010W	RPL27A	411	0.215098	-1.83206	0.587992	0.28752
YDR471W	RPL27B	411	0.248219	-0.943454	0.424332	0.222596
YDR156W	RPA14	411	0.0280529	0.390461	0.205269	-0.301836
YGL054C	ERV14	414	0.0986903	-1.54096	-0.1576	-0.264383
YKL170W	MRPL38	414	-0.0474087	0.191925	0.145495	-0.162511
YER050C	RSM18	414	0.0975013	-0.392565	-0.223753	-0.278766
YIL040W	APQ12	414	0.0928421	0.323227	-0.259335	-0.300421
YCR031C	RPS14A	414	0.194741	-1.9325	0.486143	0.178864
YBL049W	MOH1	414	0.215473	-0.613968	-0.333126	-0.352919
YER093C-A	AIM11	414	0.0797219	0.347519	-0.0611197	-0.0804659
YBR269C	SDH8	414	-0.0761866	-0.377753	0.166238	-0.266525
YKL006W	RPL14A	414	0.250766	-1.68261	0.54675	0.123006
YHL001W	RPL14B	414	0.0926694	-0.774658	0.449986	0.252558
YGL087C	MMS2	414	0.183263	-0.653011	0.491538	0.165347
YMR292W	GOT1	417	0.162662	0.0884593	-0.173875	-0.275919
YNR022C	MRPL50	417	-0.0154074	-0.274418	0.142527	-0.471502
YJL191W	RPS14B	417	0.26582	-0.221485	0.399938	0.328699
YEL033W	MTC7	417	-0.0897057	-0.856752	-0.0493664	-0.0180254
YOR285W	RDL1	417	-0.131176	-1.45597	0.470304	-0.115468
YJR044C	VPS55	420	-0.00701912	-0.508914	-0.129575	-0.244629
YBR188C	NTC20	420	0.13645	-0.529197	-0.104696	-0.392907
YPR100W	MRPL51	420	-0.0590328	-0.214912	-0.0206991	0.0136209
YGL108C	YGL108C	420	-0.068531	-0.00470827	-0.256633	-0.575911
YDL123W	SNA4	420	-0.194643	0.269427	-0.295777	-0.0804979
YDR437W	GPI19	420	-0.262125	0.621058	-0.340464	-0.21785
YBR167C	POP7	420	0.124612	-0.361815	0.0771637	-0.185587
YDR308C	SRB7	420	0.0947587	-0.0861053	-0.0867543	-0.29218
YPR063C	YPR063C	423	0.0601195	-0.771298	0.193289	0.0172106
YIL027C	EMC5	423	0.11406	0.0036903	-0.0209999	-0.0328777
YPR153W	YPR153W	423	-0.212646	0.368999	-0.245728	-0.0197903
YJR067C	YAE1	423	0.00398864	0.383787	0.0495306	-0.257622
YLR245C	CDD1	426	0.0030091	0.344438	-0.0951503	-0.495509
YOL040C	RPS15	426	0.276924	-1.39185	0.415829	-0.0687285
YBR210W	ERV15	426	0.0218937	-0.207241	0.0914568	-0.249102
YNL113W	RPC19	426	0.0817505	-0.0871896	-0.0383311	-0.290846
YER159C	BUR6	426	-0.142109	-0.762993	-0.720364	-0.737786
YBR258C	SHG1	426	0.0440085	0.118338	-0.21172	-0.292668
YPR082C	DIB1	429	-0.0370447	-0.065506	0.0119584	-0.381786
YDR513W	GRX2	429	-0.120906	-1.9627	0.0792544	-0.163058
YPR017C	DSS4	429	0.082664	-0.197288	-0.0350688	-0.596078
YDR100W	TVP15	429	-0.134763	-0.840237	-0.304837	-0.39063
YER046W	SPO73	429	0.135835	-0.211304	0.0409443	0.00407897
YOR369C	RPS12	429	0.231567	-1.82828	0.540679	-0.0338974
YMR143W	RPS16A	429	0.160681	-1.09241	0.0548102	0.114482
YDL083C	RPS16B	429	0.237335	-1.30043	0.252357	0.0516783
YOL165C	AAD15	429	0.424817	-0.0460096	-0.114598	0.0726206
YNL081C	SWS2	429	-0.049431	0.209141	-0.0831668	-0.381169
YOL127W	RPL25	429	0.265089	-2.10719	0.497335	0.218657
YIL004C	BET1	429	0.0150634	0.170999	-0.137718	-0.0955671
YLL050C	COF1	432	0.0748001	-2.1911	0.0621318	0.243207
YCL056C	PEX34	432	-0.0324826	0.175598	-0.258048	-0.473879
YIR015W	RPR2	432	-0.278179	0.277052	-0.218992	0.062086
YBL021C	HAP3	432	-0.0218659	0.257699	0.127808	-0.352712
YIL051C	MMF1	435	0.0890334	-1.94773	0.146642	-0.0549009
YOL121C	RPS19A	435	0.0232677	-1.53005	0.294773	0.141012
YNL302C	RPS19B	435	0.0557526	-1.8225	0.388644	0.164787
YBL025W	RRN10	435	0.120932	0.234608	-0.0498455	-0.155658
YMR074C	YMR074C	435	0.0221028	-1.55448	0.432003	-0.294431
YER035W	EDC2	435	-0.284659	-0.178289	-0.143985	-0.184583
YKL160W	ELF1	435	-0.167524	-0.153509	0.126191	-0.442347
YNL328C	MDJ2	438	-0.169428	0.696411	-0.223772	-0.85533
YGR074W	SMD1	438	0.350837	-0.0720514	0.268468	-0.176485
YGR243W	MPC3	438	-0.323037	-0.471794	-0.382037	0.0986806
YCR071C	IMG2	438	0.129936	0.300849	-0.0840789	-0.501339
YBR282W	MRPL27	438	-0.0879033	-0.0838001	0.0322543	-0.176299
YPL225W	YPL225W	438	-0.0180632	-0.950346	-0.115752	0.0346034
YNR004W	SWM2	438	0.265153	0.438129	-0.171142	-0.312991
YGR118W	RPS23A	438	0.165421	-1.19603	0.300189	-0.0380524
YPR132W	RPS23B	438	0.287661	-1.13632	0.378579	0.00391842
YOR224C	RPB8	438	0.181358	-0.608396	0.485834	-0.181433
YDL092W	SRP14	438	0.200245	-0.284371	0.249888	-0.217665
YBR109C	CMD1	441	0.193684	-1.40179	0.245879	-0.0552633
YBR252W	DUT1	441	0.0755025	-1.00152	0.314533	-0.351427
YDR462W	MRPL28	441	0.0679801	-0.140511	0.215808	-0.23411
YDR450W	RPS18A	441	0.15272	-1.50634	0.311527	0.0483286
YML026C	RPS18B	441	0.168339	-1.3007	0.298391	0.0829976
YJR058C	APS2	441	0.114338	-0.0843778	0.0660273	-0.492753
YFR033C	QCR6	441	-0.272419	-0.698702	-0.268721	0.0183226
YDR397C	NCB2	441	0.136623	0.0144307	-0.0977317	0.0108059
YBR173C	UMP1	444	-0.038921	-0.440564	-0.162347	-0.430714
YPL144W	POC4	444	0.205339	-0.0183939	0.411246	-0.197851
YIR005W	IST3	444	-0.0574015	0.393164	-0.286013	-0.237083
YER044C	ERG28	444	-0.0431644	-1.64069	-0.238784	-0.169251
YER150W	SPI1	444	-0.353394	-1.46718	-1.21217	-1.60996
YGR203W	YCH1	444	0.0947005	-0.604654	0.341099	-0.435683
YMR148W	OSW5	444	-0.0843988	-0.066386	-0.431728	-0.122509
YHR136C	SPL2	444	0.0685188	0.517707	0.0395245	-0.688608
YHR051W	COX6	444	-0.14313	-1.56829	0.163145	0.0686406
YGL106W	MLC1	447	0.08028	-0.559876	0.275283	-0.193719
YDR252W	BTT1	447	0.117904	0.0157137	-0.131772	-0.201009
YDR063W	AIM7	447	0.179975	-0.647624	0.131173	-0.0120727
YOR286W	RDL2	447	0.113186	-1.04718	0.092768	-0.213444
YJL104W	PAM16	447	-0.155288	-0.664855	-0.251185	-0.386129
YNR010W	CSE2	447	0.149739	0.507127	-0.165554	-0.179003
YBR082C	UBC4	447	-0.0472816	-1.68906	-0.305741	-0.0161986
YDR059C	UBC5	447	0.00205241	-0.00208973	-0.0236881	0.0459815
YLL052C	AQY2	447	0.11407	0.93353	0.00319744	-0.0393205
YOR052C	TMC1	450	0.0257969	0.117607	-0.262462	-0.0541826
YDL110C	TMA17	450	-0.199872	-0.284718	-0.127736	-0.0905881
YMR298W	LIP1	450	0.226666	-0.869744	0.123661	-0.117445
YHL006C	SHU1	450	0.21617	-0.0753663	0.0811171	-0.202987
YMR159C	ATG16	450	-0.0369254	0.0229375	-0.451895	-0.166366
YBR135W	CKS1	450	-0.188125	-0.158473	0.110909	-0.0847031
YPL059W	GRX5	450	-0.0504459	-1.65286	0.351603	-0.182659
YHL042W	YHL042W	450	0.0634636	0.361397	0.154637	-0.0392443
YGL103W	RPL28	450	0.19359	-1.4135	0.440678	-0.00377709
YLR218C	COA4	450	-0.257909	-0.335062	0.0175888	-0.338996
YDL219W	DTD1	453	0.158135	-1.11286	-0.0135838	-0.171365
YLR068W	FYV7	453	-0.166448	0.165298	-0.810103	-0.697045
YDR064W	RPS13	453	0.244931	-1.40363	0.332717	0.146525
YHR116W	COX23	453	-0.106183	-0.502401	-0.167908	-0.558057
YOL108C	INO4	453	-0.204976	0.28557	-0.376191	-0.320591
YOR298C-A	MBF1	453	0.174111	-1.03511	0.0454937	-0.191954
YIL111W	COX5B	453	-0.0602721	-1.18995	-0.293574	0.305267
YNL131W	TOM22	456	0.0937467	-1.51919	0.123835	-0.0396938
YEL048C	TCA17	456	0.0770319	0.369467	0.136934	-0.094825
YLR167W	RPS31	456	0.116479	-1.69035	0.556418	-0.179706
YPL170W	DAP1	456	-0.380654	0.0783868	-0.000407365	-0.218215
YCL058C	FYV5	456	0.284994	-0.138364	-0.057329	0.136529
YLL053C	YLL053C	456	0.241191	1.05196	0.0943834	0.0233051
YLR315W	NKP2	459	-0.0575392	0.173531	-0.215286	-0.434451
YDR092W	UBC13	459	0.166803	-0.95953	0.164046	0.181265
YNL281W	HCH1	459	0.034756	-0.998679	0.227607	-0.0820967
YER030W	CHZ1	459	-0.0619234	-1.08332	-0.0037607	-0.347461
YOR382W	FIT2	459	-0.270497	-2.00551	-0.41603	-0.557434
YNR036C	MRPS12	459	0.169022	-0.422842	0.512621	-0.267757
YKL067W	YNK1	459	-0.0049543	-1.48108	0.156567	-0.168493
YNL052W	COX5A	459	0.0307413	-0.145837	0.40405	0.0220513
YMR260C	TIF11	459	0.122887	-1.16362	0.135027	-0.248016
YNL255C	GIS2	459	0.428809	-0.303046	0.0784332	0.0237831
YJR104C	SOD1	462	0.174132	-1.79011	0.482919	0.0792155
YER014C-A	BUD25	462	0.437691	1.67556	-0.825848	-0.515638
YMR181C	YMR181C	462	-0.152194	0.127328	-0.978537	-0.363508
YIL062C	ARC15	462	0.00421177	-0.894255	0.0613539	-0.352666
YIL098C	FMC1	465	-0.116609	-0.225106	-0.257184	-0.60477
YMR158W	MRPS8	465	-0.0132242	0.101839	-0.278456	-0.41924
YIL065C	FIS1	465	0.106711	-0.410241	0.343079	-0.0673932
YKR074W	AIM29	465	0.215364	-0.802287	0.182752	-0.344409
YFR003C	YPI1	465	-0.0915629	-0.204605	0.0640418	-0.372492
YGL031C	RPL24A	465	0.202147	-1.48423	0.343859	0.0523762
YGR148C	RPL24B	465	0.210335	-1.60892	0.0323583	-0.0434138
YGL187C	COX4	465	-0.105766	-1.01521	-0.219945	0.518057
YMR002W	MIX17	468	-0.0818913	-1.2444	-0.116891	-0.355556
YOR226C	ISU2	468	0.0352233	-0.130853	0.154492	-0.282436
YDR025W	RPS11A	468	0.145863	-1.01634	0.0446105	-0.134097
YBR048W	RPS11B	468	0.117567	-1.55068	-0.0235099	-0.176608
YDL208W	NHP2	468	0.245404	-0.456248	-0.0464523	-0.21645
YPR187W	RPO26	468	0.012717	-0.0953619	-0.147096	-0.361496
YLR170C	APS1	468	-0.0780322	0.0911006	0.157976	0.105601
YLR421C	RPN13	468	-0.0440134	-0.305691	-0.175285	-0.17053
YPR193C	HPA2	468	-0.180611	0.479036	-0.0849002	-0.398136
YOR339C	UBC11	468	0.541381	1.34141	-0.117449	0.341057
YGR275W	RTT102	471	0.0212562	-0.863726	-0.0244475	-0.275502
YCR063W	BUD31	471	-0.221416	0.612737	-0.154221	-0.426466
YGR076C	MRPL25	471	-0.133651	0.107352	-0.173331	-0.363033
YOR044W	IRC23	471	-0.00496438	0.069603	-0.302243	-0.102519
YIL087C	AIM19	471	0.0164058	-1.08032	0.00890366	-0.350563
YMR236W	TAF9	471	0.156042	-0.288982	0.171279	-0.32093
YPL037C	EGD1	471	0.15795	-2.32618	0.208704	-0.0167879
YPR168W	NUT2	471	-0.323901	0.564745	-0.113446	0.178165
YJR047C	ANB1	471	0.161944	-0.710061	-0.214505	-0.551416
YEL034W	HYP2	471	0.0969365	-0.840333	0.428205	0.12543
YPR062W	FCY1	474	-0.106151	-0.926042	0.0649595	-0.389385
YJL143W	TIM17	474	0.108299	-0.339754	0.401483	-0.232982
YNL185C	MRPL19	474	0.0635769	-0.0350017	0.0492536	-0.254091
YGR030C	POP6	474	0.249421	0.755587	0.108255	0.0552127
YDL064W	UBC9	474	-0.0130221	-0.376428	-0.197588	-0.368711
YDL125C	HNT1	477	0.04965	-0.801149	0.16063	-0.0273648
YML077W	BET5	477	0.112671	0.0611295	0.0184404	-0.335548
YML030W	RCF1	477	-0.091283	-0.198602	0.011176	-0.230167
YFL017C	GNA1	477	-0.082192	-0.396167	0.0727529	-0.285086
YHR126C	ANS1	477	1.43965	0.522039	1.55629	-0.557567
YIL016W	SNL1	477	0.162217	-0.139233	0.264771	-0.270943
YDL004W	ATP16	480	0.0123049	-1.24665	0.197779	-0.110668
YMR040W	YET2	480	-0.190636	0.20387	-0.238523	-0.0339815
YLR010C	TEN1	480	0.285434	0.287536	-0.0936389	-0.00326068
YEL027W	VMA3	480	0.206537	-1.18636	0.400771	-0.155177
YOR257W	CDC31	483	-0.226812	-0.0256751	-0.213287	-0.225454
YLR042C	YLR042C	483	-0.188068	-0.243468	-0.351719	-0.596067
YIL138C	TPM2	483	-0.0202886	-0.553792	0.0499012	0.0247274
YJL096W	MRPL49	483	0.223081	-0.166878	0.104973	-0.354276
YOR276W	CAF20	483	0.247008	-0.273728	0.317907	-0.120746
YER067W	RGI1	483	-0.262309	-0.875816	-0.0894735	-0.039312
YPR073C	LTP1	483	0.0419674	-1.2595	-0.0555544	-0.25873
YBR191W	RPL21A	483	0.255279	-1.74716	0.506723	0.0242601
YPL079W	RPL21B	483	0.104564	-1.76945	0.388836	0.021271
YJL011C	RPC17	483	0.0887516	0.279107	0.00224212	-0.294021
YBR077C	SLM4	486	0.208168	0.0145591	0.233772	-0.262062
YDR155C	CPR1	486	-0.198923	-2.46154	0.31157	-0.280049
YDR014W-A	HED1	486	0.214248	-0.106829	-0.346633	-0.752365
YBR120C	CBP6	486	-0.137407	0.295106	-0.387621	-0.416542
YBR244W	GPX2	486	0.0583652	-0.340482	-0.164246	0.0214749
YPR098C	YPR098C	486	0.0378734	-0.311661	-0.0564102	0.270706
YOL071W	SDH5	486	-0.081773	-0.154984	-0.179193	-0.553783
YOR357C	SNX3	486	-0.0428468	-0.503088	0.167279	-0.116173
YDR179C	CSN9	486	-0.0431426	0.41861	-0.358076	-0.2595
YOR150W	MRPL23	489	0.275964	0.366845	0.1354	-0.227304
YGR031C-A	NAG1	489	1.89016	1.19145	-0.573452	0.559179
YPR188C	MLC2	489	-0.00214042	-0.636084	0.449054	0.116519
YIR037W	HYR1	489	-0.0462724	-1.57793	0.331282	0.0332908
YKR020W	VPS51	492	0.120086	-0.240673	-0.250958	-0.374132
YJR055W	HIT1	492	0.145551	0.559352	-0.281965	-0.314025
YIL057C	RGI2	492	0.314278	1.1224	-1.23159	-1.0905
YML094W	GIM5	492	0.0397626	-0.665444	-0.0506561	-0.187862
YPL234C	VMA11	492	0.0806512	-0.565498	-0.00779453	-0.429504
YDL008W	APC11	495	0.118406	-0.232426	0.451709	-0.278032
YPL135W	ISU1	495	-0.15609	0.170478	-0.259732	-0.293676
YDR201W	SPC19	495	-0.0183105	-0.201875	-0.0938045	-0.579331
YPL187W	MF(ALPHA)1	495	0.306709	1.0125	-0.118985	-0.185889
YGL259W	YPS5	495	-0.624806	0.653127	-0.168853	-0.203676
YEL054C	RPL12A	495	0.23713	-0.961556	0.288721	0.0112819
YDR418W	RPL12B	495	0.218961	-1.31114	0.358885	0.0169695
YMR022W	UBC7	495	0.025866	0.347405	0.338738	-0.228264
YLR074C	BUD20	498	0.131572	0.438323	-0.175597	-0.255861
YEL044W	IES6	498	-0.0435268	-0.181656	0.0275065	-0.407176
YEL035C	UTR5	498	0.701807	1.09104	0.332476	-0.773246
YIR022W	SEC11	501	0.254871	-0.208155	0.331668	-0.118138
YLL042C	ATG10	501	0.147741	0.39688	0.060515	-0.5277
YMR071C	TVP18	501	0.0735159	0.0693453	0.060292	-0.267202
YDL235C	YPD1	501	-0.178431	0.147016	-0.0499068	0.0584247
YKL026C	GPX1	501	-0.546379	0.0504049	-0.208484	0.16089
YKL056C	TMA19	501	0.0956289	-1.17756	0.343887	-0.106149
YJL065C	DLS1	501	0.215798	-0.280525	0.277958	-0.200587
YKL122C	SRP21	501	0.0847362	-0.183654	-0.671307	-0.462734
YML098W	TAF13	501	-0.0905215	0.0794547	-0.045967	-0.360435
YPL108W	YPL108W	504	0.0692873	0.449011	0.240228	-0.202365
YPL223C	GRE1	504	-0.0577557	-0.405396	-0.203314	-0.634161
YCL033C	MXR2	504	-0.0243589	-1.28206	0.588716	-0.0334512
YNL157W	IGO1	504	0.111391	0.0954504	-0.115794	-0.168581
YLR164W	SHH4	504	0.0520337	0.468204	-0.100626	-0.642312
YLR008C	PAM18	504	0.0544013	-0.401817	0.00230581	-0.135312
YOL143C	RIB4	507	0.0925849	-2.44494	0.392382	-0.491119
YCR046C	IMG1	507	0.0874287	-0.33763	0.300876	-0.320678
YFR026C	ULI1	507	0.105598	0.463522	-0.103113	-0.107642
YDR073W	SNF11	507	-0.0740633	0.226372	-0.240286	-0.478402
YFR011C	MIC19	510	0.0419617	-0.0740905	-0.047028	-0.287832
YAL044C	GCV3	510	0.264327	-1.33917	0.45863	-0.10263
YGR174C	CBP4	510	-0.461966	-0.286549	0.127774	-0.0277377
YJR017C	ESS1	510	0.0868219	-1.33768	0.404222	-0.335739
YDR260C	SWM1	510	0.0164535	0.124326	-0.105489	-0.194665
YOL159C	YOL159C	513	0.232116	-0.4874	-0.0204443	-0.327151
YDR404C	RPB7	513	-0.0332708	-0.467542	-0.0559794	-0.268693
YKL013C	ARC19	513	0.0640649	-0.565574	0.179129	0.0327324
YPL252C	YAH1	516	0.115918	0.251255	0.175855	-0.432747
YJL124C	LSM1	516	0.0410294	-1.18289	-0.131496	-0.195337
YJR097W	JJJ3	516	-0.0794065	0.33727	-0.0841905	-0.150544
YGL058W	RAD6	516	-0.0198906	0.0690876	0.0467878	0.0258371
YMR242C	RPL20A	516	0.162383	-1.09955	0.264805	0.0819271
YOR312C	RPL20B	516	0.157023	-1.31374	0.228003	0.210076
YHR152W	SPO12	519	-0.0482137	-0.616119	-0.164097	-0.241942
YPL148C	PPT2	519	-0.0712923	0.253496	0.0709543	-0.416959
YPR149W	NCE102	519	-0.0187687	-0.938937	-0.443466	-0.438927
YNL133C	FYV6	519	-0.107917	0.140533	-0.502869	-0.507547
YDL046W	NPC2	519	0.0747269	-0.468659	0.179115	-0.125652
YAL033W	POP5	519	0.150713	-0.073227	0.27103	-0.359229
YHR193C	EGD2	522	0.221799	-1.35468	0.392858	0.0104911
YDL120W	YFH1	522	-0.369807	-0.408678	0.256525	-0.0858884
YNL310C	ZIM17	522	0.0455844	0.011195	0.137116	-0.484863
YGL010W	MPO1	522	-0.102549	0.167213	0.0771582	-0.232787
YGR131W	FHN1	522	0.276018	0.499116	0.142669	-0.593046
YPR102C	RPL11A	522	0.0810467	-1.19337	0.275212	-0.0433734
YGR085C	RPL11B	522	0.0910135	-0.468337	0.231875	0.0743309
YKL016C	ATP7	522	0.234648	-0.324961	0.401361	0.204518
YBR254C	TRS20	525	0.288417	0.013558	-0.0539315	-0.351209
YPR101W	SNT309	525	0.17405	0.281465	-0.192924	-0.0905007
YDR163W	CWC15	525	-0.190986	-0.151719	-0.763553	-0.68042
YLR193C	UPS1	525	-0.121986	-0.277584	0.277422	-0.267369
YGL222C	EDC1	525	-0.124996	0.167329	-0.795758	-0.614464
YJL122W	ALB1	525	0.0705395	0.435714	0.162802	-0.184365
YDR469W	SDC1	525	4.80757e-05	-0.0603721	-0.205137	-0.638922
YKL190W	CNB1	528	-0.0905097	-0.555723	-0.285213	-0.116962
YPR051W	MAK3	528	0.0771096	-0.143812	0.270761	0.0410177
YBL091C-A	SCS22	528	-0.0458442	-0.350132	0.0363168	-0.233903
YNL044W	YIP3	528	-0.0197755	-0.0889373	-0.165979	-0.0624427
YML073C	RPL6A	528	0.242477	-0.978547	0.464493	-0.0600839
YLR448W	RPL6B	528	0.127259	-0.870289	0.159848	0.0692099
YOR253W	NAT5	528	-0.0225025	-1.9691	-0.187294	-0.378061
YLR109W	AHP1	528	-0.113212	-1.59595	0.113802	-0.178028
YJR025C	BNA1	531	0.113441	-1.47765	0.159381	-0.200987
YMR035W	IMP2	531	0.155585	-0.193631	0.195959	-0.353191
YBR122C	MRPL36	531	0.118051	-0.0807933	0.0398057	-0.264426
YBL090W	MRP21	531	0.185467	0.0696762	0.0640974	-0.117517
YBR022W	POA1	531	-0.0728158	0.244401	0.143025	-0.240559
YML011C	RAD33	531	0.145891	0.138406	0.243883	-0.000355807
YOL067C	RTG1	531	-0.303454	0.486162	-0.155921	-0.23027
YMR042W	ARG80	531	0.110885	0.32108	-0.0595609	-0.346195
YPL038W	MET31	531	-0.0149288	0.197953	-0.129168	-0.592066
YER134C	YER134C	534	0.248242	-0.186067	0.204145	-0.157084
YOR252W	TMA16	534	0.130441	0.834605	-0.282961	-0.299908
YML055W	SPC2	534	0.0968189	0.41962	0.0888049	-0.342515
YLR370C	ARC18	534	0.116035	-0.860954	-0.056544	-0.291845
YMR009W	ADI1	537	0.0113645	-0.858931	-0.27289	-0.350848
YLR021W	IRC25	537	0.158172	0.0942291	0.205623	-0.350966
YLL049W	LDB18	537	0.0565788	0.0301692	0.237142	-0.251027
YEL066W	HPA3	537	0.0296829	-1.22379	0.259484	-0.244807
YDR185C	UPS3	537	0.0552171	0.507487	0.0398082	0.00991724
YDR540C	IRC4	537	-0.138927	-0.159815	-0.463308	-0.372898
YBR137W	YBR137W	537	-0.00898237	-0.558584	0.256548	-0.104886
YAR023C	YAR023C	537	0.0391952	0.750331	0.00604501	-0.324028
YNL245C	CWC25	537	-0.0798797	0.265676	-0.041261	-0.240952
YBL006C	LDB7	540	0.0654274	-0.071991	0.036349	-0.628132
YKL069W	YKL069W	540	0.119854	-1.25007	0.274413	-0.240369
YAL055W	PEX22	540	-0.165781	-0.375299	-0.197148	-0.350179
YPR028W	YOP1	540	-0.0116346	-1.37012	-0.201304	-0.0888913
YDL137W	ARF2	543	-0.107281	-1.2064	0.0399845	0.120844
YDL192W	ARF1	543	0.161342	-0.890086	0.314123	-0.0649572
YPR046W	MCM16	543	0.146627	0.843722	-0.0703713	-0.339347
YML036W	CGI121	543	0.11302	-0.0336619	-0.0869139	-0.295439
YIL009C-A	EST3	543	0.219972	0.106674	0.117656	-0.422934
YDR178W	SDH4	543	-0.322583	-0.276104	0.111142	0.0243851
YPL211W	NIP7	543	0.316736	0.208978	0.189194	-0.138858
YDR441C	APT2	543	0.0828894	0.240921	-0.128313	-0.112098
YLR065C	ENV10	543	-0.0240335	-0.449502	-0.195904	-0.448459
YBR062C	YBR062C	543	-0.147099	-0.117277	-0.252395	-0.251441
YGL242C	YGL242C	543	-0.0841135	-0.452885	0.177755	0.110736
YHR060W	VMA22	543	0.0993573	-0.72123	-0.215111	-0.279206
YPL099C	INA17	546	0.123903	-0.104136	0.145166	-0.186667
YML078W	CPR3	546	0.0354964	-1.83259	0.244748	-0.311829
YHR157W	REC104	546	-0.102464	0.271541	-0.817973	-0.497729
YER007C-A	TMA20	546	0.19133	-1.06691	0.0534324	-0.0118515
YHR148W	IMP3	549	0.107276	0.229677	-0.279065	-0.211949
YGR082W	TOM20	549	0.125351	-0.274916	0.125847	-0.0197626
YOR094W	ARF3	549	-0.0703182	-0.359592	-0.27982	-0.169045
YMR072W	ABF2	549	0.0653372	-0.681675	-0.0111509	-0.000389045
YCR003W	MRPL32	549	-0.0447214	0.350419	-0.156447	-0.241475
YGR133W	PEX4	549	0.332794	0.07533	0.358833	-0.186513
YBR164C	ARL1	549	0.18786	-0.579376	0.115026	-0.111626
YGR102C	GTF1	549	0.0986489	0.483714	-0.0854967	-0.236361
YKR007W	MEH1	552	0.0418393	0.0169834	-0.049604	-0.383595
YER042W	MXR1	552	-0.13942	0.176295	0.0290909	-0.0667997
YKL186C	MTR2	552	-0.0581726	0.36217	-0.372458	-0.226186
YHR081W	LRP1	552	0.212777	0.449693	-0.0753622	-0.149589
YKL180W	RPL17A	552	0.168133	-1.13842	0.188084	-0.0269824
YJL177W	RPL17B	552	0.223439	-1.48244	0.2297	-0.0382553
YGL018C	JAC1	552	0.169781	0.117322	-0.0205895	-0.265878
YLR066W	SPC3	552	0.118967	-1.22819	-0.0560744	-0.294207
YOL129W	VPS68	552	0.0300709	-0.663246	0.0760984	-0.175903
YOR148C	SPP2	555	-0.102182	0.184028	-0.414825	-0.471772
YHR100C	GEP4	555	0.0604422	-0.551573	0.10269	-0.281712
YDL053C	PBP4	555	-0.137842	-0.631242	-0.320204	-0.010229
YER034W	YER034W	555	0.126388	0.116861	-0.0175451	-0.208298
YOR215C	AIM41	555	-0.00151777	-0.841621	-0.273905	-0.138283
YPR067W	ISA2	555	-0.029887	0.168779	-0.0969303	-0.307895
YNR024W	MPP6	558	-0.0820426	0.316775	-0.353642	-0.366872
YBR217W	ATG12	558	-0.12701	0.154984	0.0391681	-0.0752279
YML022W	APT1	561	0.138432	-0.0324988	0.0731449	-0.0240732
YIR017C	MET28	561	-0.018049	0.0635234	-0.242329	-0.540679
YDR454C	GUK1	561	0.122434	-1.23841	0.201063	-0.294673
YER112W	LSM4	561	-0.17434	-0.564089	-0.763137	-0.791119
YGR049W	SCM4	561	-0.312659	-0.0292008	-0.181876	-0.137054
YDR512C	EMI1	561	-0.221343	-0.482658	-0.162163	-0.673514
YHR121W	LSM12	561	0.15552	-0.423658	0.0167944	-0.282196
YOL120C	RPL18A	561	0.188156	-1.60888	0.402705	-0.0323763
YNL301C	RPL18B	561	0.0441091	-0.67436	0.0848501	0.337043
YMR255W	GFD1	564	-0.0525419	-0.0804175	-0.474656	-0.547814
YDL200C	MGT1	564	-0.0599039	-0.179574	-0.108437	-0.266254
YLR306W	UBC12	564	0.204037	0.440362	-0.217739	-0.143918
YOR163W	DDP1	564	-0.163194	-1.03965	0.174148	-0.0970628
YLR445W	GMC2	564	-1.51889	-1.33764	0.187683	-0.475547
YCL001W	RER1	564	-0.0158559	-0.267903	-0.214627	-0.371029
YBR106W	PHO88	564	0.0785459	-0.635398	0.36022	-0.0398831
YOR179C	SYC1	564	0.0688901	0.156419	0.0453139	-0.239575
YLR254C	NDL1	567	-0.156871	0.561066	-0.212075	-0.343166
YHR175W	CTR2	567	0.0502845	-0.053687	0.0655989	-0.178437
YNL140C	YNL140C	567	0.0925669	-0.00801629	-0.124005	0.574051
YDR339C	FCF1	567	0.215973	0.093851	0.0262675	-0.147503
YPL010W	RET3	567	0.0546719	-0.82737	0.168881	-0.253982
YBR084C-A	RPL19A	567	0.183059	-1.00772	0.374723	0.109283
YBL027W	RPL19B	567	0.221079	-1.27592	0.445516	0.122313
YMR150C	IMP1	570	0.232119	-0.0867584	0.235773	-0.197864
YGR029W	ERV1	570	0.0906552	-0.430543	0.291055	-0.0515927
YGL231C	EMC4	570	0.042013	-0.309222	-0.366758	-0.45451
YDR373W	FRQ1	570	0.0700582	-0.199035	0.21389	-0.103321
YCR086W	CSM1	570	0.159461	0.370764	0.30875	-0.156558
YHR189W	PTH1	570	-0.243657	0.497037	0.328969	0.107895
YOR096W	RPS7A	570	0.0603841	-1.05099	0.0619787	0.27172
YNL096C	RPS7B	570	0.281659	-0.665174	-0.0435865	-0.156283
YPL218W	SAR1	573	0.146223	-0.923358	0.2861	-0.1398
YDL165W	CDC36	573	0.300403	-0.131068	0.366858	-0.00640798
YLR011W	LOT6	573	0.109099	0.0914863	0.278079	-0.200993
YMR138W	CIN4	573	-0.0269338	0.0620668	0.129468	-0.289773
YDR071C	PAA1	573	0.136535	-0.807892	-0.00858339	-0.00412156
YER115C	SPR6	573	0.0272723	0.382866	-0.211634	-0.0265765
YGL147C	RPL9A	573	0.189371	-0.492287	0.357327	-0.0780784
YNL067W	RPL9B	573	0.187429	0.431962	-0.0179993	0.085568
YLR229C	CDC42	573	0.0406842	-0.619431	0.387865	0.0371165
YDR253C	MET32	573	-0.144473	0.0375901	-0.253195	-0.198008
YOR297C	TIM18	576	0.20865	0.134823	-0.207925	-0.322656
YNL090W	RHO2	576	0.0110077	-0.615293	0.390298	-0.0606829
YKR068C	BET3	579	0.16692	0.0545264	-0.000501636	-0.292239
YLR292C	SEC72	579	0.0391363	-0.55921	0.0784955	-0.00137423
YCL026C-B	HBN1	579	0.0738677	-0.87194	0.207274	-0.234539
YDR248C	YDR248C	579	-0.0389531	-0.955324	0.00802093	-0.240279
YCL026C-A	FRM2	579	0.353876	-0.0144638	0.613185	0.61722
YDL098C	SNU23	582	0.166563	0.246054	-0.203828	-0.404285
YDR328C	SKP1	582	0.113002	-1.33728	0.502309	0.0329079
YGL068W	MNP1	582	0.128596	-0.733487	-0.00249609	-0.176816
YOL146W	PSF3	582	0.166383	0.123595	0.281459	-0.103122
YPR131C	NAT3	585	0.296375	0.0685576	0.179426	-0.151507
YFR017C	IGD1	585	-0.323296	-0.943847	-0.452925	-0.708045
YKR085C	MRPL20	585	0.191249	-0.258097	0.179045	-0.503284
YJL024C	APS3	585	0.214352	-0.0884234	-0.0354723	-0.269126
YNL282W	POP3	585	0.00285032	0.740853	-0.0467964	-0.238253
YIR032C	DAL3	585	0.0765172	-1.60095	0.367551	-0.381611
YDR022C	ATG31	588	0.192856	-0.539027	0.184074	-0.141471
YJL030W	MAD2	588	0.0454614	0.00548949	-0.0401264	-0.505055
YER029C	SMB1	588	-0.0551971	0.00677254	-0.195984	-0.469937
YPR037C	ERV2	588	-0.0656966	-0.611214	0.089387	-0.210568
YBL107C	MIX23	588	-0.114294	0.00142421	-0.31957	-0.334025
YBR189W	RPS9B	588	0.190775	-2.16664	0.256469	-0.0379432
YDR066C	RTR2	588	0.104819	0.0146276	-0.0243258	-0.0118374
YJL218W	YJL218W	588	0.288823	-1.49334	0.0655609	-0.235467
YMR118C	SHH3	588	0.51662	1.20311	-0.894038	-0.301053
YGR251W	NOP19	588	0.17355	0.765645	-0.359104	-0.387835
YDR453C	TSA2	588	-0.245492	-1.21927	0.0773469	-0.0968112
YDR121W	DPB4	588	0.0796101	-0.385178	0.0669385	-0.15054
YML028W	TSA1	588	-0.0811388	-1.48772	0.324718	-0.0152886
YKR065C	PAM17	591	0.129431	-1.03606	-0.00179794	-0.283926
YDL166C	FAP7	591	0.235486	0.0113888	0.460565	0.0465883
YGL247W	BRR6	591	0.118322	0.474302	-0.0870192	-0.370449
YIL157C	COA1	591	0.000232233	-0.433381	-0.0103023	-0.395576
YLR356W	ATG33	591	-0.0129003	-0.686779	0.0372023	-0.0473137
YJR069C	HAM1	591	0.0811011	-0.0297866	0.18545	-0.0245121
YMR295C	YMR295C	591	-0.10159	-0.0498951	0.133587	-0.126295
YNL056W	OCA2	591	0.137236	-0.0600036	-0.0759176	-0.224678
YLR251W	SYM1	591	-0.158831	0.189943	0.00539515	-0.324818
YPL051W	ARL3	594	0.0812118	0.233237	-0.047526	-0.144223
YER012W	PRE1	594	-0.0258977	-0.883347	0.0644525	-0.0967151
YGR268C	HUA1	594	0.0223351	0.0590387	0.192145	-0.255827
YJL217W	REE1	594	0.0327526	-1.05787	0.0998045	-0.419994
YNL158W	PGA1	594	0.115587	0.15179	-0.0576128	-0.152035
YNL260C	LTO1	594	0.185973	-0.0866404	-0.19892	-0.26987
YAL008W	FUN14	594	-0.0789701	-0.521101	-0.00256527	-0.201429
YHR153C	SPO16	594	0.0122804	-0.140884	0.34603	-0.149293
YPL081W	RPS9A	594	0.0422589	0.341477	0.0236798	0.206518
YJR014W	TMA22	594	0.140652	0.00183618	0.15274	-0.173646
YMR003W	AIM34	594	0.101271	0.167366	-0.281182	-0.649888
YMR184W	ADD37	594	-0.0717348	-0.282535	0.417331	0.0132653
YDR032C	PST2	594	-0.103765	-2.33704	0.343212	0.0709039
YDR478W	SNM1	594	0.161911	0.444764	-0.0991422	-0.339043
YKL141W	SDH3	594	-0.393873	-0.611766	0.272969	-0.128713
YLR009W	RLP24	597	-0.0198118	0.16289	-0.0758671	0.127918
YDR084C	TVP23	597	0.0962938	-0.994562	0.226686	-0.258581
YNL079C	TPM1	597	-0.18729	-2.02134	-0.0624604	-0.333998
YNL214W	PEX17	597	0.14734	0.647416	-0.148519	0.056336
YIL164C	NIT1	597	0.112686	0.353514	0.472146	0.0273506
YGR078C	PAC10	597	0.242513	-0.117327	0.240729	-0.1001
YNL208W	YNL208W	597	0.0629552	-1.39994	0.143545	-0.26049
YBR264C	YPT10	597	-0.141921	-0.20385	-0.0411862	-0.248302
YNL069C	RPL16B	597	0.08312	-1.01615	0.219085	0.171775
YPL239W	YAR1	600	-0.0124162	-0.519328	-0.131287	-0.00229634
YOR367W	SCP1	600	0.0964612	-0.176018	0.106062	-0.0573295
YFR042W	KEG1	600	0.179779	0.221475	0.142249	-0.222786
YBL072C	RPS8A	600	0.0415825	-1.50859	-0.0311113	-0.0426697
YER102W	RPS8B	600	0.0877963	-1.05202	-0.104448	-0.0545311
YPR172W	YPR172W	600	0.109988	-0.404138	0.0246112	-0.239762
YLR073C	RFU1	600	-0.164231	0.419219	-0.538184	-0.386219
YDL082W	RPL13A	600	0.187635	-0.707503	0.156283	0.0780293
YMR142C	RPL13B	600	0.20115	-1.2528	0.217706	0.0458492
YIL133C	RPL16A	600	0.240765	-0.480335	0.242346	0.184381
YKL196C	YKT6	600	-0.0279839	-0.207045	0.143888	-0.0371337
YMR263W	SAP30	603	-0.044032	0.153396	-0.479314	-0.789995
YJR112W	NNF1	603	0.0675034	0.214345	0.241957	-0.287598
YML079W	YML079W	603	0.139896	-0.650668	0.251562	-0.347864
YLR179C	YLR179C	603	0.181365	-0.652385	0.253134	-0.333626
YMR073C	IRC21	603	0.076048	0.112195	0.0558971	-0.26215
YDR002W	YRB1	603	0.0696508	-0.438615	0.0623239	-0.0595306
YLR145W	RMP1	603	0.0254399	0.233945	-0.270229	-0.111237
YBR278W	DPB3	603	0.0509207	0.163171	-0.0909171	-0.504209
YKL001C	MET14	606	0.0636639	0.234109	0.0993464	0.0585429
YGL047W	ALG13	606	0.114757	-0.871362	0.414714	-0.0364404
YJR102C	VPS25	606	0.194213	0.0802565	-0.0990095	-0.180994
YFR012W	DCV1	606	-0.74061	0.276305	-0.17031	-0.133866
YOL114C	YOL114C	606	0.126384	0.366005	-0.118963	0.0487318
YDL135C	RDI1	606	0.0234923	-0.565883	-0.0352943	-0.161395
YBR014C	GRX7	609	0.0418401	-0.120566	0.127004	0.0107664
YGL200C	EMP24	609	0.0734044	-0.739151	0.357819	-0.17669
YOR294W	RRS1	609	0.231846	0.843576	0.15211	0.0378583
YJL004C	SYS1	609	0.057246	-0.100085	-0.328595	-0.480049
YKL214C	YRA2	609	0.0987344	-1.03428	0.246704	-0.224778
YDR041W	RSM10	609	0.181336	0.0162163	0.0697511	-0.229757
YDL002C	NHP10	609	-0.0951491	0.25901	-0.294186	-0.219144
YJR118C	ILM1	609	0.163226	-0.28373	-0.0676223	-0.178804
YDL072C	YET3	609	0.0751729	-0.394653	-0.0286739	-0.0935158
YER128W	VFA1	609	0.192098	0.384499	-0.0326216	-0.200012
YLR036C	YLR036C	609	0.0174849	0.189591	-0.300905	-0.454907
YMR264W	CUE1	609	0.0686934	-0.191742	0.246773	-0.192564
YKR035W-A	DID2	612	-0.00456874	-0.0649942	-0.00340371	-0.375459
YNL190W	YNL190W	612	-0.118329	0.413314	-0.526761	0.239278
YOR383C	FIT3	612	0.0743688	-2.2186	-0.483257	0.0379487
YFR001W	LOC1	612	0.210866	0.0130814	-0.23103	-0.235092
YMR052W	FAR3	612	-0.0571885	0.609359	-0.250592	-0.437808
YIL158W	AIM20	612	0.0282171	0.296799	-0.441746	-0.510025
YLR456W	YLR456W	612	-0.0295219	0.588832	-0.332132	-0.293832
YLR029C	RPL15A	612	0.252074	-1.57247	0.265655	-0.107686
YMR121C	RPL15B	612	0.171293	-0.389334	0.245591	0.0261672
YLR016C	PML1	612	0.290373	0.240418	0.170423	-0.228715
YKL024C	URA6	612	0.15512	-1.41439	0.468452	-0.187373
YER094C	PUP3	615	-0.0328686	-0.435158	0.338289	0.0592943
YDR231C	COX20	615	-0.0503307	-0.0386732	0.0521119	-0.138176
YHR057C	CPR2	615	0.130056	-0.059919	0.153759	0.0653343
YHR089C	GAR1	615	0.180518	0.345319	-0.106833	-0.307757
YIL089W	YIL089W	615	0.0630252	0.272643	-0.262028	-0.527889
YLR435W	TSR2	615	-0.178867	0.210099	-0.0311152	-0.178205
YKL065C	YET1	618	0.038785	-0.206173	-0.0485063	-0.22979
YJR073C	OPI3	618	0.232988	-0.778859	0.519185	-0.259276
YBR171W	SEC66	618	0.151879	0.123436	0.00598061	-0.190712
YNL222W	SSU72	618	0.0195191	0.131808	-0.0217701	-0.128572
YGL258W	VEL1	618	-0.443277	0.00773449	-0.044857	-0.233316
YPR151C	SUE1	618	-0.00105249	0.372312	0.108296	-0.399192
YFL038C	YPT1	618	0.0433146	-0.362279	0.407877	-0.0651978
YDR167W	TAF10	618	0.0300588	-0.0379493	-0.146023	-0.230217
YOL008W	COQ10	621	0.147577	-0.721722	-0.153534	-0.387032
YDL217C	TIM22	621	-0.0760679	0.0610508	-0.10857	-0.0492387
YJR012C	YJR012C	621	0.139599	0.172804	0.104506	-0.26789
YOR016C	ERP4	621	0.14084	-0.119802	0.218176	-0.0832973
YPL041C	YPL041C	621	0.0257453	0.362144	-0.0811262	0.12338
YFL046W	FMP32	621	-0.101231	0.379046	0.0249007	-0.200409
YAL003W	EFB1	621	0.0315579	-1.53917	0.0438475	-0.115818
YDR487C	RIB3	624	0.111637	-0.791153	0.146196	-0.128431
YPR107C	YTH1	624	0.152081	0.186182	0.188181	0.0634003
YBL057C	PTH2	624	0.0853631	-0.0970131	0.212531	-0.206613
YMR132C	JLP2	624	0.0613203	0.347922	0.00192385	-0.0993392
YER104W	RTT105	624	0.203587	0.57327	0.185659	-0.297024
YML001W	YPT7	624	0.0867621	-0.317365	0.264955	-0.164399
YPL178W	CBC2	624	0.279765	-0.579016	0.166449	-0.0168057
YDR013W	PSF1	624	0.156331	0.514509	0.0860726	-0.128622
YPR165W	RHO1	627	-0.0574809	-0.745802	-0.00701708	0.0176746
YJL170C	ASG7	627	0.141453	0.652313	0.457046	0.229374
YPL267W	ACM1	627	0.079916	1.01379	0.106568	-0.324692
YCR027C	RHB1	627	0.121465	-0.120103	0.0561708	-0.0849281
YIL113W	SDP1	627	0.062911	-0.516794	0.0892083	-0.24772
YJR133W	XPT1	627	0.0587818	-0.572523	0.245464	-0.0846143
YDL212W	SHR3	630	0.158206	-0.879862	0.24516	-0.251806
YOR089C	VPS21	630	-0.213851	-0.0409577	-0.264962	0.0144254
YCR039C	MATALPHA2	630	-0.87051	0.883593	-0.861803	-1.35224
YNR049C	MSO1	630	0.0603646	0.356854	0.0124916	-0.256329
YBR067C	TIP1	630	0.0336258	0.034053	-0.0892045	0.161773
YOR247W	SRL1	630	-0.400787	-0.813614	-0.517324	-0.763421
YBR052C	RFS1	630	-0.0230279	-1.25805	0.0737804	-0.384799
YGR081C	SLX9	630	0.217682	0.340326	-0.0591874	-0.176056
YML095C	RAD10	630	-0.028024	0.626915	-0.371749	-0.431712
YDR003W	RCR2	630	0.0341533	0.0851918	-0.0627744	-0.159475
YER183C	FAU1	633	0.216442	-0.016011	0.352507	-0.195684
YOR236W	DFR1	633	0.171131	0.183043	0.164527	-0.220386
YBR201W	DER1	633	-0.00781202	-0.234202	-0.120083	0.275636
YML012W	ERV25	633	0.0481436	-0.136343	0.327516	-0.0199225
YMR269W	TMA23	633	-0.0327928	0.189837	-0.616657	-0.107269
YKL159C	RCN1	633	0.138908	0.00268309	-0.0310138	-0.393535
YBR071W	YBR071W	633	-0.178592	0.323033	-0.317974	-0.0485702
YGR146C	ECL1	633	-0.118629	0.308244	-0.384436	0.10048
YPR071W	YPR071W	633	-0.0127955	0.22347	-0.307469	-0.64157
YMR182C	RGM1	633	-0.613107	0.133145	-1.50088	-0.718605
YHR041C	SRB2	633	0.133124	-0.308704	0.048013	-0.249007
YFL010C	WWM1	633	0.0982421	-0.795965	0.380992	-0.189377
YAL059W	ECM1	636	0.255061	0.486364	0.076901	-0.0883635
YOL111C	MDY2	636	-0.0606824	-0.16171	0.0681359	-0.199093
YHR110W	ERP5	636	0.160105	-0.0931846	0.267492	-0.116404
YFL056C	AAD6	636	-0.022077	0.567193	-0.246683	0.149694
YKL144C	RPC25	636	0.0603974	0.213264	0.0406168	-0.153942
YDR298C	ATP5	636	-0.0494528	-1.27407	0.250779	0.230638
YPL166W	ATG29	639	-0.112561	0.445432	-0.18731	0.248303
YIL132C	CSM2	639	-0.121182	0.376628	-0.369341	-0.660944
YLR119W	SRN2	639	0.0516191	0.0837562	-0.324151	-0.386046
YMR117C	SPC24	639	-0.181944	0.670838	-0.359564	0.0700824
YOL139C	CDC33	639	0.123979	-0.445593	0.330352	-0.0109326
YBR005W	RCR1	639	0.0592048	0.230783	-0.330403	-0.184552
YOR021C	SFM1	639	0.277589	0.492819	0.257708	-0.0862153
YHR026W	VMA16	639	0.195312	-1.16363	0.494753	-0.105472
YJL072C	PSF2	639	0.0969564	0.464664	0.0659061	-0.357689
YOR319W	HSH49	639	0.139361	-0.0328081	-0.224934	-0.368973
YOR078W	BUD21	642	-0.0977154	0.447367	-0.183985	-0.20995
YHR105W	YPT35	642	-0.0760223	0.557573	-0.0726247	-0.150854
YHR147C	MRPL6	642	0.187106	-0.316103	0.128413	-0.371218
YDR408C	ADE8	642	0.22259	-0.505752	0.19914	-0.259605
YNL213C	RRG9	642	-0.0918025	0.309661	-0.475917	-0.387515
YLR268W	SEC22	642	0.141633	0.0882654	0.285699	-0.163213
YBR072W	HSP26	642	-0.164438	-0.789649	0.134311	-0.0890268
YKL119C	VPH2	645	0.225937	-0.121654	0.0432934	-0.110181
YGR129W	SYF2	645	-0.0563272	0.475862	-0.427962	-0.416121
YAL007C	ERP2	645	0.0680198	-0.547608	0.128852	-0.0356798
YPR154W	PIN3	645	-0.0954099	-0.194174	-0.70377	-0.567619
YIL010W	DOT5	645	0.0765769	-1.49867	0.182336	-0.141812
YCR020C	PET18	645	0.146779	0.018489	-0.187046	-0.292732
YGL101W	YGL101W	645	-0.0048977	0.377699	-0.0949912	-0.14705
YFL005W	SEC4	645	0.00792441	-0.304632	0.276805	0.132347
YLR262C	YPT6	645	0.074667	0.467224	-0.383638	-0.14714
YBR154C	RPB5	645	-0.0287828	-0.266147	-0.204395	-0.155465
YBL102W	SFT2	645	0.0208266	-0.285406	0.253648	-0.130997
YEL024W	RIP1	645	-0.354742	0.0365615	-0.0104195	0.0488419
YDR177W	UBC1	645	0.0178613	0.120644	0.0488829	0.0518003
YJL001W	PRE3	648	0.00390527	-0.00550522	0.00139517	-0.0896575
YKL117W	SBA1	648	-0.116527	-0.926287	-0.0358523	-0.153531
YPL233W	NSL1	648	-0.0969699	0.508929	0.111156	-0.294636
YIR024C	INA22	648	-0.132826	-0.0335183	-0.234586	-0.2962
YGL002W	ERP6	648	-0.113968	0.14033	0.100107	-0.173283
YGL037C	PNC1	648	-0.475908	-1.34277	-0.374497	-0.617563
YLR350W	ORM2	648	0.0595594	0.26729	-0.0798915	-0.0531208
YJR057W	CDC8	648	0.140975	0.230207	-0.119709	-0.098756
YHR128W	FUR1	648	-0.0871822	0.135606	-0.144198	-0.29771
YDR305C	HNT2	651	0.0612985	0.584945	-0.146118	0.143441
YOR258W	HNT3	651	0.183688	0.775164	-0.0922729	-0.0874645
YJL097W	PHS1	651	0.135935	0.372507	-0.0740783	-0.0714247
YNL306W	MRPS18	651	-0.0120135	-0.347708	0.125869	-0.157274
YLR051C	FCF2	651	0.0253405	0.475071	-0.141638	-0.188436
YMR197C	VTI1	651	0.0527289	0.0534947	0.0540356	-0.221262
YBR197C	YBR197C	651	0.0365818	0.113029	0.109717	-0.408223
YPL220W	RPL1A	651	0.174556	-1.10472	0.38164	-0.115675
YGL135W	RPL1B	651	0.0529729	-1.17408	0.223421	-0.238795
YJR074W	MOG1	654	0.0654959	-0.983539	0.377147	-0.414376
YER063W	THO1	654	0.100031	-0.937256	0.0356516	-0.489387
YLR363C	NMD4	654	0.179386	0.472119	-0.121046	-0.215587
YOR131C	YOR131C	654	0.086493	0.255905	-0.111985	-0.34098
YDR236C	FMN1	654	0.177422	-0.389206	-0.0464169	-0.345622
YGL079W	KXD1	654	-0.0321056	-0.0138015	-0.11348	-0.432389
YDR246W	TRS23	657	0.016456	0.0908175	-0.11906	-0.436147
YDR302W	GPI11	657	0.0571531	-0.174093	-0.0378886	-0.492991
YLR178C	TFS1	657	-0.326849	-0.879141	-0.00951198	-0.150842
YGL033W	HOP2	657	-0.114038	-0.203854	-0.750763	-0.498529
YAR002C-A	ERP1	657	0.153466	-1.21	0.396669	-0.320063
YJL038C	LOH1	657	-0.133265	0.448728	-0.375298	-0.0638176
YJL118W	YJL118W	657	-0.0198876	0.167207	-0.157427	-0.482658
YNR061C	YNR061C	657	0.146033	-0.0156602	0.217786	-0.0393101
YKL142W	MRP8	657	-0.0300629	-0.284918	0.0753279	-0.0253618
YGL183C	MND1	657	-0.312573	0.713109	-0.363372	-0.215074
YLR293C	GSP1	657	0.246333	-0.355302	0.222737	-0.176348
YOR064C	YNG1	657	0.0326273	0.337327	-0.218416	-0.247953
YEL012W	UBC8	657	-0.00747722	-0.360058	-0.379907	0.0105086
YNL110C	NOP15	660	0.104772	0.469935	-0.340495	-0.280253
YIL007C	NAS2	660	0.0343726	0.345837	-0.165827	-0.199247
YOR185C	GSP2	660	-0.034241	-1.05006	-0.121453	-0.239557
YBL040C	ERD2	660	0.232775	0.218982	-0.0757513	-0.110057
YPR113W	PIS1	660	0.141791	-0.00501455	0.213713	-0.306119
YLR221C	RSA3	660	0.159502	0.118807	-0.277888	-0.282475
YNL093W	YPT53	660	0.340298	-0.92329	0.124767	-0.238688
YBL093C	ROX3	660	0.0302457	-0.0231847	-0.113412	-0.14256
YBR066C	NRG2	660	-0.136147	0.447685	-0.196504	-0.140123
YNL036W	NCE103	663	-0.020097	0.346086	0.0479766	-0.0575477
YDR367W	KEI1	663	0.178737	-0.0386924	0.350072	0.020046
YER018C	SPC25	663	0.0565935	-0.150779	0.257281	-0.367811
YDR399W	HPT1	663	0.224746	0.729104	-0.210037	-0.205989
YMR077C	VPS20	663	0.0836699	-0.188825	-0.162287	-0.133992
YFR008W	FAR7	663	0.0647234	0.397536	-0.19425	-0.329527
YCR018C	SRD1	663	-0.0382138	0.231246	-0.403238	-0.459126
YPR174C	YPR174C	663	-0.20692	0.549701	-0.00557835	-0.208469
YLR075W	RPL10	663	0.338907	-0.575442	0.509917	0.0276976
YJL140W	RPB4	663	0.06787	-0.868664	-0.138368	-0.330972
YDR140W	MTQ2	663	0.0905567	-0.0742363	-0.0332208	-0.145795
YDR226W	ADK1	666	0.244062	-0.435175	0.220338	-0.113383
YMR202W	ERG2	666	0.140888	-0.306631	0.492849	-0.223628
YNR017W	TIM23	666	0.0901633	-0.533182	-0.127945	0.0116974
YFL060C	SNO3	666	-0.213601	0.364998	-0.498865	-0.602444
YNL334C	SNO2	666	-0.177512	0.599049	-0.0109476	0.0292579
YGR038W	ORM1	666	0.0776073	-0.513661	0.209917	-0.0853476
YGL210W	YPT32	666	-0.0322728	0.984633	0.0905071	-0.11227
YOL135C	MED7	666	-0.0956395	0.243213	-0.186397	-0.403454
YDR078C	SHU2	669	0.0843546	0.229516	-0.215943	-0.296058
YGR095C	RRP46	669	0.0785616	-0.109061	-0.109917	-0.40599
YPL130W	SPO19	669	0.542884	1.49506	-0.0413627	1.23674
YDL139C	SCM3	669	0.112826	0.599745	-0.199458	-0.285747
YDL169C	UGX2	669	-0.17037	-0.463017	0.045213	-0.403277
YMR222C	FSH2	669	0.0924124	0.485718	0.234071	-0.091874
YER031C	YPT31	669	-0.0274161	-0.720904	0.165738	-0.214003
YBR193C	MED8	669	0.0696947	0.360767	-0.0348052	-0.246732
YHL031C	GOS1	669	0.145068	-0.120812	0.00302575	-0.305217
YMR161W	HLJ1	672	-0.152806	0.202171	-0.405027	-0.261033
YNR018W	RCF2	672	0.229214	0.176272	0.244097	-0.0556156
YKL087C	CYT2	672	-0.141462	0.0153376	-0.284699	-0.377157
YDR067C	OCA6	672	0.0416707	0.282542	-0.0947179	-0.0897082
YDR468C	TLG1	672	-0.0529447	-0.472391	-0.0593739	0.0794378
YLR040C	AFB1	672	-0.187725	0.141491	-0.2743	-0.217549
YKL041W	VPS24	672	0.0171051	-0.170785	-0.198103	-0.206194
YDR007W	TRP1	672	-0.0647081	-0.130296	0.192751	-0.403309
YJL037W	IRC18	672	-0.195262	0.280464	-0.0842177	-0.774454
YMR095C	SNO1	672	0.825142	-0.349682	0.539688	0.382433
YGL166W	CUP2	675	0.0924144	0.2222	0.118885	-0.235014
YFL061W	DDI2	675	0.808743	0.522277	1.09346	-0.322528
YNL335W	DDI3	675	0.461417	-0.514878	0.236108	-0.390215
YER170W	ADK2	675	0.127795	0.313332	-0.0824646	-0.427556
YDR304C	CPR5	675	0.164642	-0.252203	0.267679	-0.109673
YJR123W	RPS5	675	0.210474	-0.85638	0.382182	0.0204174
YEL001C	IRC22	675	0.0153644	-0.0175184	0.071739	-0.303322
YDL018C	ERP3	675	0.172754	0.101436	0.0519895	-0.191823
YDL213C	NOP6	675	0.0873067	0.342982	-0.27938	-0.534055
YER139C	RTR1	678	0.13022	0.0995754	-0.0911686	-0.170248
YLR211C	ATG38	678	-0.10193	0.071471	-0.568437	0.237132
YML106W	URA5	678	0.0487342	-1.01433	0.100236	0.204243
YDR296W	MHR1	678	0.00322207	-0.190851	0.180511	-0.136076
YMR233W	TRI1	678	0.0311568	0.417091	-0.310834	-0.477357
YDR381W	YRA1	678	-0.145724	-0.359969	-0.167229	-0.0738888
YNL107W	YAF9	678	0.168339	0.456964	-0.0321044	-0.157051
YLR118C	YLR118C	681	0.0459031	-0.383425	0.183438	-0.0587679
YJL158C	CIS3	681	0.0896846	-0.36505	0.128928	-0.451433
YMR271C	URA10	681	0.00118909	0.0910321	0.0499269	-0.0739998
YEL038W	UTR4	681	0.101745	-0.233844	0.505639	-0.20497
YGR232W	NAS6	684	0.144188	-0.23094	0.182279	-0.136025
YHR181W	SVP26	684	0.175811	0.425779	-0.00273409	-0.297788
YOR232W	MGE1	684	0.085635	-0.443646	-0.049682	0.0936264
YBR035C	PDX3	684	0.0967201	0.188512	0.272508	-0.0504693
YOR295W	UAF30	684	0.0644901	0.353681	-0.0984433	-0.217856
YHR071W	PCL5	687	0.133321	0.174934	-0.114997	-0.3597
YKL049C	CSE4	687	-0.0151355	0.589823	-0.226113	-0.222913
YDL069C	CBS1	687	-0.0198261	0.251654	0.101586	0.0606207
YDR486C	VPS60	687	0.132845	-0.562387	-0.114883	-0.141593
YNL038W	GPI15	687	0.159964	0.319972	-0.334654	-0.248047
YMR311C	GLC8	687	-0.0877881	0.0100001	-0.327464	-0.396064
YLR168C	UPS2	690	0.250138	0.455999	-0.185087	-0.255957
YHR038W	RRF1	690	0.2637	0.398079	0.0102468	-0.0880008
YOR283W	YOR283W	690	0.0121874	0.408457	0.0189467	-0.167032
YLL033W	IRC19	690	0.184607	0.86816	-0.091619	-0.129928
YDR183W	PLP1	690	0.195027	0.0950217	0.0945812	0.0772686
YOL102C	TPT1	690	0.0827677	0.208488	-0.109115	-0.327839
YDL010W	GRX6	693	-0.0275756	0.526991	-0.278885	-0.0367889
YHR122W	CIA2	693	0.295689	0.490631	0.211101	-0.0519297
YLR298C	YHC1	693	-0.0268548	0.638395	-0.260983	-0.492977
YER002W	NOP16	693	-0.0537453	0.546904	-0.231139	-0.171982
YIL118W	RHO3	693	0.0661383	0.221507	0.118272	-0.320274
YBR111C	YSA1	693	0.10668	-0.94886	0.0810824	-0.136018
YER004W	FMP52	693	0.172856	-0.140675	0.401683	-0.158363
YEL072W	RMD6	693	-0.0421257	0.424966	-0.25635	-0.173541
YOL149W	DCP1	693	0.178253	0.516412	-0.20088	-0.348746
YDR043C	NRG1	693	-0.0386996	-0.26548	-0.695377	-0.39302
YBR261C	TAE1	696	0.192361	-0.52095	0.133761	-0.294705
YOR077W	RTS2	696	-0.247498	0.348059	-0.0985378	-0.0507149
YKL002W	DID4	696	0.201085	-0.0655218	-0.0102059	-0.263987
YER163C	GCG1	696	0.0726585	-0.590888	0.463762	-0.179368
YBL038W	MRPL16	696	0.0246924	-0.00609738	-0.00681653	-0.0950543
YFR020W	YFR020W	696	0.212885	0.367761	-0.23024	-0.187723
YGR167W	CLC1	699	-0.0185936	-0.503928	0.0950989	-0.12596
YPL002C	SNF8	699	0.0602793	0.308996	0.156632	-0.160548
YGR235C	MIC26	699	0.139731	0.30035	0.262706	-0.0967977
YGR271C-A	EFG1	699	0.212034	0.719518	-0.430852	-0.300594
YLL060C	GTT2	699	0.0911534	0.304451	-0.0821832	-0.130743
YHR008C	SOD2	699	-0.232467	-0.716611	0.057897	-0.0306412
YEL057C	YEL057C	699	0.222615	0.737599	-0.620042	-0.153352
YOR125C	CAT5	699	0.0905466	-0.331335	-0.061972	-0.390209
YJL148W	RPA34	699	0.0503425	0.682007	-0.457009	-0.142667
YOR332W	VMA4	699	0.176946	-0.636378	0.334969	0.0347799
YMR314W	PRE5	702	0.0390252	-1.24342	0.110465	-0.212837
YER010C	YER010C	702	0.0772446	-0.441095	0.0898581	-0.304452
YNL100W	MIC27	702	0.0273674	0.598064	-0.181054	-0.187729
YKR014C	YPT52	702	-0.0880612	-0.459971	-0.254189	-0.0879819
YIR038C	GTT1	702	0.142826	-0.522593	0.322528	-0.0615183
YJL192C	SOP4	702	0.191003	-0.549293	0.0129237	-0.106209
YLR250W	SSP120	702	0.123921	0.245198	0.187816	-0.0889452
YAR033W	MST28	702	0.229824	0.482793	0.227097	-0.472663
YGL051W	MST27	702	0.553604	0.436012	-0.441455	-0.0359988
YAR028W	YAR028W	702	0.201942	0.396722	-0.0314976	-0.346076
YDR412W	RRP17	705	0.0267101	0.218602	-0.180157	-0.432328
Q0160	SCEI	705	0.503154	1.07499	-0.377192	1.51019
YJR050W	ISY1	705	-0.16347	0.314619	-0.073576	-0.274511
YDR275W	BSC2	705	-0.0870725	0.437303	-0.411795	-0.0208971
YGL198W	YIP4	705	0.158294	0.0388414	0.373853	-0.394277
YAR027W	UIP3	705	0.0576658	-0.0415584	-0.18082	-0.186875
YHL044W	YHL044W	705	-0.114202	0.354616	0.113539	-0.112126
YGL020C	GET1	705	0.148458	0.153533	0.204395	0.00451319
YOL147C	PEX11	708	0.127839	0.407273	0.0155361	-0.17708
YPL090C	RPS6A	708	0.100527	-0.101654	0.397936	0.1748
YBR181C	RPS6B	708	0.239754	0.0337416	0.510265	0.199017
YKL009W	MRT4	708	0.31038	-0.110106	0.0199121	-0.00908184
YDR162C	NBP2	708	-0.249534	-0.0994978	-0.376889	-0.0946914
YJR056C	YJR056C	708	-0.0020221	0.19457	-0.131958	-0.117992
YOR214C	SPR2	708	-0.362574	0.236544	0.192804	1.49929
YJR099W	YUH1	708	0.0182505	-0.414106	0.103788	-0.00323081
YFR043C	IRC6	711	0.0255994	0.197239	-0.039851	-0.273954
YBR070C	ALG14	711	0.112296	0.186297	0.259285	-0.329417
YNR057C	BIO4	711	0.115722	0.191139	0.203493	-0.334341
YDR533C	HSP31	711	0.189514	-0.027231	0.111971	0.141963
YMR188C	MRPS17	711	-0.0936595	0.159156	-0.15637	-0.0909934
YOL110W	SHR5	711	0.226633	0.127993	0.652008	0.117392
YGL053W	PRM8	711	-0.0572933	0.282966	-0.280392	-0.219879
YOR391C	HSP33	711	0.309944	0.213374	-0.401893	-0.259775
YPL280W	HSP32	711	1.03591	-0.1877	0.486957	-0.631163
YMR134W	ERG29	711	-0.0151915	0.697638	-0.355266	-0.175864
YHR185C	PFS1	711	0.647258	1.48105	-0.278416	0.0294787
YGR024C	THG1	711	0.126512	-0.138716	0.118643	-0.231192
YDR383C	NKP1	714	0.0161368	0.645712	-0.259639	-0.186495
YPL213W	LEA1	714	0.0493383	0.493936	0.052221	-0.321104
YLR390W-A	CCW14	714	-0.279655	-0.379038	-0.347275	-0.0979813
YMR156C	TPP1	714	-0.0730997	0.510776	-0.0400648	-0.473362
YJL121C	RPE1	714	-0.0459812	-1.53462	0.254028	-0.228753
YOR126C	IAH1	714	0.147372	0.575086	0.288385	0.0109062
YJL063C	MRPL8	714	0.124864	-0.232388	0.108243	-0.292718
YDL059C	RAD59	714	-0.0985935	0.00616066	-0.401596	-0.192787
YNL099C	OCA1	714	0.139197	0.212279	0.00928053	-0.333716
YBR256C	RIB5	714	0.0861083	-0.676539	0.257542	-0.313784
YHR013C	ARD1	714	0.039085	-0.0468365	0.0359915	-0.175349
YFL031W	HAC1	717	0.163908	0.682992	0.116212	0.570416
YKL096W	CWP1	717	-0.188914	0.204775	0.335423	0.0482682
YGR247W	CPD1	717	0.239887	-0.272624	0.00262192	-0.270647
YGR036C	CAX4	717	-0.0663479	0.262588	-0.357204	-0.344363
YDR410C	STE14	717	0.216171	0.230364	0.189702	-0.165272
YGR033C	TIM21	717	0.068025	0.323363	0.0299207	-0.0282029
YJR135C	MCM22	717	0.155882	0.320111	0.11125	-0.256642
YMR063W	RIM9	717	0.116014	0.858188	0.184087	0.447821
YHR140W	YHR140W	717	-0.0636206	0.272331	-0.0205814	-0.170459
YCR007C	YCR007C	717	0.240178	0.478034	-0.32818	-0.467627
YOL142W	RRP40	720	0.187324	0.556793	0.0839645	-0.262083
YNL129W	NRK1	720	0.215513	-0.0466755	0.00154182	-0.0773778
YLR025W	SNF7	720	-0.0677073	-0.36109	-0.240281	-0.0717926
YNL178W	RPS3	720	0.286902	-1.42514	0.536643	0.0794001
YER148W	SPT15	720	-0.0991303	-0.46471	-0.225411	-0.259104
YBL041W	PRE7	723	0.17641	0.142214	0.111036	-0.0781237
YLR411W	CTR3	723	-0.247112	-0.0801531	-0.487584	-0.412934
YGR136W	LSB1	723	-0.115643	-0.299779	-0.302117	-0.396351
YGL250W	RMR1	723	0.0515422	0.276584	0.258953	-0.145486
YDR196C	CAB5	723	-0.122614	0.225216	-0.118244	-0.344868
YPL024W	RMI1	723	0.143253	0.133256	0.0470337	-0.266901
YLR376C	PSY3	726	-0.218474	0.0487507	-0.324245	-0.229232
YPL065W	VPS28	726	0.0288233	0.0635723	-0.296277	-0.271224
YDR538W	PAD1	726	0.0504095	0.118533	-0.200993	-0.350382
YOR305W	RRG7	726	-0.159945	0.525715	-0.380432	-0.397319
YOR358W	HAP5	726	0.0416831	0.0622737	-0.0360074	-0.190405
YGR057C	LST7	726	-0.217	0.0272117	-0.246533	-0.153907
YGR075C	PRP38	726	-0.167389	0.539666	-0.321364	-0.554727
YOR284W	HUA2	729	0.0139096	-0.336645	-0.0966265	-0.185525
YGR267C	FOL2	729	0.0605967	-0.61737	-0.0737059	-0.0804237
YHR127W	YHR127W	729	0.00699561	0.25912	-0.12041	-0.191353
YHR049W	FSH1	729	0.120396	-0.0138662	0.137115	-0.439185
YJR024C	MDE1	732	0.14181	-0.101431	0.254552	-0.293736
YBR153W	RIB7	732	0.115938	0.610595	-0.0710031	-0.080938
YER174C	GRX4	732	-0.10419	0.263967	0.179217	0.0155626
YER120W	SCS2	732	0.0508638	-0.168836	0.196121	-0.151717
YLR301W	HRI1	732	-0.00430804	-1.0737	0.202044	-0.083121
YIR030C	DCG1	732	0.124206	0.310137	-0.0570301	-0.245338
YGL076C	RPL7A	732	0.195147	-1.21568	0.194742	-0.545549
YPL198W	RPL7B	732	1.47021	0.664815	-0.000404188	1.22079
YKL154W	SRP102	732	0.118063	0.302469	0.249356	-0.113978
YPL078C	ATP4	732	0.0332776	-0.216114	-0.0143265	0.021021
YPL129W	TAF14	732	0.127839	0.177029	0.0633772	-0.0740872
YLR078C	BOS1	732	0.0747489	0.0183696	-0.110336	0.00273084
YIL139C	REV7	735	0.158294	0.237914	-0.292784	-0.0954611
YIR018W	YAP5	735	-0.0346096	0.400993	-0.148817	-0.363001
YPR016C	TIF6	735	0.27334	0.241898	0.184243	0.0775829
YGL098W	USE1	735	0.0036244	0.149599	-0.132193	-0.163408
YML064C	TEM1	735	-0.0166073	0.361804	-0.152215	-0.286201
YBR107C	IML3	735	-0.0117241	0.314749	-0.0157528	-0.298266
YPL027W	SMA1	735	-0.0781656	0.550675	0.154144	0.894539
YOL028C	YAP7	735	-0.369852	0.294194	-0.121077	0.207682
YHR043C	DOG2	738	0.231081	-1.8462	0.142935	-0.210709
YHR044C	DOG1	738	0.107035	-0.225429	0.266128	0.00862066
YDR174W	HMO1	738	0.121291	0.715387	0.007277	-0.449396
YAL049C	AIM2	738	-0.0307114	0.0565013	0.0048778	0.189293
YGR195W	SKI6	738	0.14704	0.181648	0.199835	-0.0659512
YKR091W	SRL3	738	0.0590422	0.271425	-0.329108	-0.373517
YNL200C	YNL200C	738	-0.15628	-0.350934	-0.0444351	-0.24234
YOL032W	OPI10	738	-0.252922	-0.0241388	-0.075456	-0.174191
YNL024C	YNL024C	738	0.228631	0.605077	-0.266469	0.0301402
YKL130C	SHE2	738	0.170161	0.876034	0.167875	-0.0735209
YGL061C	DUO1	741	0.00413439	0.643981	-0.0748161	-0.211793
YJR113C	RSM7	741	0.115527	0.0813702	0.360261	-0.242608
YLL038C	ENT4	741	-0.125419	0.795389	-0.0135826	0.401556
YCR004C	YCP4	741	-0.17654	-1.01218	0.293636	-0.186816
YPR015C	YPR015C	741	0.0556728	0.905584	-0.547387	-1.00145
YKL152C	GPM1	741	-0.0437414	-2.93948	0.265986	-0.223447
YML113W	DAT1	744	-0.198834	0.135884	-0.450675	-0.65015
YGR172C	YIP1	744	0.0868472	0.424301	0.00701833	-0.268811
YOR213C	SAS5	744	0.0338225	0.164158	-0.220427	-0.296207
YDR050C	TPI1	744	0.0818805	-0.939506	0.342148	-0.144562
YHR163W	SOL3	747	0.0873708	-0.45178	0.173847	-0.195615
YMR038C	CCS1	747	0.0228406	-0.349967	0.114507	-0.302769
YDL202W	MRPL11	747	0.103833	0.0698487	0.0768129	-0.20774
YER039C	HVG1	747	-0.0378216	0.339269	0.0944057	-0.20304
YOL154W	ZPS1	747	0.167319	0.342306	0.11832	0.169789
YLL046C	RNP1	747	-0.995197	0.0520424	-0.860763	-0.561513
YGR001C	AML1	747	0.159453	-0.0290978	-0.0659114	-0.252754
YNR009W	NRM1	747	-0.0571486	0.683715	-0.187569	-0.9262
YML092C	PRE8	750	0.112789	0.775231	0.296588	0.0631621
YIL053W	GPP1	750	0.00644964	-0.0688628	0.0435539	-0.0181847
YIR001C	SGN1	750	0.102206	-0.0862078	-0.473188	-0.61279
YER062C	GPP2	750	0.115626	-0.779445	0.149042	-0.473344
YGR158C	MTR3	750	0.10248	0.405881	0.0511313	0.0111417
YLR022C	SDO1	750	0.227678	0.428536	0.084154	-0.063376
YPR143W	RRP15	750	0.136657	-0.223577	-0.271212	-0.193448
YGL240W	DOC1	750	-0.0102957	0.346992	-0.365967	-0.190169
YCR076C	FUB1	750	-0.153694	0.226471	0.285017	-0.214063
YKR041W	YKR041W	750	-0.306865	0.515017	-0.0658483	0.013861
YLL027W	ISA1	750	-0.218012	0.192129	-0.178272	-0.0515768
YLR052W	IES3	750	-0.0762809	0.42531	-0.25454	-0.365244
YJL035C	TAD2	750	-0.0436714	0.304896	0.123963	0.110525
YKL099C	UTP11	750	0.102995	0.50889	-0.317367	-0.358608
YER100W	UBC6	750	0.0929849	0.49296	0.228678	0.147737
YOR010C	TIR2	753	-0.320069	-0.0205483	-0.304363	-0.193232
YLR126C	YLR126C	753	-0.0988811	-0.881974	-0.0841746	-0.13763
YNL151C	RPC31	753	-0.0446325	0.24812	-0.0319479	-0.114904
YGR006W	PRP18	753	-0.0686854	0.717217	-0.0149952	-0.248353
YGL011C	SCL1	756	0.246103	-0.154437	0.180078	-0.272819
YLR186W	EMG1	756	0.233987	0.25354	0.107408	-0.277531
YJL066C	MPM1	756	-0.171048	-0.276343	0.107045	0.178497
YLR048W	RPS0B	756	0.154768	-0.314399	0.0968376	0.0888734
YGR214W	RPS0A	756	0.0964788	-0.543699	0.115146	0.0907465
YPR158W	CUR1	756	0.176623	-0.0363248	-0.27383	-0.184045
YPL124W	SPC29	759	-0.0141835	0.441829	-0.19335	-0.321397
YKL207W	EMC3	759	0.284474	0.133075	0.33599	-0.163426
YPL159C	PET20	759	-0.146498	0.383881	-0.0998169	-0.000779058
YLR312W-A	MRPL15	759	0.0633263	0.366446	0.0714082	-0.280451
YIL049W	DFG10	759	0.0243413	0.413935	-0.413423	-0.217664
YOL038W	PRE6	762	-0.0142832	0.326694	0.177878	-0.133723
YNL148C	ALF1	762	-0.125356	-0.282164	-0.266808	0.0572939
YER011W	TIR1	762	0.312136	-0.320258	-0.0495065	0.0397724
YOR004W	UTP23	762	0.185205	0.855939	-0.20165	-0.255708
YER153C	PET122	762	-0.277824	0.458567	0.164862	0.259864
YFL045C	SEC53	762	0.0335511	0.103081	0.254633	-0.0195087
YGL123W	RPS2	762	0.0294582	-0.908584	0.363422	-0.000207409
YLR165C	PUS5	762	0.00169007	0.299224	-0.353269	-0.283536
YIR035C	YIR035C	762	0.0333177	-0.0032576	0.161208	-0.133787
YLR194C	YLR194C	762	-0.0507421	0.476772	-0.423369	-0.173779
YLR093C	NYV1	762	0.0174616	0.149734	-0.0813742	-0.0698184
YGR248W	SOL4	765	-0.219482	-0.584404	-0.296166	-0.473409
YAL014C	SYN8	765	-0.0314836	0.0248996	0.114307	-0.385776
YNL314W	DAL82	765	0.0126842	0.0613961	-0.233629	-0.581783
YMR157C	AIM36	765	0.127412	0.230209	0.0449772	-0.236036
YBR157C	ICS2	765	0.0106359	0.51041	-0.339801	-0.144852
YFR031C-A	RPL2A	765	0.251535	-0.292281	0.421309	0.155329
YIL018W	RPL2B	765	0.172601	-0.408689	0.39763	0.044051
YLR441C	RPS1A	765	0.206335	-0.527163	0.270253	0.0445656
YML063W	RPS1B	765	0.205732	-1.01753	0.297857	-0.0582059
YOR152C	YOR152C	768	-0.30931	0.113376	0.0236236	-0.0724445
YPR060C	ARO7	768	0.251603	0.719622	0.0797021	0.134339
YMR200W	ROT1	768	-0.0363137	0.369692	-0.25182	-0.0292968
YKL040C	NFU1	768	-0.130766	-0.0489387	0.0422094	-0.169409
YCL005W	LDB16	768	0.0467444	0.454598	-0.220436	-0.3678
YHL033C	RPL8A	768	0.187295	-0.479561	0.355515	-0.0149746
YLL045C	RPL8B	768	0.205221	-0.696323	0.469312	-0.110382
YEL051W	VMA8	768	0.198962	-0.621986	0.0719114	-0.241186
YIL064W	EFM4	771	0.164849	0.798674	0.20374	-0.00689806
YBL043W	ECM13	771	-0.402394	-0.0739441	-0.803132	-0.427677
YOR060C	SLD7	771	-0.3618	0.6442	-0.395808	-0.462412
YBL036C	YBL036C	771	0.0255373	0.272614	-0.0652407	0.0954949
YGR135W	PRE9	774	0.130329	-0.141765	0.192149	-0.0192162
YOR039W	CKB2	774	-0.0440354	-0.612247	-0.0727496	0.154447
YPL127C	HHO1	774	-0.123966	-0.413954	-0.147213	-0.477499
YMR193W	MRPL24	774	-0.0826106	0.350714	-0.280353	-0.194169
YCR059C	YIH1	774	0.139566	-0.42436	0.316813	-0.128473
YCL047C	POF1	774	0.259419	0.457854	0.23296	-0.114117
YBR088C	POL30	774	-0.0560414	0.620454	0.270846	0.085787
YOR095C	RKI1	774	0.163875	0.332268	0.0785418	-0.124727
YCL010C	SGF29	777	-0.282323	0.385577	-0.109759	0.1601
YLR323C	CWC24	777	0.0710893	-0.130403	0.182244	0.00496826
YAL009W	SPO7	777	-0.0973681	0.248797	-0.0788289	-0.165335
YGR253C	PUP2	780	-0.00720652	-0.400778	0.151172	-0.0991703
YPL163C	SVS1	780	-0.106895	0.125912	-0.124319	-0.188163
YCR075C	ERS1	780	0.165503	-0.14423	0.342675	-0.239126
YLR201C	COQ9	780	-0.065019	0.0656712	0.145636	-0.143709
YPR167C	MET16	783	0.0633002	0.090621	0.00034153	-0.300328
YAL027W	SAW1	783	-0.037663	0.0249157	-0.316721	-0.412809
YOR157C	PUP1	783	0.0158655	-0.495522	0.167376	-0.150797
YIL020C	HIS6	783	0.0796545	0.671607	0.00194886	-0.0145211
YDL087C	LUC7	783	-0.138505	0.61011	-0.0829185	-0.393281
YDR428C	BNA7	783	0.0915944	0.450336	0.183887	0.0547308
YBL064C	PRX1	783	-0.123659	-1.1958	0.317354	-0.181329
YGR207C	CIR1	783	0.0410706	0.391144	0.049051	0.00938466
YER126C	NSA2	783	0.256754	0.866896	-0.0467805	-0.174465
YGR262C	BUD32	783	0.182201	0.652837	0.303831	-0.291322
YNL195C	YNL195C	783	-0.315894	-0.191536	-0.319548	-0.775858
YLR285W	NNT1	783	0.108075	0.230189	0.0169779	-0.340143
YHR167W	THP2	783	-0.0358347	0.621117	0.0458992	-0.0343657
YGR120C	COG2	786	0.0432244	-0.13718	-0.0380008	-0.178562
YPL246C	RBD2	786	0.0544066	0.419371	0.170801	-0.106923
YHR203C	RPS4B	786	0.198826	0.077972	0.401211	0.151709
YJR145C	RPS4A	786	0.198994	-0.189483	0.374867	0.0535967
YDR405W	MRP20	789	0.00525382	0.16544	-0.0421326	-0.215494
YLR414C	PUN1	789	0.0142891	0.521293	-0.21416	0.083278
YIR036C	IRC24	789	0.0218954	-1.5075	0.302399	-0.135682
YGR161C	RTS3	789	-0.178642	-0.127761	-0.434937	-0.196706
YKR006C	MRPL13	792	0.0739752	-0.0441287	-0.0580818	-0.31026
YIL093C	RSM25	792	-0.0155226	0.19648	0.296343	-0.127899
YLR329W	REC102	792	0.19425	0.582568	-0.593499	0.330593
YCR009C	RVS161	795	0.257449	0.805193	-0.213146	-0.166918
YLR192C	HCR1	795	0.101597	-0.153991	0.0417361	-0.131268
YGR106C	VOA1	795	0.199824	0.0170491	0.206744	-0.121427
YDL111C	RRP42	795	0.353514	0.290022	0.180741	-0.159124
YDR152W	GIR2	795	0.0253843	0.0593394	0.121133	-0.168636
YNL246W	VPS75	795	-0.0792848	0.195135	-0.0771372	0.129626
YOR220W	RCN2	795	-0.0023342	0.279629	-0.11244	-0.335379
YLR102C	APC9	795	-0.0531063	-0.00262322	0.159428	-0.315734
YGL237C	HAP2	795	-0.0318848	0.302026	-0.0625712	-0.43419
YFR050C	PRE4	798	-0.0542615	0.300488	-0.10645	-0.321648
YLL041C	SDH2	798	-0.70297	0.139362	0.143337	-0.0931434
YJR101W	RSM26	798	0.175571	-0.0710393	0.083474	-0.176019
YOR280C	FSH3	798	0.0282722	0.388045	0.0308714	-0.201923
YIL070C	MAM33	798	-0.0117832	-0.0344353	-0.000648909	0.140493
YGL174W	BUD13	798	0.0403934	-0.0832321	-0.131073	-0.325979
YDL043C	PRP11	798	0.0336514	0.464059	-0.305186	-0.264112
YER177W	BMH1	801	-0.183907	-0.289945	-0.193815	-0.241123
YPR183W	DPM1	801	0.0711193	0.19433	0.317813	-0.0319846
YEL019C	MMS21	801	-0.138036	0.648296	-0.429556	-0.114739
YMR226C	YMR226C	801	-0.0285953	-0.162691	0.150364	-0.10324
YKL206C	ADD66	801	0.0927946	0.454548	0.348642	-0.286397
YER180C	ISC10	801	0.122203	0.483352	0.0113632	-0.0305474
YKL007W	CAP1	804	0.129832	0.078756	-0.0872978	-0.288126
YOR115C	TRS33	804	0.0735221	-1.08936	-0.310061	-0.292542
YHR200W	RPN10	804	0.0416785	0.16807	0.555876	0.0036876
YPR134W	MSS18	804	0.078822	0.314098	0.196417	-0.011121
YOR062C	YOR062C	804	-0.0686908	0.732683	-0.173536	-0.449878
YDL049C	KNH1	804	-0.0804231	0.331813	-0.439172	-0.305907
YPR009W	SUT2	804	-0.0408641	0.517374	-0.0529698	-0.482651
YLR059C	REX2	807	0.0564763	0.0646522	0.0755489	-0.285186
YIL011W	TIR3	807	0.166451	-0.0883707	0.0830519	0.158912
YAL039C	CYC3	807	-0.0232653	-0.243178	0.013015	-0.149501
YPL241C	CIN2	807	0.105088	-0.574496	-0.167308	0.222838
YGR220C	MRPL9	807	0.0284529	0.0550318	0.203064	0.000199925
YKR034W	DAL80	807	-0.350785	-0.199532	-0.182777	-0.310199
YJR144W	MGM101	807	0.0134677	0.188302	0.25029	0.069219
YLR128W	DCN1	807	0.112396	0.201438	-0.271453	-0.310289
YHR134W	WSS1	807	-0.0173202	0.525798	0.0678842	-0.15857
YNL108C	YNL108C	810	0.318471	0.532727	0.123153	-0.0818252
YBL095W	YBL095W	810	0.23352	1.11857	0.141156	0.276433
YLR046C	YLR046C	810	-0.0289589	0.444832	-0.450789	0.36681
YNR020C	ATP23	810	-0.151461	0.140028	-0.2572	-0.126308
YGR280C	PXR1	813	0.314498	0.88851	-0.43505	-0.246508
YOL009C	MDM12	813	0.0751265	0.266116	-0.0238742	-0.206604
YOR180C	DCI1	813	-0.13602	0.274385	-0.286149	-0.121808
YKL208W	CBT1	813	0.069907	0.326104	0.0902249	-0.316511
YGR042W	YGR042W	813	-0.00987422	0.34395	-0.263573	-0.204948
YJL210W	PEX2	813	-0.050753	0.113951	0.104857	-0.210504
YKR043C	SHB17	813	0.114221	0.111364	0.185747	-0.181737
YJL178C	ATG27	813	0.0598855	0.185779	0.0800461	0.00450707
YGR152C	RSR1	816	0.00377243	0.654575	0.283951	0.0764659
YGL154C	LYS5	816	0.163341	-0.0289076	-0.153574	-0.372729
YLR243W	GPN3	816	0.193579	0.920507	-0.0395861	-0.00517599
YDR099W	BMH2	819	-0.320702	-0.763014	-0.627902	-0.126761
YKR030W	GMH1	819	0.0488469	0.288023	-0.308031	-0.435444
YPL196W	OXR1	819	0.0448988	0.00577018	0.074014	-0.285818
YLR150W	STM1	819	0.0630812	-0.821935	0.223724	-0.0683628
YLR064W	PER33	819	0.158946	0.557926	-0.33465	-0.1875
YDL086W	YDL086W	819	0.230682	-0.601684	0.33959	-0.223857
YMR312W	ELP6	819	0.181824	-0.112318	-0.298213	-0.361802
YML105C	SEC65	819	0.150129	0.154973	-0.0101419	-0.0687391
YGL050W	TYW3	819	0.204484	0.0549404	-0.00314315	-0.434715
YBR213W	MET8	822	0.141554	-0.187628	0.223074	0.0884486
YDR272W	GLO2	822	-0.0845432	-0.0143626	-0.0932307	-0.123803
YDR429C	TIF35	822	0.162756	0.318906	-0.0520335	-0.305758
YOR145C	PNO1	822	0.120911	0.409548	-0.0254319	-0.185279
YPL094C	SEC62	822	0.155392	0.145697	0.0444789	-0.396318
YDR503C	LPP1	822	0.335538	0.261823	0.210705	-0.0969369
YLR412W	BER1	822	0.0440691	0.284991	-0.314437	-0.388059
YMR178W	YMR178W	822	0.228312	0.0660519	0.00994402	-0.233541
YDR319C	YFT2	822	0.0237438	0.316555	-0.0936084	-0.231691
YNL155W	CUZ1	822	-0.0146581	-0.381936	-0.114238	-0.197659
YKR060W	UTP30	822	0.249715	0.183884	-0.332533	-0.203975
YNL312W	RFA2	822	0.131372	-0.495808	0.171983	-0.105768
YER116C	SLX8	822	-0.224084	0.00209739	-0.269543	0.121271
YFR052W	RPN12	822	0.023452	0.265405	0.0770285	-0.0505341
YCR047C	BUD23	825	-0.226356	0.22515	-0.0764435	0.0729411
YDR384C	ATO3	825	0.212468	0.474349	0.0926004	-0.298534
YDL051W	LHP1	825	0.203116	0.606618	0.112489	-0.0817328
YAR008W	SEN34	825	-0.0468793	0.217209	0.00710334	-0.278641
YOR278W	HEM4	825	-0.0507662	0.496428	-0.087196	-0.164058
YJL174W	KRE9	828	0.0290282	0.332262	0.0677731	0.0540262
YGL096W	TOS8	828	-0.237385	0.302971	-0.559946	-0.28291
YER026C	CHO1	828	0.243268	-0.317778	-0.0283757	-0.242262
YLR199C	PBA1	828	-0.0582961	0.438351	-0.0758726	-0.0990782
YOL088C	MPD2	831	0.168787	0.665204	0.244961	-0.0549774
YPR116W	RRG8	831	-0.0750347	0.54077	-0.32176	-0.168222
YLR290C	YLR290C	831	-0.039556	0.529835	-0.164012	-0.174543
YBR165W	UBS1	831	0.0738042	0.478481	-0.158942	-0.0637503
YGL019W	CKB1	834	0.115474	0.146143	0.331503	-0.0119495
YDR087C	RRP1	834	0.110232	1.15765	0.0031223	-0.13886
YKL095W	YJU2	834	-0.385801	0.337419	-0.337431	0.181472
YHR192W	LNP1	834	-0.000737126	0.307616	0.0205215	-0.207263
YBR185C	MBA1	834	0.142929	0.258109	0.0397423	-0.0952758
YKL055C	OAR1	834	-0.0517107	0.600408	-0.294487	-0.604122
YBR146W	MRPS9	834	0.163503	-0.228512	0.052421	-0.116159
YLR393W	ATP10	837	-0.110851	0.670536	0.0447687	-0.267852
YGL005C	COG7	837	-0.0930466	0.484128	-0.38766	0.061076
YNL289W	PCL1	837	-0.146847	0.117077	-0.0546684	0.102895
YEL018W	EAF5	837	-0.00914577	0.36164	-0.29887	-0.319391
YJL115W	ASF1	837	-0.187049	0.0459671	-0.217174	-0.581309
YBR257W	POP4	837	0.0752756	1.04926	0.00972554	-0.118145
YLL023C	POM33	837	0.0245738	0.425545	-0.303402	-0.519707
YML014W	TRM9	837	-0.0124573	0.412502	0.0453858	-0.200787
YBR187W	GDT1	840	-0.0722899	-0.2613	0.00212238	-0.190684
YHR067W	HTD2	840	0.265562	0.347088	-0.034787	-0.353286
YML041C	VPS71	840	0.178284	0.759319	0.131403	-0.254979
YLR284C	ECI1	840	-0.0387708	0.0246432	-0.136893	-0.111366
YPL076W	GPI2	840	-0.0907745	0.0447056	-0.414576	-0.287904
YGL224C	SDT1	840	0.160791	0.0224999	0.315105	-0.0117277
YJL203W	PRP21	840	0.0527898	0.339269	-0.180127	-0.234637
YFR027W	ECO1	843	-0.187358	0.227015	-0.313443	-0.409092
YEL009C	GCN4	843	-0.0164789	-0.0309878	0.0643195	0.281229
YDR315C	IPK1	843	-0.156994	0.16362	-0.284441	-0.697323
YNL252C	MRPL17	843	0.0758713	0.428901	0.185275	-0.21698
YPL033C	SRL4	843	-0.0924181	-0.660577	-0.285312	0.626087
YIL114C	POR2	843	0.269532	0.258696	-0.12219	-0.187483
YDL006W	PTC1	843	-0.0911484	0.0908697	-0.0713683	0.170354
YNL032W	SIW14	843	-0.0100853	0.0459183	-0.201176	-0.146617
YOR104W	PIN2	846	0.114384	0.486769	-0.223466	0.0635266
YNR002C	ATO2	846	0.150368	0.273109	-0.101012	-0.501082
YKR025W	RPC37	846	-0.0265423	0.161498	0.224	0.0520315
YHR090C	YNG2	846	-0.0448356	0.699535	-0.262641	-0.185278
YEL005C	VAB2	846	-0.133651	0.372408	-0.319857	-0.489901
YHR012W	VPS29	846	0.0556736	-0.0150003	-0.182007	-0.00834799
YJR096W	YJR096W	846	0.0653139	-0.427161	0.158651	-0.16723
YCR010C	ADY2	849	-0.0919145	0.506558	-0.65082	-0.192526
YDL142C	CRD1	849	0.0699476	0.394022	0.0980403	0.0267741
YGL128C	CWC23	849	-0.0806806	0.151895	-0.378469	-0.317306
YDR472W	TRS31	849	0.120209	0.506448	-0.018317	-0.236826
YDR361C	BCP1	849	0.11825	0.533173	-0.109374	0.0559146
YNL055C	POR1	849	-0.0560121	-0.185062	0.0800389	0.0306327
YHR160C	PEX18	849	-0.220883	-0.31403	0.576331	0.713797
YJR111C	YJR111C	849	0.153649	0.427785	0.0346524	-0.122459
YKR046C	PET10	849	-0.0498996	0.575968	0.143122	-0.0234315
YOR106W	VAM3	849	-0.0461116	0.164316	-0.28695	-0.169341
YDR106W	ARP10	852	0.528291	0.847521	-0.348322	-0.472142
YLR079W	SIC1	852	-0.0204564	0.537536	-0.237323	-0.488771
YIL043C	CBR1	852	0.199894	-0.941104	0.584133	-0.132214
YPL156C	PRM4	852	-0.101842	0.429421	-0.366452	-0.116659
YMR087W	YMR087W	852	-0.0811329	0.876001	-0.332131	-0.0296683
YNL003C	PET8	852	0.10833	-0.15475	0.133878	-0.313743
YOR174W	MED4	852	0.155771	0.243621	0.175677	-0.120459
YPL237W	SUI3	855	0.215046	0.123543	0.106583	-0.0307642
YDR098C	GRX3	855	0.166389	-0.215601	0.25847	-0.103827
YOR040W	GLO4	855	0.037449	0.184788	0.159419	-0.104873
YDR116C	MRPL1	855	0.00722685	-0.0945743	0.0409518	-0.22152
YLR136C	TIS11	855	-0.107265	0.99012	0.0477987	-0.12301
YMR069W	NAT4	855	-0.166247	0.647934	-0.089006	0.208844
YIL050W	PCL7	855	-0.109457	0.399214	-0.2262	-0.140844
YNL286W	CUS2	855	0.0948642	0.086532	-0.137389	-0.125209
YLR404W	FLD1	855	0.197878	0.647157	-0.288482	-0.274815
YER083C	GET2	855	0.0968853	0.234225	0.110109	-0.328861
YER023W	PRO3	858	0.126364	-0.21144	0.357519	-0.0408981
YMR149W	SWP1	858	0.183787	0.147319	0.270162	-0.105076
YBR002C	RER2	858	0.00786138	0.46895	-0.128519	-0.268293
YML025C	YML6	858	-0.117709	-0.0169194	-0.487901	-0.201108
YDR337W	MRPS28	858	0.0269745	0.202911	-0.136835	-0.268299
YDL201W	TRM8	858	0.0774668	0.979895	0.146892	-0.160366
YOR281C	PLP2	858	-0.0481748	0.0890292	-0.0395463	-0.0579444
YDR313C	PIB1	858	-0.138646	0.474224	-0.392109	-0.1177
YOR194C	TOA1	858	-0.187414	-0.0784257	-0.462855	-0.24995
YMR043W	MCM1	858	-0.174891	0.23829	-0.758826	-0.443126
YPR103W	PRE2	861	-0.0609281	-0.672684	-0.0814557	0.0221225
YIL034C	CAP2	861	-0.0141846	-0.19632	0.0366701	-0.280008
YBR011C	IPP1	861	-0.0133075	-0.563401	0.0966795	-0.11337
YGL057C	GEP7	861	0.0252792	0.580508	-0.271725	-0.235301
YGR132C	PHB1	861	0.113188	0.00055344	0.159952	-0.0978695
YFL034C-B	MOB2	864	-0.276836	0.548173	-0.461708	0.0240929
YOR362C	PRE10	864	0.0992236	0.23387	0.240176	-0.162323
YPL117C	IDI1	864	0.0109312	0.572617	0.122466	0.0356937
YGR239C	PEX21	864	0.153317	0.208439	-0.0493592	-0.408878
YGR147C	NAT2	864	0.104012	0.203233	-0.00483393	-0.260461
YGL221C	NIF3	864	0.154163	0.0745234	0.310609	-0.181662
YJR155W	AAD10	864	-0.00796888	0.559069	-0.356019	0.306233
YOR036W	PEP12	864	-0.0901856	0.253474	-0.246708	-0.187773
YPR093C	ASR1	864	0.0536986	0.246927	-0.0916948	-0.192376
YDR284C	DPP1	867	0.0785791	-0.295668	0.0614204	0.0902549
YAL034W-A	MTW1	867	-0.0129458	0.607262	-0.208167	-0.331294
YFL028C	CAF16	867	-0.0181818	0.28955	0.19851	-0.0960668
YOL080C	REX4	867	0.188314	0.240923	-0.213495	-0.353658
YGL232W	TAN1	867	0.182141	-0.462565	-0.109853	-0.0952713
YNL159C	ASI2	867	0.263772	0.418195	-0.0164676	-0.483382
YGR205W	TDA10	870	0.0885648	-0.176588	-0.0300275	-0.335434
YNL075W	IMP4	870	0.156905	0.525998	0.00941498	-0.0802471
YOR311C	DGK1	870	0.119991	0.403641	-0.240418	0.154011
YNR064C	YNR064C	870	0.222126	0.389865	-0.0926285	-0.334966
YBR101C	FES1	870	0.144517	0.701842	-0.195206	-0.0540756
YPL232W	SSO1	870	0.1083	0.301686	-0.0196391	0.0172173
YLR132C	USB1	870	0.0350164	0.168756	-0.120185	-0.202157
YHR014W	SPO13	873	-0.182005	0.230825	-0.582703	-0.464805
YBR152W	SPP381	873	-0.318623	0.503446	-0.568631	-0.294033
YLR351C	NIT3	873	0.0928691	0.0315976	0.201021	-0.3649
YKR055W	RHO4	873	-0.0229894	0.64209	-0.00681018	-0.0782694
YOL077C	BRX1	873	0.157674	0.967582	-0.0744407	-0.0583002
YHR133C	NSG1	873	0.0896014	-0.331701	-0.147616	-0.411213
YDL129W	YDL129W	873	0.0352197	0.467139	-0.199585	-0.109753
YLR003C	CMS1	873	0.212585	0.717824	-0.213274	-0.183095
YHR209W	CRG1	873	-0.021031	0.224202	-0.169201	-0.121389
YOR344C	TYE7	873	-0.118068	0.205014	-0.551464	0.0778779
YDR130C	FIN1	873	0.142346	0.725305	-0.0154766	-0.149563
YBL050W	SEC17	876	0.0189057	0.356115	-0.0631478	0.332945
YKL052C	ASK1	876	-0.0330649	0.564854	-0.134994	-0.22038
YNL232W	CSL4	876	0.057114	0.346627	0.08019	-0.07258
YDR287W	INM2	876	0.0338658	-0.183254	0.113015	-0.0298305
YJR088C	EMC2	876	0.025372	0.197513	0.0319159	0.154909
YDR237W	MRPL7	876	0.0752548	-0.289279	-0.0965235	-0.131047
YOR130C	ORT1	876	0.102337	0.312097	0.153436	-0.365236
YNL202W	SPS19	876	-0.254048	-0.204074	0.275827	-0.0251734
YPL052W	OAZ1	876	0.0608022	0.327525	-0.386577	-0.251559
YOR223W	DSC3	876	-0.00601256	0.504151	-0.135247	-0.284807
YMR039C	SUB1	876	-0.0754603	0.0262703	-0.491401	-0.244937
YOL001W	PHO80	879	0.110444	0.1653	0.0409775	-0.0510899
YIL003W	CFD1	879	0.230367	0.636474	-0.0674564	-0.181885
YGR222W	PET54	879	0.109397	0.386788	-0.214623	-0.253047
YJL185C	ATG36	879	0.102932	-0.161659	0.22924	-0.338039
YPL068C	YPL068C	879	-0.0632106	0.475786	-0.532778	-0.328946
YLR091W	GEP5	879	-0.0339223	0.136107	-0.100442	-0.272049
YPR069C	SPE3	879	0.0674203	-0.345063	0.205081	-0.0210706
YHR062C	RPP1	879	0.214992	0.455801	0.156435	-0.415507
YOL093W	TRM10	879	-0.00187544	0.378382	-0.073278	-0.167229
YDL076C	RXT3	882	-0.0296554	0.000653069	-0.432181	-0.508936
YPL149W	ATG5	882	0.122833	0.261539	-0.161431	-0.33348
YPR005C	HAL1	882	-0.182652	0.426549	-0.122944	-0.275509
YJL145W	SFH5	882	0.00997871	0.604943	0.161945	0.0966491
YDR184C	ATC1	882	-0.124123	0.51058	-0.376037	-0.220108
YPR109W	YPR109W	882	0.00546555	-0.0216984	-0.130546	-0.0635155
YHR029C	YHI9	882	0.0214297	0.358799	0.0395543	-0.146224
YHL034C	SBP1	882	-0.0367858	-0.347293	-0.0874743	-0.0511714
YDR489W	SLD5	882	0.266565	0.324909	0.0924794	-0.232995
YPR199C	ARR1	882	-0.0820886	0.238616	-0.104149	-0.0879678
YOR028C	CIN5	885	-0.263938	0.0923762	-0.0550565	-0.088968
YBR037C	SCO1	885	0.0757758	-0.0895148	0.190073	-0.310903
YKR037C	SPC34	885	-0.0603142	0.413629	-0.0809365	-0.204872
YHR046C	INM1	885	-0.0143761	0.403188	-0.16871	-0.239331
YMR183C	SSO2	885	0.0470629	0.184389	0.0624495	-0.241624
YHR088W	RPF1	885	0.0719966	0.725999	-0.267132	-0.122057
YDL173W	PAR32	885	0.0564962	-0.0694363	0.00748914	-0.240607
YKL128C	PMU1	885	0.213399	0.432248	0.0779741	-0.274934
YFR047C	BNA6	885	-0.103851	-0.831651	0.21998	-0.242815
YOR083W	WHI5	885	-0.285192	0.0739431	-0.0735616	-0.0652439
YDR233C	RTN1	885	0.107651	0.356453	-0.0196961	-0.0172641
YMR025W	CSI1	885	-0.0282961	0.259172	-0.258998	-0.187141
YHR058C	MED6	885	-0.0277358	0.814248	0.0721458	-0.293166
YFR041C	ERJ5	885	0.250915	0.577417	0.0452861	-0.262621
YDR054C	CDC34	885	0.0430211	0.331967	-0.345557	-0.0714692
YER142C	MAG1	888	-0.0494224	-0.105924	-0.264643	-0.220277
YGL044C	RNA15	888	-0.170533	0.102634	-0.16492	0.0739427
YIL076W	SEC28	888	0.102382	0.349306	0.0198751	-0.161891
YML112W	CTK3	888	0.0372384	0.161689	-0.113558	-0.442903
YBR147W	RTC2	888	-0.0339581	0.373282	0.00696642	-0.247471
YER055C	HIS1	891	0.218764	0.157049	0.300332	-0.228773
YIL124W	AYR1	891	-0.113475	-0.305142	0.183023	-0.138891
YCL031C	RRP7	891	-0.0673008	0.515698	-0.341114	-0.208555
YMR099C	YMR099C	891	0.0177297	-0.72279	0.11426	-0.128876
YPL173W	MRPL40	891	-0.00764943	0.398245	-0.162773	-0.00754176
YNL305C	BXI1	891	-0.0128707	0.412588	0.0411162	-0.226992
YMR096W	SNZ1	891	0.244142	0.432646	-0.152848	0.426395
YPL131W	RPL5	891	0.16452	-0.220147	0.307528	-0.0903052
YLR208W	SEC13	891	0.0713696	-0.30341	-0.0246358	-0.0461929
YIL044C	AGE2	894	0.105815	0.329324	-0.0904138	-0.477037
YJR150C	DAN1	894	-0.13701	-0.759089	0.129847	-1.85642
YBR160W	CDC28	894	0.0956087	0.702581	0.211073	0.00708541
YBR040W	FIG1	894	0.516045	0.899715	-0.558472	0.207247
YFL059W	SNZ3	894	0.100734	-0.204018	0.562341	0.107494
YNL333W	SNZ2	894	-0.0747826	0.124947	0.23974	0.224039
YLR348C	DIC1	894	0.110951	-0.00893689	0.106275	-0.178593
YAR031W	PRM9	894	0.152156	-0.510223	-0.0571905	-0.244114
YNL265C	IST1	894	-0.00664057	0.738029	-0.0415986	0.0324608
YNL196C	SLZ1	894	0.316259	0.373773	-0.302381	0.493301
YJL068C	YJL068C	897	-0.0210238	-0.0608741	0.450607	0.0582292
YBR291C	CTP1	897	0.154053	0.572356	0.00765869	-0.16589
YNL156C	NSG2	897	-0.117215	-0.098835	-0.0996951	-0.199696
YPR066W	UBA3	897	-0.0184724	0.579438	-0.0139105	-0.308377
YJL079C	PRY1	897	-0.081814	0.505624	-0.113349	0.250011
YLR018C	POM34	897	-0.255598	0.175537	-0.377987	-0.430861
YER175C	TMT1	897	-0.0178995	0.457815	0.0269815	-0.181619
YGL254W	FZF1	897	-0.0245336	0.361554	-0.0249683	-0.358412
YBR119W	MUD1	897	0.0785183	0.535524	-0.404028	-0.202725
YGL162W	SUT1	897	-0.0943208	0.32167	-0.474259	-0.00925138
YOR287C	RRP36	900	-0.0270532	0.986597	-0.241616	-0.143184
YIL061C	SNP1	900	0.0803521	0.408875	0.0166485	-0.312329
YPR139C	LOA1	900	0.135684	0.430481	0.129556	0.0866211
YLR172C	DPH5	900	0.271702	0.239242	0.333503	-0.205457
YER053C	PIC2	900	-0.0397209	0.0541095	-0.470899	0.244357
YDL198C	GGC1	900	0.206781	-0.49458	0.0702422	-0.411823
YNL204C	SPS18	900	-0.289373	0.890294	-0.770083	-0.434943
YPL132W	COX11	900	-0.135084	0.07386	-0.156833	-0.0602253
YLR146C	SPE4	900	0.0963153	-0.0842281	0.127657	-0.140181
YGR044C	RME1	900	0.0948509	-0.247537	-0.113924	-0.113851
YLR307W	CDA1	903	-0.0462903	0.541781	0.383747	0.041623
YPL064C	CWC27	903	0.0625327	0.0922927	-0.168669	-0.25472
YFL044C	OTU1	903	-0.00540727	0.357651	0.16928	-0.0667413
YNL194C	YNL194C	903	-0.320231	-0.0941609	-0.541097	-0.380459
YPR061C	JID1	903	-0.111569	0.340733	0.0776239	0.185011
YBR024W	SCO2	903	-0.0457891	-0.0986919	-0.19337	-0.0544026
YPL054W	LEE1	903	0.343932	-0.0730352	-0.729258	-0.444662
YDR446W	ECM11	906	-0.903433	0.0271508	-0.599777	0.222108
YKL150W	MCR1	906	0.0594022	0.308177	0.041177	-0.00169958
YOR228C	MCP1	906	-0.136462	-0.354489	0.170615	0.163953
YER106W	MAM1	906	0.158137	0.287402	-0.227328	-0.702841
YML052W	SUR7	906	-0.0738099	0.540707	0.0756861	-0.382188
YDL052C	SLC1	909	0.133224	0.504298	0.19285	-0.417081
YDR288W	NSE3	909	-0.00573739	0.333572	-0.364818	-0.248686
YBR231C	SWC5	909	-0.151037	0.0978163	0.219876	-0.231015
YOL056W	GPM3	909	0.146308	0.697219	-0.120705	-0.161993
YER185W	PUG1	909	0.171657	0.681144	-0.0716726	-0.0325025
YNL006W	LST8	909	0.0327923	0.177483	0.137067	-0.179077
YJR007W	SUI2	912	0.155843	0.287657	-0.0138971	-0.00403852
YLR455W	PDP3	912	-0.152458	-0.125811	-0.392334	-0.389607
YDL179W	PCL9	912	-0.0122626	0.534485	-0.333911	-0.194277
YBR228W	SLX1	912	-0.0690983	0.297645	-0.105096	-0.0497296
YMR281W	GPI12	912	-0.12595	0.659606	-0.08484	-0.167097
YKR052C	MRS4	912	-0.0448796	0.575382	0.020788	-0.251879
YMR079W	SEC14	912	0.0290633	0.109509	-0.22948	-0.189418
YPR147C	YPR147C	912	0.108276	0.103797	-0.249311	-0.304481
YPL186C	UIP4	912	-0.317057	0.231329	-0.213541	-0.427091
YOR251C	TUM1	912	-0.00162421	-0.407799	0.171592	-0.0768413
YOR074C	CDC21	912	-0.101009	0.432054	0.121378	-0.115034
YDR123C	INO2	912	-0.134004	0.348753	-0.31809	-0.33656
YKR026C	GCN3	915	0.0564448	0.735923	-0.0777534	0.114625
YDR280W	RRP45	915	0.0288425	0.504976	0.0270487	-0.0211754
YPR192W	AQY1	915	0.140327	0.450855	-0.30833	-0.050833
YGR277C	CAB4	915	0.0249158	-0.500227	0.259532	-0.148008
YPL031C	PHO85	918	0.129889	0.26646	0.0696897	-0.107969
YAL025C	MAK16	918	-0.117438	0.474824	-0.139697	-0.136871
YDL045C	FAD1	918	0.0911776	0.409344	0.0177041	0.0125609
YPL177C	CUP9	918	-0.0496939	0.120895	-0.189696	-0.118295
YFR004W	RPN11	918	-0.12637	0.528278	0.0144232	0.0286798
YMR055C	BUB2	918	-0.000283519	0.43442	0.153686	-0.245717
YAR015W	ADE1	918	0.328129	0.622501	0.127026	0.296699
YDR374C	PHO92	918	-0.17335	-0.039207	-0.675002	-0.757681
YKL183W	LOT5	918	0.00131467	-0.357898	-0.174459	-0.0910442
YKR104W	YKR104W	918	-0.197243	0.321714	-0.658853	0.304685
YML110C	COQ5	921	0.210035	-1.03875	0.174663	-0.150901
YDL119C	YDL119C	921	-0.032596	0.303559	-0.30178	-0.516562
YBR085W	AAC3	921	-0.109884	0.478357	-0.0408175	-0.160261
YOR222W	ODC2	921	0.168053	0.793212	0.0723916	-0.275712
YBR251W	MRPS5	921	0.0591326	0.174623	-0.012584	0.00247442
YJL126W	NIT2	921	0.237943	0.398444	0.0841949	-0.114463
YHL013C	OTU2	921	0.00939237	0.614769	-0.142249	-0.16745
YKR075C	YKR075C	921	-0.398297	0.362347	-0.275952	-0.252759
YNL072W	RNH201	921	0.221929	0.456944	0.356849	-0.23426
YPR058W	YMC1	921	0.104104	-0.125317	0.261918	-0.221762
YDL108W	KIN28	921	0.141575	0.909008	-0.251201	-0.0887509
YGR104C	SRB5	921	0.0998416	0.357826	-0.146005	-0.251069
YDR075W	PPH3	924	0.0245834	0.268269	-0.126654	0.0442552
YDL127W	PCL2	924	-0.274662	0.489494	-0.340725	-0.181381
YNR028W	CPR8	924	0.0890923	0.211724	0.200312	0.0123637
YDL114W	YDL114W	924	-0.963257	0.638127	0.0763756	-0.407584
YOL092W	YPQ1	924	0.0436555	1.03799	0.170899	-0.155131
YGR060W	ERG25	927	-0.105727	0.369908	-0.120411	0.0320715
YOR065W	CYT1	927	-0.3403	-0.83329	-0.12083	-0.122943
YGL043W	DST1	927	0.0670463	0.328538	-0.013966	-0.147128
YOR101W	RAS1	927	0.178628	0.496158	-0.0852628	-0.215813
YDL222C	FMP45	927	-0.101649	0.172491	-0.389197	-0.183688
YMR056C	AAC1	927	-0.0571805	0.591967	-0.02263	-0.191923
YNL177C	MRPL22	927	-0.0366313	-0.118971	-0.238527	-0.179044
YOR107W	RGS2	927	-0.0443924	0.59947	-0.761462	-0.11878
YIL145C	PAN6	927	0.208393	0.366179	0.33359	-0.191153
YGR208W	SER2	927	0.167587	0.464485	0.0764527	-0.0754726
YJR083C	ACF4	927	0.00511516	0.489885	-0.432336	-0.391776
YFR045W	YFR045W	927	-0.0403495	0.479276	-0.0870096	0.0585478
YKL107W	YKL107W	927	0.0930432	-0.966101	0.315885	-0.211436
YCL009C	ILV6	927	0.215352	-0.38031	0.416593	-0.270566
YHR187W	IKI1	927	0.140842	0.964185	-0.0435515	-0.338332
YBR061C	TRM7	930	0.0468123	0.977721	-0.0973344	-0.260818
YOR279C	RFM1	930	-0.0750597	0.174515	-0.214357	-0.202688
YNR007C	ATG3	930	-0.208251	0.47084	-0.59937	-0.0728862
YJL196C	ELO1	930	0.110817	0.45991	-0.00191891	-0.260032
YDL015C	TSC13	930	0.194259	0.276667	0.0218472	-0.0488717
YPL134C	ODC1	930	-0.190206	0.140262	0.0377119	0.182259
YMR267W	PPA2	930	0.126278	0.144611	0.0658247	-0.026719
YGR284C	ERV29	930	0.0708287	0.40397	0.0767893	-0.0383307
YDR068W	DOS2	930	0.119103	0.30962	-0.238734	-0.264728
YHR199C	AIM46	930	0.175223	0.567349	0.30869	-0.152339
YGL161C	YIP5	930	0.0661571	0.142066	0.143494	-0.112834
YKL091C	YKL091C	930	-0.125171	0.0114121	-0.0984439	-0.300083
YML121W	GTR1	930	0.10599	0.461186	0.00506658	-0.161622
YGR231C	PHB2	930	-0.0251785	0.247779	-0.0455383	-0.142741
YDL047W	SIT4	933	0.0193163	0.272211	-0.0228095	0.1436
YJL117W	PHO86	933	-0.00441617	0.788674	0.044906	-0.240915
YBR039W	ATP3	933	0.0167193	-0.129902	0.219119	0.392321
YDL021W	GPM2	933	-0.190548	-0.273721	-0.101259	-0.255335
YIL134W	FLX1	933	0.210136	0.344275	0.0216426	-0.203757
YJR077C	MIR1	933	0.160003	0.390251	0.0910051	0.182873
YML050W	AIM32	933	-0.0450773	0.391134	-0.152986	-0.334704
YLR209C	PNP1	933	0.0215692	0.780588	0.331394	0.0508917
YFR034C	PHO4	936	-0.289222	0.292856	-0.0318782	0.00489549
YDL236W	PHO13	936	0.135302	0.725429	0.0916168	-0.181486
YLR340W	RPP0	936	0.192277	-0.957199	0.365744	-0.102606
YHR144C	DCD1	936	0.094127	0.227545	0.00769756	-0.0539819
YMR299C	DYN3	936	0.0132584	0.286955	-0.235799	-0.129604
YOR120W	GCY1	936	-0.00621254	0.319298	-0.120944	0.0431616
YBR176W	ECM31	936	-0.0013011	0.671329	0.154581	0.139917
YOL101C	IZH4	936	0.0150017	0.806963	-0.488557	-0.409442
YDR368W	YPR1	936	-0.0659263	-0.0901352	0.114443	-0.0448128
YDL124W	YDL124W	936	-0.157857	-0.193629	-0.234794	-0.377347
YOL096C	COQ3	936	-0.0672208	0.26585	-0.144465	0.0187974
YOR164C	GET4	936	0.194011	-0.542155	0.143831	-0.145685
YML087C	AIM33	936	0.245528	0.580046	-0.315881	-0.135988
YCL049C	YCL049C	936	0.175165	0.693216	0.0349659	-0.0585071
YML125C	PGA3	936	0.304676	0.703678	0.441012	-0.127536
YEL029C	BUD16	936	0.157962	0.149806	0.096676	-0.266621
YER133W	GLC7	936	-0.102039	-0.0584845	-0.314882	0.0579644
YNL322C	KRE1	939	0.055126	0.400378	-0.048255	-0.351135
YGR282C	BGL2	939	0.158782	0.437571	0.0273168	-0.156452
YOR079C	ATX2	939	0.239329	1.04609	0.152556	-0.118658
YKL094W	YJU3	939	0.0393567	0.19945	0.136756	0.00673761
YMR262W	YMR262W	939	-0.0223119	-0.214699	0.278802	0.0513651
YOR006C	TSR3	939	-0.105159	0.422588	-0.229872	-0.149126
YKL110C	KTI12	939	0.334249	0.180771	-0.144971	-0.482526
YMR241W	YHM2	942	0.0243702	-0.123213	0.0121204	0.454243
YKL216W	URA1	942	0.0610677	0.828771	0.00355929	0.0548722
YNL263C	YIF1	942	0.167156	0.684482	0.163372	0.124296
YJL133W	MRS3	942	-0.137108	0.180986	-0.231768	-0.0640945
YGR096W	TPC1	942	-0.0904063	-0.0754808	-0.105652	-0.402112
YHR061C	GIC1	942	-0.0363538	0.581274	-0.183179	-0.310543
YDR336W	YDR336W	942	0.11443	0.302952	-0.00609969	-0.146261
YNL063W	MTQ1	942	0.0584539	0.149265	0.146073	-0.00899526
YIL106W	MOB1	945	-0.0101815	0.610032	-0.0633869	-0.230589
YBR175W	SWD3	945	0.199814	0.112351	0.17313	-0.221169
YJR021C	REC107	945	-0.072933	0.1581	0.066387	-0.187181
YCR073W-A	SOL2	945	-0.040764	0.553365	0.311752	-0.275238
YPL157W	TGS1	945	0.150219	0.59363	-0.234034	0.130052
YMR274C	RCE1	945	0.192654	0.484355	-0.15422	-0.224152
YBR183W	YPC1	948	0.25314	0.332892	-0.176333	-0.318786
YKL019W	RAM2	948	0.0664548	-0.0537907	0.178116	-0.263475
YNR054C	ESF2	948	0.117003	0.660262	-0.109758	-0.222518
YDR492W	IZH1	948	-0.124903	0.144613	-0.274261	0.0881502
YCL059C	KRR1	948	0.14018	0.913102	-0.0321204	-0.0495721
YHR142W	CHS7	948	0.147186	0.0153385	-0.0258368	-0.0866659
YBR151W	APD1	948	-0.145617	-0.398399	-0.117978	-0.219321
YGR062C	COX18	948	0.169427	0.334385	0.117591	-0.247769
YGL212W	VAM7	948	-0.410688	0.358137	-0.137444	0.0253996
YPL087W	YDC1	951	0.102242	-0.0170594	-0.213386	-0.094642
YLR205C	HMX1	951	-0.140282	0.300706	-0.256626	-0.158269
YOL002C	IZH2	951	0.0323713	0.726521	-0.0829064	-0.249315
YGR213C	RTA1	951	-0.153188	0.877161	-0.660407	-0.317811
YCR015C	YCR015C	951	0.126221	0.59914	-0.0156162	-0.143702
YMR310C	YMR310C	951	0.0394167	0.415298	-0.00267503	-0.256771
YNR027W	BUD17	951	0.203415	0.369405	0.101946	-0.257046
YDR352W	YPQ2	951	0.0822237	0.168421	0.0808277	-0.0376036
YPR013C	CMR3	951	-0.294539	-0.0738856	-0.530051	-0.239331
YMR048W	CSM3	951	0.00235966	0.142764	0.15919	0.0917301
YNR003C	RPC34	951	0.154338	0.706601	0.0672978	-0.243742
YER099C	PRS2	954	-0.107525	0.941084	0.0630555	-0.112759
YPL266W	DIM1	954	0.0341382	0.415064	0.150589	-0.0457444
YBL030C	PET9	954	-0.0741321	-0.0509917	0.104164	0.200588
YOR288C	MPD1	954	0.13696	0.495287	-0.0739309	-0.181222
YOR158W	PET123	954	0.00950049	0.00590994	-0.240101	-0.415986
YNL315C	ATP11	954	0.0910004	-0.500667	0.0904802	0.0241385
YCR069W	CPR4	954	0.0363929	0.115635	0.040345	0.360965
YIL117C	PRM5	954	0.251666	1.01236	-0.162594	0.00927298
YIL021W	RPB3	954	0.094191	0.545374	-0.0281064	-0.0453921
YDR353W	TRR1	957	0.0070685	-0.411569	0.179019	-0.144195
YMR116C	ASC1	957	0.172788	-0.364359	0.388925	0.0397237
YLR439W	MRPL4	957	-0.133035	0.0173011	-0.344896	-0.233054
YDR175C	RSM24	957	0.101133	0.524402	0.0747995	-0.0373469
YOR342C	YOR342C	957	-0.0507206	0.295432	-0.277042	-0.0558113
YIR011C	STS1	957	0.0399965	0.572807	-0.333388	-0.267092
YLR457C	NBP1	957	-0.123239	0.428151	-0.1945	-0.386651
YOR143C	THI80	957	0.0988725	0.29923	0.0841503	0.0276273
YBR265W	TSC10	960	0.162638	0.37063	0.350811	-0.359934
YHL011C	PRS3	960	0.0674142	0.0625662	0.00859179	0.032841
YGL136C	MRM2	960	0.085306	0.306532	-0.0743057	-0.213034
YKR080W	MTD1	960	-0.0301405	0.589839	0.0720996	0.306126
YNL215W	IES2	960	-0.0887306	-0.160272	-0.375942	-0.0839888
YDR033W	MRH1	960	0.105061	0.597386	-0.26495	0.171637
YDL183C	YDL183C	960	0.0390714	0.60415	-0.175103	-0.0412563
YMR180C	CTL1	960	0.121289	0.502857	-0.0235679	-0.286175
YCL050C	APA1	963	0.0486174	0.45705	-0.026404	-0.0734247
YLR242C	ARV1	963	-0.0102386	0.244664	-0.371111	-0.48226
YBR290W	BSD2	963	-0.196014	0.420851	-0.280243	-0.313806
YER037W	PHM8	963	-0.226187	-0.136533	-0.762028	-0.546647
YDR347W	MRP1	963	0.00273346	0.131619	0.0248041	-0.27077
YHR195W	NVJ1	963	-0.26713	-0.127639	-0.494068	-0.274379
YPL206C	PGC1	963	-0.0131545	-0.493968	0.269458	-0.0124811
YLR257W	YLR257W	963	-0.181226	-0.334591	-0.0266066	-0.0880448
YHR198C	AIM18	963	-0.0842743	0.000747418	0.0514836	-0.164362
YNR034W	SOL1	963	-0.0681514	0.587894	-0.136354	-0.00650438
YDR460W	TFB3	963	-0.156704	0.222116	-0.107165	-0.116071
YGL115W	SNF4	966	0.0903172	0.0139606	0.37898	0.155086
YCR002C	CDC10	966	0.202149	0.7832	0.113401	-0.175683
YKR022C	NTR2	966	0.0032781	0.203541	-0.321303	-0.171161
YNL098C	RAS2	966	-0.135842	-0.285061	-0.0340898	-0.162739
YNL284C	MRPL10	966	0.0813576	0.0996261	0.000818754	-0.101446
YJR095W	SFC1	966	-0.509254	0.227173	-0.161773	0.0493889
YOL073C	DSC2	966	0.235859	0.450769	0.164597	-0.143136
YNL002C	RLP7	966	0.0190184	0.711578	-0.281757	-0.224417
YLR220W	CCC1	966	-0.411476	0.00273145	-0.125876	-0.0870147
YJL006C	CTK2	969	0.109616	0.931282	-0.152127	0.111282
YNL025C	SSN8	969	-0.0846844	0.595893	-0.21377	-0.0774883
YGR007W	ECT1	969	0.12096	0.259392	0.141256	-0.19118
YDR480W	DIG2	969	-0.0180723	0.308374	0.0241906	-0.373918
YOL094C	RFC4	969	2.8666e-05	0.859971	0.16675	0.132274
YLR316C	TAD3	969	-0.0744345	0.0702032	-0.0937242	0.193629
YBR211C	AME1	972	-0.00752839	0.107577	-0.176999	-0.112076
YKL120W	OAC1	972	-0.0487763	0.524081	-0.337649	-0.189896
YLL062C	MHT1	972	-0.0140923	0.28372	-0.406772	-0.383107
YJL180C	ATP12	975	0.0806056	0.186455	-0.0537715	-0.163702
YPR176C	BET2	975	0.152947	0.636734	0.148173	-0.186295
YHR143W	DSE2	975	-0.218729	0.404861	-0.576464	0.413214
YJR070C	LIA1	975	-0.00649133	1.03032	0.148217	0.111024
YDR530C	APA2	975	0.141633	0.443267	0.18712	-0.188533
YDR151C	CTH1	975	-0.377791	0.663636	-0.164242	-0.0626463
YKL163W	PIR3	975	-0.0995069	0.480934	-0.23697	0.289237
YAL018C	LDS1	975	1.05311	1.83701	-0.0153893	-1.87817
YPL273W	SAM4	975	0.108039	0.088419	0.0347531	0.106144
YKL218C	SRY1	978	0.0690406	-0.12728	0.1358	-0.102596
YBL068W	PRS4	978	0.212661	0.668813	0.1192	-0.113435
YIL041W	GVP36	978	0.183584	0.963883	0.213933	0.20546
YPR011C	YPR011C	978	-0.153106	-0.0694556	-0.277621	-0.0821044
YML004C	GLO1	978	0.0111718	0.308464	0.0816759	-0.256224
YHR139C	SPS100	978	-0.308926	0.405687	-0.161348	-0.00667781
YOR340C	RPA43	978	0.143	1.22321	0.046157	0.0963693
YGR144W	THI4	978	0.0199918	0.406235	0.355688	0.134741
YDR058C	TGL2	978	0.0666431	0.253073	-0.228357	-0.222105
YHR104W	GRE3	981	-0.155881	-0.197201	-0.270326	-0.0632558
YJL031C	BET4	981	0.00989357	0.391449	-0.256539	-0.0407841
YIL084C	SDS3	981	-0.35574	0.860707	-0.38131	-0.129862
YMR060C	SAM37	981	0.0862838	0.0453582	-0.134885	-0.43878
YDL014W	NOP1	981	-0.075426	0.36365	0.0678831	0.152408
YJR100C	AIM25	981	0.0836889	0.108502	0.128193	-0.152941
YOR100C	CRC1	981	0.121004	0.414938	-0.087907	-0.840788
YDL205C	HEM3	981	0.0303428	0.120168	-0.150911	-0.0612468
YIL063C	YRB2	981	-0.0815365	0.397509	-0.0464291	-0.236942
YNR062C	YNR062C	981	0.153121	0.611457	-0.256296	-0.872105
YOR271C	FSF1	981	0.112703	0.16575	0.188379	-0.0817089
YJR093C	FIP1	981	-0.046869	0.354758	-0.139245	-0.2205
YDR435C	PPM1	984	0.0402767	0.130951	0.172644	-0.093686
YDR044W	HEM13	984	0.0558661	0.577853	-0.115575	-0.0445317
YGL091C	NBP35	984	0.100776	0.687768	0.0652034	-0.112882
YLR239C	LIP2	984	0.288574	-0.00697371	-0.0188113	-0.3925
YPR128C	ANT1	984	0.0899969	0.49093	-0.0327169	-0.17813
YDL037C	BSC1	984	-0.515055	0.623425	-1.00488	0.681087
YBR129C	OPY1	984	0.0270787	0.169257	-0.187343	-0.445734
YJR107W	YJR107W	984	-0.108971	0.22721	-0.559257	0.35879
YKR062W	TFA2	984	0.0195252	0.475099	0.027643	-0.199014
YOR142W	LSC1	987	0.0100745	-0.482079	0.164248	0.0768051
YHR083W	SAM35	987	-0.0458532	-0.331369	0.195788	-0.223844
YJL208C	NUC1	987	0.227839	0.350745	-0.0153935	-0.279574
YDL243C	AAD4	987	0.0834144	0.309615	-0.230184	0.0254692
YBR104W	YMC2	987	0.00500821	0.532065	0.0310504	-0.0644919
YKR013W	PRY2	987	0.110762	0.749503	0.182582	-0.0722623
YKL018W	SWD2	987	-0.00405804	0.396939	-0.0561773	0.00456666
YHL009C	YAP3	990	0.0721592	0.201616	-0.119101	-0.273975
YDR267C	CIA1	990	0.0644502	0.668177	0.305104	-0.0275221
YNL097C	PHO23	990	0.0639281	0.387093	-0.20292	-0.124563
YLR181C	VTA1	990	-0.0144456	0.191268	-0.0890579	-0.0460864
YOR246C	ENV9	990	0.0299572	-0.0085608	0.15315	-0.382394
YNL180C	RHO5	993	-0.0215935	-0.194671	-0.503328	-0.383142
YJL213W	YJL213W	993	-0.257986	0.428934	-0.730107	0.315686
YJL052W	TDH1	996	-0.0097628	-0.606015	-0.256092	-0.599229
YJR009C	TDH2	996	0.0498861	-1.19465	0.196782	-0.0900808
YGR192C	TDH3	996	-0.109542	-2.08457	0.307873	-0.267954
YCR021C	HSP30	996	0.103751	0.469406	-0.551058	0.121757
YPL055C	LGE1	996	-0.141559	0.503625	-0.40092	-0.695297
YML019W	OST6	996	0.228331	0.343296	0.0383426	-0.329921
YHL025W	SNF6	996	-0.051545	0.558538	-0.11658	-0.423756
YGR080W	TWF1	996	0.128601	0.855293	-0.0450321	-0.151149
YPL111W	CAR1	999	-0.166525	0.607631	0.378275	0.0374271
YER161C	SPT2	999	0.039611	0.195052	-0.122812	0.00411924
YAL020C	ATS1	999	0.0475242	0.121095	0.158181	-0.0555494
YCR036W	RBK1	999	0.0243937	0.18837	0.0715789	-0.143363
YGR043C	NQM1	999	-0.615842	0.953125	0.0631975	-0.4014
YDR051C	DET1	1002	0.193563	0.364525	0.0566937	-0.14907
YHR085W	IPI1	1002	-0.00522854	0.903697	-0.0839498	-0.042107
YER179W	DMC1	1002	-0.217976	-0.309098	0.0892765	-0.00279446
YKL085W	MDH1	1002	-0.00365836	-0.572381	-0.132036	-0.122727
YBR046C	ZTA1	1002	-0.0524975	0.644549	0.0775922	0.0243632
YNL316C	PHA2	1002	-0.0226212	0.563141	-0.180109	-0.2275
YML107C	PML39	1002	0.0703139	0.474575	0.0163733	-0.318108
YPL227C	ALG5	1002	-0.0878887	0.184389	-0.0676308	0.0183382
YPL069C	BTS1	1005	0.0661559	0.577023	-0.248985	-0.026405
YFR025C	HIS2	1005	0.133137	-0.493656	0.0421696	-0.462254
YPL215W	CBP3	1005	-0.0659927	0.607528	-0.108415	-0.128706
YMR041C	ARA2	1005	0.0154423	0.262456	-0.10936	-0.181348
YGR058W	PEF1	1005	0.056821	0.781434	-0.0991698	-0.264528
YDL230W	PTP1	1005	-0.0325684	0.356925	0.00364553	-0.201728
YDR204W	COQ4	1005	-0.0349026	-0.0917893	0.173161	-0.0675663
YEL006W	YEA6	1005	0.0109627	0.180899	-0.0700771	-0.144053
YPR110C	RPC40	1005	0.0706586	0.938899	-0.00149689	-0.188897
YLR354C	TAL1	1005	0.0179495	0.00199681	0.0246826	-0.181806
YCL055W	KAR4	1005	-0.0718666	0.487424	-0.00157554	-0.2468
YLR007W	NSE1	1008	0.0116929	0.280598	0.0239211	-0.0934407
YHR101C	BIG1	1008	0.0185628	0.947843	-0.424902	-0.194549
YIL096C	BMT5	1008	0.279973	0.544035	-0.165734	-0.277846
YNL326C	PFA3	1008	0.0159483	0.62068	-0.0798635	-0.104449
YDR126W	SWF1	1008	-0.149892	0.540189	-0.458608	-0.465549
YMR316W	DIA1	1008	0.341984	0.849753	-0.378974	-0.0147563
YGL225W	VRG4	1011	0.155796	0.433519	-0.116152	-0.168182
YKR088C	TVP38	1011	0.131844	0.400677	-0.00756424	-0.313603
YLR017W	MEU1	1011	0.0515713	0.570355	0.200574	-0.13313
YBR141C	BMT2	1011	0.0972257	0.91407	-0.0109044	-0.335499
YDR265W	PEX10	1011	0.119073	0.469981	0.0804391	-0.279211
YJL116C	NCA3	1011	-0.00175727	0.640116	-0.185076	-0.0102668
YEL017W	GTT3	1011	0.079597	0.392495	-0.137947	-0.582171
YDR392W	SPT3	1011	-0.246979	0.103468	-0.29723	-0.0831308
YKL151C	YKL151C	1011	0.0340445	0.0770168	-0.00316294	-0.300729
YOR261C	RPN8	1014	0.101389	-0.0317074	-0.130487	-0.0125289
YMR127C	SAS2	1014	-0.017165	-0.0568422	-0.191277	-0.137658
YDR077W	SED1	1014	-0.358055	0.473749	-0.328039	0.259207
YBL031W	SHE1	1014	-0.0168559	-0.0173205	-0.399143	-0.333695
YJL088W	ARG3	1014	-0.0431995	0.908767	-0.160696	-0.160661
YJR008W	MHO1	1014	-0.0144301	0.382512	-0.106265	-0.0599341
YOR313C	SPS4	1014	-0.0498044	0.663804	-0.626389	-0.26182
YBR050C	REG2	1014	-0.0816761	-0.162613	-0.273145	-0.187656
YKL193C	SDS22	1014	0.0229232	0.584664	-0.303912	-0.271469
YMR081C	ISF1	1014	0.742986	0.817384	-0.446761	-0.309056
YPR056W	TFB4	1014	0.151682	0.475977	-0.0341443	-0.176462
YOR061W	CKA2	1017	-0.0528977	-0.167121	-0.189699	-0.103255
YGR086C	PIL1	1017	-0.017069	-0.471397	-0.114578	-0.149366
YDL209C	CWC2	1017	-0.142179	0.319188	-0.292809	-0.188821
YGR084C	MRP13	1017	-0.0959006	0.282621	-0.274297	-0.264028
YKL093W	MBR1	1017	-0.421319	-0.0412151	-0.60147	0.0206564
YPL244C	HUT1	1017	-0.0209691	0.435446	-0.134493	-0.22551
YJR129C	EFM3	1017	0.0994383	0.705425	-0.183143	-0.360359
YLR151C	PCD1	1020	0.00154471	0.398812	-0.199309	-0.484199
YJR105W	ADO1	1020	0.127582	0.734943	0.54132	0.108244
YFR055W	IRC7	1020	0.088908	0.339416	0.158925	-0.0534529
YLR026C	SED5	1020	-0.0112181	0.146543	-0.236729	-0.283537
YHR156C	LIN1	1020	0.0922939	0.817671	-0.44285	-0.26786
YJR156C	THI11	1020	0.0445335	-0.222307	-0.065007	-0.310918
YNL332W	THI12	1020	-0.696582	0.0813357	0.425863	-0.162555
YDL244W	THI13	1020	-0.437074	-0.205382	-0.159222	-0.507914
YFL058W	THI5	1020	-0.0055848	0.678871	-0.502709	-1.16679
YNL290W	RFC3	1020	0.141437	0.491274	0.235998	-0.16701
YDR400W	URH1	1020	-0.0555664	0.368941	0.179306	-0.150341
YGL153W	PEX14	1023	-0.0219474	0.553251	-0.0887365	0.00355327
YDL099W	BUG1	1023	-0.150158	-0.122537	-0.86084	-0.55611
YPL004C	LSP1	1023	-0.208664	-0.650616	-0.183249	-0.567325
YDR411C	DFM1	1023	0.204683	0.676088	0.246994	-0.266576
YOR026W	BUB3	1023	0.0561441	0.488618	0.110323	-0.140817
YMR228W	MTF1	1023	0.0514476	0.596206	-0.105507	-0.329179
YKL164C	PIR1	1023	-0.12025	0.651423	-0.273788	0.314425
[truncated: 3,254 more rows]

## Sheet: S15B
			log2 TI difference to WT					Distribution of change in translation index by size category
gene_id	gene_name	ORF length	AA	BB	R28P-30A	R28P-30B		size cat (n)	R28P-30A	R28P-30B
YOR302W	YOR302W	75	-0.102042	0.464844	-0.101039	-0.0947932		<500 (610)	-0.00140218	-0.217646
YDL184C	RPL41A	75	0.094684	0.613389	0.54737	-0.385675		1000 (1318)	-0.0269815	-0.162954
YDL133C-A	RPL41B	75	0.327411	0.647098	0.781953	-0.638387		1500 (1223)	-0.108901	-0.0853203
YJL077W-A	YJL077W-A	84	-0.373694	0.0982382	-0.576394	-0.359955		2000 (869)	-0.165246	0.0533225
YPL152W-A	YPL152W-A	96	-0.626831	0.676876	-0.169635	0.111493		2500 (485)	-0.225364	0.191483
YDR461W	MFA1	108	-0.104939	0.185284	-0.279563	-0.866182		3000 (289)	-0.319151	0.301442
YDL232W	OST4	108	0.0655104	0.3755	0.242282	-0.376782		3500 (181)	-0.438781	0.395613
YER053C-A	YER053C-A	111	-0.470756	-0.0659126	-0.992685	-0.567264		4000 (93)	-0.547091	0.367828
YNL145W	MFA2	114	-0.320293	0.0458908	-0.400025	-0.496936		4500 (67)	-0.587341	0.363495
YCR024C-A	PMP1	120	-0.0955273	0.279201	-0.590802	0.383422		5000 (48)	-0.682965	0.243276
YEL017C-A	PMP2	129	-0.0484987	0.485272	-0.64753	0.143757		>5000 (69)	-0.762778	0.142704
YNL130C-A	DGR1	144	0.316204	0.249573	-0.185019	0.668419
YOR161C-C	YOR161C-C	144	0.735147	0.90004	-0.620741	0.0512209
YPR133W-A	TOM5	150	0.0519059	-0.0412513	0.313495	-0.207916
YDR034W-B	YDR034W-B	153	0.0428516	0.114551	-0.305094	-0.489858
YJL189W	RPL39	153	0.117027	-1.02216	0.200376	-0.205844
YJL205C	NCE101	162	-0.164417	-0.154787	0.214436	-0.421075
YAR020C	PAU7	165	-0.0846012	0.345984	-0.667199	-0.0871185
YOR394C-A	YOR394C-A	165	-0.143978	0.42419	-1.1479	0.581608
YDR276C	PMP3	165	-0.100764	-0.484112	-0.283176	-0.616488
YLR388W	RPS29A	168	0.186268	-1.20097	0.518419	-0.121687
YDL061C	RPS29B	168	0.140822	-0.84473	0.169042	-0.379145
YHR050W-A	YHR050W-A	168	-0.0745073	-1.66872	-0.328025	-0.447094
YHR072W-A	NOP10	174	-0.0111648	-0.0920091	0.102818	-0.26425
YMR251W-A	HOR7	177	-0.0835959	-1.56025	0.1999	-0.309287
YFR032C-A	RPL29	177	0.166039	-1.30809	0.408976	-0.114994
YML081C-A	ATP18	177	-0.0582434	-0.29451	0.373847	-0.272272
YDL067C	COX9	177	-0.211841	-0.737017	-0.111582	-0.436599
YNL070W	TOM7	180	0.100667	-0.119667	0.332926	-0.1013
YMR256C	COX7	180	-0.108333	-0.562219	-0.353435	-0.293261
YOR045W	TOM6	183	-0.126441	-0.991752	-0.48655	-0.705755
YHR055C	CUP1-2	183	-0.277719	-1.51935	-0.292321	-0.624449
YOL052C-A	DDR2	183	-0.18971	-1.07547	-0.0814887	-0.567737
YPL271W	ATP15	186	-0.182526	-0.50306	-0.318946	-0.661846
YLR287C-A	RPS30A	189	0.123834	-0.864961	0.252269	-0.218093
YOR182C	RPS30B	189	0.238542	-0.719498	0.763493	0.158589
YLR262C-A	TMA7	192	0.117005	-0.67686	0.253722	-0.392509
YBR162W-A	YSY6	195	-0.171783	0.27952	-0.254037	-0.719853
YBR056W-A	YBR056W-A	198	0.129216	0.0694105	-0.385072	-0.337942
YOR032W-A	YOR032W-A	198	-0.189742	0.249592	-0.920849	0.0255732
YDR119W-A	COX26	198	0.127966	-0.385466	0.53058	0.0148018
YGR183C	QCR9	198	-0.139424	-0.0171064	0.308754	0.0791415
YOR167C	RPS28A	201	0.176662	-1.0874	0.964383	0.157416
YLR264W	RPS28B	201	0.184045	-0.820277	0.425708	0.250536
YPR036W-A	SPO24	201	-0.340176	-0.363819	-0.771715	-0.279782
YPL189C-A	COA2	204	-0.151023	0.465865	-0.429471	-0.542122
YMR174C	PAI3	204	-0.254477	-0.274433	0.0259857	-0.207779
YPL096C-A	ERI1	204	-0.177757	-0.0111315	0.118199	-0.45269
YML058W-A	HUG1	204	-0.185537	-2.22824	-0.232213	-0.97464
YOL077W-A	ATP19	204	0.0454293	-0.515014	0.148041	-0.210225
YLL009C	COX17	207	0.185761	0.0223023	0.0212682	-0.172196
YKL138C-A	HSK3	207	-0.308502	-0.768135	-0.555021	-0.798482
YML129C	COX14	210	0.0743413	0.545176	0.14556	-0.0929241
YML009C	MRPL39	210	0.080558	-0.0711774	0.39844	-0.23408
YHR143W-A	RPC10	210	0.0138684	0.226091	-0.0433556	-0.251888
YOR210W	RPB10	210	0.0422972	-0.420154	-0.0207971	-0.0574
YDR079C-A	TFB5	216	-0.0374261	-0.235423	0.0468786	-0.419415
YNL024C-A	KSH1	216	-0.0361165	-0.220689	-0.0271251	-0.368921
YDR320C-A	DAD4	216	-0.0979131	0.207418	-0.0053919	-0.595123
YNL259C	ATX1	219	-0.0908227	-0.553697	0.21183	-0.131966
YNR032C-A	HUB1	219	-0.122523	-0.429066	0.165014	-0.522352
YAR029W	YAR029W	222	0.00213244	0.625013	-0.422292	0.136816
YMR194C-B	CMC4	222	0.226953	0.217608	-0.101061	-0.516359
YHR199C-A	NBL1	222	-0.0268512	0.425003	-0.0177992	-0.434671
YEL059C-A	SOM1	222	-0.159925	0.291092	0.101293	-0.589117
YCL005W-A	VMA9	222	0.0485861	-0.604808	0.427238	-0.029628
YCR075W-A	YCR075W-A	225	0.139739	-0.0711801	0.579177	-0.170284
YNL015W	PBI2	225	-0.113528	-1.69451	0.119225	-0.0851644
YDR210W	YDR210W	225	-0.0267711	-0.922394	-0.0379644	-0.41919
YOR304C-A	BIL1	228	0.0808993	0.313858	-0.160621	-0.547076
YFL017W-A	SMX2	231	0.11673	-0.182216	0.463118	-0.186824
YGR105W	VMA21	231	0.0130921	-0.892177	0.122033	-0.25834
YHR001W-A	QCR10	231	-0.276086	-0.436082	-0.25749	-0.114349
YCR020W-B	HTL1	234	0.121401	0.177713	-0.195563	-0.118281
YLR325C	RPL38	234	-0.0246855	-1.02067	0.148514	-0.141338
YLR395C	COX8	234	-0.126686	-0.975811	0.265428	-0.114882
YDR139C	RUB1	234	0.0456143	-0.161674	0.0202411	-0.459245
YDR379C-A	SDH6	237	-0.299563	-0.0119108	-0.882052	-0.513689
YMR175W	SIP18	237	-0.015947	0.0219705	0.404545	0.141529
YDR525W-A	SNA2	237	-0.222601	-0.18955	-0.509015	-0.382454
YDL160C-A	MHF2	240	0.268697	0.12342	0.142604	-0.250607
YBR058C-A	TSC3	240	-0.0786519	-0.702152	0.0108489	-0.506353
YDR086C	SSS1	240	0.0341786	-1.44496	0.108477	-0.11347
YER087C-B	SBH1	246	-0.125001	-0.503503	0.123031	-0.574537
YKL156W	RPS27A	246	0.0899226	-0.748964	-0.11244	-0.300022
YHR021C	RPS27B	246	-0.0161201	-1.70356	0.332051	-0.0923816
YBL071W-A	KTI11	246	0.20774	0.418021	0.324489	-0.120386
YLR038C	COX12	249	0.06039	-1.44929	0.297453	0.066423
YGR008C	STF2	252	-0.37847	-1.56128	-0.602579	-0.425946
YMR122W-A	YMR122W-A	252	-0.220044	-0.714836	-0.229963	-0.452933
YNL138W-A	YSF3	255	0.0447287	-0.355131	0.0667025	-0.193051
YJL062W-A	COA3	255	0.0789596	-0.469866	0.0619303	-0.675865
YER180C-A	SLO1	255	0.032305	0.530098	-0.181111	-0.358436
YBR085C-A	YBR085C-A	255	-0.0928301	-1.21446	-0.39111	-0.356641
YLR363W-A	YLR363W-A	255	0.150993	0.105379	0.107846	-0.269225
YDL181W	INH1	255	-0.151582	-1.52752	0.0976153	-0.19828
YPR182W	SMX3	258	0.294068	-0.0656756	0.653199	-0.0743141
YER074W-A	YOS1	258	0.0783659	-0.375416	-0.108906	0.0460045
YDR378C	LSM6	258	0.0442362	-0.14294	0.17293	-0.359885
YKL053C-A	MDM35	258	0.168994	-0.122811	0.210619	-0.170797
YMR286W	MRPL33	258	0.0784003	0.181593	0.0738717	-0.523741
YDL130W-A	STF1	258	-0.0674322	-1.38884	-0.067088	-0.180854
YLR327C	TMA10	258	-0.627961	-1.05895	-0.185566	-0.118908
YNL211C	YNL211C	258	0.381743	0.621084	-0.530624	-0.523323
YGL226C-A	OST5	258	-0.113451	-0.489098	-0.307016	-0.231379
YGR037C	ACB1	261	0.0480567	-1.59723	0.200568	-0.07747
YGL032C	AGA2	261	-0.198511	-0.312371	0.0127647	-0.526831
YEL020W-A	TIM9	261	0.172207	-0.382499	0.146917	-0.321659
YJR135W-A	TIM8	261	0.328789	-0.852623	0.069295	-0.153024
YLR099W-A	MIM2	261	0.0821526	-0.648372	0.361202	-0.391548
YKR057W	RPS21A	261	0.267573	-0.98661	0.582303	-0.0365683
YJL136C	RPS21B	261	0.247856	-1.96107	0.512086	0.156692
YCR020C-A	MAK31	264	0.278642	-0.380709	0.270821	-0.260512
YER019C-A	SBH2	264	-0.159952	-0.505553	-0.0270281	-0.746721
YDR363W-A	SEM1	267	0.00815304	-0.56846	-0.41273	-0.329654
YKR095W-A	PCC1	267	0.000612423	0.370315	-0.187339	-0.634641
YDR374W-A	WIP1	267	-0.0787622	-0.0981025	-0.125294	-0.706295
YLR438C-A	LSM3	267	-0.060676	-0.184363	0.0229942	-0.467336
YLR185W	RPL37A	267	0.406023	-1.28832	0.650464	0.179817
YDR500C	RPL37B	267	0.180339	-1.71319	0.521357	-0.126518
YOL086W-A	MHF1	270	0.136945	-0.0219078	0.528478	0.347601
YOL159C-A	YOL159C-A	270	0.0740025	0.260787	0.148458	-0.17718
YNR037C	RSM19	273	-0.0369173	-0.169909	0.0855713	-0.475596
YKL096W-A	CWP2	276	-0.0820854	-1.78888	0.0706746	-0.46287
YDR424C	DYN2	276	0.0818126	-0.760748	0.161842	-0.126805
YGR169C-A	LSO2	276	-0.284177	-0.247814	-0.785169	-0.589622
YPR043W	RPL43A	276	0.123264	-1.00744	0.775	0.0196534
YJR094W-A	RPL43B	276	0.0654861	-0.898098	0.38565	-0.0490178
YHR005C-A	TIM10	279	0.00512459	-0.102666	-0.0333295	-0.207175
YPR052C	NHP6A	279	0.0921602	-1.06666	0.407945	-0.232463
YER146W	LSM5	279	0.0512147	-0.159271	0.634179	-0.240451
YPL183W-A	RTC6	279	-0.0219348	-0.538193	0.157017	-0.235129
YDR070C	FMP16	279	-0.408433	-0.622641	0.0427909	-0.586494
YOR159C	SME1	282	-0.07124	-0.139149	-0.131369	-0.493598
YER048W-A	ISD11	282	-0.0593092	0.00992888	-0.180135	-0.251364
YDR016C	DAD1	282	-0.0320652	0.0408407	0.163818	-0.54382
YBR233W-A	DAD3	282	-0.0818569	0.178821	-0.126103	-0.594408
YBL029C-A	YBL029C-A	282	-0.186808	-0.612011	-0.355027	-0.415012
YFL010W-A	AUA1	282	-0.0667332	0.744348	-0.363187	-1.37958
YJL166W	QCR8	282	-0.310769	-0.2373	-0.371371	-0.183941
YJR010C-A	SPC1	282	0.188145	-0.548426	-0.0507928	-0.278404
YBL026W	LSM2	285	0.0778382	-0.714254	-0.120075	-0.0275295
YDL045W-A	MRP10	285	-0.0917084	-0.00544001	-0.227284	-0.43527
YGR236C	SPG1	285	0.30538	0.12287	-0.255031	0.587896
YDR322C-A	TIM11	288	0.00225178	-0.415994	0.0554209	-0.0993679
YBR111W-A	SUS1	291	0.0783718	-0.0575434	-0.283236	-0.0567415
YCL057C-A	MIC10	291	0.057131	-1.15643	0.216868	-0.158032
YKL006C-A	SFT1	291	0.0524139	0.187952	-0.290182	0.103247
YNR034W-A	YNR034W-A	294	-0.431072	-1.67421	-0.72993	-0.695398
YLL018C-A	COX19	294	-0.0108008	0.283039	-0.21633	-0.541564
YPL046C	ELC1	297	-0.0825964	-0.426007	-0.239694	-0.416147
YBR089C-A	NHP6B	297	0.0622022	-0.710587	0.0296783	-0.466947
YPL047W	SGF11	297	-0.160052	0.385824	0.0474542	-0.467711
YMR225C	MRPL44	297	-0.0356228	0.0355929	-0.153606	-0.331706
YIL008W	URM1	297	-0.0652982	-0.554168	-0.0457268	-0.302285
YPR096C	YPR096C	300	-0.386258	0.521061	-0.863221	1.39537
YLR147C	SMD3	303	0.288022	0.267832	-0.00784009	-0.447692
YGR206W	MVB12	303	-0.205085	0.0483522	0.19979	-0.0407572
YLR346C	YLR346C	303	-0.209268	0.109104	-0.501999	0.138541
YGL204C	YGL204C	303	0.00265206	-0.75847	0.0370364	-0.386859
YMR194W	RPL36A	303	0.256528	-0.773425	0.435441	0.0916037
YPL249C-A	RPL36B	303	0.154064	-2.00837	0.481223	0.041779
YDR377W	ATP17	303	-0.00281792	-1.18182	0.32655	0.256843
YDR510W	SMT3	303	0.0489158	-1.01779	0.599351	-0.0178248
YNL300W	TOS6	306	-0.350955	-0.248746	-0.355641	-0.796943
YGR063C	SPT4	306	0.180662	0.176376	0.239942	-0.244885
YNL086W	SNN1	306	-0.121194	-0.506282	0.220947	-0.117357
YLR043C	TRX1	309	0.0137958	-2.9541	0.242238	-0.22946
YGL193C	YGL193C	309	-0.0938254	0.255991	-0.450861	-0.148464
YNL030W	HHF2	309	0.212318	0.160793	0.0343873	-0.361855
YBR009C	HHF1	309	0.131428	0.452081	0.0270599	-0.0494957
YMR316C-A	YMR316C-A	309	-0.0401294	0.805861	-0.729317	-0.887423
YJL144W	YJL144W	312	-0.391672	0.0466422	-1.18213	-0.919514
YGR209C	TRX2	312	-0.0715854	-2.69041	0.452996	-0.00133899
YBL001C	ECM15	312	0.13974	-1.91166	0.474289	-0.336512
YMR244C-A	COA6	312	0.0127478	-0.160912	-0.170437	-0.319268
YDR281C	PHM6	312	0.106357	0.539852	-0.12427	-0.876976
YML058W	SML1	312	-0.139917	0.0411569	-0.39122	-0.366682
YLL017W	YLL017W	312	0.0286348	0.912199	-1.61952	-0.701258
YGR181W	TIM13	315	-0.0283018	-1.43487	0.232108	-0.226608
YBR268W	MRPL37	315	0.0573247	-0.337613	0.44299	-0.386562
YJR085C	YJR085C	315	0.00943495	-1.4005	0.201876	-0.159586
YML108W	YML108W	315	0.133972	0.107054	0.088747	-0.250719
YDR115W	YDR115W	315	0.158043	-0.187169	0.189031	-0.400179
YGL030W	RPL30	315	0.100684	-1.8589	0.233487	-0.204637
YBR262C	MIC12	318	0.0444822	0.328041	0.217592	-0.403053
YOR020C	HSP10	318	-0.0371945	-2.22194	0.596752	-0.17776
YOR293W	RPS10A	318	0.0364165	-1.39882	0.115806	-0.0125753
YMR230W	RPS10B	318	0.0480808	-1.51036	0.303527	0.191559
YOR265W	RBL2	318	0.0656756	-1.44122	-0.128176	-0.343448
YBL028C	YBL028C	318	0.0499553	-0.0797272	-0.333077	-0.125099
YKL044W	YKL044W	318	-0.530388	0.305517	-1.81797	-0.940728
YDL130W	RPP1B	318	0.166849	-1.43464	0.755774	0.352191
YOL039W	RPP2A	318	0.164552	-1.79115	0.841787	0.0338458
YDL081C	RPP1A	318	0.048065	-2.24048	0.486185	0.0190686
YPR094W	RDS3	321	0.0175582	-0.0081889	0.082098	-0.336776
YDL009C	YDL009C	321	-0.065282	1.28654	-0.428211	-0.30446
YER058W	PET117	321	-0.230912	-0.315776	-0.0787502	-0.736161
YNL162W	RPL42A	321	0.224464	-1.64894	0.522708	0.23665
YHR141C	RPL42B	321	0.318773	-1.46604	0.455019	0.0737136
YDL012C	YDL012C	321	0.0330689	-0.115578	-0.280546	-0.236478
YLL014W	EMC6	324	0.0929162	-0.420916	0.0501415	-0.342861
YGR027C	RPS25A	324	0.167981	-1.70856	0.519696	0.0716456
YLR333C	RPS25B	324	0.0760118	-0.694201	0.155446	0.330065
YNL184C	YNL184C	324	-0.0102299	-0.606733	0.367508	-0.164617
YOR105W	YOR105W	324	0.311727	0.886977	-0.264432	-0.105442
YJR034W	PET191	324	0.00316168	-0.852458	0.437272	-0.179155
YPL143W	RPL33A	324	0.127346	-1.59595	0.316445	-0.0146403
YOR234C	RPL33B	324	0.013909	-0.55429	0.285182	0.0943191
YNL244C	SUI1	324	0.117532	-0.792411	-0.00443363	-0.197345
YJR048W	CYC1	327	-0.212068	-0.513052	0.344319	0.0666127
YBR091C	TIM12	327	0.194996	0.228366	0.210283	-0.320481
YLR364W	GRX8	327	0.160188	-0.609175	0.303234	-0.0985086
YJR022W	LSM8	327	-0.0976443	0.843386	-0.502854	-0.703694
YFL014W	HSP12	327	-0.128845	-3.44019	0.165592	-0.254382
YGR018C	YGR018C	327	0.349035	0.580578	-1.47446	0.253748
YJL179W	PFD1	327	-0.0070409	-0.569204	-0.274533	0.0247505
YJR086W	STE18	330	-0.103296	0.0484813	-0.243195	-0.323106
YCL035C	GRX1	330	-0.161329	-1.85463	0.15335	-0.077324
YAL044W-A	YAL044W-A	330	0.062485	-0.868056	0.469792	-0.141717
YGR215W	RSM27	330	-0.293341	-0.0342377	0.315696	-0.224344
YBL059C-A	CMC2	330	0.066632	-0.439495	0.0405144	-0.132271
YEL068C	YEL068C	330	-0.0390641	-0.152715	-0.131435	-0.269288
YGL168W	HUR1	330	-0.137653	0.424867	0.241286	0.59272
YLR154C	RNH203	330	0.0156993	-0.193744	0.364725	0.122233
YDR382W	RPP2B	330	0.0662308	-2.32936	0.692372	-0.0790017
YDR045C	RPC11	330	0.0270787	-1.04275	0.0903504	-0.0983241
YDR079W	PET100	333	-0.396546	-0.390453	-0.00119097	-0.162606
YCR060W	TAH1	333	0.0474497	-0.566457	-0.00357339	-0.402387
YKL137W	CMC1	333	0.134669	-0.533599	0.0586952	-0.271334
YLR275W	SMD2	333	0.0973422	0.606364	-0.388464	-0.16127
YLR204W	QRI5	333	0.0208102	-0.413525	-0.0777624	-0.456607
YHR087W	RTC3	333	-0.510753	-1.93078	-0.664198	-0.56269
YJL028W	YJL028W	333	-0.427173	-1.06476	-0.270517	-1.13614
YIR009W	MSL1	333	0.103274	-0.0513767	0.273409	-0.289931
YHR173C	YHR173C	336	0.102931	0.809665	0.0958207	-0.689531
YLR390W	ECM19	336	0.194973	0.286775	0.197767	-0.26597
YEL003W	GIM4	336	0.0107933	-0.483156	-0.338678	-0.0746529
YEL039C	CYC7	339	-0.655955	-1.08343	-0.763329	-0.665423
YOL026C	MIM1	339	0.0363782	-0.156552	0.441787	-0.31824
YOL109W	ZEO1	339	-0.0829432	-0.0572823	-0.267351	-0.345067
YDL075W	RPL31A	339	0.027958	-1.91535	0.409629	0.159832
YLR406C	RPL31B	339	0.0658368	-0.988823	-0.17633	-0.213079
YKL061W	BLI1	339	-0.0770701	0.441704	-0.374846	-0.2679
YJR082C	EAF6	339	-0.0912768	-0.302183	-0.301815	-0.254694
YPL098C	MGR2	339	0.197226	-1.09561	0.205991	-0.494899
YCL058W-A	ADF1	339	-0.165827	0.197868	-0.291419	-0.637443
YNL135C	FPR1	342	0.0826859	-2.32722	0.562654	0.0492665
YOR068C	VAM10	342	-0.64939	0.721352	-1.45552	-0.798675
YHR138C	YHR138C	342	0.0690885	-0.93686	-0.255891	-0.628873
YHR039C-A	VMA10	342	0.149441	-1.59884	0.0714748	-0.0711348
YLR200W	YKE2	342	0.124219	-0.416252	-0.0420003	-0.266797
YNL147W	LSM7	345	0.104012	-0.658868	-0.0396807	0.0879055
YNL122C	YNL122C	345	0.065325	0.32898	-0.213336	-0.380206
YPR166C	MRP2	345	0.186719	-0.289523	0.331527	-0.279399
YDR381C-A	YDR381C-A	345	0.0875066	0.503822	-0.596442	0.278113
YMR107W	SPG4	345	-0.308371	-0.319728	-0.535054	-1.15193
YPR020W	ATP20	345	-0.102497	-0.758712	-0.253293	-0.0354455
YOR327C	SNC2	345	-0.0664793	-0.292878	-0.170328	-0.460439
YOR189W	IES4	348	0.0808945	-0.533835	-0.000989027	-0.264747
YJR120W	YJR120W	348	0.132673	-0.0920049	0.0507666	0.261215
YKL084W	HOT13	348	0.196026	-0.591264	0.10733	-0.516167
YBL078C	ATG8	351	0.0362192	-0.104262	-0.00772124	-0.0393912
YJR146W	YJR146W	351	-0.390816	0.324336	-0.0858639	0.179627
YML101C	CUE4	351	0.0954549	-0.813839	0.418862	-0.160257
YIL163C	YIL163C	351	1.63454	1.12664	-0.508125	-0.461058
YAL030W	SNC1	351	-0.143915	-0.891646	-0.040047	-0.277771
YJL003W	COX16	354	-0.0562631	0.0014505	0.0712351	0.0107368
YAL046C	AIM1	354	-0.00172959	-0.576752	0.733269	-0.314016
YGR050C	YGR050C	354	-0.194303	-0.304718	0.133757	-0.378864
YKL037W	AIM26	354	0.699314	1.84654	-2.59137	-1.50484
YGR020C	VMA7	354	0.225548	-1.7239	0.423148	0.0141903
YGL189C	RPS26A	357	0.271764	-1.47195	0.34439	-0.132919
YER131W	RPS26B	357	0.198944	-0.96558	0.132499	-0.253445
YBR301W	PAU24	360	-0.793892	-0.865215	-0.979403	-0.193368
YNL111C	CYB5	360	-0.265742	-0.625965	0.100345	-0.0289288
YGL220W	FRA2	360	-0.0958686	-0.574448	0.439073	-0.213339
YEL049W	PAU2	360	0.0158031	0.190575	0.35791	0.373715
YLR461W	PAU4	360	-0.329857	0.218648	-0.296083	-0.305217
YNR076W	PAU6	360	-0.571803	0.474516	-1.17882	-0.452008
YGL029W	CGR1	360	-0.162909	0.0939185	-0.927312	-0.536994
YHL046C	PAU13	360	-0.857245	-1.08118	-0.606206	-1.20411
YGR294W	PAU12	360	0.142121	0.317866	0.0384087	0.553854
YDR542W	PAU10	360	0.557896	0.207525	-0.297671	0.477762
YHL018W	YHL018W	360	-0.308833	0.384352	-0.350948	-0.328064
YDL191W	RPL35A	360	-0.0705382	-1.67412	0.276271	-0.0272764
YDL136W	RPL35B	360	0.0560238	-1.11254	0.333334	0.0737084
YOL005C	RPB11	360	0.175586	-0.728898	0.553242	-0.118292
YDR031W	MIX14	363	0.105637	-0.199235	0.125747	0.0538838
YPL013C	MRPS16	363	-0.0349771	0.229269	-0.192329	-0.243527
YHL015W	RPS20	363	0.131801	-1.81019	0.101258	-0.309496
YIR013C	GAT4	363	-0.290909	0.0952463	-0.513977	-0.204965
YLR061W	RPL22A	363	0.108488	-2.12388	0.326288	0.157222
YOL133W	HRT1	363	0.138388	-0.641229	0.0878484	-0.145768
YBR253W	SRB6	363	0.0574685	-0.0209914	0.151455	-0.391046
YFL020C	PAU5	366	-0.14524	-0.06999	-0.057649	-0.083468
YFL034C-A	RPL22B	366	0.0608784	0.374344	-0.431418	-0.144082
YER056C-A	RPL34A	366	0.165568	-1.52427	0.194572	-0.145064
YIL052C	RPL34B	366	0.142853	-1.73692	0.415135	0.203621
YGL070C	RPB9	366	0.109707	0.298651	0.0241865	-0.328875
YJL173C	RFA3	366	-0.0526533	-0.96967	0.252407	-0.365901
YLR408C	BLS1	366	-0.0583648	0.362495	-0.222969	0.0478548
YDR357C	CNL1	366	-0.0546132	-0.451858	-0.34685	-0.886858
YKL058W	TOA2	366	0.120468	-0.0794719	0.116282	-0.36407
YMR123W	PKR1	366	0.149962	-1.04711	0.219063	-0.265365
YJL184W	GON7	369	-0.010446	-0.167767	0.324631	-0.429992
YGL226W	MTC3	369	0.0119904	-0.100011	0.101554	-0.273124
YJR108W	ABM1	369	-0.344471	0.3832	-0.106094	-0.361738
YBR194W	AIM4	369	0.0342475	-0.310262	0.241739	-0.0382287
YDR493W	MZM1	369	0.0491944	-0.462017	0.245399	0.220063
YFR049W	YMR31	369	-0.00981489	-1.33997	0.0530797	0.131548
YLR037C	PAU23	372	-0.11726	0.189243	-0.146554	-0.0670426
YCR104W	PAU3	372	-0.451952	-0.108327	-0.783562	0.0243715
YLL025W	PAU17	372	0.0787846	0.0131936	-0.0465051	-0.0536188
YLR295C	ATP14	372	-0.105726	-0.787591	-0.125838	-0.135002
YFR036W	CDC26	372	0.139391	0.630713	-0.116015	-0.658341
YKL192C	ACP1	375	0.0589394	-1.1688	0.311101	-0.251197
YER092W	IES5	375	0.166621	-0.360835	0.0887577	-0.301302
YER009W	NTF2	375	0.158119	-2.07242	0.280788	-0.145537
YJR063W	RPA12	375	0.259908	0.0272915	0.0872921	-0.118804
YAL064W-B	YAL064W-B	378	-0.507643	0.0141191	0.309031	0.660643
YER038W-A	YER038W-A	378	-0.0900938	0.353249	-0.506191	-0.337221
YGL121C	GPG1	378	-0.278661	-1.79543	0.130591	0.0318847
YER071C	TDA2	378	0.0498229	-0.428713	-0.0487586	-0.302186
YEL026W	SNU13	378	0.278811	-1.47712	-0.00718801	-0.0125838
YCR083W	TRX3	381	-0.0122394	-0.978887	-0.132676	-0.31585
YOR122C	PFY1	381	0.0224437	-1.34384	0.273206	0.0430663
YMR195W	ICY1	381	-0.147037	-0.329122	-0.215047	-0.328598
YDR504C	SPG3	381	-0.0137984	0.448742	-0.938354	0.175211
YDR529C	QCR7	381	-0.32362	-1.685	-0.203839	-0.226093
YGL127C	SOH1	381	-0.154678	0.352063	-0.164959	-0.539831
YKL086W	SRX1	381	0.0750397	0.234219	-0.0347319	-0.159539
YCR082W	AHC2	384	-0.145556	-0.154603	0.260098	-0.0245918
YER084W	YER084W	384	-0.174014	0.0675716	-0.366374	-0.972982
YLR344W	RPL26A	384	0.15747	-0.697221	0.115103	-0.00285635
YGR034W	RPL26B	384	0.165582	-1.90019	0.466367	-0.0205718
YMR059W	SEN15	384	-0.0296979	0.201704	-0.162243	-0.366047
YBR016W	YBR016W	384	0.0181602	-0.64466	-0.626879	-0.882534
YNL149C	PGA2	387	-0.0525137	-0.450997	-0.171517	-0.264755
YHR162W	MPC2	387	-0.0502382	-1.43678	0.0591787	0.160592
YER057C	HMF1	387	0.144805	-2.57917	0.111135	-0.172795
YLR297W	YLR297W	387	-0.064509	0.550058	-1.13906	-0.508249
YOR183W	FYV12	387	-0.863447	0.408739	-0.49351	-0.958754
YER072W	VTC1	387	0.33562	-0.634347	0.67939	-0.108479
YNL153C	GIM3	387	-0.0156504	-0.0202124	0.0356407	-0.214095
YGL191W	COX13	387	-0.0482113	-1.67289	0.120895	-0.0358182
YIL148W	RPL40A	387	0.299613	-1.43274	0.406993	0.250551
YKR094C	RPL40B	387	0.260733	-1.36383	0.231145	0.0525045
YPR200C	ARR2	390	-0.0565678	0.655966	0.225159	-0.122671
YOR103C	OST2	390	-0.0045366	-0.783518	-0.0733887	-0.527311
YGL080W	MPC1	390	-0.0262332	-0.493348	0.12258	-0.15383
YJL190C	RPS22A	390	0.201124	-1.79137	0.264247	-0.122414
YNL143C	YNL143C	390	0.0908448	-0.316874	-0.833508	-1.13737
YHR059W	FYV4	390	0.0209979	-0.284021	-0.15003	-0.400499
YBL092W	RPL32	390	0.0676914	-1.99612	0.276976	0.0770559
YBL002W	HTB2	393	-0.1204	0.0249622	-0.222057	-0.179604
YDR224C	HTB1	393	-0.0525809	0.260242	-0.312983	-0.138738
YKL138C	MRPL31	393	0.104549	-0.12834	-0.191379	-0.348471
YKL003C	MRP17	393	0.211627	0.277647	0.0203779	-0.440755
YLR367W	RPS22B	393	0.0612336	-1.56419	-0.0734246	0.150485
YNL269W	BSC4	393	0.500519	0.767061	-0.925764	-0.558971
YHR132W-A	IGO2	393	0.145203	0.15764	0.100533	-0.26376
YJL077C	ICS3	393	-0.0368077	0.201427	0.495892	-0.0491616
YMR112C	MED11	393	-0.0544779	-0.263607	0.0571055	-0.3814
YBL003C	HTA2	396	0.278853	-0.636437	0.155548	-0.160079
YDR225W	HTA1	396	0.124322	0.102713	-0.067147	-0.335676
YLR385C	SWC7	396	0.239582	0.401123	-0.158991	-0.0294549
YLR110C	CCW12	399	0.0202463	-2.10873	0.0763434	-0.899046
YKR083C	DAD2	399	-0.0728666	0.0563799	-0.55307	-0.586804
YDR511W	SDH7	399	-8.74988e-05	0.0381295	0.264221	-0.339386
YJL151C	SNA3	399	-0.162195	-1.70906	0.216439	-0.389797
YPL192C	PRM3	399	0.0742508	-0.540243	0.488883	0.512751
YLR437C	DIF1	399	-0.0986291	-0.539462	0.0199386	-0.444767
YKR049C	FMP46	399	0.17588	-0.37728	0.534548	-0.0446348
YHR191C	CTF8	399	-0.00455694	-0.0496751	0.228216	-0.342153
YOL012C	HTZ1	402	0.041242	-0.368982	0.239301	-0.228622
YBL018C	POP8	402	0.138007	-0.157225	-0.131974	-0.12556
YDR519W	FPR2	405	0.165196	-0.988305	0.355623	-0.133164
YBR230C	OM14	405	-0.293401	-0.905055	-0.29138	0.318909
YER074W	RPS24A	405	0.139775	-1.73664	0.439958	0.0675074
YIL069C	RPS24B	405	0.174967	-0.425253	0.229025	0.160175
YNR046W	TRM112	405	0.188867	-0.0659389	0.387877	-0.216117
YDR482C	CWC21	405	-0.158914	-0.219851	-0.0318749	-0.387707
YCL012C	YCL012C	405	0.190022	0.386034	-0.233817	-0.0706218
YNL031C	HHT2	408	0.251044	-0.306676	-0.0670517	-0.241672
YBR010W	HHT1	408	0.0939756	0.301333	0.208463	-0.0847583
YPL250C	ICY2	408	0.0308624	-0.261714	0.116588	-0.234025
YML024W	RPS17A	408	0.0783401	-2.14691	0.351425	0.0100249
YDR447C	RPS17B	408	0.198864	-1.35863	0.306661	0.0925075
YCR028C-A	RIM1	408	-0.00702753	-2.49659	0.0659344	-0.0623797
YKL167C	MRP49	411	0.0550052	-0.426812	-0.287766	-0.398547
YGR230W	BNS1	411	0.0383752	-0.839701	0.136974	-0.0609767
YBL087C	RPL23A	411	0.173627	-1.30135	0.456411	0.209618
YER117W	RPL23B	411	0.136849	-1.34951	0.521088	0.0742127
YHR010W	RPL27A	411	0.215098	-1.83206	0.587992	0.28752
YDR471W	RPL27B	411	0.248219	-0.943454	0.424332	0.222596
YDR156W	RPA14	411	0.0280529	0.390461	0.205269	-0.301836
YGL054C	ERV14	414	0.0986903	-1.54096	-0.1576	-0.264383
YKL170W	MRPL38	414	-0.0474087	0.191925	0.145495	-0.162511
YER050C	RSM18	414	0.0975013	-0.392565	-0.223753	-0.278766
YIL040W	APQ12	414	0.0928421	0.323227	-0.259335	-0.300421
YCR031C	RPS14A	414	0.194741	-1.9325	0.486143	0.178864
YBL049W	MOH1	414	0.215473	-0.613968	-0.333126	-0.352919
YER093C-A	AIM11	414	0.0797219	0.347519	-0.0611197	-0.0804659
YBR269C	SDH8	414	-0.0761866	-0.377753	0.166238	-0.266525
YKL006W	RPL14A	414	0.250766	-1.68261	0.54675	0.123006
YHL001W	RPL14B	414	0.0926694	-0.774658	0.449986	0.252558
YGL087C	MMS2	414	0.183263	-0.653011	0.491538	0.165347
YMR292W	GOT1	417	0.162662	0.0884593	-0.173875	-0.275919
YNR022C	MRPL50	417	-0.0154074	-0.274418	0.142527	-0.471502
YJL191W	RPS14B	417	0.26582	-0.221485	0.399938	0.328699
YEL033W	MTC7	417	-0.0897057	-0.856752	-0.0493664	-0.0180254
YOR285W	RDL1	417	-0.131176	-1.45597	0.470304	-0.115468
YJR044C	VPS55	420	-0.00701912	-0.508914	-0.129575	-0.244629
YBR188C	NTC20	420	0.13645	-0.529197	-0.104696	-0.392907
YPR100W	MRPL51	420	-0.0590328	-0.214912	-0.0206991	0.0136209
YGL108C	YGL108C	420	-0.068531	-0.00470827	-0.256633	-0.575911
YDL123W	SNA4	420	-0.194643	0.269427	-0.295777	-0.0804979
YDR437W	GPI19	420	-0.262125	0.621058	-0.340464	-0.21785
YBR167C	POP7	420	0.124612	-0.361815	0.0771637	-0.185587
YDR308C	SRB7	420	0.0947587	-0.0861053	-0.0867543	-0.29218
YPR063C	YPR063C	423	0.0601195	-0.771298	0.193289	0.0172106
YIL027C	EMC5	423	0.11406	0.0036903	-0.0209999	-0.0328777
YPR153W	YPR153W	423	-0.212646	0.368999	-0.245728	-0.0197903
YJR067C	YAE1	423	0.00398864	0.383787	0.0495306	-0.257622
YLR245C	CDD1	426	0.0030091	0.344438	-0.0951503	-0.495509
YOL040C	RPS15	426	0.276924	-1.39185	0.415829	-0.0687285
YBR210W	ERV15	426	0.0218937	-0.207241	0.0914568	-0.249102
YNL113W	RPC19	426	0.0817505	-0.0871896	-0.0383311	-0.290846
YER159C	BUR6	426	-0.142109	-0.762993	-0.720364	-0.737786
YBR258C	SHG1	426	0.0440085	0.118338	-0.21172	-0.292668
YPR082C	DIB1	429	-0.0370447	-0.065506	0.0119584	-0.381786
YDR513W	GRX2	429	-0.120906	-1.9627	0.0792544	-0.163058
YPR017C	DSS4	429	0.082664	-0.197288	-0.0350688	-0.596078
YDR100W	TVP15	429	-0.134763	-0.840237	-0.304837	-0.39063
YER046W	SPO73	429	0.135835	-0.211304	0.0409443	0.00407897
YOR369C	RPS12	429	0.231567	-1.82828	0.540679	-0.0338974
YMR143W	RPS16A	429	0.160681	-1.09241	0.0548102	0.114482
YDL083C	RPS16B	429	0.237335	-1.30043	0.252357	0.0516783
YOL165C	AAD15	429	0.424817	-0.0460096	-0.114598	0.0726206
YNL081C	SWS2	429	-0.049431	0.209141	-0.0831668	-0.381169
YOL127W	RPL25	429	0.265089	-2.10719	0.497335	0.218657
YIL004C	BET1	429	0.0150634	0.170999	-0.137718	-0.0955671
YLL050C	COF1	432	0.0748001	-2.1911	0.0621318	0.243207
YCL056C	PEX34	432	-0.0324826	0.175598	-0.258048	-0.473879
YIR015W	RPR2	432	-0.278179	0.277052	-0.218992	0.062086
YBL021C	HAP3	432	-0.0218659	0.257699	0.127808	-0.352712
YIL051C	MMF1	435	0.0890334	-1.94773	0.146642	-0.0549009
YOL121C	RPS19A	435	0.0232677	-1.53005	0.294773	0.141012
YNL302C	RPS19B	435	0.0557526	-1.8225	0.388644	0.164787
YBL025W	RRN10	435	0.120932	0.234608	-0.0498455	-0.155658
YMR074C	YMR074C	435	0.0221028	-1.55448	0.432003	-0.294431
YER035W	EDC2	435	-0.284659	-0.178289	-0.143985	-0.184583
YKL160W	ELF1	435	-0.167524	-0.153509	0.126191	-0.442347
YNL328C	MDJ2	438	-0.169428	0.696411	-0.223772	-0.85533
YGR074W	SMD1	438	0.350837	-0.0720514	0.268468	-0.176485
YGR243W	MPC3	438	-0.323037	-0.471794	-0.382037	0.0986806
YCR071C	IMG2	438	0.129936	0.300849	-0.0840789	-0.501339
YBR282W	MRPL27	438	-0.0879033	-0.0838001	0.0322543	-0.176299
YPL225W	YPL225W	438	-0.0180632	-0.950346	-0.115752	0.0346034
YNR004W	SWM2	438	0.265153	0.438129	-0.171142	-0.312991
YGR118W	RPS23A	438	0.165421	-1.19603	0.300189	-0.0380524
YPR132W	RPS23B	438	0.287661	-1.13632	0.378579	0.00391842
YOR224C	RPB8	438	0.181358	-0.608396	0.485834	-0.181433
YDL092W	SRP14	438	0.200245	-0.284371	0.249888	-0.217665
YBR109C	CMD1	441	0.193684	-1.40179	0.245879	-0.0552633
YBR252W	DUT1	441	0.0755025	-1.00152	0.314533	-0.351427
YDR462W	MRPL28	441	0.0679801	-0.140511	0.215808	-0.23411
YDR450W	RPS18A	441	0.15272	-1.50634	0.311527	0.0483286
YML026C	RPS18B	441	0.168339	-1.3007	0.298391	0.0829976
YJR058C	APS2	441	0.114338	-0.0843778	0.0660273	-0.492753
YFR033C	QCR6	441	-0.272419	-0.698702	-0.268721	0.0183226
YDR397C	NCB2	441	0.136623	0.0144307	-0.0977317	0.0108059
YBR173C	UMP1	444	-0.038921	-0.440564	-0.162347	-0.430714
YPL144W	POC4	444	0.205339	-0.0183939	0.411246	-0.197851
YIR005W	IST3	444	-0.0574015	0.393164	-0.286013	-0.237083
YER044C	ERG28	444	-0.0431644	-1.64069	-0.238784	-0.169251
YER150W	SPI1	444	-0.353394	-1.46718	-1.21217	-1.60996
YGR203W	YCH1	444	0.0947005	-0.604654	0.341099	-0.435683
YMR148W	OSW5	444	-0.0843988	-0.066386	-0.431728	-0.122509
YHR136C	SPL2	444	0.0685188	0.517707	0.0395245	-0.688608
YHR051W	COX6	444	-0.14313	-1.56829	0.163145	0.0686406
YGL106W	MLC1	447	0.08028	-0.559876	0.275283	-0.193719
YDR252W	BTT1	447	0.117904	0.0157137	-0.131772	-0.201009
YDR063W	AIM7	447	0.179975	-0.647624	0.131173	-0.0120727
YOR286W	RDL2	447	0.113186	-1.04718	0.092768	-0.213444
YJL104W	PAM16	447	-0.155288	-0.664855	-0.251185	-0.386129
YNR010W	CSE2	447	0.149739	0.507127	-0.165554	-0.179003
YBR082C	UBC4	447	-0.0472816	-1.68906	-0.305741	-0.0161986
YDR059C	UBC5	447	0.00205241	-0.00208973	-0.0236881	0.0459815
YLL052C	AQY2	447	0.11407	0.93353	0.00319744	-0.0393205
YOR052C	TMC1	450	0.0257969	0.117607	-0.262462	-0.0541826
YDL110C	TMA17	450	-0.199872	-0.284718	-0.127736	-0.0905881
YMR298W	LIP1	450	0.226666	-0.869744	0.123661	-0.117445
YHL006C	SHU1	450	0.21617	-0.0753663	0.0811171	-0.202987
YMR159C	ATG16	450	-0.0369254	0.0229375	-0.451895	-0.166366
YBR135W	CKS1	450	-0.188125	-0.158473	0.110909	-0.0847031
YPL059W	GRX5	450	-0.0504459	-1.65286	0.351603	-0.182659
YHL042W	YHL042W	450	0.0634636	0.361397	0.154637	-0.0392443
YGL103W	RPL28	450	0.19359	-1.4135	0.440678	-0.00377709
YLR218C	COA4	450	-0.257909	-0.335062	0.0175888	-0.338996
YDL219W	DTD1	453	0.158135	-1.11286	-0.0135838	-0.171365
YLR068W	FYV7	453	-0.166448	0.165298	-0.810103	-0.697045
YDR064W	RPS13	453	0.244931	-1.40363	0.332717	0.146525
YHR116W	COX23	453	-0.106183	-0.502401	-0.167908	-0.558057
YOL108C	INO4	453	-0.204976	0.28557	-0.376191	-0.320591
YOR298C-A	MBF1	453	0.174111	-1.03511	0.0454937	-0.191954
YIL111W	COX5B	453	-0.0602721	-1.18995	-0.293574	0.305267
YNL131W	TOM22	456	0.0937467	-1.51919	0.123835	-0.0396938
YEL048C	TCA17	456	0.0770319	0.369467	0.136934	-0.094825
YLR167W	RPS31	456	0.116479	-1.69035	0.556418	-0.179706
YPL170W	DAP1	456	-0.380654	0.0783868	-0.000407365	-0.218215
YCL058C	FYV5	456	0.284994	-0.138364	-0.057329	0.136529
YLL053C	YLL053C	456	0.241191	1.05196	0.0943834	0.0233051
YLR315W	NKP2	459	-0.0575392	0.173531	-0.215286	-0.434451
YDR092W	UBC13	459	0.166803	-0.95953	0.164046	0.181265
YNL281W	HCH1	459	0.034756	-0.998679	0.227607	-0.0820967
YER030W	CHZ1	459	-0.0619234	-1.08332	-0.0037607	-0.347461
YOR382W	FIT2	459	-0.270497	-2.00551	-0.41603	-0.557434
YNR036C	MRPS12	459	0.169022	-0.422842	0.512621	-0.267757
YKL067W	YNK1	459	-0.0049543	-1.48108	0.156567	-0.168493
YNL052W	COX5A	459	0.0307413	-0.145837	0.40405	0.0220513
YMR260C	TIF11	459	0.122887	-1.16362	0.135027	-0.248016
YNL255C	GIS2	459	0.428809	-0.303046	0.0784332	0.0237831
YJR104C	SOD1	462	0.174132	-1.79011	0.482919	0.0792155
YER014C-A	BUD25	462	0.437691	1.67556	-0.825848	-0.515638
YMR181C	YMR181C	462	-0.152194	0.127328	-0.978537	-0.363508
YIL062C	ARC15	462	0.00421177	-0.894255	0.0613539	-0.352666
YIL098C	FMC1	465	-0.116609	-0.225106	-0.257184	-0.60477
YMR158W	MRPS8	465	-0.0132242	0.101839	-0.278456	-0.41924
YIL065C	FIS1	465	0.106711	-0.410241	0.343079	-0.0673932
YKR074W	AIM29	465	0.215364	-0.802287	0.182752	-0.344409
YFR003C	YPI1	465	-0.0915629	-0.204605	0.0640418	-0.372492
YGL031C	RPL24A	465	0.202147	-1.48423	0.343859	0.0523762
YGR148C	RPL24B	465	0.210335	-1.60892	0.0323583	-0.0434138
YGL187C	COX4	465	-0.105766	-1.01521	-0.219945	0.518057
YMR002W	MIX17	468	-0.0818913	-1.2444	-0.116891	-0.355556
YOR226C	ISU2	468	0.0352233	-0.130853	0.154492	-0.282436
YDR025W	RPS11A	468	0.145863	-1.01634	0.0446105	-0.134097
YBR048W	RPS11B	468	0.117567	-1.55068	-0.0235099	-0.176608
YDL208W	NHP2	468	0.245404	-0.456248	-0.0464523	-0.21645
YPR187W	RPO26	468	0.012717	-0.0953619	-0.147096	-0.361496
YLR170C	APS1	468	-0.0780322	0.0911006	0.157976	0.105601
YLR421C	RPN13	468	-0.0440134	-0.305691	-0.175285	-0.17053
YPR193C	HPA2	468	-0.180611	0.479036	-0.0849002	-0.398136
YOR339C	UBC11	468	0.541381	1.34141	-0.117449	0.341057
YGR275W	RTT102	471	0.0212562	-0.863726	-0.0244475	-0.275502
YCR063W	BUD31	471	-0.221416	0.612737	-0.154221	-0.426466
YGR076C	MRPL25	471	-0.133651	0.107352	-0.173331	-0.363033
YOR044W	IRC23	471	-0.00496438	0.069603	-0.302243	-0.102519
YIL087C	AIM19	471	0.0164058	-1.08032	0.00890366	-0.350563
YMR236W	TAF9	471	0.156042	-0.288982	0.171279	-0.32093
YPL037C	EGD1	471	0.15795	-2.32618	0.208704	-0.0167879
YPR168W	NUT2	471	-0.323901	0.564745	-0.113446	0.178165
YJR047C	ANB1	471	0.161944	-0.710061	-0.214505	-0.551416
YEL034W	HYP2	471	0.0969365	-0.840333	0.428205	0.12543
YPR062W	FCY1	474	-0.106151	-0.926042	0.0649595	-0.389385
YJL143W	TIM17	474	0.108299	-0.339754	0.401483	-0.232982
YNL185C	MRPL19	474	0.0635769	-0.0350017	0.0492536	-0.254091
YGR030C	POP6	474	0.249421	0.755587	0.108255	0.0552127
YDL064W	UBC9	474	-0.0130221	-0.376428	-0.197588	-0.368711
YDL125C	HNT1	477	0.04965	-0.801149	0.16063	-0.0273648
YML077W	BET5	477	0.112671	0.0611295	0.0184404	-0.335548
YML030W	RCF1	477	-0.091283	-0.198602	0.011176	-0.230167
YFL017C	GNA1	477	-0.082192	-0.396167	0.0727529	-0.285086
YHR126C	ANS1	477	1.43965	0.522039	1.55629	-0.557567
YIL016W	SNL1	477	0.162217	-0.139233	0.264771	-0.270943
YDL004W	ATP16	480	0.0123049	-1.24665	0.197779	-0.110668
YMR040W	YET2	480	-0.190636	0.20387	-0.238523	-0.0339815
YLR010C	TEN1	480	0.285434	0.287536	-0.0936389	-0.00326068
YEL027W	VMA3	480	0.206537	-1.18636	0.400771	-0.155177
YOR257W	CDC31	483	-0.226812	-0.0256751	-0.213287	-0.225454
YLR042C	YLR042C	483	-0.188068	-0.243468	-0.351719	-0.596067
YIL138C	TPM2	483	-0.0202886	-0.553792	0.0499012	0.0247274
YJL096W	MRPL49	483	0.223081	-0.166878	0.104973	-0.354276
YOR276W	CAF20	483	0.247008	-0.273728	0.317907	-0.120746
YER067W	RGI1	483	-0.262309	-0.875816	-0.0894735	-0.039312
YPR073C	LTP1	483	0.0419674	-1.2595	-0.0555544	-0.25873
YBR191W	RPL21A	483	0.255279	-1.74716	0.506723	0.0242601
YPL079W	RPL21B	483	0.104564	-1.76945	0.388836	0.021271
YJL011C	RPC17	483	0.0887516	0.279107	0.00224212	-0.294021
YBR077C	SLM4	486	0.208168	0.0145591	0.233772	-0.262062
YDR155C	CPR1	486	-0.198923	-2.46154	0.31157	-0.280049
YDR014W-A	HED1	486	0.214248	-0.106829	-0.346633	-0.752365
YBR120C	CBP6	486	-0.137407	0.295106	-0.387621	-0.416542
YBR244W	GPX2	486	0.0583652	-0.340482	-0.164246	0.0214749
YPR098C	YPR098C	486	0.0378734	-0.311661	-0.0564102	0.270706
YOL071W	SDH5	486	-0.081773	-0.154984	-0.179193	-0.553783
YOR357C	SNX3	486	-0.0428468	-0.503088	0.167279	-0.116173
YDR179C	CSN9	486	-0.0431426	0.41861	-0.358076	-0.2595
YOR150W	MRPL23	489	0.275964	0.366845	0.1354	-0.227304
YGR031C-A	NAG1	489	1.89016	1.19145	-0.573452	0.559179
YPR188C	MLC2	489	-0.00214042	-0.636084	0.449054	0.116519
YIR037W	HYR1	489	-0.0462724	-1.57793	0.331282	0.0332908
YKR020W	VPS51	492	0.120086	-0.240673	-0.250958	-0.374132
YJR055W	HIT1	492	0.145551	0.559352	-0.281965	-0.314025
YIL057C	RGI2	492	0.314278	1.1224	-1.23159	-1.0905
YML094W	GIM5	492	0.0397626	-0.665444	-0.0506561	-0.187862
YPL234C	VMA11	492	0.0806512	-0.565498	-0.00779453	-0.429504
YDL008W	APC11	495	0.118406	-0.232426	0.451709	-0.278032
YPL135W	ISU1	495	-0.15609	0.170478	-0.259732	-0.293676
YDR201W	SPC19	495	-0.0183105	-0.201875	-0.0938045	-0.579331
YPL187W	MF(ALPHA)1	495	0.306709	1.0125	-0.118985	-0.185889
YGL259W	YPS5	495	-0.624806	0.653127	-0.168853	-0.203676
YEL054C	RPL12A	495	0.23713	-0.961556	0.288721	0.0112819
YDR418W	RPL12B	495	0.218961	-1.31114	0.358885	0.0169695
YMR022W	UBC7	495	0.025866	0.347405	0.338738	-0.228264
YLR074C	BUD20	498	0.131572	0.438323	-0.175597	-0.255861
YEL044W	IES6	498	-0.0435268	-0.181656	0.0275065	-0.407176
YEL035C	UTR5	498	0.701807	1.09104	0.332476	-0.773246
YIR022W	SEC11	501	0.254871	-0.208155	0.331668	-0.118138
YLL042C	ATG10	501	0.147741	0.39688	0.060515	-0.5277
YMR071C	TVP18	501	0.0735159	0.0693453	0.060292	-0.267202
YDL235C	YPD1	501	-0.178431	0.147016	-0.0499068	0.0584247
YKL026C	GPX1	501	-0.546379	0.0504049	-0.208484	0.16089
YKL056C	TMA19	501	0.0956289	-1.17756	0.343887	-0.106149
YJL065C	DLS1	501	0.215798	-0.280525	0.277958	-0.200587
YKL122C	SRP21	501	0.0847362	-0.183654	-0.671307	-0.462734
YML098W	TAF13	501	-0.0905215	0.0794547	-0.045967	-0.360435
YPL108W	YPL108W	504	0.0692873	0.449011	0.240228	-0.202365
YPL223C	GRE1	504	-0.0577557	-0.405396	-0.203314	-0.634161
YCL033C	MXR2	504	-0.0243589	-1.28206	0.588716	-0.0334512
YNL157W	IGO1	504	0.111391	0.0954504	-0.115794	-0.168581
YLR164W	SHH4	504	0.0520337	0.468204	-0.100626	-0.642312
YLR008C	PAM18	504	0.0544013	-0.401817	0.00230581	-0.135312
YOL143C	RIB4	507	0.0925849	-2.44494	0.392382	-0.491119
YCR046C	IMG1	507	0.0874287	-0.33763	0.300876	-0.320678
YFR026C	ULI1	507	0.105598	0.463522	-0.103113	-0.107642
YDR073W	SNF11	507	-0.0740633	0.226372	-0.240286	-0.478402
YFR011C	MIC19	510	0.0419617	-0.0740905	-0.047028	-0.287832
YAL044C	GCV3	510	0.264327	-1.33917	0.45863	-0.10263
YGR174C	CBP4	510	-0.461966	-0.286549	0.127774	-0.0277377
YJR017C	ESS1	510	0.0868219	-1.33768	0.404222	-0.335739
YDR260C	SWM1	510	0.0164535	0.124326	-0.105489	-0.194665
YOL159C	YOL159C	513	0.232116	-0.4874	-0.0204443	-0.327151
YDR404C	RPB7	513	-0.0332708	-0.467542	-0.0559794	-0.268693
YKL013C	ARC19	513	0.0640649	-0.565574	0.179129	0.0327324
YPL252C	YAH1	516	0.115918	0.251255	0.175855	-0.432747
YJL124C	LSM1	516	0.0410294	-1.18289	-0.131496	-0.195337
YJR097W	JJJ3	516	-0.0794065	0.33727	-0.0841905	-0.150544
YGL058W	RAD6	516	-0.0198906	0.0690876	0.0467878	0.0258371
YMR242C	RPL20A	516	0.162383	-1.09955	0.264805	0.0819271
YOR312C	RPL20B	516	0.157023	-1.31374	0.228003	0.210076
YHR152W	SPO12	519	-0.0482137	-0.616119	-0.164097	-0.241942
YPL148C	PPT2	519	-0.0712923	0.253496	0.0709543	-0.416959
YPR149W	NCE102	519	-0.0187687	-0.938937	-0.443466	-0.438927
YNL133C	FYV6	519	-0.107917	0.140533	-0.502869	-0.507547
YDL046W	NPC2	519	0.0747269	-0.468659	0.179115	-0.125652
YAL033W	POP5	519	0.150713	-0.073227	0.27103	-0.359229
YHR193C	EGD2	522	0.221799	-1.35468	0.392858	0.0104911
YDL120W	YFH1	522	-0.369807	-0.408678	0.256525	-0.0858884
YNL310C	ZIM17	522	0.0455844	0.011195	0.137116	-0.484863
YGL010W	MPO1	522	-0.102549	0.167213	0.0771582	-0.232787
YGR131W	FHN1	522	0.276018	0.499116	0.142669	-0.593046
YPR102C	RPL11A	522	0.0810467	-1.19337	0.275212	-0.0433734
YGR085C	RPL11B	522	0.0910135	-0.468337	0.231875	0.0743309
YKL016C	ATP7	522	0.234648	-0.324961	0.401361	0.204518
YBR254C	TRS20	525	0.288417	0.013558	-0.0539315	-0.351209
YPR101W	SNT309	525	0.17405	0.281465	-0.192924	-0.0905007
YDR163W	CWC15	525	-0.190986	-0.151719	-0.763553	-0.68042
YLR193C	UPS1	525	-0.121986	-0.277584	0.277422	-0.267369
YGL222C	EDC1	525	-0.124996	0.167329	-0.795758	-0.614464
YJL122W	ALB1	525	0.0705395	0.435714	0.162802	-0.184365
YDR469W	SDC1	525	4.80757e-05	-0.0603721	-0.205137	-0.638922
YKL190W	CNB1	528	-0.0905097	-0.555723	-0.285213	-0.116962
YPR051W	MAK3	528	0.0771096	-0.143812	0.270761	0.0410177
YBL091C-A	SCS22	528	-0.0458442	-0.350132	0.0363168	-0.233903
YNL044W	YIP3	528	-0.0197755	-0.0889373	-0.165979	-0.0624427
YML073C	RPL6A	528	0.242477	-0.978547	0.464493	-0.0600839
YLR448W	RPL6B	528	0.127259	-0.870289	0.159848	0.0692099
YOR253W	NAT5	528	-0.0225025	-1.9691	-0.187294	-0.378061
YLR109W	AHP1	528	-0.113212	-1.59595	0.113802	-0.178028
YJR025C	BNA1	531	0.113441	-1.47765	0.159381	-0.200987
YMR035W	IMP2	531	0.155585	-0.193631	0.195959	-0.353191
YBR122C	MRPL36	531	0.118051	-0.0807933	0.0398057	-0.264426
YBL090W	MRP21	531	0.185467	0.0696762	0.0640974	-0.117517
YBR022W	POA1	531	-0.0728158	0.244401	0.143025	-0.240559
YML011C	RAD33	531	0.145891	0.138406	0.243883	-0.000355807
YOL067C	RTG1	531	-0.303454	0.486162	-0.155921	-0.23027
YMR042W	ARG80	531	0.110885	0.32108	-0.0595609	-0.346195
YPL038W	MET31	531	-0.0149288	0.197953	-0.129168	-0.592066
YER134C	YER134C	534	0.248242	-0.186067	0.204145	-0.157084
YOR252W	TMA16	534	0.130441	0.834605	-0.282961	-0.299908
YML055W	SPC2	534	0.0968189	0.41962	0.0888049	-0.342515
YLR370C	ARC18	534	0.116035	-0.860954	-0.056544	-0.291845
YMR009W	ADI1	537	0.0113645	-0.858931	-0.27289	-0.350848
YLR021W	IRC25	537	0.158172	0.0942291	0.205623	-0.350966
YLL049W	LDB18	537	0.0565788	0.0301692	0.237142	-0.251027
YEL066W	HPA3	537	0.0296829	-1.22379	0.259484	-0.244807
YDR185C	UPS3	537	0.0552171	0.507487	0.0398082	0.00991724
YDR540C	IRC4	537	-0.138927	-0.159815	-0.463308	-0.372898
YBR137W	YBR137W	537	-0.00898237	-0.558584	0.256548	-0.104886
YAR023C	YAR023C	537	0.0391952	0.750331	0.00604501	-0.324028
YNL245C	CWC25	537	-0.0798797	0.265676	-0.041261	-0.240952
YBL006C	LDB7	540	0.0654274	-0.071991	0.036349	-0.628132
YKL069W	YKL069W	540	0.119854	-1.25007	0.274413	-0.240369
YAL055W	PEX22	540	-0.165781	-0.375299	-0.197148	-0.350179
YPR028W	YOP1	540	-0.0116346	-1.37012	-0.201304	-0.0888913
YDL137W	ARF2	543	-0.107281	-1.2064	0.0399845	0.120844
YDL192W	ARF1	543	0.161342	-0.890086	0.314123	-0.0649572
YPR046W	MCM16	543	0.146627	0.843722	-0.0703713	-0.339347
YML036W	CGI121	543	0.11302	-0.0336619	-0.0869139	-0.295439
YIL009C-A	EST3	543	0.219972	0.106674	0.117656	-0.422934
YDR178W	SDH4	543	-0.322583	-0.276104	0.111142	0.0243851
YPL211W	NIP7	543	0.316736	0.208978	0.189194	-0.138858
YDR441C	APT2	543	0.0828894	0.240921	-0.128313	-0.112098
YLR065C	ENV10	543	-0.0240335	-0.449502	-0.195904	-0.448459
YBR062C	YBR062C	543	-0.147099	-0.117277	-0.252395	-0.251441
YGL242C	YGL242C	543	-0.0841135	-0.452885	0.177755	0.110736
YHR060W	VMA22	543	0.0993573	-0.72123	-0.215111	-0.279206
YPL099C	INA17	546	0.123903	-0.104136	0.145166	-0.186667
YML078W	CPR3	546	0.0354964	-1.83259	0.244748	-0.311829
YHR157W	REC104	546	-0.102464	0.271541	-0.817973	-0.497729
YER007C-A	TMA20	546	0.19133	-1.06691	0.0534324	-0.0118515
YHR148W	IMP3	549	0.107276	0.229677	-0.279065	-0.211949
YGR082W	TOM20	549	0.125351	-0.274916	0.125847	-0.0197626
YOR094W	ARF3	549	-0.0703182	-0.359592	-0.27982	-0.169045
YMR072W	ABF2	549	0.0653372	-0.681675	-0.0111509	-0.000389045
YCR003W	MRPL32	549	-0.0447214	0.350419	-0.156447	-0.241475
YGR133W	PEX4	549	0.332794	0.07533	0.358833	-0.186513
YBR164C	ARL1	549	0.18786	-0.579376	0.115026	-0.111626
YGR102C	GTF1	549	0.0986489	0.483714	-0.0854967	-0.236361
YKR007W	MEH1	552	0.0418393	0.0169834	-0.049604	-0.383595
YER042W	MXR1	552	-0.13942	0.176295	0.0290909	-0.0667997
YKL186C	MTR2	552	-0.0581726	0.36217	-0.372458	-0.226186
YHR081W	LRP1	552	0.212777	0.449693	-0.0753622	-0.149589
YKL180W	RPL17A	552	0.168133	-1.13842	0.188084	-0.0269824
YJL177W	RPL17B	552	0.223439	-1.48244	0.2297	-0.0382553
YGL018C	JAC1	552	0.169781	0.117322	-0.0205895	-0.265878
YLR066W	SPC3	552	0.118967	-1.22819	-0.0560744	-0.294207
YOL129W	VPS68	552	0.0300709	-0.663246	0.0760984	-0.175903
YOR148C	SPP2	555	-0.102182	0.184028	-0.414825	-0.471772
YHR100C	GEP4	555	0.0604422	-0.551573	0.10269	-0.281712
YDL053C	PBP4	555	-0.137842	-0.631242	-0.320204	-0.010229
YER034W	YER034W	555	0.126388	0.116861	-0.0175451	-0.208298
YOR215C	AIM41	555	-0.00151777	-0.841621	-0.273905	-0.138283
YPR067W	ISA2	555	-0.029887	0.168779	-0.0969303	-0.307895
YNR024W	MPP6	558	-0.0820426	0.316775	-0.353642	-0.366872
YBR217W	ATG12	558	-0.12701	0.154984	0.0391681	-0.0752279
YML022W	APT1	561	0.138432	-0.0324988	0.0731449	-0.0240732
YIR017C	MET28	561	-0.018049	0.0635234	-0.242329	-0.540679
YDR454C	GUK1	561	0.122434	-1.23841	0.201063	-0.294673
YER112W	LSM4	561	-0.17434	-0.564089	-0.763137	-0.791119
YGR049W	SCM4	561	-0.312659	-0.0292008	-0.181876	-0.137054
YDR512C	EMI1	561	-0.221343	-0.482658	-0.162163	-0.673514
YHR121W	LSM12	561	0.15552	-0.423658	0.0167944	-0.282196
YOL120C	RPL18A	561	0.188156	-1.60888	0.402705	-0.0323763
YNL301C	RPL18B	561	0.0441091	-0.67436	0.0848501	0.337043
YMR255W	GFD1	564	-0.0525419	-0.0804175	-0.474656	-0.547814
YDL200C	MGT1	564	-0.0599039	-0.179574	-0.108437	-0.266254
YLR306W	UBC12	564	0.204037	0.440362	-0.217739	-0.143918
YOR163W	DDP1	564	-0.163194	-1.03965	0.174148	-0.0970628
YLR445W	GMC2	564	-1.51889	-1.33764	0.187683	-0.475547
YCL001W	RER1	564	-0.0158559	-0.267903	-0.214627	-0.371029
YBR106W	PHO88	564	0.0785459	-0.635398	0.36022	-0.0398831
YOR179C	SYC1	564	0.0688901	0.156419	0.0453139	-0.239575
YLR254C	NDL1	567	-0.156871	0.561066	-0.212075	-0.343166
YHR175W	CTR2	567	0.0502845	-0.053687	0.0655989	-0.178437
YNL140C	YNL140C	567	0.0925669	-0.00801629	-0.124005	0.574051
YDR339C	FCF1	567	0.215973	0.093851	0.0262675	-0.147503
YPL010W	RET3	567	0.0546719	-0.82737	0.168881	-0.253982
YBR084C-A	RPL19A	567	0.183059	-1.00772	0.374723	0.109283
YBL027W	RPL19B	567	0.221079	-1.27592	0.445516	0.122313
YMR150C	IMP1	570	0.232119	-0.0867584	0.235773	-0.197864
YGR029W	ERV1	570	0.0906552	-0.430543	0.291055	-0.0515927
YGL231C	EMC4	570	0.042013	-0.309222	-0.366758	-0.45451
YDR373W	FRQ1	570	0.0700582	-0.199035	0.21389	-0.103321
YCR086W	CSM1	570	0.159461	0.370764	0.30875	-0.156558
YHR189W	PTH1	570	-0.243657	0.497037	0.328969	0.107895
YOR096W	RPS7A	570	0.0603841	-1.05099	0.0619787	0.27172
YNL096C	RPS7B	570	0.281659	-0.665174	-0.0435865	-0.156283
YPL218W	SAR1	573	0.146223	-0.923358	0.2861	-0.1398
YDL165W	CDC36	573	0.300403	-0.131068	0.366858	-0.00640798
YLR011W	LOT6	573	0.109099	0.0914863	0.278079	-0.200993
YMR138W	CIN4	573	-0.0269338	0.0620668	0.129468	-0.289773
YDR071C	PAA1	573	0.136535	-0.807892	-0.00858339	-0.00412156
YER115C	SPR6	573	0.0272723	0.382866	-0.211634	-0.0265765
YGL147C	RPL9A	573	0.189371	-0.492287	0.357327	-0.0780784
YNL067W	RPL9B	573	0.187429	0.431962	-0.0179993	0.085568
YLR229C	CDC42	573	0.0406842	-0.619431	0.387865	0.0371165
YDR253C	MET32	573	-0.144473	0.0375901	-0.253195	-0.198008
YOR297C	TIM18	576	0.20865	0.134823	-0.207925	-0.322656
YNL090W	RHO2	576	0.0110077	-0.615293	0.390298	-0.0606829
YKR068C	BET3	579	0.16692	0.0545264	-0.000501636	-0.292239
YLR292C	SEC72	579	0.0391363	-0.55921	0.0784955	-0.00137423
YCL026C-B	HBN1	579	0.0738677	-0.87194	0.207274	-0.234539
YDR248C	YDR248C	579	-0.0389531	-0.955324	0.00802093	-0.240279
YCL026C-A	FRM2	579	0.353876	-0.0144638	0.613185	0.61722
YDL098C	SNU23	582	0.166563	0.246054	-0.203828	-0.404285
YDR328C	SKP1	582	0.113002	-1.33728	0.502309	0.0329079
YGL068W	MNP1	582	0.128596	-0.733487	-0.00249609	-0.176816
YOL146W	PSF3	582	0.166383	0.123595	0.281459	-0.103122
YPR131C	NAT3	585	0.296375	0.0685576	0.179426	-0.151507
YFR017C	IGD1	585	-0.323296	-0.943847	-0.452925	-0.708045
YKR085C	MRPL20	585	0.191249	-0.258097	0.179045	-0.503284
YJL024C	APS3	585	0.214352	-0.0884234	-0.0354723	-0.269126
YNL282W	POP3	585	0.00285032	0.740853	-0.0467964	-0.238253
YIR032C	DAL3	585	0.0765172	-1.60095	0.367551	-0.381611
YDR022C	ATG31	588	0.192856	-0.539027	0.184074	-0.141471
YJL030W	MAD2	588	0.0454614	0.00548949	-0.0401264	-0.505055
YER029C	SMB1	588	-0.0551971	0.00677254	-0.195984	-0.469937
YPR037C	ERV2	588	-0.0656966	-0.611214	0.089387	-0.210568
YBL107C	MIX23	588	-0.114294	0.00142421	-0.31957	-0.334025
YBR189W	RPS9B	588	0.190775	-2.16664	0.256469	-0.0379432
YDR066C	RTR2	588	0.104819	0.0146276	-0.0243258	-0.0118374
YJL218W	YJL218W	588	0.288823	-1.49334	0.0655609	-0.235467
YMR118C	SHH3	588	0.51662	1.20311	-0.894038	-0.301053
YGR251W	NOP19	588	0.17355	0.765645	-0.359104	-0.387835
YDR453C	TSA2	588	-0.245492	-1.21927	0.0773469	-0.0968112
YDR121W	DPB4	588	0.0796101	-0.385178	0.0669385	-0.15054
YML028W	TSA1	588	-0.0811388	-1.48772	0.324718	-0.0152886
YKR065C	PAM17	591	0.129431	-1.03606	-0.00179794	-0.283926
YDL166C	FAP7	591	0.235486	0.0113888	0.460565	0.0465883
YGL247W	BRR6	591	0.118322	0.474302	-0.0870192	-0.370449
YIL157C	COA1	591	0.000232233	-0.433381	-0.0103023	-0.395576
YLR356W	ATG33	591	-0.0129003	-0.686779	0.0372023	-0.0473137
YJR069C	HAM1	591	0.0811011	-0.0297866	0.18545	-0.0245121
YMR295C	YMR295C	591	-0.10159	-0.0498951	0.133587	-0.126295
YNL056W	OCA2	591	0.137236	-0.0600036	-0.0759176	-0.224678
YLR251W	SYM1	591	-0.158831	0.189943	0.00539515	-0.324818
YPL051W	ARL3	594	0.0812118	0.233237	-0.047526	-0.144223
YER012W	PRE1	594	-0.0258977	-0.883347	0.0644525	-0.0967151
YGR268C	HUA1	594	0.0223351	0.0590387	0.192145	-0.255827
YJL217W	REE1	594	0.0327526	-1.05787	0.0998045	-0.419994
YNL158W	PGA1	594	0.115587	0.15179	-0.0576128	-0.152035
YNL260C	LTO1	594	0.185973	-0.0866404	-0.19892	-0.26987
YAL008W	FUN14	594	-0.0789701	-0.521101	-0.00256527	-0.201429
YHR153C	SPO16	594	0.0122804	-0.140884	0.34603	-0.149293
YPL081W	RPS9A	594	0.0422589	0.341477	0.0236798	0.206518
YJR014W	TMA22	594	0.140652	0.00183618	0.15274	-0.173646
YMR003W	AIM34	594	0.101271	0.167366	-0.281182	-0.649888
YMR184W	ADD37	594	-0.0717348	-0.282535	0.417331	0.0132653
YDR032C	PST2	594	-0.103765	-2.33704	0.343212	0.0709039
YDR478W	SNM1	594	0.161911	0.444764	-0.0991422	-0.339043
YKL141W	SDH3	594	-0.393873	-0.611766	0.272969	-0.128713
YLR009W	RLP24	597	-0.0198118	0.16289	-0.0758671	0.127918
YDR084C	TVP23	597	0.0962938	-0.994562	0.226686	-0.258581
YNL079C	TPM1	597	-0.18729	-2.02134	-0.0624604	-0.333998
YNL214W	PEX17	597	0.14734	0.647416	-0.148519	0.056336
YIL164C	NIT1	597	0.112686	0.353514	0.472146	0.0273506
YGR078C	PAC10	597	0.242513	-0.117327	0.240729	-0.1001
YNL208W	YNL208W	597	0.0629552	-1.39994	0.143545	-0.26049
YBR264C	YPT10	597	-0.141921	-0.20385	-0.0411862	-0.248302
YNL069C	RPL16B	597	0.08312	-1.01615	0.219085	0.171775
YPL239W	YAR1	600	-0.0124162	-0.519328	-0.131287	-0.00229634
YOR367W	SCP1	600	0.0964612	-0.176018	0.106062	-0.0573295
YFR042W	KEG1	600	0.179779	0.221475	0.142249	-0.222786
YBL072C	RPS8A	600	0.0415825	-1.50859	-0.0311113	-0.0426697
YER102W	RPS8B	600	0.0877963	-1.05202	-0.104448	-0.0545311
YPR172W	YPR172W	600	0.109988	-0.404138	0.0246112	-0.239762
YLR073C	RFU1	600	-0.164231	0.419219	-0.538184	-0.386219
YDL082W	RPL13A	600	0.187635	-0.707503	0.156283	0.0780293
YMR142C	RPL13B	600	0.20115	-1.2528	0.217706	0.0458492
YIL133C	RPL16A	600	0.240765	-0.480335	0.242346	0.184381
YKL196C	YKT6	600	-0.0279839	-0.207045	0.143888	-0.0371337
YMR263W	SAP30	603	-0.044032	0.153396	-0.479314	-0.789995
YJR112W	NNF1	603	0.0675034	0.214345	0.241957	-0.287598
YML079W	YML079W	603	0.139896	-0.650668	0.251562	-0.347864
YLR179C	YLR179C	603	0.181365	-0.652385	0.253134	-0.333626
YMR073C	IRC21	603	0.076048	0.112195	0.0558971	-0.26215
YDR002W	YRB1	603	0.0696508	-0.438615	0.0623239	-0.0595306
YLR145W	RMP1	603	0.0254399	0.233945	-0.270229	-0.111237
YBR278W	DPB3	603	0.0509207	0.163171	-0.0909171	-0.504209
YKL001C	MET14	606	0.0636639	0.234109	0.0993464	0.0585429
YGL047W	ALG13	606	0.114757	-0.871362	0.414714	-0.0364404
YJR102C	VPS25	606	0.194213	0.0802565	-0.0990095	-0.180994
YFR012W	DCV1	606	-0.74061	0.276305	-0.17031	-0.133866
YOL114C	YOL114C	606	0.126384	0.366005	-0.118963	0.0487318
YDL135C	RDI1	606	0.0234923	-0.565883	-0.0352943	-0.161395
YBR014C	GRX7	609	0.0418401	-0.120566	0.127004	0.0107664
YGL200C	EMP24	609	0.0734044	-0.739151	0.357819	-0.17669
YOR294W	RRS1	609	0.231846	0.843576	0.15211	0.0378583
YJL004C	SYS1	609	0.057246	-0.100085	-0.328595	-0.480049
YKL214C	YRA2	609	0.0987344	-1.03428	0.246704	-0.224778
YDR041W	RSM10	609	0.181336	0.0162163	0.0697511	-0.229757
YDL002C	NHP10	609	-0.0951491	0.25901	-0.294186	-0.219144
YJR118C	ILM1	609	0.163226	-0.28373	-0.0676223	-0.178804
YDL072C	YET3	609	0.0751729	-0.394653	-0.0286739	-0.0935158
YER128W	VFA1	609	0.192098	0.384499	-0.0326216	-0.200012
YLR036C	YLR036C	609	0.0174849	0.189591	-0.300905	-0.454907
YMR264W	CUE1	609	0.0686934	-0.191742	0.246773	-0.192564
YKR035W-A	DID2	612	-0.00456874	-0.0649942	-0.00340371	-0.375459
YNL190W	YNL190W	612	-0.118329	0.413314	-0.526761	0.239278
YOR383C	FIT3	612	0.0743688	-2.2186	-0.483257	0.0379487
YFR001W	LOC1	612	0.210866	0.0130814	-0.23103	-0.235092
YMR052W	FAR3	612	-0.0571885	0.609359	-0.250592	-0.437808
YIL158W	AIM20	612	0.0282171	0.296799	-0.441746	-0.510025
YLR456W	YLR456W	612	-0.0295219	0.588832	-0.332132	-0.293832
YLR029C	RPL15A	612	0.252074	-1.57247	0.265655	-0.107686
YMR121C	RPL15B	612	0.171293	-0.389334	0.245591	0.0261672
YLR016C	PML1	612	0.290373	0.240418	0.170423	-0.228715
YKL024C	URA6	612	0.15512	-1.41439	0.468452	-0.187373
YER094C	PUP3	615	-0.0328686	-0.435158	0.338289	0.0592943
YDR231C	COX20	615	-0.0503307	-0.0386732	0.0521119	-0.138176
YHR057C	CPR2	615	0.130056	-0.059919	0.153759	0.0653343
YHR089C	GAR1	615	0.180518	0.345319	-0.106833	-0.307757
YIL089W	YIL089W	615	0.0630252	0.272643	-0.262028	-0.527889
YLR435W	TSR2	615	-0.178867	0.210099	-0.0311152	-0.178205
YKL065C	YET1	618	0.038785	-0.206173	-0.0485063	-0.22979
YJR073C	OPI3	618	0.232988	-0.778859	0.519185	-0.259276
YBR171W	SEC66	618	0.151879	0.123436	0.00598061	-0.190712
YNL222W	SSU72	618	0.0195191	0.131808	-0.0217701	-0.128572
YGL258W	VEL1	618	-0.443277	0.00773449	-0.044857	-0.233316
YPR151C	SUE1	618	-0.00105249	0.372312	0.108296	-0.399192
YFL038C	YPT1	618	0.0433146	-0.362279	0.407877	-0.0651978
YDR167W	TAF10	618	0.0300588	-0.0379493	-0.146023	-0.230217
YOL008W	COQ10	621	0.147577	-0.721722	-0.153534	-0.387032
YDL217C	TIM22	621	-0.0760679	0.0610508	-0.10857	-0.0492387
YJR012C	YJR012C	621	0.139599	0.172804	0.104506	-0.26789
YOR016C	ERP4	621	0.14084	-0.119802	0.218176	-0.0832973
YPL041C	YPL041C	621	0.0257453	0.362144	-0.0811262	0.12338
YFL046W	FMP32	621	-0.101231	0.379046	0.0249007	-0.200409
YAL003W	EFB1	621	0.0315579	-1.53917	0.0438475	-0.115818
YDR487C	RIB3	624	0.111637	-0.791153	0.146196	-0.128431
YPR107C	YTH1	624	0.152081	0.186182	0.188181	0.0634003
YBL057C	PTH2	624	0.0853631	-0.0970131	0.212531	-0.206613
YMR132C	JLP2	624	0.0613203	0.347922	0.00192385	-0.0993392
YER104W	RTT105	624	0.203587	0.57327	0.185659	-0.297024
YML001W	YPT7	624	0.0867621	-0.317365	0.264955	-0.164399
YPL178W	CBC2	624	0.279765	-0.579016	0.166449	-0.0168057
YDR013W	PSF1	624	0.156331	0.514509	0.0860726	-0.128622
YPR165W	RHO1	627	-0.0574809	-0.745802	-0.00701708	0.0176746
YJL170C	ASG7	627	0.141453	0.652313	0.457046	0.229374
YPL267W	ACM1	627	0.079916	1.01379	0.106568	-0.324692
YCR027C	RHB1	627	0.121465	-0.120103	0.0561708	-0.0849281
YIL113W	SDP1	627	0.062911	-0.516794	0.0892083	-0.24772
YJR133W	XPT1	627	0.0587818	-0.572523	0.245464	-0.0846143
YDL212W	SHR3	630	0.158206	-0.879862	0.24516	-0.251806
YOR089C	VPS21	630	-0.213851	-0.0409577	-0.264962	0.0144254
YCR039C	MATALPHA2	630	-0.87051	0.883593	-0.861803	-1.35224
YNR049C	MSO1	630	0.0603646	0.356854	0.0124916	-0.256329
YBR067C	TIP1	630	0.0336258	0.034053	-0.0892045	0.161773
YOR247W	SRL1	630	-0.400787	-0.813614	-0.517324	-0.763421
YBR052C	RFS1	630	-0.0230279	-1.25805	0.0737804	-0.384799
YGR081C	SLX9	630	0.217682	0.340326	-0.0591874	-0.176056
YML095C	RAD10	630	-0.028024	0.626915	-0.371749	-0.431712
YDR003W	RCR2	630	0.0341533	0.0851918	-0.0627744	-0.159475
YER183C	FAU1	633	0.216442	-0.016011	0.352507	-0.195684
YOR236W	DFR1	633	0.171131	0.183043	0.164527	-0.220386
YBR201W	DER1	633	-0.00781202	-0.234202	-0.120083	0.275636
YML012W	ERV25	633	0.0481436	-0.136343	0.327516	-0.0199225
YMR269W	TMA23	633	-0.0327928	0.189837	-0.616657	-0.107269
YKL159C	RCN1	633	0.138908	0.00268309	-0.0310138	-0.393535
YBR071W	YBR071W	633	-0.178592	0.323033	-0.317974	-0.0485702
YGR146C	ECL1	633	-0.118629	0.308244	-0.384436	0.10048
YPR071W	YPR071W	633	-0.0127955	0.22347	-0.307469	-0.64157
YMR182C	RGM1	633	-0.613107	0.133145	-1.50088	-0.718605
YHR041C	SRB2	633	0.133124	-0.308704	0.048013	-0.249007
YFL010C	WWM1	633	0.0982421	-0.795965	0.380992	-0.189377
YAL059W	ECM1	636	0.255061	0.486364	0.076901	-0.0883635
YOL111C	MDY2	636	-0.0606824	-0.16171	0.0681359	-0.199093
YHR110W	ERP5	636	0.160105	-0.0931846	0.267492	-0.116404
YFL056C	AAD6	636	-0.022077	0.567193	-0.246683	0.149694
YKL144C	RPC25	636	0.0603974	0.213264	0.0406168	-0.153942
YDR298C	ATP5	636	-0.0494528	-1.27407	0.250779	0.230638
YPL166W	ATG29	639	-0.112561	0.445432	-0.18731	0.248303
YIL132C	CSM2	639	-0.121182	0.376628	-0.369341	-0.660944
YLR119W	SRN2	639	0.0516191	0.0837562	-0.324151	-0.386046
YMR117C	SPC24	639	-0.181944	0.670838	-0.359564	0.0700824
YOL139C	CDC33	639	0.123979	-0.445593	0.330352	-0.0109326
YBR005W	RCR1	639	0.0592048	0.230783	-0.330403	-0.184552
YOR021C	SFM1	639	0.277589	0.492819	0.257708	-0.0862153
YHR026W	VMA16	639	0.195312	-1.16363	0.494753	-0.105472
YJL072C	PSF2	639	0.0969564	0.464664	0.0659061	-0.357689
YOR319W	HSH49	639	0.139361	-0.0328081	-0.224934	-0.368973
YOR078W	BUD21	642	-0.0977154	0.447367	-0.183985	-0.20995
YHR105W	YPT35	642	-0.0760223	0.557573	-0.0726247	-0.150854
YHR147C	MRPL6	642	0.187106	-0.316103	0.128413	-0.371218
YDR408C	ADE8	642	0.22259	-0.505752	0.19914	-0.259605
YNL213C	RRG9	642	-0.0918025	0.309661	-0.475917	-0.387515
YLR268W	SEC22	642	0.141633	0.0882654	0.285699	-0.163213
YBR072W	HSP26	642	-0.164438	-0.789649	0.134311	-0.0890268
YKL119C	VPH2	645	0.225937	-0.121654	0.0432934	-0.110181
YGR129W	SYF2	645	-0.0563272	0.475862	-0.427962	-0.416121
YAL007C	ERP2	645	0.0680198	-0.547608	0.128852	-0.0356798
YPR154W	PIN3	645	-0.0954099	-0.194174	-0.70377	-0.567619
YIL010W	DOT5	645	0.0765769	-1.49867	0.182336	-0.141812
YCR020C	PET18	645	0.146779	0.018489	-0.187046	-0.292732
YGL101W	YGL101W	645	-0.0048977	0.377699	-0.0949912	-0.14705
YFL005W	SEC4	645	0.00792441	-0.304632	0.276805	0.132347
YLR262C	YPT6	645	0.074667	0.467224	-0.383638	-0.14714
YBR154C	RPB5	645	-0.0287828	-0.266147	-0.204395	-0.155465
YBL102W	SFT2	645	0.0208266	-0.285406	0.253648	-0.130997
YEL024W	RIP1	645	-0.354742	0.0365615	-0.0104195	0.0488419
YDR177W	UBC1	645	0.0178613	0.120644	0.0488829	0.0518003
YJL001W	PRE3	648	0.00390527	-0.00550522	0.00139517	-0.0896575
YKL117W	SBA1	648	-0.116527	-0.926287	-0.0358523	-0.153531
YPL233W	NSL1	648	-0.0969699	0.508929	0.111156	-0.294636
YIR024C	INA22	648	-0.132826	-0.0335183	-0.234586	-0.2962
YGL002W	ERP6	648	-0.113968	0.14033	0.100107	-0.173283
YGL037C	PNC1	648	-0.475908	-1.34277	-0.374497	-0.617563
YLR350W	ORM2	648	0.0595594	0.26729	-0.0798915	-0.0531208
YJR057W	CDC8	648	0.140975	0.230207	-0.119709	-0.098756
YHR128W	FUR1	648	-0.0871822	0.135606	-0.144198	-0.29771
YDR305C	HNT2	651	0.0612985	0.584945	-0.146118	0.143441
YOR258W	HNT3	651	0.183688	0.775164	-0.0922729	-0.0874645
YJL097W	PHS1	651	0.135935	0.372507	-0.0740783	-0.0714247
YNL306W	MRPS18	651	-0.0120135	-0.347708	0.125869	-0.157274
YLR051C	FCF2	651	0.0253405	0.475071	-0.141638	-0.188436
YMR197C	VTI1	651	0.0527289	0.0534947	0.0540356	-0.221262
YBR197C	YBR197C	651	0.0365818	0.113029	0.109717	-0.408223
YPL220W	RPL1A	651	0.174556	-1.10472	0.38164	-0.115675
YGL135W	RPL1B	651	0.0529729	-1.17408	0.223421	-0.238795
YJR074W	MOG1	654	0.0654959	-0.983539	0.377147	-0.414376
YER063W	THO1	654	0.100031	-0.937256	0.0356516	-0.489387
YLR363C	NMD4	654	0.179386	0.472119	-0.121046	-0.215587
YOR131C	YOR131C	654	0.086493	0.255905	-0.111985	-0.34098
YDR236C	FMN1	654	0.177422	-0.389206	-0.0464169	-0.345622
YGL079W	KXD1	654	-0.0321056	-0.0138015	-0.11348	-0.432389
YDR246W	TRS23	657	0.016456	0.0908175	-0.11906	-0.436147
YDR302W	GPI11	657	0.0571531	-0.174093	-0.0378886	-0.492991
YLR178C	TFS1	657	-0.326849	-0.879141	-0.00951198	-0.150842
YGL033W	HOP2	657	-0.114038	-0.203854	-0.750763	-0.498529
YAR002C-A	ERP1	657	0.153466	-1.21	0.396669	-0.320063
YJL038C	LOH1	657	-0.133265	0.448728	-0.375298	-0.0638176
YJL118W	YJL118W	657	-0.0198876	0.167207	-0.157427	-0.482658
YNR061C	YNR061C	657	0.146033	-0.0156602	0.217786	-0.0393101
YKL142W	MRP8	657	-0.0300629	-0.284918	0.0753279	-0.0253618
YGL183C	MND1	657	-0.312573	0.713109	-0.363372	-0.215074
YLR293C	GSP1	657	0.246333	-0.355302	0.222737	-0.176348
YOR064C	YNG1	657	0.0326273	0.337327	-0.218416	-0.247953
YEL012W	UBC8	657	-0.00747722	-0.360058	-0.379907	0.0105086
YNL110C	NOP15	660	0.104772	0.469935	-0.340495	-0.280253
YIL007C	NAS2	660	0.0343726	0.345837	-0.165827	-0.199247
YOR185C	GSP2	660	-0.034241	-1.05006	-0.121453	-0.239557
YBL040C	ERD2	660	0.232775	0.218982	-0.0757513	-0.110057
YPR113W	PIS1	660	0.141791	-0.00501455	0.213713	-0.306119
YLR221C	RSA3	660	0.159502	0.118807	-0.277888	-0.282475
YNL093W	YPT53	660	0.340298	-0.92329	0.124767	-0.238688
YBL093C	ROX3	660	0.0302457	-0.0231847	-0.113412	-0.14256
YBR066C	NRG2	660	-0.136147	0.447685	-0.196504	-0.140123
YNL036W	NCE103	663	-0.020097	0.346086	0.0479766	-0.0575477
YDR367W	KEI1	663	0.178737	-0.0386924	0.350072	0.020046
YER018C	SPC25	663	0.0565935	-0.150779	0.257281	-0.367811
YDR399W	HPT1	663	0.224746	0.729104	-0.210037	-0.205989
YMR077C	VPS20	663	0.0836699	-0.188825	-0.162287	-0.133992
YFR008W	FAR7	663	0.0647234	0.397536	-0.19425	-0.329527
YCR018C	SRD1	663	-0.0382138	0.231246	-0.403238	-0.459126
YPR174C	YPR174C	663	-0.20692	0.549701	-0.00557835	-0.208469
YLR075W	RPL10	663	0.338907	-0.575442	0.509917	0.0276976
YJL140W	RPB4	663	0.06787	-0.868664	-0.138368	-0.330972
YDR140W	MTQ2	663	0.0905567	-0.0742363	-0.0332208	-0.145795
YDR226W	ADK1	666	0.244062	-0.435175	0.220338	-0.113383
YMR202W	ERG2	666	0.140888	-0.306631	0.492849	-0.223628
YNR017W	TIM23	666	0.0901633	-0.533182	-0.127945	0.0116974
YFL060C	SNO3	666	-0.213601	0.364998	-0.498865	-0.602444
YNL334C	SNO2	666	-0.177512	0.599049	-0.0109476	0.0292579
YGR038W	ORM1	666	0.0776073	-0.513661	0.209917	-0.0853476
YGL210W	YPT32	666	-0.0322728	0.984633	0.0905071	-0.11227
YOL135C	MED7	666	-0.0956395	0.243213	-0.186397	-0.403454
YDR078C	SHU2	669	0.0843546	0.229516	-0.215943	-0.296058
YGR095C	RRP46	669	0.0785616	-0.109061	-0.109917	-0.40599
YPL130W	SPO19	669	0.542884	1.49506	-0.0413627	1.23674
YDL139C	SCM3	669	0.112826	0.599745	-0.199458	-0.285747
YDL169C	UGX2	669	-0.17037	-0.463017	0.045213	-0.403277
YMR222C	FSH2	669	0.0924124	0.485718	0.234071	-0.091874
YER031C	YPT31	669	-0.0274161	-0.720904	0.165738	-0.214003
YBR193C	MED8	669	0.0696947	0.360767	-0.0348052	-0.246732
YHL031C	GOS1	669	0.145068	-0.120812	0.00302575	-0.305217
YMR161W	HLJ1	672	-0.152806	0.202171	-0.405027	-0.261033
YNR018W	RCF2	672	0.229214	0.176272	0.244097	-0.0556156
YKL087C	CYT2	672	-0.141462	0.0153376	-0.284699	-0.377157
YDR067C	OCA6	672	0.0416707	0.282542	-0.0947179	-0.0897082
YDR468C	TLG1	672	-0.0529447	-0.472391	-0.0593739	0.0794378
YLR040C	AFB1	672	-0.187725	0.141491	-0.2743	-0.217549
YKL041W	VPS24	672	0.0171051	-0.170785	-0.198103	-0.206194
YDR007W	TRP1	672	-0.0647081	-0.130296	0.192751	-0.403309
YJL037W	IRC18	672	-0.195262	0.280464	-0.0842177	-0.774454
YMR095C	SNO1	672	0.825142	-0.349682	0.539688	0.382433
YGL166W	CUP2	675	0.0924144	0.2222	0.118885	-0.235014
YFL061W	DDI2	675	0.808743	0.522277	1.09346	-0.322528
YNL335W	DDI3	675	0.461417	-0.514878	0.236108	-0.390215
YER170W	ADK2	675	0.127795	0.313332	-0.0824646	-0.427556
YDR304C	CPR5	675	0.164642	-0.252203	0.267679	-0.109673
YJR123W	RPS5	675	0.210474	-0.85638	0.382182	0.0204174
YEL001C	IRC22	675	0.0153644	-0.0175184	0.071739	-0.303322
YDL018C	ERP3	675	0.172754	0.101436	0.0519895	-0.191823
YDL213C	NOP6	675	0.0873067	0.342982	-0.27938	-0.534055
YER139C	RTR1	678	0.13022	0.0995754	-0.0911686	-0.170248
YLR211C	ATG38	678	-0.10193	0.071471	-0.568437	0.237132
YML106W	URA5	678	0.0487342	-1.01433	0.100236	0.204243
YDR296W	MHR1	678	0.00322207	-0.190851	0.180511	-0.136076
YMR233W	TRI1	678	0.0311568	0.417091	-0.310834	-0.477357
YDR381W	YRA1	678	-0.145724	-0.359969	-0.167229	-0.0738888
YNL107W	YAF9	678	0.168339	0.456964	-0.0321044	-0.157051
YLR118C	YLR118C	681	0.0459031	-0.383425	0.183438	-0.0587679
YJL158C	CIS3	681	0.0896846	-0.36505	0.128928	-0.451433
YMR271C	URA10	681	0.00118909	0.0910321	0.0499269	-0.0739998
YEL038W	UTR4	681	0.101745	-0.233844	0.505639	-0.20497
YGR232W	NAS6	684	0.144188	-0.23094	0.182279	-0.136025
YHR181W	SVP26	684	0.175811	0.425779	-0.00273409	-0.297788
YOR232W	MGE1	684	0.085635	-0.443646	-0.049682	0.0936264
YBR035C	PDX3	684	0.0967201	0.188512	0.272508	-0.0504693
YOR295W	UAF30	684	0.0644901	0.353681	-0.0984433	-0.217856
YHR071W	PCL5	687	0.133321	0.174934	-0.114997	-0.3597
YKL049C	CSE4	687	-0.0151355	0.589823	-0.226113	-0.222913
YDL069C	CBS1	687	-0.0198261	0.251654	0.101586	0.0606207
YDR486C	VPS60	687	0.132845	-0.562387	-0.114883	-0.141593
YNL038W	GPI15	687	0.159964	0.319972	-0.334654	-0.248047
YMR311C	GLC8	687	-0.0877881	0.0100001	-0.327464	-0.396064
YLR168C	UPS2	690	0.250138	0.455999	-0.185087	-0.255957
YHR038W	RRF1	690	0.2637	0.398079	0.0102468	-0.0880008
YOR283W	YOR283W	690	0.0121874	0.408457	0.0189467	-0.167032
YLL033W	IRC19	690	0.184607	0.86816	-0.091619	-0.129928
YDR183W	PLP1	690	0.195027	0.0950217	0.0945812	0.0772686
YOL102C	TPT1	690	0.0827677	0.208488	-0.109115	-0.327839
YDL010W	GRX6	693	-0.0275756	0.526991	-0.278885	-0.0367889
YHR122W	CIA2	693	0.295689	0.490631	0.211101	-0.0519297
YLR298C	YHC1	693	-0.0268548	0.638395	-0.260983	-0.492977
YER002W	NOP16	693	-0.0537453	0.546904	-0.231139	-0.171982
YIL118W	RHO3	693	0.0661383	0.221507	0.118272	-0.320274
YBR111C	YSA1	693	0.10668	-0.94886	0.0810824	-0.136018
YER004W	FMP52	693	0.172856	-0.140675	0.401683	-0.158363
YEL072W	RMD6	693	-0.0421257	0.424966	-0.25635	-0.173541
YOL149W	DCP1	693	0.178253	0.516412	-0.20088	-0.348746
YDR043C	NRG1	693	-0.0386996	-0.26548	-0.695377	-0.39302
YBR261C	TAE1	696	0.192361	-0.52095	0.133761	-0.294705
YOR077W	RTS2	696	-0.247498	0.348059	-0.0985378	-0.0507149
YKL002W	DID4	696	0.201085	-0.0655218	-0.0102059	-0.263987
YER163C	GCG1	696	0.0726585	-0.590888	0.463762	-0.179368
YBL038W	MRPL16	696	0.0246924	-0.00609738	-0.00681653	-0.0950543
YFR020W	YFR020W	696	0.212885	0.367761	-0.23024	-0.187723
YGR167W	CLC1	699	-0.0185936	-0.503928	0.0950989	-0.12596
YPL002C	SNF8	699	0.0602793	0.308996	0.156632	-0.160548
YGR235C	MIC26	699	0.139731	0.30035	0.262706	-0.0967977
YGR271C-A	EFG1	699	0.212034	0.719518	-0.430852	-0.300594
YLL060C	GTT2	699	0.0911534	0.304451	-0.0821832	-0.130743
YHR008C	SOD2	699	-0.232467	-0.716611	0.057897	-0.0306412
YEL057C	YEL057C	699	0.222615	0.737599	-0.620042	-0.153352
YOR125C	CAT5	699	0.0905466	-0.331335	-0.061972	-0.390209
YJL148W	RPA34	699	0.0503425	0.682007	-0.457009	-0.142667
YOR332W	VMA4	699	0.176946	-0.636378	0.334969	0.0347799
YMR314W	PRE5	702	0.0390252	-1.24342	0.110465	-0.212837
YER010C	YER010C	702	0.0772446	-0.441095	0.0898581	-0.304452
YNL100W	MIC27	702	0.0273674	0.598064	-0.181054	-0.187729
YKR014C	YPT52	702	-0.0880612	-0.459971	-0.254189	-0.0879819
YIR038C	GTT1	702	0.142826	-0.522593	0.322528	-0.0615183
YJL192C	SOP4	702	0.191003	-0.549293	0.0129237	-0.106209
YLR250W	SSP120	702	0.123921	0.245198	0.187816	-0.0889452
YAR033W	MST28	702	0.229824	0.482793	0.227097	-0.472663
YGL051W	MST27	702	0.553604	0.436012	-0.441455	-0.0359988
YAR028W	YAR028W	702	0.201942	0.396722	-0.0314976	-0.346076
YDR412W	RRP17	705	0.0267101	0.218602	-0.180157	-0.432328
Q0160	SCEI	705	0.503154	1.07499	-0.377192	1.51019
YJR050W	ISY1	705	-0.16347	0.314619	-0.073576	-0.274511
YDR275W	BSC2	705	-0.0870725	0.437303	-0.411795	-0.0208971
YGL198W	YIP4	705	0.158294	0.0388414	0.373853	-0.394277
YAR027W	UIP3	705	0.0576658	-0.0415584	-0.18082	-0.186875
YHL044W	YHL044W	705	-0.114202	0.354616	0.113539	-0.112126
YGL020C	GET1	705	0.148458	0.153533	0.204395	0.00451319
YOL147C	PEX11	708	0.127839	0.407273	0.0155361	-0.17708
YPL090C	RPS6A	708	0.100527	-0.101654	0.397936	0.1748
YBR181C	RPS6B	708	0.239754	0.0337416	0.510265	0.199017
YKL009W	MRT4	708	0.31038	-0.110106	0.0199121	-0.00908184
YDR162C	NBP2	708	-0.249534	-0.0994978	-0.376889	-0.0946914
YJR056C	YJR056C	708	-0.0020221	0.19457	-0.131958	-0.117992
YOR214C	SPR2	708	-0.362574	0.236544	0.192804	1.49929
YJR099W	YUH1	708	0.0182505	-0.414106	0.103788	-0.00323081
YFR043C	IRC6	711	0.0255994	0.197239	-0.039851	-0.273954
YBR070C	ALG14	711	0.112296	0.186297	0.259285	-0.329417
YNR057C	BIO4	711	0.115722	0.191139	0.203493	-0.334341
YDR533C	HSP31	711	0.189514	-0.027231	0.111971	0.141963
YMR188C	MRPS17	711	-0.0936595	0.159156	-0.15637	-0.0909934
YOL110W	SHR5	711	0.226633	0.127993	0.652008	0.117392
YGL053W	PRM8	711	-0.0572933	0.282966	-0.280392	-0.219879
YOR391C	HSP33	711	0.309944	0.213374	-0.401893	-0.259775
YPL280W	HSP32	711	1.03591	-0.1877	0.486957	-0.631163
YMR134W	ERG29	711	-0.0151915	0.697638	-0.355266	-0.175864
YHR185C	PFS1	711	0.647258	1.48105	-0.278416	0.0294787
YGR024C	THG1	711	0.126512	-0.138716	0.118643	-0.231192
YDR383C	NKP1	714	0.0161368	0.645712	-0.259639	-0.186495
YPL213W	LEA1	714	0.0493383	0.493936	0.052221	-0.321104
YLR390W-A	CCW14	714	-0.279655	-0.379038	-0.347275	-0.0979813
YMR156C	TPP1	714	-0.0730997	0.510776	-0.0400648	-0.473362
YJL121C	RPE1	714	-0.0459812	-1.53462	0.254028	-0.228753
YOR126C	IAH1	714	0.147372	0.575086	0.288385	0.0109062
YJL063C	MRPL8	714	0.124864	-0.232388	0.108243	-0.292718
YDL059C	RAD59	714	-0.0985935	0.00616066	-0.401596	-0.192787
YNL099C	OCA1	714	0.139197	0.212279	0.00928053	-0.333716
YBR256C	RIB5	714	0.0861083	-0.676539	0.257542	-0.313784
YHR013C	ARD1	714	0.039085	-0.0468365	0.0359915	-0.175349
YFL031W	HAC1	717	0.163908	0.682992	0.116212	0.570416
YKL096W	CWP1	717	-0.188914	0.204775	0.335423	0.0482682
YGR247W	CPD1	717	0.239887	-0.272624	0.00262192	-0.270647
YGR036C	CAX4	717	-0.0663479	0.262588	-0.357204	-0.344363
YDR410C	STE14	717	0.216171	0.230364	0.189702	-0.165272
YGR033C	TIM21	717	0.068025	0.323363	0.0299207	-0.0282029
YJR135C	MCM22	717	0.155882	0.320111	0.11125	-0.256642
YMR063W	RIM9	717	0.116014	0.858188	0.184087	0.447821
YHR140W	YHR140W	717	-0.0636206	0.272331	-0.0205814	-0.170459
YCR007C	YCR007C	717	0.240178	0.478034	-0.32818	-0.467627
YOL142W	RRP40	720	0.187324	0.556793	0.0839645	-0.262083
YNL129W	NRK1	720	0.215513	-0.0466755	0.00154182	-0.0773778
YLR025W	SNF7	720	-0.0677073	-0.36109	-0.240281	-0.0717926
YNL178W	RPS3	720	0.286902	-1.42514	0.536643	0.0794001
YER148W	SPT15	720	-0.0991303	-0.46471	-0.225411	-0.259104
YBL041W	PRE7	723	0.17641	0.142214	0.111036	-0.0781237
YLR411W	CTR3	723	-0.247112	-0.0801531	-0.487584	-0.412934
YGR136W	LSB1	723	-0.115643	-0.299779	-0.302117	-0.396351
YGL250W	RMR1	723	0.0515422	0.276584	0.258953	-0.145486
YDR196C	CAB5	723	-0.122614	0.225216	-0.118244	-0.344868
YPL024W	RMI1	723	0.143253	0.133256	0.0470337	-0.266901
YLR376C	PSY3	726	-0.218474	0.0487507	-0.324245	-0.229232
YPL065W	VPS28	726	0.0288233	0.0635723	-0.296277	-0.271224
YDR538W	PAD1	726	0.0504095	0.118533	-0.200993	-0.350382
YOR305W	RRG7	726	-0.159945	0.525715	-0.380432	-0.397319
YOR358W	HAP5	726	0.0416831	0.0622737	-0.0360074	-0.190405
YGR057C	LST7	726	-0.217	0.0272117	-0.246533	-0.153907
YGR075C	PRP38	726	-0.167389	0.539666	-0.321364	-0.554727
YOR284W	HUA2	729	0.0139096	-0.336645	-0.0966265	-0.185525
YGR267C	FOL2	729	0.0605967	-0.61737	-0.0737059	-0.0804237
YHR127W	YHR127W	729	0.00699561	0.25912	-0.12041	-0.191353
YHR049W	FSH1	729	0.120396	-0.0138662	0.137115	-0.439185
YJR024C	MDE1	732	0.14181	-0.101431	0.254552	-0.293736
YBR153W	RIB7	732	0.115938	0.610595	-0.0710031	-0.080938
YER174C	GRX4	732	-0.10419	0.263967	0.179217	0.0155626
YER120W	SCS2	732	0.0508638	-0.168836	0.196121	-0.151717
YLR301W	HRI1	732	-0.00430804	-1.0737	0.202044	-0.083121
YIR030C	DCG1	732	0.124206	0.310137	-0.0570301	-0.245338
YGL076C	RPL7A	732	0.195147	-1.21568	0.194742	-0.545549
YPL198W	RPL7B	732	1.47021	0.664815	-0.000404188	1.22079
YKL154W	SRP102	732	0.118063	0.302469	0.249356	-0.113978
YPL078C	ATP4	732	0.0332776	-0.216114	-0.0143265	0.021021
YPL129W	TAF14	732	0.127839	0.177029	0.0633772	-0.0740872
YLR078C	BOS1	732	0.0747489	0.0183696	-0.110336	0.00273084
YIL139C	REV7	735	0.158294	0.237914	-0.292784	-0.0954611
YIR018W	YAP5	735	-0.0346096	0.400993	-0.148817	-0.363001
YPR016C	TIF6	735	0.27334	0.241898	0.184243	0.0775829
YGL098W	USE1	735	0.0036244	0.149599	-0.132193	-0.163408
YML064C	TEM1	735	-0.0166073	0.361804	-0.152215	-0.286201
YBR107C	IML3	735	-0.0117241	0.314749	-0.0157528	-0.298266
YPL027W	SMA1	735	-0.0781656	0.550675	0.154144	0.894539
YOL028C	YAP7	735	-0.369852	0.294194	-0.121077	0.207682
YHR043C	DOG2	738	0.231081	-1.8462	0.142935	-0.210709
YHR044C	DOG1	738	0.107035	-0.225429	0.266128	0.00862066
YDR174W	HMO1	738	0.121291	0.715387	0.007277	-0.449396
YAL049C	AIM2	738	-0.0307114	0.0565013	0.0048778	0.189293
YGR195W	SKI6	738	0.14704	0.181648	0.199835	-0.0659512
YKR091W	SRL3	738	0.0590422	0.271425	-0.329108	-0.373517
YNL200C	YNL200C	738	-0.15628	-0.350934	-0.0444351	-0.24234
YOL032W	OPI10	738	-0.252922	-0.0241388	-0.075456	-0.174191
YNL024C	YNL024C	738	0.228631	0.605077	-0.266469	0.0301402
YKL130C	SHE2	738	0.170161	0.876034	0.167875	-0.0735209
YGL061C	DUO1	741	0.00413439	0.643981	-0.0748161	-0.211793
YJR113C	RSM7	741	0.115527	0.0813702	0.360261	-0.242608
YLL038C	ENT4	741	-0.125419	0.795389	-0.0135826	0.401556
YCR004C	YCP4	741	-0.17654	-1.01218	0.293636	-0.186816
YPR015C	YPR015C	741	0.0556728	0.905584	-0.547387	-1.00145
YKL152C	GPM1	741	-0.0437414	-2.93948	0.265986	-0.223447
YML113W	DAT1	744	-0.198834	0.135884	-0.450675	-0.65015
YGR172C	YIP1	744	0.0868472	0.424301	0.00701833	-0.268811
YOR213C	SAS5	744	0.0338225	0.164158	-0.220427	-0.296207
YDR050C	TPI1	744	0.0818805	-0.939506	0.342148	-0.144562
YHR163W	SOL3	747	0.0873708	-0.45178	0.173847	-0.195615
YMR038C	CCS1	747	0.0228406	-0.349967	0.114507	-0.302769
YDL202W	MRPL11	747	0.103833	0.0698487	0.0768129	-0.20774
YER039C	HVG1	747	-0.0378216	0.339269	0.0944057	-0.20304
YOL154W	ZPS1	747	0.167319	0.342306	0.11832	0.169789
YLL046C	RNP1	747	-0.995197	0.0520424	-0.860763	-0.561513
YGR001C	AML1	747	0.159453	-0.0290978	-0.0659114	-0.252754
YNR009W	NRM1	747	-0.0571486	0.683715	-0.187569	-0.9262
YML092C	PRE8	750	0.112789	0.775231	0.296588	0.0631621
YIL053W	GPP1	750	0.00644964	-0.0688628	0.0435539	-0.0181847
YIR001C	SGN1	750	0.102206	-0.0862078	-0.473188	-0.61279
YER062C	GPP2	750	0.115626	-0.779445	0.149042	-0.473344
YGR158C	MTR3	750	0.10248	0.405881	0.0511313	0.0111417
YLR022C	SDO1	750	0.227678	0.428536	0.084154	-0.063376
YPR143W	RRP15	750	0.136657	-0.223577	-0.271212	-0.193448
YGL240W	DOC1	750	-0.0102957	0.346992	-0.365967	-0.190169
YCR076C	FUB1	750	-0.153694	0.226471	0.285017	-0.214063
YKR041W	YKR041W	750	-0.306865	0.515017	-0.0658483	0.013861
YLL027W	ISA1	750	-0.218012	0.192129	-0.178272	-0.0515768
YLR052W	IES3	750	-0.0762809	0.42531	-0.25454	-0.365244
YJL035C	TAD2	750	-0.0436714	0.304896	0.123963	0.110525
YKL099C	UTP11	750	0.102995	0.50889	-0.317367	-0.358608
YER100W	UBC6	750	0.0929849	0.49296	0.228678	0.147737
YOR010C	TIR2	753	-0.320069	-0.0205483	-0.304363	-0.193232
YLR126C	YLR126C	753	-0.0988811	-0.881974	-0.0841746	-0.13763
YNL151C	RPC31	753	-0.0446325	0.24812	-0.0319479	-0.114904
YGR006W	PRP18	753	-0.0686854	0.717217	-0.0149952	-0.248353
YGL011C	SCL1	756	0.246103	-0.154437	0.180078	-0.272819
YLR186W	EMG1	756	0.233987	0.25354	0.107408	-0.277531
YJL066C	MPM1	756	-0.171048	-0.276343	0.107045	0.178497
YLR048W	RPS0B	756	0.154768	-0.314399	0.0968376	0.0888734
YGR214W	RPS0A	756	0.0964788	-0.543699	0.115146	0.0907465
YPR158W	CUR1	756	0.176623	-0.0363248	-0.27383	-0.184045
YPL124W	SPC29	759	-0.0141835	0.441829	-0.19335	-0.321397
YKL207W	EMC3	759	0.284474	0.133075	0.33599	-0.163426
YPL159C	PET20	759	-0.146498	0.383881	-0.0998169	-0.000779058
YLR312W-A	MRPL15	759	0.0633263	0.366446	0.0714082	-0.280451
YIL049W	DFG10	759	0.0243413	0.413935	-0.413423	-0.217664
YOL038W	PRE6	762	-0.0142832	0.326694	0.177878	-0.133723
YNL148C	ALF1	762	-0.125356	-0.282164	-0.266808	0.0572939
YER011W	TIR1	762	0.312136	-0.320258	-0.0495065	0.0397724
YOR004W	UTP23	762	0.185205	0.855939	-0.20165	-0.255708
YER153C	PET122	762	-0.277824	0.458567	0.164862	0.259864
YFL045C	SEC53	762	0.0335511	0.103081	0.254633	-0.0195087
YGL123W	RPS2	762	0.0294582	-0.908584	0.363422	-0.000207409
YLR165C	PUS5	762	0.00169007	0.299224	-0.353269	-0.283536
YIR035C	YIR035C	762	0.0333177	-0.0032576	0.161208	-0.133787
YLR194C	YLR194C	762	-0.0507421	0.476772	-0.423369	-0.173779
YLR093C	NYV1	762	0.0174616	0.149734	-0.0813742	-0.0698184
YGR248W	SOL4	765	-0.219482	-0.584404	-0.296166	-0.473409
YAL014C	SYN8	765	-0.0314836	0.0248996	0.114307	-0.385776
YNL314W	DAL82	765	0.0126842	0.0613961	-0.233629	-0.581783
YMR157C	AIM36	765	0.127412	0.230209	0.0449772	-0.236036
YBR157C	ICS2	765	0.0106359	0.51041	-0.339801	-0.144852
YFR031C-A	RPL2A	765	0.251535	-0.292281	0.421309	0.155329
YIL018W	RPL2B	765	0.172601	-0.408689	0.39763	0.044051
YLR441C	RPS1A	765	0.206335	-0.527163	0.270253	0.0445656
YML063W	RPS1B	765	0.205732	-1.01753	0.297857	-0.0582059
YOR152C	YOR152C	768	-0.30931	0.113376	0.0236236	-0.0724445
YPR060C	ARO7	768	0.251603	0.719622	0.0797021	0.134339
YMR200W	ROT1	768	-0.0363137	0.369692	-0.25182	-0.0292968
YKL040C	NFU1	768	-0.130766	-0.0489387	0.0422094	-0.169409
YCL005W	LDB16	768	0.0467444	0.454598	-0.220436	-0.3678
YHL033C	RPL8A	768	0.187295	-0.479561	0.355515	-0.0149746
YLL045C	RPL8B	768	0.205221	-0.696323	0.469312	-0.110382
YEL051W	VMA8	768	0.198962	-0.621986	0.0719114	-0.241186
YIL064W	EFM4	771	0.164849	0.798674	0.20374	-0.00689806
YBL043W	ECM13	771	-0.402394	-0.0739441	-0.803132	-0.427677
YOR060C	SLD7	771	-0.3618	0.6442	-0.395808	-0.462412
YBL036C	YBL036C	771	0.0255373	0.272614	-0.0652407	0.0954949
YGR135W	PRE9	774	0.130329	-0.141765	0.192149	-0.0192162
YOR039W	CKB2	774	-0.0440354	-0.612247	-0.0727496	0.154447
YPL127C	HHO1	774	-0.123966	-0.413954	-0.147213	-0.477499
YMR193W	MRPL24	774	-0.0826106	0.350714	-0.280353	-0.194169
YCR059C	YIH1	774	0.139566	-0.42436	0.316813	-0.128473
YCL047C	POF1	774	0.259419	0.457854	0.23296	-0.114117
YBR088C	POL30	774	-0.0560414	0.620454	0.270846	0.085787
YOR095C	RKI1	774	0.163875	0.332268	0.0785418	-0.124727
YCL010C	SGF29	777	-0.282323	0.385577	-0.109759	0.1601
YLR323C	CWC24	777	0.0710893	-0.130403	0.182244	0.00496826
YAL009W	SPO7	777	-0.0973681	0.248797	-0.0788289	-0.165335
YGR253C	PUP2	780	-0.00720652	-0.400778	0.151172	-0.0991703
YPL163C	SVS1	780	-0.106895	0.125912	-0.124319	-0.188163
YCR075C	ERS1	780	0.165503	-0.14423	0.342675	-0.239126
YLR201C	COQ9	780	-0.065019	0.0656712	0.145636	-0.143709
YPR167C	MET16	783	0.0633002	0.090621	0.00034153	-0.300328
YAL027W	SAW1	783	-0.037663	0.0249157	-0.316721	-0.412809
YOR157C	PUP1	783	0.0158655	-0.495522	0.167376	-0.150797
YIL020C	HIS6	783	0.0796545	0.671607	0.00194886	-0.0145211
YDL087C	LUC7	783	-0.138505	0.61011	-0.0829185	-0.393281
YDR428C	BNA7	783	0.0915944	0.450336	0.183887	0.0547308
YBL064C	PRX1	783	-0.123659	-1.1958	0.317354	-0.181329
YGR207C	CIR1	783	0.0410706	0.391144	0.049051	0.00938466
YER126C	NSA2	783	0.256754	0.866896	-0.0467805	-0.174465
YGR262C	BUD32	783	0.182201	0.652837	0.303831	-0.291322
YNL195C	YNL195C	783	-0.315894	-0.191536	-0.319548	-0.775858
YLR285W	NNT1	783	0.108075	0.230189	0.0169779	-0.340143
YHR167W	THP2	783	-0.0358347	0.621117	0.0458992	-0.0343657
YGR120C	COG2	786	0.0432244	-0.13718	-0.0380008	-0.178562
YPL246C	RBD2	786	0.0544066	0.419371	0.170801	-0.106923
YHR203C	RPS4B	786	0.198826	0.077972	0.401211	0.151709
YJR145C	RPS4A	786	0.198994	-0.189483	0.374867	0.0535967
YDR405W	MRP20	789	0.00525382	0.16544	-0.0421326	-0.215494
YLR414C	PUN1	789	0.0142891	0.521293	-0.21416	0.083278
YIR036C	IRC24	789	0.0218954	-1.5075	0.302399	-0.135682
YGR161C	RTS3	789	-0.178642	-0.127761	-0.434937	-0.196706
YKR006C	MRPL13	792	0.0739752	-0.0441287	-0.0580818	-0.31026
YIL093C	RSM25	792	-0.0155226	0.19648	0.296343	-0.127899
YLR329W	REC102	792	0.19425	0.582568	-0.593499	0.330593
YCR009C	RVS161	795	0.257449	0.805193	-0.213146	-0.166918
YLR192C	HCR1	795	0.101597	-0.153991	0.0417361	-0.131268
YGR106C	VOA1	795	0.199824	0.0170491	0.206744	-0.121427
YDL111C	RRP42	795	0.353514	0.290022	0.180741	-0.159124
YDR152W	GIR2	795	0.0253843	0.0593394	0.121133	-0.168636
YNL246W	VPS75	795	-0.0792848	0.195135	-0.0771372	0.129626
YOR220W	RCN2	795	-0.0023342	0.279629	-0.11244	-0.335379
YLR102C	APC9	795	-0.0531063	-0.00262322	0.159428	-0.315734
YGL237C	HAP2	795	-0.0318848	0.302026	-0.0625712	-0.43419
YFR050C	PRE4	798	-0.0542615	0.300488	-0.10645	-0.321648
YLL041C	SDH2	798	-0.70297	0.139362	0.143337	-0.0931434
YJR101W	RSM26	798	0.175571	-0.0710393	0.083474	-0.176019
YOR280C	FSH3	798	0.0282722	0.388045	0.0308714	-0.201923
YIL070C	MAM33	798	-0.0117832	-0.0344353	-0.000648909	0.140493
YGL174W	BUD13	798	0.0403934	-0.0832321	-0.131073	-0.325979
YDL043C	PRP11	798	0.0336514	0.464059	-0.305186	-0.264112
YER177W	BMH1	801	-0.183907	-0.289945	-0.193815	-0.241123
YPR183W	DPM1	801	0.0711193	0.19433	0.317813	-0.0319846
YEL019C	MMS21	801	-0.138036	0.648296	-0.429556	-0.114739
YMR226C	YMR226C	801	-0.0285953	-0.162691	0.150364	-0.10324
YKL206C	ADD66	801	0.0927946	0.454548	0.348642	-0.286397
YER180C	ISC10	801	0.122203	0.483352	0.0113632	-0.0305474
YKL007W	CAP1	804	0.129832	0.078756	-0.0872978	-0.288126
YOR115C	TRS33	804	0.0735221	-1.08936	-0.310061	-0.292542
YHR200W	RPN10	804	0.0416785	0.16807	0.555876	0.0036876
YPR134W	MSS18	804	0.078822	0.314098	0.196417	-0.011121
YOR062C	YOR062C	804	-0.0686908	0.732683	-0.173536	-0.449878
YDL049C	KNH1	804	-0.0804231	0.331813	-0.439172	-0.305907
YPR009W	SUT2	804	-0.0408641	0.517374	-0.0529698	-0.482651
YLR059C	REX2	807	0.0564763	0.0646522	0.0755489	-0.285186
YIL011W	TIR3	807	0.166451	-0.0883707	0.0830519	0.158912
YAL039C	CYC3	807	-0.0232653	-0.243178	0.013015	-0.149501
YPL241C	CIN2	807	0.105088	-0.574496	-0.167308	0.222838
YGR220C	MRPL9	807	0.0284529	0.0550318	0.203064	0.000199925
YKR034W	DAL80	807	-0.350785	-0.199532	-0.182777	-0.310199
YJR144W	MGM101	807	0.0134677	0.188302	0.25029	0.069219
YLR128W	DCN1	807	0.112396	0.201438	-0.271453	-0.310289
YHR134W	WSS1	807	-0.0173202	0.525798	0.0678842	-0.15857
YNL108C	YNL108C	810	0.318471	0.532727	0.123153	-0.0818252
YBL095W	YBL095W	810	0.23352	1.11857	0.141156	0.276433
YLR046C	YLR046C	810	-0.0289589	0.444832	-0.450789	0.36681
YNR020C	ATP23	810	-0.151461	0.140028	-0.2572	-0.126308
YGR280C	PXR1	813	0.314498	0.88851	-0.43505	-0.246508
YOL009C	MDM12	813	0.0751265	0.266116	-0.0238742	-0.206604
YOR180C	DCI1	813	-0.13602	0.274385	-0.286149	-0.121808
YKL208W	CBT1	813	0.069907	0.326104	0.0902249	-0.316511
YGR042W	YGR042W	813	-0.00987422	0.34395	-0.263573	-0.204948
YJL210W	PEX2	813	-0.050753	0.113951	0.104857	-0.210504
YKR043C	SHB17	813	0.114221	0.111364	0.185747	-0.181737
YJL178C	ATG27	813	0.0598855	0.185779	0.0800461	0.00450707
YGR152C	RSR1	816	0.00377243	0.654575	0.283951	0.0764659
YGL154C	LYS5	816	0.163341	-0.0289076	-0.153574	-0.372729
YLR243W	GPN3	816	0.193579	0.920507	-0.0395861	-0.00517599
YDR099W	BMH2	819	-0.320702	-0.763014	-0.627902	-0.126761
YKR030W	GMH1	819	0.0488469	0.288023	-0.308031	-0.435444
YPL196W	OXR1	819	0.0448988	0.00577018	0.074014	-0.285818
YLR150W	STM1	819	0.0630812	-0.821935	0.223724	-0.0683628
YLR064W	PER33	819	0.158946	0.557926	-0.33465	-0.1875
YDL086W	YDL086W	819	0.230682	-0.601684	0.33959	-0.223857
YMR312W	ELP6	819	0.181824	-0.112318	-0.298213	-0.361802
YML105C	SEC65	819	0.150129	0.154973	-0.0101419	-0.0687391
YGL050W	TYW3	819	0.204484	0.0549404	-0.00314315	-0.434715
YBR213W	MET8	822	0.141554	-0.187628	0.223074	0.0884486
YDR272W	GLO2	822	-0.0845432	-0.0143626	-0.0932307	-0.123803
YDR429C	TIF35	822	0.162756	0.318906	-0.0520335	-0.305758
YOR145C	PNO1	822	0.120911	0.409548	-0.0254319	-0.185279
YPL094C	SEC62	822	0.155392	0.145697	0.0444789	-0.396318
YDR503C	LPP1	822	0.335538	0.261823	0.210705	-0.0969369
YLR412W	BER1	822	0.0440691	0.284991	-0.314437	-0.388059
YMR178W	YMR178W	822	0.228312	0.0660519	0.00994402	-0.233541
YDR319C	YFT2	822	0.0237438	0.316555	-0.0936084	-0.231691
YNL155W	CUZ1	822	-0.0146581	-0.381936	-0.114238	-0.197659
YKR060W	UTP30	822	0.249715	0.183884	-0.332533	-0.203975
YNL312W	RFA2	822	0.131372	-0.495808	0.171983	-0.105768
YER116C	SLX8	822	-0.224084	0.00209739	-0.269543	0.121271
YFR052W	RPN12	822	0.023452	0.265405	0.0770285	-0.0505341
YCR047C	BUD23	825	-0.226356	0.22515	-0.0764435	0.0729411
YDR384C	ATO3	825	0.212468	0.474349	0.0926004	-0.298534
YDL051W	LHP1	825	0.203116	0.606618	0.112489	-0.0817328
YAR008W	SEN34	825	-0.0468793	0.217209	0.00710334	-0.278641
YOR278W	HEM4	825	-0.0507662	0.496428	-0.087196	-0.164058
YJL174W	KRE9	828	0.0290282	0.332262	0.0677731	0.0540262
YGL096W	TOS8	828	-0.237385	0.302971	-0.559946	-0.28291
YER026C	CHO1	828	0.243268	-0.317778	-0.0283757	-0.242262
YLR199C	PBA1	828	-0.0582961	0.438351	-0.0758726	-0.0990782
YOL088C	MPD2	831	0.168787	0.665204	0.244961	-0.0549774
YPR116W	RRG8	831	-0.0750347	0.54077	-0.32176	-0.168222
YLR290C	YLR290C	831	-0.039556	0.529835	-0.164012	-0.174543
YBR165W	UBS1	831	0.0738042	0.478481	-0.158942	-0.0637503
YGL019W	CKB1	834	0.115474	0.146143	0.331503	-0.0119495
YDR087C	RRP1	834	0.110232	1.15765	0.0031223	-0.13886
YKL095W	YJU2	834	-0.385801	0.337419	-0.337431	0.181472
YHR192W	LNP1	834	-0.000737126	0.307616	0.0205215	-0.207263
YBR185C	MBA1	834	0.142929	0.258109	0.0397423	-0.0952758
YKL055C	OAR1	834	-0.0517107	0.600408	-0.294487	-0.604122
YBR146W	MRPS9	834	0.163503	-0.228512	0.052421	-0.116159
YLR393W	ATP10	837	-0.110851	0.670536	0.0447687	-0.267852
YGL005C	COG7	837	-0.0930466	0.484128	-0.38766	0.061076
YNL289W	PCL1	837	-0.146847	0.117077	-0.0546684	0.102895
YEL018W	EAF5	837	-0.00914577	0.36164	-0.29887	-0.319391
YJL115W	ASF1	837	-0.187049	0.0459671	-0.217174	-0.581309
YBR257W	POP4	837	0.0752756	1.04926	0.00972554	-0.118145
YLL023C	POM33	837	0.0245738	0.425545	-0.303402	-0.519707
YML014W	TRM9	837	-0.0124573	0.412502	0.0453858	-0.200787
YBR187W	GDT1	840	-0.0722899	-0.2613	0.00212238	-0.190684
YHR067W	HTD2	840	0.265562	0.347088	-0.034787	-0.353286
YML041C	VPS71	840	0.178284	0.759319	0.131403	-0.254979
YLR284C	ECI1	840	-0.0387708	0.0246432	-0.136893	-0.111366
YPL076W	GPI2	840	-0.0907745	0.0447056	-0.414576	-0.287904
YGL224C	SDT1	840	0.160791	0.0224999	0.315105	-0.0117277
YJL203W	PRP21	840	0.0527898	0.339269	-0.180127	-0.234637
YFR027W	ECO1	843	-0.187358	0.227015	-0.313443	-0.409092
YEL009C	GCN4	843	-0.0164789	-0.0309878	0.0643195	0.281229
YDR315C	IPK1	843	-0.156994	0.16362	-0.284441	-0.697323
YNL252C	MRPL17	843	0.0758713	0.428901	0.185275	-0.21698
YPL033C	SRL4	843	-0.0924181	-0.660577	-0.285312	0.626087
YIL114C	POR2	843	0.269532	0.258696	-0.12219	-0.187483
YDL006W	PTC1	843	-0.0911484	0.0908697	-0.0713683	0.170354
YNL032W	SIW14	843	-0.0100853	0.0459183	-0.201176	-0.146617
YOR104W	PIN2	846	0.114384	0.486769	-0.223466	0.0635266
YNR002C	ATO2	846	0.150368	0.273109	-0.101012	-0.501082
YKR025W	RPC37	846	-0.0265423	0.161498	0.224	0.0520315
YHR090C	YNG2	846	-0.0448356	0.699535	-0.262641	-0.185278
YEL005C	VAB2	846	-0.133651	0.372408	-0.319857	-0.489901
YHR012W	VPS29	846	0.0556736	-0.0150003	-0.182007	-0.00834799
YJR096W	YJR096W	846	0.0653139	-0.427161	0.158651	-0.16723
YCR010C	ADY2	849	-0.0919145	0.506558	-0.65082	-0.192526
YDL142C	CRD1	849	0.0699476	0.394022	0.0980403	0.0267741
YGL128C	CWC23	849	-0.0806806	0.151895	-0.378469	-0.317306
YDR472W	TRS31	849	0.120209	0.506448	-0.018317	-0.236826
YDR361C	BCP1	849	0.11825	0.533173	-0.109374	0.0559146
YNL055C	POR1	849	-0.0560121	-0.185062	0.0800389	0.0306327
YHR160C	PEX18	849	-0.220883	-0.31403	0.576331	0.713797
YJR111C	YJR111C	849	0.153649	0.427785	0.0346524	-0.122459
YKR046C	PET10	849	-0.0498996	0.575968	0.143122	-0.0234315
YOR106W	VAM3	849	-0.0461116	0.164316	-0.28695	-0.169341
YDR106W	ARP10	852	0.528291	0.847521	-0.348322	-0.472142
YLR079W	SIC1	852	-0.0204564	0.537536	-0.237323	-0.488771
YIL043C	CBR1	852	0.199894	-0.941104	0.584133	-0.132214
YPL156C	PRM4	852	-0.101842	0.429421	-0.366452	-0.116659
YMR087W	YMR087W	852	-0.0811329	0.876001	-0.332131	-0.0296683
YNL003C	PET8	852	0.10833	-0.15475	0.133878	-0.313743
YOR174W	MED4	852	0.155771	0.243621	0.175677	-0.120459
YPL237W	SUI3	855	0.215046	0.123543	0.106583	-0.0307642
YDR098C	GRX3	855	0.166389	-0.215601	0.25847	-0.103827
YOR040W	GLO4	855	0.037449	0.184788	0.159419	-0.104873
YDR116C	MRPL1	855	0.00722685	-0.0945743	0.0409518	-0.22152
YLR136C	TIS11	855	-0.107265	0.99012	0.0477987	-0.12301
YMR069W	NAT4	855	-0.166247	0.647934	-0.089006	0.208844
YIL050W	PCL7	855	-0.109457	0.399214	-0.2262	-0.140844
YNL286W	CUS2	855	0.0948642	0.086532	-0.137389	-0.125209
YLR404W	FLD1	855	0.197878	0.647157	-0.288482	-0.274815
YER083C	GET2	855	0.0968853	0.234225	0.110109	-0.328861
YER023W	PRO3	858	0.126364	-0.21144	0.357519	-0.0408981
YMR149W	SWP1	858	0.183787	0.147319	0.270162	-0.105076
YBR002C	RER2	858	0.00786138	0.46895	-0.128519	-0.268293
YML025C	YML6	858	-0.117709	-0.0169194	-0.487901	-0.201108
YDR337W	MRPS28	858	0.0269745	0.202911	-0.136835	-0.268299
YDL201W	TRM8	858	0.0774668	0.979895	0.146892	-0.160366
YOR281C	PLP2	858	-0.0481748	0.0890292	-0.0395463	-0.0579444
YDR313C	PIB1	858	-0.138646	0.474224	-0.392109	-0.1177
YOR194C	TOA1	858	-0.187414	-0.0784257	-0.462855	-0.24995
YMR043W	MCM1	858	-0.174891	0.23829	-0.758826	-0.443126
YPR103W	PRE2	861	-0.0609281	-0.672684	-0.0814557	0.0221225
YIL034C	CAP2	861	-0.0141846	-0.19632	0.0366701	-0.280008
YBR011C	IPP1	861	-0.0133075	-0.563401	0.0966795	-0.11337
YGL057C	GEP7	861	0.0252792	0.580508	-0.271725	-0.235301
YGR132C	PHB1	861	0.113188	0.00055344	0.159952	-0.0978695
YFL034C-B	MOB2	864	-0.276836	0.548173	-0.461708	0.0240929
YOR362C	PRE10	864	0.0992236	0.23387	0.240176	-0.162323
YPL117C	IDI1	864	0.0109312	0.572617	0.122466	0.0356937
YGR239C	PEX21	864	0.153317	0.208439	-0.0493592	-0.408878
YGR147C	NAT2	864	0.104012	0.203233	-0.00483393	-0.260461
YGL221C	NIF3	864	0.154163	0.0745234	0.310609	-0.181662
YJR155W	AAD10	864	-0.00796888	0.559069	-0.356019	0.306233
YOR036W	PEP12	864	-0.0901856	0.253474	-0.246708	-0.187773
YPR093C	ASR1	864	0.0536986	0.246927	-0.0916948	-0.192376
YDR284C	DPP1	867	0.0785791	-0.295668	0.0614204	0.0902549
YAL034W-A	MTW1	867	-0.0129458	0.607262	-0.208167	-0.331294
YFL028C	CAF16	867	-0.0181818	0.28955	0.19851	-0.0960668
YOL080C	REX4	867	0.188314	0.240923	-0.213495	-0.353658
YGL232W	TAN1	867	0.182141	-0.462565	-0.109853	-0.0952713
YNL159C	ASI2	867	0.263772	0.418195	-0.0164676	-0.483382
YGR205W	TDA10	870	0.0885648	-0.176588	-0.0300275	-0.335434
YNL075W	IMP4	870	0.156905	0.525998	0.00941498	-0.0802471
YOR311C	DGK1	870	0.119991	0.403641	-0.240418	0.154011
YNR064C	YNR064C	870	0.222126	0.389865	-0.0926285	-0.334966
YBR101C	FES1	870	0.144517	0.701842	-0.195206	-0.0540756
YPL232W	SSO1	870	0.1083	0.301686	-0.0196391	0.0172173
YLR132C	USB1	870	0.0350164	0.168756	-0.120185	-0.202157
YHR014W	SPO13	873	-0.182005	0.230825	-0.582703	-0.464805
YBR152W	SPP381	873	-0.318623	0.503446	-0.568631	-0.294033
YLR351C	NIT3	873	0.0928691	0.0315976	0.201021	-0.3649
YKR055W	RHO4	873	-0.0229894	0.64209	-0.00681018	-0.0782694
YOL077C	BRX1	873	0.157674	0.967582	-0.0744407	-0.0583002
YHR133C	NSG1	873	0.0896014	-0.331701	-0.147616	-0.411213
YDL129W	YDL129W	873	0.0352197	0.467139	-0.199585	-0.109753
YLR003C	CMS1	873	0.212585	0.717824	-0.213274	-0.183095
YHR209W	CRG1	873	-0.021031	0.224202	-0.169201	-0.121389
YOR344C	TYE7	873	-0.118068	0.205014	-0.551464	0.0778779
YDR130C	FIN1	873	0.142346	0.725305	-0.0154766	-0.149563
YBL050W	SEC17	876	0.0189057	0.356115	-0.0631478	0.332945
YKL052C	ASK1	876	-0.0330649	0.564854	-0.134994	-0.22038
YNL232W	CSL4	876	0.057114	0.346627	0.08019	-0.07258
YDR287W	INM2	876	0.0338658	-0.183254	0.113015	-0.0298305
YJR088C	EMC2	876	0.025372	0.197513	0.0319159	0.154909
YDR237W	MRPL7	876	0.0752548	-0.289279	-0.0965235	-0.131047
YOR130C	ORT1	876	0.102337	0.312097	0.153436	-0.365236
YNL202W	SPS19	876	-0.254048	-0.204074	0.275827	-0.0251734
YPL052W	OAZ1	876	0.0608022	0.327525	-0.386577	-0.251559
YOR223W	DSC3	876	-0.00601256	0.504151	-0.135247	-0.284807
YMR039C	SUB1	876	-0.0754603	0.0262703	-0.491401	-0.244937
YOL001W	PHO80	879	0.110444	0.1653	0.0409775	-0.0510899
YIL003W	CFD1	879	0.230367	0.636474	-0.0674564	-0.181885
YGR222W	PET54	879	0.109397	0.386788	-0.214623	-0.253047
YJL185C	ATG36	879	0.102932	-0.161659	0.22924	-0.338039
YPL068C	YPL068C	879	-0.0632106	0.475786	-0.532778	-0.328946
YLR091W	GEP5	879	-0.0339223	0.136107	-0.100442	-0.272049
YPR069C	SPE3	879	0.0674203	-0.345063	0.205081	-0.0210706
YHR062C	RPP1	879	0.214992	0.455801	0.156435	-0.415507
YOL093W	TRM10	879	-0.00187544	0.378382	-0.073278	-0.167229
YDL076C	RXT3	882	-0.0296554	0.000653069	-0.432181	-0.508936
YPL149W	ATG5	882	0.122833	0.261539	-0.161431	-0.33348
YPR005C	HAL1	882	-0.182652	0.426549	-0.122944	-0.275509
YJL145W	SFH5	882	0.00997871	0.604943	0.161945	0.0966491
YDR184C	ATC1	882	-0.124123	0.51058	-0.376037	-0.220108
YPR109W	YPR109W	882	0.00546555	-0.0216984	-0.130546	-0.0635155
YHR029C	YHI9	882	0.0214297	0.358799	0.0395543	-0.146224
YHL034C	SBP1	882	-0.0367858	-0.347293	-0.0874743	-0.0511714
YDR489W	SLD5	882	0.266565	0.324909	0.0924794	-0.232995
YPR199C	ARR1	882	-0.0820886	0.238616	-0.104149	-0.0879678
YOR028C	CIN5	885	-0.263938	0.0923762	-0.0550565	-0.088968
YBR037C	SCO1	885	0.0757758	-0.0895148	0.190073	-0.310903
YKR037C	SPC34	885	-0.0603142	0.413629	-0.0809365	-0.204872
YHR046C	INM1	885	-0.0143761	0.403188	-0.16871	-0.239331
YMR183C	SSO2	885	0.0470629	0.184389	0.0624495	-0.241624
YHR088W	RPF1	885	0.0719966	0.725999	-0.267132	-0.122057
YDL173W	PAR32	885	0.0564962	-0.0694363	0.00748914	-0.240607
YKL128C	PMU1	885	0.213399	0.432248	0.0779741	-0.274934
YFR047C	BNA6	885	-0.103851	-0.831651	0.21998	-0.242815
YOR083W	WHI5	885	-0.285192	0.0739431	-0.0735616	-0.0652439
YDR233C	RTN1	885	0.107651	0.356453	-0.0196961	-0.0172641
YMR025W	CSI1	885	-0.0282961	0.259172	-0.258998	-0.187141
YHR058C	MED6	885	-0.0277358	0.814248	0.0721458	-0.293166
YFR041C	ERJ5	885	0.250915	0.577417	0.0452861	-0.262621
YDR054C	CDC34	885	0.0430211	0.331967	-0.345557	-0.0714692
YER142C	MAG1	888	-0.0494224	-0.105924	-0.264643	-0.220277
YGL044C	RNA15	888	-0.170533	0.102634	-0.16492	0.0739427
YIL076W	SEC28	888	0.102382	0.349306	0.0198751	-0.161891
YML112W	CTK3	888	0.0372384	0.161689	-0.113558	-0.442903
YBR147W	RTC2	888	-0.0339581	0.373282	0.00696642	-0.247471
YER055C	HIS1	891	0.218764	0.157049	0.300332	-0.228773
YIL124W	AYR1	891	-0.113475	-0.305142	0.183023	-0.138891
YCL031C	RRP7	891	-0.0673008	0.515698	-0.341114	-0.208555
YMR099C	YMR099C	891	0.0177297	-0.72279	0.11426	-0.128876
YPL173W	MRPL40	891	-0.00764943	0.398245	-0.162773	-0.00754176
YNL305C	BXI1	891	-0.0128707	0.412588	0.0411162	-0.226992
YMR096W	SNZ1	891	0.244142	0.432646	-0.152848	0.426395
YPL131W	RPL5	891	0.16452	-0.220147	0.307528	-0.0903052
YLR208W	SEC13	891	0.0713696	-0.30341	-0.0246358	-0.0461929
YIL044C	AGE2	894	0.105815	0.329324	-0.0904138	-0.477037
YJR150C	DAN1	894	-0.13701	-0.759089	0.129847	-1.85642
YBR160W	CDC28	894	0.0956087	0.702581	0.211073	0.00708541
YBR040W	FIG1	894	0.516045	0.899715	-0.558472	0.207247
YFL059W	SNZ3	894	0.100734	-0.204018	0.562341	0.107494
YNL333W	SNZ2	894	-0.0747826	0.124947	0.23974	0.224039
YLR348C	DIC1	894	0.110951	-0.00893689	0.106275	-0.178593
YAR031W	PRM9	894	0.152156	-0.510223	-0.0571905	-0.244114
YNL265C	IST1	894	-0.00664057	0.738029	-0.0415986	0.0324608
YNL196C	SLZ1	894	0.316259	0.373773	-0.302381	0.493301
YJL068C	YJL068C	897	-0.0210238	-0.0608741	0.450607	0.0582292
YBR291C	CTP1	897	0.154053	0.572356	0.00765869	-0.16589
YNL156C	NSG2	897	-0.117215	-0.098835	-0.0996951	-0.199696
YPR066W	UBA3	897	-0.0184724	0.579438	-0.0139105	-0.308377
YJL079C	PRY1	897	-0.081814	0.505624	-0.113349	0.250011
YLR018C	POM34	897	-0.255598	0.175537	-0.377987	-0.430861
YER175C	TMT1	897	-0.0178995	0.457815	0.0269815	-0.181619
YGL254W	FZF1	897	-0.0245336	0.361554	-0.0249683	-0.358412
YBR119W	MUD1	897	0.0785183	0.535524	-0.404028	-0.202725
YGL162W	SUT1	897	-0.0943208	0.32167	-0.474259	-0.00925138
YOR287C	RRP36	900	-0.0270532	0.986597	-0.241616	-0.143184
YIL061C	SNP1	900	0.0803521	0.408875	0.0166485	-0.312329
YPR139C	LOA1	900	0.135684	0.430481	0.129556	0.0866211
YLR172C	DPH5	900	0.271702	0.239242	0.333503	-0.205457
YER053C	PIC2	900	-0.0397209	0.0541095	-0.470899	0.244357
YDL198C	GGC1	900	0.206781	-0.49458	0.0702422	-0.411823
YNL204C	SPS18	900	-0.289373	0.890294	-0.770083	-0.434943
YPL132W	COX11	900	-0.135084	0.07386	-0.156833	-0.0602253
YLR146C	SPE4	900	0.0963153	-0.0842281	0.127657	-0.140181
YGR044C	RME1	900	0.0948509	-0.247537	-0.113924	-0.113851
YLR307W	CDA1	903	-0.0462903	0.541781	0.383747	0.041623
YPL064C	CWC27	903	0.0625327	0.0922927	-0.168669	-0.25472
YFL044C	OTU1	903	-0.00540727	0.357651	0.16928	-0.0667413
YNL194C	YNL194C	903	-0.320231	-0.0941609	-0.541097	-0.380459
YPR061C	JID1	903	-0.111569	0.340733	0.0776239	0.185011
YBR024W	SCO2	903	-0.0457891	-0.0986919	-0.19337	-0.0544026
YPL054W	LEE1	903	0.343932	-0.0730352	-0.729258	-0.444662
YDR446W	ECM11	906	-0.903433	0.0271508	-0.599777	0.222108
YKL150W	MCR1	906	0.0594022	0.308177	0.041177	-0.00169958
YOR228C	MCP1	906	-0.136462	-0.354489	0.170615	0.163953
YER106W	MAM1	906	0.158137	0.287402	-0.227328	-0.702841
YML052W	SUR7	906	-0.0738099	0.540707	0.0756861	-0.382188
YDL052C	SLC1	909	0.133224	0.504298	0.19285	-0.417081
YDR288W	NSE3	909	-0.00573739	0.333572	-0.364818	-0.248686
YBR231C	SWC5	909	-0.151037	0.0978163	0.219876	-0.231015
YOL056W	GPM3	909	0.146308	0.697219	-0.120705	-0.161993
YER185W	PUG1	909	0.171657	0.681144	-0.0716726	-0.0325025
YNL006W	LST8	909	0.0327923	0.177483	0.137067	-0.179077
YJR007W	SUI2	912	0.155843	0.287657	-0.0138971	-0.00403852
YLR455W	PDP3	912	-0.152458	-0.125811	-0.392334	-0.389607
YDL179W	PCL9	912	-0.0122626	0.534485	-0.333911	-0.194277
YBR228W	SLX1	912	-0.0690983	0.297645	-0.105096	-0.0497296
YMR281W	GPI12	912	-0.12595	0.659606	-0.08484	-0.167097
YKR052C	MRS4	912	-0.0448796	0.575382	0.020788	-0.251879
YMR079W	SEC14	912	0.0290633	0.109509	-0.22948	-0.189418
YPR147C	YPR147C	912	0.108276	0.103797	-0.249311	-0.304481
YPL186C	UIP4	912	-0.317057	0.231329	-0.213541	-0.427091
YOR251C	TUM1	912	-0.00162421	-0.407799	0.171592	-0.0768413
YOR074C	CDC21	912	-0.101009	0.432054	0.121378	-0.115034
YDR123C	INO2	912	-0.134004	0.348753	-0.31809	-0.33656
YKR026C	GCN3	915	0.0564448	0.735923	-0.0777534	0.114625
YDR280W	RRP45	915	0.0288425	0.504976	0.0270487	-0.0211754
YPR192W	AQY1	915	0.140327	0.450855	-0.30833	-0.050833
YGR277C	CAB4	915	0.0249158	-0.500227	0.259532	-0.148008
YPL031C	PHO85	918	0.129889	0.26646	0.0696897	-0.107969
YAL025C	MAK16	918	-0.117438	0.474824	-0.139697	-0.136871
YDL045C	FAD1	918	0.0911776	0.409344	0.0177041	0.0125609
YPL177C	CUP9	918	-0.0496939	0.120895	-0.189696	-0.118295
YFR004W	RPN11	918	-0.12637	0.528278	0.0144232	0.0286798
YMR055C	BUB2	918	-0.000283519	0.43442	0.153686	-0.245717
YAR015W	ADE1	918	0.328129	0.622501	0.127026	0.296699
YDR374C	PHO92	918	-0.17335	-0.039207	-0.675002	-0.757681
YKL183W	LOT5	918	0.00131467	-0.357898	-0.174459	-0.0910442
YKR104W	YKR104W	918	-0.197243	0.321714	-0.658853	0.304685
YML110C	COQ5	921	0.210035	-1.03875	0.174663	-0.150901
YDL119C	YDL119C	921	-0.032596	0.303559	-0.30178	-0.516562
YBR085W	AAC3	921	-0.109884	0.478357	-0.0408175	-0.160261
YOR222W	ODC2	921	0.168053	0.793212	0.0723916	-0.275712
YBR251W	MRPS5	921	0.0591326	0.174623	-0.012584	0.00247442
YJL126W	NIT2	921	0.237943	0.398444	0.0841949	-0.114463
YHL013C	OTU2	921	0.00939237	0.614769	-0.142249	-0.16745
YKR075C	YKR075C	921	-0.398297	0.362347	-0.275952	-0.252759
YNL072W	RNH201	921	0.221929	0.456944	0.356849	-0.23426
YPR058W	YMC1	921	0.104104	-0.125317	0.261918	-0.221762
YDL108W	KIN28	921	0.141575	0.909008	-0.251201	-0.0887509
YGR104C	SRB5	921	0.0998416	0.357826	-0.146005	-0.251069
YDR075W	PPH3	924	0.0245834	0.268269	-0.126654	0.0442552
YDL127W	PCL2	924	-0.274662	0.489494	-0.340725	-0.181381
YNR028W	CPR8	924	0.0890923	0.211724	0.200312	0.0123637
YDL114W	YDL114W	924	-0.963257	0.638127	0.0763756	-0.407584
YOL092W	YPQ1	924	0.0436555	1.03799	0.170899	-0.155131
YGR060W	ERG25	927	-0.105727	0.369908	-0.120411	0.0320715
YOR065W	CYT1	927	-0.3403	-0.83329	-0.12083	-0.122943
YGL043W	DST1	927	0.0670463	0.328538	-0.013966	-0.147128
YOR101W	RAS1	927	0.178628	0.496158	-0.0852628	-0.215813
YDL222C	FMP45	927	-0.101649	0.172491	-0.389197	-0.183688
YMR056C	AAC1	927	-0.0571805	0.591967	-0.02263	-0.191923
YNL177C	MRPL22	927	-0.0366313	-0.118971	-0.238527	-0.179044
YOR107W	RGS2	927	-0.0443924	0.59947	-0.761462	-0.11878
YIL145C	PAN6	927	0.208393	0.366179	0.33359	-0.191153
YGR208W	SER2	927	0.167587	0.464485	0.0764527	-0.0754726
YJR083C	ACF4	927	0.00511516	0.489885	-0.432336	-0.391776
YFR045W	YFR045W	927	-0.0403495	0.479276	-0.0870096	0.0585478
YKL107W	YKL107W	927	0.0930432	-0.966101	0.315885	-0.211436
YCL009C	ILV6	927	0.215352	-0.38031	0.416593	-0.270566
YHR187W	IKI1	927	0.140842	0.964185	-0.0435515	-0.338332
YBR061C	TRM7	930	0.0468123	0.977721	-0.0973344	-0.260818
YOR279C	RFM1	930	-0.0750597	0.174515	-0.214357	-0.202688
YNR007C	ATG3	930	-0.208251	0.47084	-0.59937	-0.0728862
YJL196C	ELO1	930	0.110817	0.45991	-0.00191891	-0.260032
YDL015C	TSC13	930	0.194259	0.276667	0.0218472	-0.0488717
YPL134C	ODC1	930	-0.190206	0.140262	0.0377119	0.182259
YMR267W	PPA2	930	0.126278	0.144611	0.0658247	-0.026719
YGR284C	ERV29	930	0.0708287	0.40397	0.0767893	-0.0383307
YDR068W	DOS2	930	0.119103	0.30962	-0.238734	-0.264728
YHR199C	AIM46	930	0.175223	0.567349	0.30869	-0.152339
YGL161C	YIP5	930	0.0661571	0.142066	0.143494	-0.112834
YKL091C	YKL091C	930	-0.125171	0.0114121	-0.0984439	-0.300083
YML121W	GTR1	930	0.10599	0.461186	0.00506658	-0.161622
YGR231C	PHB2	930	-0.0251785	0.247779	-0.0455383	-0.142741
YDL047W	SIT4	933	0.0193163	0.272211	-0.0228095	0.1436
YJL117W	PHO86	933	-0.00441617	0.788674	0.044906	-0.240915
YBR039W	ATP3	933	0.0167193	-0.129902	0.219119	0.392321
YDL021W	GPM2	933	-0.190548	-0.273721	-0.101259	-0.255335
YIL134W	FLX1	933	0.210136	0.344275	0.0216426	-0.203757
YJR077C	MIR1	933	0.160003	0.390251	0.0910051	0.182873
YML050W	AIM32	933	-0.0450773	0.391134	-0.152986	-0.334704
YLR209C	PNP1	933	0.0215692	0.780588	0.331394	0.0508917
YFR034C	PHO4	936	-0.289222	0.292856	-0.0318782	0.00489549
YDL236W	PHO13	936	0.135302	0.725429	0.0916168	-0.181486
YLR340W	RPP0	936	0.192277	-0.957199	0.365744	-0.102606
YHR144C	DCD1	936	0.094127	0.227545	0.00769756	-0.0539819
YMR299C	DYN3	936	0.0132584	0.286955	-0.235799	-0.129604
YOR120W	GCY1	936	-0.00621254	0.319298	-0.120944	0.0431616
YBR176W	ECM31	936	-0.0013011	0.671329	0.154581	0.139917
YOL101C	IZH4	936	0.0150017	0.806963	-0.488557	-0.409442
YDR368W	YPR1	936	-0.0659263	-0.0901352	0.114443	-0.0448128
YDL124W	YDL124W	936	-0.157857	-0.193629	-0.234794	-0.377347
YOL096C	COQ3	936	-0.0672208	0.26585	-0.144465	0.0187974
YOR164C	GET4	936	0.194011	-0.542155	0.143831	-0.145685
YML087C	AIM33	936	0.245528	0.580046	-0.315881	-0.135988
YCL049C	YCL049C	936	0.175165	0.693216	0.0349659	-0.0585071
YML125C	PGA3	936	0.304676	0.703678	0.441012	-0.127536
YEL029C	BUD16	936	0.157962	0.149806	0.096676	-0.266621
YER133W	GLC7	936	-0.102039	-0.0584845	-0.314882	0.0579644
YNL322C	KRE1	939	0.055126	0.400378	-0.048255	-0.351135
YGR282C	BGL2	939	0.158782	0.437571	0.0273168	-0.156452
YOR079C	ATX2	939	0.239329	1.04609	0.152556	-0.118658
YKL094W	YJU3	939	0.0393567	0.19945	0.136756	0.00673761
YMR262W	YMR262W	939	-0.0223119	-0.214699	0.278802	0.0513651
YOR006C	TSR3	939	-0.105159	0.422588	-0.229872	-0.149126
YKL110C	KTI12	939	0.334249	0.180771	-0.144971	-0.482526
YMR241W	YHM2	942	0.0243702	-0.123213	0.0121204	0.454243
YKL216W	URA1	942	0.0610677	0.828771	0.00355929	0.0548722
YNL263C	YIF1	942	0.167156	0.684482	0.163372	0.124296
YJL133W	MRS3	942	-0.137108	0.180986	-0.231768	-0.0640945
YGR096W	TPC1	942	-0.0904063	-0.0754808	-0.105652	-0.402112
YHR061C	GIC1	942	-0.0363538	0.581274	-0.183179	-0.310543
YDR336W	YDR336W	942	0.11443	0.302952	-0.00609969	-0.146261
YNL063W	MTQ1	942	0.0584539	0.149265	0.146073	-0.00899526
YIL106W	MOB1	945	-0.0101815	0.610032	-0.0633869	-0.230589
YBR175W	SWD3	945	0.199814	0.112351	0.17313	-0.221169
YJR021C	REC107	945	-0.072933	0.1581	0.066387	-0.187181
YCR073W-A	SOL2	945	-0.040764	0.553365	0.311752	-0.275238
YPL157W	TGS1	945	0.150219	0.59363	-0.234034	0.130052
YMR274C	RCE1	945	0.192654	0.484355	-0.15422	-0.224152
YBR183W	YPC1	948	0.25314	0.332892	-0.176333	-0.318786
YKL019W	RAM2	948	0.0664548	-0.0537907	0.178116	-0.263475
YNR054C	ESF2	948	0.117003	0.660262	-0.109758	-0.222518
YDR492W	IZH1	948	-0.124903	0.144613	-0.274261	0.0881502
YCL059C	KRR1	948	0.14018	0.913102	-0.0321204	-0.0495721
YHR142W	CHS7	948	0.147186	0.0153385	-0.0258368	-0.0866659
YBR151W	APD1	948	-0.145617	-0.398399	-0.117978	-0.219321
YGR062C	COX18	948	0.169427	0.334385	0.117591	-0.247769
YGL212W	VAM7	948	-0.410688	0.358137	-0.137444	0.0253996
YPL087W	YDC1	951	0.102242	-0.0170594	-0.213386	-0.094642
YLR205C	HMX1	951	-0.140282	0.300706	-0.256626	-0.158269
YOL002C	IZH2	951	0.0323713	0.726521	-0.0829064	-0.249315
YGR213C	RTA1	951	-0.153188	0.877161	-0.660407	-0.317811
YCR015C	YCR015C	951	0.126221	0.59914	-0.0156162	-0.143702
YMR310C	YMR310C	951	0.0394167	0.415298	-0.00267503	-0.256771
YNR027W	BUD17	951	0.203415	0.369405	0.101946	-0.257046
YDR352W	YPQ2	951	0.0822237	0.168421	0.0808277	-0.0376036
YPR013C	CMR3	951	-0.294539	-0.0738856	-0.530051	-0.239331
YMR048W	CSM3	951	0.00235966	0.142764	0.15919	0.0917301
YNR003C	RPC34	951	0.154338	0.706601	0.0672978	-0.243742
YER099C	PRS2	954	-0.107525	0.941084	0.0630555	-0.112759
YPL266W	DIM1	954	0.0341382	0.415064	0.150589	-0.0457444
YBL030C	PET9	954	-0.0741321	-0.0509917	0.104164	0.200588
YOR288C	MPD1	954	0.13696	0.495287	-0.0739309	-0.181222
YOR158W	PET123	954	0.00950049	0.00590994	-0.240101	-0.415986
YNL315C	ATP11	954	0.0910004	-0.500667	0.0904802	0.0241385
YCR069W	CPR4	954	0.0363929	0.115635	0.040345	0.360965
YIL117C	PRM5	954	0.251666	1.01236	-0.162594	0.00927298
YIL021W	RPB3	954	0.094191	0.545374	-0.0281064	-0.0453921
YDR353W	TRR1	957	0.0070685	-0.411569	0.179019	-0.144195
YMR116C	ASC1	957	0.172788	-0.364359	0.388925	0.0397237
YLR439W	MRPL4	957	-0.133035	0.0173011	-0.344896	-0.233054
YDR175C	RSM24	957	0.101133	0.524402	0.0747995	-0.0373469
YOR342C	YOR342C	957	-0.0507206	0.295432	-0.277042	-0.0558113
YIR011C	STS1	957	0.0399965	0.572807	-0.333388	-0.267092
YLR457C	NBP1	957	-0.123239	0.428151	-0.1945	-0.386651
YOR143C	THI80	957	0.0988725	0.29923	0.0841503	0.0276273
YBR265W	TSC10	960	0.162638	0.37063	0.350811	-0.359934
YHL011C	PRS3	960	0.0674142	0.0625662	0.00859179	0.032841
YGL136C	MRM2	960	0.085306	0.306532	-0.0743057	-0.213034
YKR080W	MTD1	960	-0.0301405	0.589839	0.0720996	0.306126
YNL215W	IES2	960	-0.0887306	-0.160272	-0.375942	-0.0839888
YDR033W	MRH1	960	0.105061	0.597386	-0.26495	0.171637
YDL183C	YDL183C	960	0.0390714	0.60415	-0.175103	-0.0412563
YMR180C	CTL1	960	0.121289	0.502857	-0.0235679	-0.286175
YCL050C	APA1	963	0.0486174	0.45705	-0.026404	-0.0734247
YLR242C	ARV1	963	-0.0102386	0.244664	-0.371111	-0.48226
YBR290W	BSD2	963	-0.196014	0.420851	-0.280243	-0.313806
YER037W	PHM8	963	-0.226187	-0.136533	-0.762028	-0.546647
YDR347W	MRP1	963	0.00273346	0.131619	0.0248041	-0.27077
YHR195W	NVJ1	963	-0.26713	-0.127639	-0.494068	-0.274379
YPL206C	PGC1	963	-0.0131545	-0.493968	0.269458	-0.0124811
YLR257W	YLR257W	963	-0.181226	-0.334591	-0.0266066	-0.0880448
YHR198C	AIM18	963	-0.0842743	0.000747418	0.0514836	-0.164362
YNR034W	SOL1	963	-0.0681514	0.587894	-0.136354	-0.00650438
YDR460W	TFB3	963	-0.156704	0.222116	-0.107165	-0.116071
YGL115W	SNF4	966	0.0903172	0.0139606	0.37898	0.155086
YCR002C	CDC10	966	0.202149	0.7832	0.113401	-0.175683
YKR022C	NTR2	966	0.0032781	0.203541	-0.321303	-0.171161
YNL098C	RAS2	966	-0.135842	-0.285061	-0.0340898	-0.162739
YNL284C	MRPL10	966	0.0813576	0.0996261	0.000818754	-0.101446
YJR095W	SFC1	966	-0.509254	0.227173	-0.161773	0.0493889
YOL073C	DSC2	966	0.235859	0.450769	0.164597	-0.143136
YNL002C	RLP7	966	0.0190184	0.711578	-0.281757	-0.224417
YLR220W	CCC1	966	-0.411476	0.00273145	-0.125876	-0.0870147
YJL006C	CTK2	969	0.109616	0.931282	-0.152127	0.111282
YNL025C	SSN8	969	-0.0846844	0.595893	-0.21377	-0.0774883
YGR007W	ECT1	969	0.12096	0.259392	0.141256	-0.19118
YDR480W	DIG2	969	-0.0180723	0.308374	0.0241906	-0.373918
YOL094C	RFC4	969	2.8666e-05	0.859971	0.16675	0.132274
YLR316C	TAD3	969	-0.0744345	0.0702032	-0.0937242	0.193629
YBR211C	AME1	972	-0.00752839	0.107577	-0.176999	-0.112076
YKL120W	OAC1	972	-0.0487763	0.524081	-0.337649	-0.189896
YLL062C	MHT1	972	-0.0140923	0.28372	-0.406772	-0.383107
YJL180C	ATP12	975	0.0806056	0.186455	-0.0537715	-0.163702
YPR176C	BET2	975	0.152947	0.636734	0.148173	-0.186295
YHR143W	DSE2	975	-0.218729	0.404861	-0.576464	0.413214
YJR070C	LIA1	975	-0.00649133	1.03032	0.148217	0.111024
YDR530C	APA2	975	0.141633	0.443267	0.18712	-0.188533
YDR151C	CTH1	975	-0.377791	0.663636	-0.164242	-0.0626463
YKL163W	PIR3	975	-0.0995069	0.480934	-0.23697	0.289237
YAL018C	LDS1	975	1.05311	1.83701	-0.0153893	-1.87817
YPL273W	SAM4	975	0.108039	0.088419	0.0347531	0.106144
YKL218C	SRY1	978	0.0690406	-0.12728	0.1358	-0.102596
YBL068W	PRS4	978	0.212661	0.668813	0.1192	-0.113435
YIL041W	GVP36	978	0.183584	0.963883	0.213933	0.20546
YPR011C	YPR011C	978	-0.153106	-0.0694556	-0.277621	-0.0821044
YML004C	GLO1	978	0.0111718	0.308464	0.0816759	-0.256224
YHR139C	SPS100	978	-0.308926	0.405687	-0.161348	-0.00667781
YOR340C	RPA43	978	0.143	1.22321	0.046157	0.0963693
YGR144W	THI4	978	0.0199918	0.406235	0.355688	0.134741
YDR058C	TGL2	978	0.0666431	0.253073	-0.228357	-0.222105
YHR104W	GRE3	981	-0.155881	-0.197201	-0.270326	-0.0632558
YJL031C	BET4	981	0.00989357	0.391449	-0.256539	-0.0407841
YIL084C	SDS3	981	-0.35574	0.860707	-0.38131	-0.129862
YMR060C	SAM37	981	0.0862838	0.0453582	-0.134885	-0.43878
YDL014W	NOP1	981	-0.075426	0.36365	0.0678831	0.152408
YJR100C	AIM25	981	0.0836889	0.108502	0.128193	-0.152941
YOR100C	CRC1	981	0.121004	0.414938	-0.087907	-0.840788
YDL205C	HEM3	981	0.0303428	0.120168	-0.150911	-0.0612468
YIL063C	YRB2	981	-0.0815365	0.397509	-0.0464291	-0.236942
YNR062C	YNR062C	981	0.153121	0.611457	-0.256296	-0.872105
YOR271C	FSF1	981	0.112703	0.16575	0.188379	-0.0817089
YJR093C	FIP1	981	-0.046869	0.354758	-0.139245	-0.2205
YDR435C	PPM1	984	0.0402767	0.130951	0.172644	-0.093686
YDR044W	HEM13	984	0.0558661	0.577853	-0.115575	-0.0445317
YGL091C	NBP35	984	0.100776	0.687768	0.0652034	-0.112882
YLR239C	LIP2	984	0.288574	-0.00697371	-0.0188113	-0.3925
YPR128C	ANT1	984	0.0899969	0.49093	-0.0327169	-0.17813
YDL037C	BSC1	984	-0.515055	0.623425	-1.00488	0.681087
YBR129C	OPY1	984	0.0270787	0.169257	-0.187343	-0.445734
YJR107W	YJR107W	984	-0.108971	0.22721	-0.559257	0.35879
YKR062W	TFA2	984	0.0195252	0.475099	0.027643	-0.199014
YOR142W	LSC1	987	0.0100745	-0.482079	0.164248	0.0768051
YHR083W	SAM35	987	-0.0458532	-0.331369	0.195788	-0.223844
YJL208C	NUC1	987	0.227839	0.350745	-0.0153935	-0.279574
YDL243C	AAD4	987	0.0834144	0.309615	-0.230184	0.0254692
YBR104W	YMC2	987	0.00500821	0.532065	0.0310504	-0.0644919
YKR013W	PRY2	987	0.110762	0.749503	0.182582	-0.0722623
YKL018W	SWD2	987	-0.00405804	0.396939	-0.0561773	0.00456666
YHL009C	YAP3	990	0.0721592	0.201616	-0.119101	-0.273975
YDR267C	CIA1	990	0.0644502	0.668177	0.305104	-0.0275221
YNL097C	PHO23	990	0.0639281	0.387093	-0.20292	-0.124563
YLR181C	VTA1	990	-0.0144456	0.191268	-0.0890579	-0.0460864
YOR246C	ENV9	990	0.0299572	-0.0085608	0.15315	-0.382394
YNL180C	RHO5	993	-0.0215935	-0.194671	-0.503328	-0.383142
YJL213W	YJL213W	993	-0.257986	0.428934	-0.730107	0.315686
YJL052W	TDH1	996	-0.0097628	-0.606015	-0.256092	-0.599229
YJR009C	TDH2	996	0.0498861	-1.19465	0.196782	-0.0900808
YGR192C	TDH3	996	-0.109542	-2.08457	0.307873	-0.267954
YCR021C	HSP30	996	0.103751	0.469406	-0.551058	0.121757
YPL055C	LGE1	996	-0.141559	0.503625	-0.40092	-0.695297
YML019W	OST6	996	0.228331	0.343296	0.0383426	-0.329921
YHL025W	SNF6	996	-0.051545	0.558538	-0.11658	-0.423756
YGR080W	TWF1	996	0.128601	0.855293	-0.0450321	-0.151149
YPL111W	CAR1	999	-0.166525	0.607631	0.378275	0.0374271
YER161C	SPT2	999	0.039611	0.195052	-0.122812	0.00411924
YAL020C	ATS1	999	0.0475242	0.121095	0.158181	-0.0555494
YCR036W	RBK1	999	0.0243937	0.18837	0.0715789	-0.143363
YGR043C	NQM1	999	-0.615842	0.953125	0.0631975	-0.4014
YDR051C	DET1	1002	0.193563	0.364525	0.0566937	-0.14907
YHR085W	IPI1	1002	-0.00522854	0.903697	-0.0839498	-0.042107
YER179W	DMC1	1002	-0.217976	-0.309098	0.0892765	-0.00279446
YKL085W	MDH1	1002	-0.00365836	-0.572381	-0.132036	-0.122727
YBR046C	ZTA1	1002	-0.0524975	0.644549	0.0775922	0.0243632
YNL316C	PHA2	1002	-0.0226212	0.563141	-0.180109	-0.2275
YML107C	PML39	1002	0.0703139	0.474575	0.0163733	-0.318108
YPL227C	ALG5	1002	-0.0878887	0.184389	-0.0676308	0.0183382
YPL069C	BTS1	1005	0.0661559	0.577023	-0.248985	-0.026405
YFR025C	HIS2	1005	0.133137	-0.493656	0.0421696	-0.462254
YPL215W	CBP3	1005	-0.0659927	0.607528	-0.108415	-0.128706
YMR041C	ARA2	1005	0.0154423	0.262456	-0.10936	-0.181348
YGR058W	PEF1	1005	0.056821	0.781434	-0.0991698	-0.264528
YDL230W	PTP1	1005	-0.0325684	0.356925	0.00364553	-0.201728
YDR204W	COQ4	1005	-0.0349026	-0.0917893	0.173161	-0.0675663
YEL006W	YEA6	1005	0.0109627	0.180899	-0.0700771	-0.144053
YPR110C	RPC40	1005	0.0706586	0.938899	-0.00149689	-0.188897
YLR354C	TAL1	1005	0.0179495	0.00199681	0.0246826	-0.181806
YCL055W	KAR4	1005	-0.0718666	0.487424	-0.00157554	-0.2468
YLR007W	NSE1	1008	0.0116929	0.280598	0.0239211	-0.0934407
YHR101C	BIG1	1008	0.0185628	0.947843	-0.424902	-0.194549
YIL096C	BMT5	1008	0.279973	0.544035	-0.165734	-0.277846
YNL326C	PFA3	1008	0.0159483	0.62068	-0.0798635	-0.104449
YDR126W	SWF1	1008	-0.149892	0.540189	-0.458608	-0.465549
YMR316W	DIA1	1008	0.341984	0.849753	-0.378974	-0.0147563
YGL225W	VRG4	1011	0.155796	0.433519	-0.116152	-0.168182
YKR088C	TVP38	1011	0.131844	0.400677	-0.00756424	-0.313603
YLR017W	MEU1	1011	0.0515713	0.570355	0.200574	-0.13313
YBR141C	BMT2	1011	0.0972257	0.91407	-0.0109044	-0.335499
YDR265W	PEX10	1011	0.119073	0.469981	0.0804391	-0.279211
YJL116C	NCA3	1011	-0.00175727	0.640116	-0.185076	-0.0102668
YEL017W	GTT3	1011	0.079597	0.392495	-0.137947	-0.582171
YDR392W	SPT3	1011	-0.246979	0.103468	-0.29723	-0.0831308
YKL151C	YKL151C	1011	0.0340445	0.0770168	-0.00316294	-0.300729
YOR261C	RPN8	1014	0.101389	-0.0317074	-0.130487	-0.0125289
YMR127C	SAS2	1014	-0.017165	-0.0568422	-0.191277	-0.137658
YDR077W	SED1	1014	-0.358055	0.473749	-0.328039	0.259207
YBL031W	SHE1	1014	-0.0168559	-0.0173205	-0.399143	-0.333695
YJL088W	ARG3	1014	-0.0431995	0.908767	-0.160696	-0.160661
YJR008W	MHO1	1014	-0.0144301	0.382512	-0.106265	-0.0599341
YOR313C	SPS4	1014	-0.0498044	0.663804	-0.626389	-0.26182
YBR050C	REG2	1014	-0.0816761	-0.162613	-0.273145	-0.187656
YKL193C	SDS22	1014	0.0229232	0.584664	-0.303912	-0.271469
YMR081C	ISF1	1014	0.742986	0.817384	-0.446761	-0.309056
YPR056W	TFB4	1014	0.151682	0.475977	-0.0341443	-0.176462
YOR061W	CKA2	1017	-0.0528977	-0.167121	-0.189699	-0.103255
YGR086C	PIL1	1017	-0.017069	-0.471397	-0.114578	-0.149366
YDL209C	CWC2	1017	-0.142179	0.319188	-0.292809	-0.188821
YGR084C	MRP13	1017	-0.0959006	0.282621	-0.274297	-0.264028
YKL093W	MBR1	1017	-0.421319	-0.0412151	-0.60147	0.0206564
YPL244C	HUT1	1017	-0.0209691	0.435446	-0.134493	-0.22551
YJR129C	EFM3	1017	0.0994383	0.705425	-0.183143	-0.360359
YLR151C	PCD1	1020	0.00154471	0.398812	-0.199309	-0.484199
YJR105W	ADO1	1020	0.127582	0.734943	0.54132	0.108244
YFR055W	IRC7	1020	0.088908	0.339416	0.158925	-0.0534529
YLR026C	SED5	1020	-0.0112181	0.146543	-0.236729	-0.283537
YHR156C	LIN1	1020	0.0922939	0.817671	-0.44285	-0.26786
YJR156C	THI11	1020	0.0445335	-0.222307	-0.065007	-0.310918
YNL332W	THI12	1020	-0.696582	0.0813357	0.425863	-0.162555
YDL244W	THI13	1020	-0.437074	-0.205382	-0.159222	-0.507914
YFL058W	THI5	1020	-0.0055848	0.678871	-0.502709	-1.16679
YNL290W	RFC3	1020	0.141437	0.491274	0.235998	-0.16701
YDR400W	URH1	1020	-0.0555664	0.368941	0.179306	-0.150341
YGL153W	PEX14	1023	-0.0219474	0.553251	-0.0887365	0.00355327
YDL099W	BUG1	1023	-0.150158	-0.122537	-0.86084	-0.55611
YPL004C	LSP1	1023	-0.208664	-0.650616	-0.183249	-0.567325
YDR411C	DFM1	1023	0.204683	0.676088	0.246994	-0.266576
YOR026W	BUB3	1023	0.0561441	0.488618	0.110323	-0.140817
YMR228W	MTF1	1023	0.0514476	0.596206	-0.105507	-0.329179
YKL164C	PIR1	1023	-0.12025	0.651423	-0.273788	0.314425
[truncated: 3,254 more rows]
