# Supplementary material for: Duplicated ribosomal protein paralogs promote alternative translation and drug resistance
Source: Nat Commun. 2022 Aug 23;13:4938. doi: 10.1038/s41467-022-32717-y (PMC9399092; doi:10.1038/s41467-022-32717-y)
Supplement: Supplementary file 10 — Source Data [file 41467_2022_32717_MOESM10_ESM.zip › Source Data/Malik 2022 raw data Supplementary Fig16.xlsx]

## Sheet: S16A
N-terminal peptides of uL30											N-terminal peptide intensity sum							N-terminal peptide intensity sum
Sequence	Length	Modifications	Gene names	Experiment	Intensity	Total Intensity	Acetylated Intensity sum	Non-acetylated Intensity sum				Acetylated	Non-Acetylated	% N-terminal Acetylation					Acetylated	Non-Acetylated	% N-terminal Acetylation
AAEKILTPESQLK	13	Unmodified	RPL7A	wt_60S_2	145330000	2223889000		2223889000		uL30A	60S-2		2223889000	0			uL30B	60S-2	52188000	35922000	59.2305
AAEKILTPESQLK	13	Unmodified	RPL7A	wt_60S_2	792760000						60S-3	48360000	1917740000	2.45969				60S-3	63635000	30506000	67.5954
AAEKILTPESQLK	13	Carbamyl (K)	RPL7A	wt_60S_2	123870000
AAEKILTPESQLK	13	Carbamyl (N-term)	RPL7A	wt_60S_2	768530000						P3-2	779650000	8148832000	8.73217				P3-2	1508200000		100
AAEKILTPESQLK	13	Carbamyl (N-term),Carbamyl (K)	RPL7A	wt_60S_2	59207000						P3-3	280450000	3314006000	7.80229				P3-3	495293000		100
AAEKILTPESQLKK	14	Carbamyl (K)	RPL7A	wt_60S_2	67552000
AAEKILTPESQLKK	14	Unmodified	RPL7A	wt_60S_2	162460000							n2	n3	average					n2	n3	average
AAEKILTPESQLKK	14	Unmodified	RPL7A	wt_60S_2	104180000						Light	0	2.45969	1.22985				Light	59.2305	67.5954	63.413
AAEKILTPESQLK	13	Unmodified	RPL7A	wt_P3_2	490290000	8928482000	779650000	8148832000			Heavy	8.73217	7.80229	8.26723				Heavy	100	100	100
AAEKILTPESQLK	13	Carbamyl (K)	RPL7A	wt_P3_2	38094000
AAEKILTPESQLK	13	Carbamyl (K)	RPL7A	wt_P3_2	724220000
AAEKILTPESQLK	13	Carbamyl (K)	RPL7A	wt_P3_2	3700900000
AAEKILTPESQLK	13	Acetyl (Protein N-term)	RPL7A	wt_P3_2	627260000
AAEKILTPESQLK	13	Carbamyl (N-term),Carbamyl (K)	RPL7A	wt_P3_2	388720000
AAEKILTPESQLKK	14	Carbamyl (K)	RPL7A	wt_P3_2	201950000
AAEKILTPESQLKK	14	Carbamyl (K)	RPL7A	wt_P3_2	374130000
AAEKILTPESQLKK	14	Carbamyl (N-term)	RPL7A	wt_P3_2	1203600000
AAEKILTPESQLKK	14	Carbamyl (N-term),Carbamyl (K)	RPL7A	wt_P3_2	66198000
AAEKILTPESQLKK	14	Unmodified	RPL7A	wt_P3_2	498200000
AAEKILTPESQLKK	14	Unmodified	RPL7A	wt_P3_2	321000000
AAEKILTPESQLKK	14	Acetyl (Protein N-term)	RPL7A	wt_P3_2	152390000
AAEKILTPESQLKK	14	2 Carbamyl (K)	RPL7A	wt_P3_2	141530000
AAEKILTPESQLK	13	Unmodified	RPL7A	wt_60S_3	761330000	1966100000	48360000	1917740000
AAEKILTPESQLK	13	Unmodified	RPL7A	wt_60S_3	121950000
AAEKILTPESQLK	13	Carbamyl (K)	RPL7A	wt_60S_3	109380000
AAEKILTPESQLK	13	Acetyl (Protein N-term)	RPL7A	wt_60S_3	48360000
AAEKILTPESQLK	13	Carbamyl (N-term)	RPL7A	wt_60S_3	816990000
AAEKILTPESQLKK	14	Unmodified	RPL7A	wt_60S_3	108090000
AAEKILTPESQLK	13	Unmodified	RPL7A	wt_P3_3	51817000	3594456000	280450000	3314006000
AAEKILTPESQLK	13	Unmodified	RPL7A	wt_P3_3	225780000
AAEKILTPESQLK	13	Carbamyl (K)	RPL7A	wt_P3_3	467250000
AAEKILTPESQLK	13	Acetyl (Protein N-term)	RPL7A	wt_P3_3	280450000
AAEKILTPESQLK	13	Carbamyl (N-term)	RPL7A	wt_P3_3	1603000000
AAEKILTPESQLK	13	Carbamyl (N-term),Carbamyl (K)	RPL7A	wt_P3_3	247120000
AAEKILTPESQLKK	14	Carbamyl (K)	RPL7A	wt_P3_3	245510000
AAEKILTPESQLKK	14	Carbamyl (N-term)	RPL7A	wt_P3_3	428790000
AAEKILTPESQLKK	14	Carbamyl (N-term),Carbamyl (K)	RPL7A	wt_P3_3	44739000
STEKILTPESQLK	13	Unmodified	RPL7B	wt_60S_2	35922000	88110000	52188000	35922000
STEKILTPESQLKK	14	Acetyl (Protein N-term)	RPL7B	wt_60S_2	52188000
STEKILTPESQLK	13	Acetyl (Protein N-term)	RPL7B	wt_P3_2	1180700000	1508200000	1508200000	0
STEKILTPESQLK	13	Acetyl (Protein N-term),Carbamyl (K)	RPL7B	wt_P3_2	111230000
STEKILTPESQLKK	14	Acetyl (Protein N-term)	RPL7B	wt_P3_2	216270000
STEKILTPESQLK	13	Unmodified	RPL7B	wt_60S_3	30506000	94141000	63635000	30506000
STEKILTPESQLKK	14	Acetyl (Protein N-term)	RPL7B	wt_60S_3	63635000
STEKILTPESQLK	13	Acetyl (Protein N-term)	RPL7B	wt_P3_3	375870000	495293000	495293000	0
STEKILTPESQLK	13	Acetyl (Protein N-term),Carbamyl (K)	RPL7B	wt_P3_3	67824000
STEKILTPESQLKK	14	Acetyl (Protein N-term)	RPL7B	wt_P3_3	51599000

## Sheet: S16B
N-terminal peptides of uL30
													strain	target	Avg
Sequence	Length	Modifications	Gene names	Experiment	Intensity		Total L7	Acet L7	% Acet		Data from Fig6B		Wt	uL30A	10.6477	10.18	11.6559	11.6497	9.1053
AAEKILTPESQLK	13	Unmodified	RPL7A	pSA3	65298000		330058000	207080000	62.7405				Wt	uL30B	100	100	100	100	100
AAEKILTPESQLK	13	Acetyl (Protein N-term)	RPL7A	pSA3	207080000						+ new data		R28P-30A	R28P-30A	75.8833	62.7405	89.026
AAEKILTPESQLK	13	Acetyl (Protein N-term)	RPL7A	pSA2	153780000		172736000	153780000	89.026				R28P-30B	R28P-30B	100	100	100
AAEKILTPESQLK	13	Carbamyl (K)	RPL7A	pSA3	57680000
AAEKILTPESQLK	13	Carbamyl (N-term)	RPL7A	pSA2	18956000
STEKILTPESQLK	13	Acetyl (Protein N-term)	RPL7B	pSB2	1448900000		1864690000	1864690000	100
STEKILTPESQLK	13	Acetyl (Protein N-term)	RPL7B	pSB1	2052500000		2576021000	2576021000	100
STEKILTPESQLK	13	Acetyl (Protein N-term),Carbamyl (K)	RPL7B	pSB2	117720000
STEKILTPESQLK	13	Acetyl (Protein N-term),Carbamyl (K)	RPL7B	pSB1	87101000
STEKILTPESQLKK	14	Acetyl (Protein N-term)	RPL7B	pSB2	298070000
STEKILTPESQLKK	14	Acetyl (Protein N-term)	RPL7B	pSB1	436420000

## Sheet: S16C
N-terminal peptides of uL30 in total extracts																	N-terminal peptides of uL30 in P3 fraction
Sequence	Length	Modifications	Gene names	Experiment	Intensity	Intensity sum	Intensity sum acetylated	%			% acetylation						Sequence	Length	Modifications	Gene names	Experiment	Intensity	Intensity sum	Intensity sum acetylated	%			% acetylation in P3
AAEKILTPESQLK	13	Unmodified	RPL7A	WT untreated-1	421790000	3420220000	348180000	10.18				N1	N2	avg	std		AAEKILTPESQLK	13	Unmodified	RPL7A	wt_P3_1	3372900000	8737286000	545650000	6.24507				N1	N2	N3	avg	std
AAEKILTPESQLK	13	Unmodified	RPL7A	WT untreated-1	1005800000					untreated	uL30A	10.18	11.6559	10.918	1.04357		AAEKILTPESQLK	13	Unmodified	RPL7A	wt_P3_1	639740000					untreated	uL30A	6.24507	8.73217	7.80229	7.59318	1.25666
AAEKILTPESQLK	13	Carbamyl (K)	RPL7A	WT untreated-1	260740000						uL30B	100	100	100	0		AAEKILTPESQLK	13	Carbamyl (K)	RPL7A	wt_P3_1	38116000						uL30B	100	100	100	100	0
AAEKILTPESQLK	13	Acetyl (Protein N-term)	RPL7A	WT untreated-1	248580000					staurosporine	uL30A	8.67137	14.3672	11.5193	4.02755		AAEKILTPESQLK	13	Carbamyl (K)	RPL7A	wt_P3_1	418650000					staurosporine	uL30A	9.06425	5.01152	9.33109	7.80229	2.42056
AAEKILTPESQLK	13	Carbamyl (N-term)	RPL7A	WT untreated-1	1148500000						uL30B	100	100	100	0		AAEKILTPESQLK	13	Acetyl (Protein N-term)	RPL7A	wt_P3_1	416850000						uL30B	98.8559	98.4648	98.6735	98.6647	0.195713
AAEKILTPESQLK	13	Carbamyl (N-term),Carbamyl (K)	RPL7A	WT untreated-1	102980000												AAEKILTPESQLK	13	Carbamyl (N-term)	RPL7A	wt_P3_1	2443300000
AAEKILTPESQLKK	14	Unmodified	RPL7A	WT untreated-1	132230000												AAEKILTPESQLKK	14	Carbamyl (K)	RPL7A	wt_P3_1	245420000
AAEKILTPESQLKK	14	Acetyl (Protein N-term)	RPL7A	WT untreated-1	99600000												AAEKILTPESQLKK	14	Unmodified	RPL7A	wt_P3_1	548330000
STEKILTPESQLK	13	Acetyl (Protein N-term)	RPL7B	WT untreated-1	348820000	348820000	348820000	100									AAEKILTPESQLKK	14	Unmodified	RPL7A	wt_P3_1	371710000
AAEKILTPESQLK	13	Unmodified	RPL7A	WT untreated-2	502080000	4251160825	495510000	11.6559									AAEKILTPESQLKK	14	Acetyl (Protein N-term)	RPL7A	wt_P3_1	128800000
AAEKILTPESQLK	13	Unmodified	RPL7A	WT untreated-2	175900000												AAEKILTPESQLKKSK	16	Unmodified	RPL7A	wt_P3_1	113470000
AAEKILTPESQLK	13	Carbamyl (K)	RPL7A	WT untreated-2	214180000												STEKILTPESQLKK	14	Acetyl (Protein N-term)	RPL7B	wt_P3_1	221360000	221360000	221360000	100
AAEKILTPESQLK	13	Acetyl (Protein N-term)	RPL7A	WT untreated-2	369110000												AAEKILTPESQLK	13	Unmodified	RPL7A	wt_P3_2	490290000	8928482000	779650000	8.73217
AAEKILTPESQLK	13	Carbamyl (N-term)	RPL7A	WT untreated-2	1750000000												AAEKILTPESQLK	13	Carbamyl (K)	RPL7A	wt_P3_2	38094000
AAEKILTPESQLK	13	Carbamyl (N-term),Carbamyl (K)	RPL7A	WT untreated-2	139700000												AAEKILTPESQLK	13	Carbamyl (K)	RPL7A	wt_P3_2	724220000
AAEKILTPESQLKK	14	Unmodified	RPL7A	WT untreated-2	131180000												AAEKILTPESQLK	13	Carbamyl (K)	RPL7A	wt_P3_2	3700900000
AAEKILTPESQLKK	14	Unmodified	RPL7A	WT untreated-2	77003000												AAEKILTPESQLK	13	Acetyl (Protein N-term)	RPL7A	wt_P3_2	627260000
AAEKILTPESQLKK	14	Acetyl (Protein N-term)	RPL7A	WT untreated-2	126400000												AAEKILTPESQLK	13	Carbamyl (N-term),Carbamyl (K)	RPL7A	wt_P3_2	388720000
AAEKILTPESQLKK	14	Carbamyl (N-term)	RPL7A	WT untreated-2	645280000												AAEKILTPESQLKK	14	Carbamyl (K)	RPL7A	wt_P3_2	201950000
AAEKILTPESQLKK	14	Carbamyl (N-term),Carbamyl (K)	RPL7A	WT untreated-2	62051000												AAEKILTPESQLKK	14	Carbamyl (K)	RPL7A	wt_P3_2	374130000
AAEKILTPESQLKK	14	Carbamyl (N-term),Carbamyl (K)	RPL7A	WT untreated-2	58249000												AAEKILTPESQLKK	14	Carbamyl (N-term)	RPL7A	wt_P3_2	1203600000
STEKILTPESQLK	13	Acetyl (Protein N-term)	RPL7B	WT untreated-2	546740000	546740000	546740000	100									AAEKILTPESQLKK	14	Carbamyl (N-term),Carbamyl (K)	RPL7A	wt_P3_2	66198000
AAEKILTPESQLK	13	Unmodified	RPL7A	WT stauro-1	246900000	3298211000	286000000	8.67137									AAEKILTPESQLKK	14	Unmodified	RPL7A	wt_P3_2	498200000
AAEKILTPESQLK	13	Unmodified	RPL7A	WT stauro-1	724360000												AAEKILTPESQLKK	14	Unmodified	RPL7A	wt_P3_2	321000000
AAEKILTPESQLK	13	Carbamyl (K)	RPL7A	WT stauro-1	139010000												AAEKILTPESQLKK	14	Acetyl (Protein N-term)	RPL7A	wt_P3_2	152390000
AAEKILTPESQLK	13	Acetyl (Protein N-term)	RPL7A	WT stauro-1	286000000												AAEKILTPESQLKK	14	2 Carbamyl (K)	RPL7A	wt_P3_2	141530000
AAEKILTPESQLK	13	Carbamyl (N-term)	RPL7A	WT stauro-1	948790000												STEKILTPESQLK	13	Acetyl (Protein N-term)	RPL7B	wt_P3_2	1180700000	1508200000	1508200000	100
AAEKILTPESQLK	13	Carbamyl (N-term),Carbamyl (K)	RPL7A	WT stauro-1	82082000												STEKILTPESQLK	13	Acetyl (Protein N-term),Carbamyl (K)	RPL7B	wt_P3_2	111230000
AAEKILTPESQLKK	14	Unmodified	RPL7A	WT stauro-1	304980000												STEKILTPESQLKK	14	Acetyl (Protein N-term)	RPL7B	wt_P3_2	216270000
AAEKILTPESQLKK	14	Unmodified	RPL7A	WT stauro-1	140940000												AAEKILTPESQLK	13	Unmodified	RPL7A	wt_P3_3	51817000	3594456000	280450000	7.80229
AAEKILTPESQLKK	14	Carbamyl (N-term)	RPL7A	WT stauro-1	382250000												AAEKILTPESQLK	13	Unmodified	RPL7A	wt_P3_3	225780000
AAEKILTPESQLKKSK	16	Unmodified	RPL7A	WT stauro-1	42899000												AAEKILTPESQLK	13	Carbamyl (K)	RPL7A	wt_P3_3	467250000
STEKILTPESQLK	13	Acetyl (Protein N-term)	RPL7B	WT stauro-1	434350000	434350000	434350000	100									AAEKILTPESQLK	13	Acetyl (Protein N-term)	RPL7A	wt_P3_3	280450000
AAEKILTPESQLK	13	Unmodified	RPL7A	WT stauro-2	120890000	1644302123	236240000	14.3672									AAEKILTPESQLK	13	Carbamyl (N-term)	RPL7A	wt_P3_3	1603000000
AAEKILTPESQLK	13	Carbamyl (K)	RPL7A	WT stauro-2	205430000												AAEKILTPESQLK	13	Carbamyl (N-term),Carbamyl (K)	RPL7A	wt_P3_3	247120000
AAEKILTPESQLK	13	Acetyl (Protein N-term)	RPL7A	WT stauro-2	236240000												AAEKILTPESQLKK	14	Carbamyl (K)	RPL7A	wt_P3_3	245510000
AAEKILTPESQLK	13	Carbamyl (N-term)	RPL7A	WT stauro-2	923600000												AAEKILTPESQLKK	14	Carbamyl (N-term)	RPL7A	wt_P3_3	428790000
AAEKILTPESQLK	13	Carbamyl (N-term),Carbamyl (K)	RPL7A	WT stauro-2	116050000												AAEKILTPESQLKK	14	Carbamyl (N-term),Carbamyl (K)	RPL7A	wt_P3_3	44739000
AAEKILTPESQLKK	14	Unmodified	RPL7A	WT stauro-2	42079000												STEKILTPESQLK	13	Acetyl (Protein N-term)	RPL7B	wt_P3_3	375870000	495293000	495293000	100
STEKILTPESQLK	13	Acetyl (Protein N-term)	RPL7B	WT stauro-2	342470000	342470000	342470000	100									STEKILTPESQLK	13	Acetyl (Protein N-term),Carbamyl (K)	RPL7B	wt_P3_3	67824000
																	STEKILTPESQLKK	14	Acetyl (Protein N-term)	RPL7B	wt_P3_3	51599000
																	AAEKILTPESQLK	13	Acetyl (Protein N-term)	RPL7A	wt_stauro_P3_1	394520000	5935518000	538010000	9.06425
																	AAEKILTPESQLK	13	Carbamyl (N-term),Carbamyl (K)	RPL7A	wt_stauro_P3_1	213240000
																	AAEKILTPESQLK	13	Carbamyl (K)	RPL7A	wt_stauro_P3_1	30608000
																	AAEKILTPESQLK	13	Carbamyl (K)	RPL7A	wt_stauro_P3_1	408490000
																	AAEKILTPESQLK	13	Unmodified	RPL7A	wt_stauro_P3_1	2231300000
																	AAEKILTPESQLK	13	Unmodified	RPL7A	wt_stauro_P3_1	385890000
																	AAEKILTPESQLKK	14	Unmodified	RPL7A	wt_stauro_P3_1	618000000
																	AAEKILTPESQLKK	14	Unmodified	RPL7A	wt_stauro_P3_1	307510000
																	AAEKILTPESQLKK	14	Carbamyl (K)	RPL7A	wt_stauro_P3_1	241720000
																	AAEKILTPESQLKK	14	Acetyl (Protein N-term)	RPL7A	wt_stauro_P3_1	143490000
																	AAEKILTPESQLKK	14	Carbamyl (N-term)	RPL7A	wt_stauro_P3_1	858000000
																	AAEKILTPESQLKK	14	Carbamyl (N-term),Carbamyl (K)	RPL7A	wt_stauro_P3_1	102750000
																	STEKILTPESQLK	13	Unmodified	RPL7B	wt_stauro_P3_1	18085000	1580712000	1562627000	98.8559
																	STEKILTPESQLK	13	Acetyl (Protein N-term)	RPL7B	wt_stauro_P3_1	1238500000
																	STEKILTPESQLK	13	Acetyl (Protein N-term),Carbamyl (K)	RPL7B	wt_stauro_P3_1	72517000
																	STEKILTPESQLKK	14	Acetyl (Protein N-term)	RPL7B	wt_stauro_P3_1	251610000
																	AAEKILTPESQLK	13	Acetyl (Protein N-term)	RPL7A	wt_stauro_P3_2	614910000	12269932000	614910000	5.01152
																	AAEKILTPESQLK	13	Carbamyl (N-term)	RPL7A	wt_stauro_P3_2	3195000000
																	AAEKILTPESQLK	13	Carbamyl (N-term),Carbamyl (K)	RPL7A	wt_stauro_P3_2	303820000
																	AAEKILTPESQLK	13	Carbamyl (K)	RPL7A	wt_stauro_P3_2	40256000
																	AAEKILTPESQLK	13	Carbamyl (K)	RPL7A	wt_stauro_P3_2	702530000
																	AAEKILTPESQLK	13	Unmodified	RPL7A	wt_stauro_P3_2	3587800000
																	AAEKILTPESQLK	13	Unmodified	RPL7A	wt_stauro_P3_2	681440000
																	AAEKILTPESQLKK	14	Unmodified	RPL7A	wt_stauro_P3_2	748950000
																	AAEKILTPESQLKK	14	Unmodified	RPL7A	wt_stauro_P3_2	513410000
																	AAEKILTPESQLKK	14	Carbamyl (K)	RPL7A	wt_stauro_P3_2	328820000
																	AAEKILTPESQLKK	14	Carbamyl (N-term)	RPL7A	wt_stauro_P3_2	1210500000
																	AAEKILTPESQLKK	14	Carbamyl (N-term),Carbamyl (K)	RPL7A	wt_stauro_P3_2	180120000
																	AAEKILTPESQLKK	14	Carbamyl (N-term),Carbamyl (K)	RPL7A	wt_stauro_P3_2	115420000
																	AAEKILTPESQLKK	14	Carbamyl (N-term),Carbamyl (K)	RPL7A	wt_stauro_P3_2	46956000
																	STEKILTPESQLK	13	Unmodified	RPL7B	wt_stauro_P3_2	31876000	2076294000	2044418000	98.4648
																	STEKILTPESQLK	13	Acetyl (Protein N-term)	RPL7B	wt_stauro_P3_2	1476200000
																	STEKILTPESQLK	13	Acetyl (Protein N-term),Carbamyl (K)	RPL7B	wt_stauro_P3_2	103120000
																	STEKILTPESQLKK	14	Acetyl (Protein N-term)	RPL7B	wt_stauro_P3_2	412470000
																	STEKILTPESQLKK	14	Acetyl (Protein N-term),Carbamyl (K)	RPL7B	wt_stauro_P3_2	52628000
																	AAEKILTPESQLK	13	Acetyl (Protein N-term)	RPL7A	wt_stauro_P3_3	653640000	9333310000	870900000	9.33109
																	AAEKILTPESQLK	13	Carbamyl (N-term)	RPL7A	wt_stauro_P3_3	52902000
																	AAEKILTPESQLK	13	Carbamyl (N-term)	RPL7A	wt_stauro_P3_3	3596600000
																	AAEKILTPESQLK	13	Carbamyl (N-term),Carbamyl (K)	RPL7A	wt_stauro_P3_3	34377000
																	AAEKILTPESQLK	13	Carbamyl (N-term),Carbamyl (K)	RPL7A	wt_stauro_P3_3	297140000
																	AAEKILTPESQLK	13	Carbamyl (K)	RPL7A	wt_stauro_P3_3	47389000
																	AAEKILTPESQLK	13	Carbamyl (K)	RPL7A	wt_stauro_P3_3	654660000
																	AAEKILTPESQLKK	14	Unmodified	RPL7A	wt_stauro_P3_3	513500000
																	AAEKILTPESQLKK	14	Unmodified	RPL7A	wt_stauro_P3_3	950530000
																	AAEKILTPESQLKK	14	Carbamyl (K)	RPL7A	wt_stauro_P3_3	392840000
																	AAEKILTPESQLKK	14	Carbamyl (K)	RPL7A	wt_stauro_P3_3	321240000
																	AAEKILTPESQLKK	14	Acetyl (Protein N-term)	RPL7A	wt_stauro_P3_3	217260000
																	AAEKILTPESQLKK	14	Carbamyl (N-term)	RPL7A	wt_stauro_P3_3	1339900000
																	AAEKILTPESQLKK	14	Carbamyl (N-term),Carbamyl (K)	RPL7A	wt_stauro_P3_3	170200000
																	AAEKILTPESQLKK	14	Carbamyl (N-term),Carbamyl (K)	RPL7A	wt_stauro_P3_3	91132000
																	STEKILTPESQLK	13	Unmodified	RPL7B	wt_stauro_P3_3	32887000	2479195000	2446308000	98.6735
																	STEKILTPESQLK	13	Acetyl (Protein N-term)	RPL7B	wt_stauro_P3_3	1882400000
																	STEKILTPESQLK	13	Acetyl (Protein N-term),Carbamyl (K)	RPL7B	wt_stauro_P3_3	113680000
																	STEKILTPESQLKK	14	Acetyl (Protein N-term)	RPL7B	wt_stauro_P3_3	365440000
																	STEKILTPESQLKK	14	Acetyl (Protein N-term),Carbamyl (K)	RPL7B	wt_stauro_P3_3	47052000
																	STEKILTPESQLKK	14	Acetyl (Protein N-term),Carbamyl (K)	RPL7B	wt_stauro_P3_3	37736000
