# Supplementary material for: Duplicated ribosomal protein paralogs promote alternative translation and drug resistance
Source: Nat Commun. 2022 Aug 23;13:4938. doi: 10.1038/s41467-022-32717-y (PMC9399092; doi:10.1038/s41467-022-32717-y)
Supplement: Supplementary file 10 — Source Data [file 41467_2022_32717_MOESM10_ESM.zip › Source Data/Malik 2022 raw data Supplementary Fig17.xlsx]

## Sheet: S17B
	OD660, Untreated					Growth untreated								Relative growth to WT untreated
	0h	4h	8h	12h		4h/0h		geomean	std	ratio to wt	geomean	std			n1	n2	n3	geomean	std
WT_1	0.088	0.672	2.057	3.801		7.63636	WT	7.41931	0.276016	1.02926	1	0.0372024		R28P-30A	0.82338	0.830209	0.855582	0.836276	0.0169676
WT_2	0.096	0.722	2.266	3.681		7.52083				1.01368				R28P-30B	0.742581	0.737059	0.776673	0.751902	0.0214555
WT_3	0.09	0.64	2.167	3.697		7.11111				0.95846				R28P-30A-Bnt	0.661112	0.679028	0.688665	0.676172	0.0139821
R28P-30A_1	0.101	0.617	1.893	3.541		6.10891	R28P-30A	6.20459	0.125887	0.82338	0.836276	0.0169676		R28P-30B-Ant	0.827324	0.740862	0.857844	0.807125	0.0606794
R28P-30A_2	0.094	0.579	1.753	3.421		6.15957				0.830209
R28P-30A_3	0.092	0.584	1.913	3.268		6.34783				0.855582
R28P-30B_1	0.106	0.584	1.935	3.429		5.50943	R28P-30B	5.57859	0.159185	0.742581	0.751902	0.0214555
R28P-30B_2	0.111	0.607	1.754	3.39		5.46847				0.737059
R28P-30B_3	0.101	0.582	1.718	3.326		5.76238				0.776673
	OD660, Untreated					Growth untreated
	0h	4h	8h	12h		8h/4h		geomean	std	ratio to wt
WT_5	0.103	0.301	2.101	3.499		6.98007	WT	7.02404	0.510739	0.99374	1	0.072713
WT_6	0.096	0.26	2.011	3.406		7.73462				1.10116
WT_7	0.105	0.282	1.954	3.524		6.92908				0.986481
WT_8	0.1	0.29	1.887	3.534		6.5069				0.926375
R28P-30A-Bnt_1	0.135	0.261	1.212	2.984		4.64368	pSBAA	4.74946	0.0982106	0.661112	0.676172	0.0139821
R28P-30A-Bnt_2	0.098	0.269	1.283	3.223		4.76952				0.679028
R28P-30A-Bnt_3	0.095	0.258	1.248	3.013		4.83721				0.688665
R28P-30B-Ant_1	0.112	0.233	1.354	3.277		5.81116	pSABB	5.66928	0.426214	0.827324	0.807125	0.0606794
R28P-30B-Ant_2	0.093	0.26	1.353	2.896		5.20385				0.740862
R28P-30B-Ant_3	0.086	0.235	1.416	3.155		6.02553				0.857844

## Sheet: S17C
		OD660, Untreated					OD660, Staurosporine						stauro effect			ratio to WT				Relative staurosporine effect
	0h	2h	4h	6h	8h	10h	2h	4h	6h	8h	10h		at 10h	geomean	std		geomean	std			n1	n2	n3	n4	geomean	std
n1													0.49463	0.528987	0.0620676	0.935052	1	0.117333		R28P-30A	1.25102	1.14771	1.1632	1.30473	1.18645	0.0557179
WT	0.1183	0.391	0.935	1.677	2.481	3.259	0.342	0.556	0.81	1.139	1.612		0.661774	0.642706	0.0392899	1.25102	1.21497	0.0742738		R28P-30B	1.56146	1.58028	1.49222	1.59176	1.54419	0.046374
R28P-30A	0.1215	0.362	0.84	1.595	2.465	3.202	0.349	0.635	0.991	1.446	2.119		0.825994	0.823075	0.023588	1.56146	1.55595	0.0445909		R28P-30A-Bnt	1.71895	1.72244	1.85473	1.57813	1.76426	0.0774044
R28P-30B	0.1325	0.328	0.842	1.508	2.238	2.816	0.298	0.542	0.996	1.659	2.326									R28P-30B-Ant	1.34868	1.29357	1.18836		1.27511	0.0814523
n2													0.582068			1.10034
WT	0.1687	0.43	1.082	1.764	2.795	3.424	0.455	0.912	1.249	1.747	1.993		0.607122			1.14771
R28P-30A	0.1737	0.456	1.152	1.786	1.733	3.37	0.556	0.757	1.173	1.632	2.046		0.83595			1.58028
R28P-30B	0.1795	0.44	1.055	1.656	2.606	3.121	0.471	0.868	1.339	2.066	2.609
n3													0.463642			0.876471
WT	0.1112	0.384	0.786	1.505	2.262	3.218	0.364	0.488	0.753	1.162	1.492		0.615316			1.1632
R28P-30A	0.1457	0.521	0.935	1.596	2.417	3.382	0.351	0.656	1.036	1.531	2.081		0.789367			1.49222
R28P-30B	0.1326	0.311	0.726	1.436	2.207	2.953	0.223	0.555	1.002	1.578	2.331
n4													0.586602			1.10892
WT	0.1491	0.417	0.922	1.883	2.597	3.493	0.335	0.678	1.074	1.466	2.049		0.690185			1.30473
R28P-30A	0.1194	0.339	0.762	1.406	2.241	3.189	0.28	0.598	0.747	1.481	2.201		0.84202			1.59176
R28P-30B	0.1361	0.329	0.874	1.613	2.18	3.089	0.232	0.815	0.938	1.541	2.601
	OD660, Untreated					OD660, Staurosporine							stauro effect			ratio to WT
	0h	4h	8h	12h		0h	4h	8h	12h				at 8h	geomean	std		geomean	std
WT5	0.103	0.301	2.101	3.499		0.083	0.241	0.491	0.499				0.233698	0.237116	0.00414379	0.985587	1	0.0174758
WT6	0.096	0.26	2.011	3.406		0.092	0.243	0.488	0.504				0.242665			1.0234
WT7	0.105	0.282	1.954	3.524		0.106	0.274	0.465	0.507				0.237973			1.00362
WT8	0.1	0.29	1.887	3.534		0.092	0.288	0.442	0.554				0.234234			0.987847
R28P-30A-Bnt_1	0.135	0.261	1.212	2.984		0.086	0.279	0.494	0.56				0.407591	0.406835	0.0267844	1.71895	1.71576	0.112959
R28P-30A-Bnt_2	0.098	0.269	1.283	3.223		0.103	0.286	0.524	0.551				0.408418			1.72244
R28P-30A-Bnt_3	0.108	0.347	1.121	3.073		0.102	0.302	0.493	0.669				0.439786			1.85473
R28P-30A-Bnt_4	0.095	0.258	1.248	3.013		0.074		0.467	0.483				0.374199			1.57813
R28P-30B-Ant_1	0.112	0.233	1.354	3.277		0.093	0.264	0.433	0.533				0.319793	0.30235	0.0193136	1.34868	1.27511	0.0814523
R28P-30B-Ant_2	0.093	0.26	1.353	2.896		0.1	0.244	0.415	0.52				0.306726			1.29357
R28P-30B-Ant_3	0.086	0.235	1.416	3.155		0.079	0.246	0.399	0.441				0.28178			1.18836

## Sheet: S17D
RQ uL30A expression relative to WT normalized to Osh6
	N1	N2	N3	geomean	stdev
R28P-30A	2.81963	2.61441	2.59011	2.67277	0.126084
R28P-30B	2.38006	2.83858		2.59923	0.324218
R28P-30A-Bnt	1.96504	2.07529		2.01941	0.0779603
R28P-30B-Ant	2.69839	2.37374		2.53086	0.229567

## Sheet: S17E
RNA quantification by electrophoresis (ng/ul)							18S Normalized to WT						25S Normalized to WT
	total RNA	18S	25S	18S/total	25S/total			n1	n2	n3	geomean			n1	n2	n3	geomean
wt	73	16.7	26.8	0.228767	0.367123		WT	0.972778	0.950979	1.08097	1		WT	0.972316	1.01431	1.01396	1
wt	42.3	9.46	16.2	0.223641	0.382979		R28P-30A	0.951061	1.13025	1.10498	1.05904		R28P-30A	1.02806	1.04364	0.973005	1.01444
wt	65.3	16.6	25	0.254211	0.382848		R28P-30B	1.14571	1.15061	0.978939	1.08873		R28P-30B	1.07744	0.986686	0.901878	0.986068
geomean				0.235169	0.377576		R28P-30A-Bnt	0.991559	0.970029	0.99323	0.984882		R28P-30A-Bnt	1.0293	1.17034	1.05842	1.08436
							R28P-30B-Ant	1.02131	0.96109	0.901178	0.959939		R28P-30B-Ant	1.15332	1.10672	0.984775	1.07922
R28P-30A	54.1	12.1	21	0.22366	0.38817
R28P-30A	53.8	14.3	21.2	0.265799	0.394052
R28P-30A	55.8	14.5	20.5	0.259857	0.367384
R28P-30B	93.9	25.3	38.2	0.269436	0.406816
R28P-30B	51	13.8	19	0.270588	0.372549
R28P-30B	41.7	9.6	14.2	0.230216	0.340528
R28P-30A-Bnt	66.9	15.6	26	0.233184	0.38864
R28P-30A-Bnt	69.7	15.9	30.8	0.228121	0.441894
R28P-30A-Bnt	54.8	12.8	21.9	0.233577	0.399635
R28P-30B-Ant	89.1	21.4	38.8	0.24018	0.435466
R28P-30B-Ant	76.1	17.2	31.8	0.226018	0.417871
R28P-30B-Ant	78.8	16.7	29.3	0.211929	0.371827

## Sheet: S17G
Translation index = HP/LP
	Glt1	Egd1				N1	N2	N3	geomean
R28P-30A	0.162006	0.748487		R28P-30A	Glt1	0.162006	0.240004		0.197186
	0.240004	0.988546			Egd1	0.748487	0.988546		0.860183
R28P-30B	0.575539	0.755996		R28P-30B	Glt1	0.575539	0.645734		0.609627
	0.645734	0.667244			Egd1	0.755996	0.667244		0.710235
				R28P-30A-Bnt	Glt1	0.739598	0.901834	0.689196	0.771771
					Egd1	0.75111	0.643345	0.754223	0.714303
Translation index = HP/LP				R28P-30B-Ant	Glt1	0.685616	0.392377		0.518671
	Glt1	Egd1			Egd1	0.925739	0.731924		0.823147
R28P-30A-Bnt	0.739598	0.75111
	0.901834	0.643345
	0.689196	0.754223
R28P-30B-Ant	0.685616	0.925739
	0.392377	0.731924

## Sheet: S17H
Translation index = HP/LP
	Glt1	Egd1	Glt1/Egd1			Glt1/Egd1
R28P-30A	0.162006	0.748487	0.216445			n1	n2	n3	geomean	std
	0.240004	0.988546	0.242785		R28P-30A	0.216445	0.242785		0.229615	0.018625
R28P-30B	0.575539	0.755996	0.761299		R28P-30B	0.761299	0.967763		0.864531	0.145992
	0.645734	0.667244	0.967763		R28P-30A-Bnt	0.984673	1.40179	0.913782	1.08045	0.26368
					R28P-30B-Ant	0.740614	0.536089		0.630108	0.144621
Translation index = HP/LP
	Glt1	Egd1	Glt1/Egd1
R28P-30A-Bnt	0.739598	0.75111	0.984673
	0.901834	0.643345	1.40179
	0.689196	0.754223	0.913782
R28P-30B-Ant	0.685616	0.925739	0.740614
	0.392377	0.731924	0.536089
