# Supplementary material for: Duplicated ribosomal protein paralogs promote alternative translation and drug resistance
Source: Nat Commun. 2022 Aug 23;13:4938. doi: 10.1038/s41467-022-32717-y (PMC9399092; doi:10.1038/s41467-022-32717-y)
Supplement: Supplementary file 10 — Source Data [file 41467_2022_32717_MOESM10_ESM.zip › Source Data/Malik 2022 raw data Supplementary Fig18.xlsx]

## Sheet: S18
	doubling time (h) in YEPD +/- staurosporine															doubling time (h) in YEPD +/- staurosporine						doubling time (h) in Yc +/- staurosporine
	WT			uL30Adel			uL30Bdel			uL30bb			uL30aa			WT			uL30B-Ant			WT			R28P-30A			R28P-30B			R28P-30A-Bnt			R28P-30B-Ant
staurosporine	-	+		-	+		-	+		-	+		-	+		-	+		-	+		-	+		-	+		-	+		-	+		-	+
	1.32318	2.42896		2.50313	2.39524		1.31453	3.32902		2.31361	2.7595		1.27352	2.87491								1.34115	3.21563		1.43398	2.65665		1.49935	2.29775
	1.31256	2.2968		2.50299	2.85188		1.32016	2.92181														1.49189	2.74568		1.46549	3.71386		1.56544	2.65365
	1.34258	3.11563		2.51134	2.56237								1.30843	3.76318		1.34258	3.11563		1.3315	4.22429		1.41775	3.8142		1.49144	2.56167		1.63073	1.84522
	1.35729	3.37373		2.31787	2.45049											1.35729	3.37373		1.35168	4.36626		1.52179	2.37987		1.49589	2.82549		1.49089	1.98466
																			1.29778	3.91966		1.42692	3.11947								1.80565	3.17196		1.57553	3.60512
	1.35757	2.86323								2.87413	2.6727		1.37618	3.79671		1.35757	2.86323		1.35464	4.30851		1.35532	3.3234								1.77475	3.40872		1.68097	3.89653
	1.39493	3.17987								2.52945	2.55513		1.37769	3.64191		1.39493	3.17987		1.33231	4.80413		1.43232	3.75029								2.36438	3.51955		1.54375	3.42398
																			1.3522	3.72109		1.4804	3.53304								1.75888	3.00998
average	1.34802	2.87637		2.45883	2.56499		1.31734	3.12542		2.5724	2.66244		1.33395	3.51918		1.36309	3.13312		1.33669	4.22399		1.43344	3.2352		1.4717	2.93942		1.5466	2.19532		1.92591	3.27755		1.60008	3.64188
