# Supplementary material for: Duplicated ribosomal protein paralogs promote alternative translation and drug resistance
Source: Nat Commun. 2022 Aug 23;13:4938. doi: 10.1038/s41467-022-32717-y (PMC9399092; doi:10.1038/s41467-022-32717-y)
Supplement: Supplementary file 10 — Source Data [file 41467_2022_32717_MOESM10_ESM.zip › Source Data/Malik 2022 raw data Supplementary Fig19.xlsx]

## Sheet: S19A
RNA quantification by electrophoresis (ng/ul)											25S/18S						Relative 18S Amount						Relative 25S Amount
	total RNA	18S	25S	18S/total	25S/total	25S/18S	Rel 18S	Rel 25S			geomean	n1	n2	n3			geomean	n1	n2	n3			geomean	n1	n2	n3
wt	73	16.7	26.8	0.228767	0.367123	1.60479	0.972778	0.972316		wt	1.60555	1.60479	1.71247	1.50602		wt	1	0.972778	0.950979	1.08097		wt	1	0.972316	1.01431	1.01396
wt	42.3	9.46	16.2	0.223641	0.382979	1.71247	0.950979	1.01431		uL30adel	1.0904	1.09091	1.08989			uL30adel	1.18294	1.12036	1.24901			uL30adel	0.803383	0.761238	0.847861
wt	65.3	16.6	25	0.254211	0.382848	1.50602	1.08097	1.01396		uL30bdel	1.59946	1.65942	1.54167			uL30bdel	1.08631	1.09685	1.07587			uL30bdel	1.08219	1.13365	1.03306
wt geomean				0.235169	0.377576					uL30bb	1.26553	1.21094	1.32258			uL30bb	0.858523	0.870864	0.846358			uL30bb	0.676705	0.656821	0.69719
										uL30aa	1.51002	1.5034	1.51667			uL30aa	0.991911	0.985935	0.997924			uL30aa	0.932891	0.923206	0.942677
uL30adel	66.8	17.6	19.2	0.263473	0.287425	1.09091	1.12036	0.761238
uL30adel	60.6	17.8	19.4	0.293729	0.320132	1.08989	1.24901	0.847861
uL30bdel	53.5	13.8	22.9	0.257944	0.428037	1.65942	1.09685	1.13365		wt	1.87689	2	1.76136			wt	1	0.996794	1.00322			wt	1	1.06217	0.941465
uL30bdel	66.4	16.8	25.9	0.253012	0.39006	1.54167	1.07587	1.03306		uL30B-Ant	1.94756	2.05882	1.86	1.92903		uL30B-Ant	1.03864	1.03889	1.0751	1.00319		uL30B-Ant	1.07775	1.13959	1.06542	1.03106
uL30bb	62.5	12.8	15.5	0.2048	0.248	1.21094	0.870864	0.656821
uL30bb	62.3	12.4	16.4	0.199037	0.263242	1.32258	0.846358	0.69719
uL30aa	63.4	14.7	22.1	0.231861	0.34858	1.5034	0.985935	0.923206		wt	1.60555	1.60479	1.71247	1.50602		wt	1	0.972778	0.950979	1.08097		wt	1	0.972316	1.01431	1.01396
uL30aa	76.7	18	27.3	0.234681	0.355932	1.51667	0.997924	0.942677		R28P-30A	1.53794	1.73554	1.48252	1.41379		R28P-30A	1.05904	0.951061	1.13025	1.10498		R28P-30A	1.01444	1.02806	1.04364	0.973005
										R28P-30B	1.45416	1.50988	1.37681	1.47917		R28P-30B	1.08873	1.14571	1.15061	0.978939		R28P-30B	0.986068	1.07744	0.986686	0.901878
wt	49.7	12.8	25.6	0.257545	0.515091	2	0.996794	1.06217		R28P-30A-Bnt	1.76771	1.66667	1.93711	1.71094		R28P-30A-Bnt	0.984882	0.991559	0.970029	0.99323		R28P-30A-Bnt	1.08436	1.0293	1.17034	1.05842
wt	67.9	17.6	31	0.259205	0.456554	1.76136	1.00322	0.941465		R28P-30B-Ant	1.80505	1.81308	1.84884	1.75449		R28P-30B-Ant	0.959939	1.02131	0.96109	0.901178		R28P-30B-Ant	1.07922	1.15332	1.10672	0.984775
wt geomean				0.258374	0.48494
uL30B-Ant	57	15.3	31.5	0.268421	0.552632	2.05882	1.03889	1.13959
uL30B-Ant	54	15	27.9	0.277778	0.516667	1.86	1.0751	1.06542
uL30B-Ant	59.8	15.5	29.9	0.259197	0.5	1.92903	1.00319	1.03106
wt	73	16.7	26.8	0.228767	0.367123	1.60479	0.972778	0.972316
wt	42.3	9.46	16.2	0.223641	0.382979	1.71247	0.950979	1.01431
wt	65.3	16.6	25	0.254211	0.382848	1.50602	1.08097	1.01396
wt geomean				0.235169	0.377576
R28P-30A	54.1	12.1	21	0.22366	0.38817	1.73554	0.951061	1.02806
R28P-30A	53.8	14.3	21.2	0.265799	0.394052	1.48252	1.13025	1.04364
R28P-30A	55.8	14.5	20.5	0.259857	0.367384	1.41379	1.10498	0.973005
R28P-30B	93.9	25.3	38.2	0.269436	0.406816	1.50988	1.14571	1.07744
R28P-30B	51	13.8	19	0.270588	0.372549	1.37681	1.15061	0.986686
R28P-30B	41.7	9.6	14.2	0.230216	0.340528	1.47917	0.978939	0.901878
R28P-30A-Bnt	66.9	15.6	26	0.233184	0.38864	1.66667	0.991559	1.0293
R28P-30A-Bnt	69.7	15.9	30.8	0.228121	0.441894	1.93711	0.970029	1.17034
R28P-30A-Bnt	54.8	12.8	21.9	0.233577	0.399635	1.71094	0.99323	1.05842
R28P-30B-Ant	89.1	21.4	38.8	0.24018	0.435466	1.81308	1.02131	1.15332
R28P-30B-Ant	76.1	17.2	31.8	0.226018	0.417871	1.84884	0.96109	1.10672
R28P-30B-Ant	78.8	16.7	29.3	0.211929	0.371827	1.75449	0.901178	0.984775

## Sheet: S19B
RNA quantification by electrophoresis (ng/ul) of total RNA from staurosporine treated cultures											25S/18S					Relative 18S Amount					Relative 25S Amount
	total RNA	18S	25S	18S/total	25S/total	25S/18S	Rel 18S	Rel 25S			n1	n2	geomean			n1	n2	geomean			n1	n2	geomean
wt	67.3	16.1	28.6	0.239227	0.424963	1.7764	0.941432	0.900918		wt	1.7764	1.93976	1.85628		wt	0.941432	1.06221	1		wt	0.900918	1.10998	1
wt	61.5	16.6	32.2	0.269919	0.523577	1.93976	1.06221	1.10998		ul30adel	1.33175	1.28631	1.30883		ul30adel	1.15647	1.29211	1.22241		ul30adel	0.82969	0.895364	0.861902
wt geomean				0.25411	0.4717					uL30bdel	1.93413	1.71006	1.81865		uL30bdel	0.889304	1.10293	0.990373		uL30bdel	0.9266	1.01605	0.970294
										uL30bb	1.34468	1.29534	1.31978		uL30bb	1.17659	1.25332	1.21435		uL30bb	0.852312	0.874584	0.863376
uL30adel	71.8	21.1	28.1	0.293872	0.391365	1.33175	1.15647	0.82969		uL30aa	1.68478	1.91011	1.79391		uL30aa	0.987852	1.04863	1.01779		uL30aa	0.896586	1.07904	0.98359
uL30adel	73.4	24.1	31	0.328338	0.422343	1.28631	1.29211	0.895364		uL30B-Ant	1.97122	1.78621	1.87644		uL30B-Ant	1.04992	1.07058	1.0602		uL30B-Ant	1.11493	1.03016	1.07171
uL30bdel	73.9	16.7	32.3	0.225981	0.437077	1.93413	0.889304	0.9266		R28P-30A	1.70482	1.78873	1.74627		R28P-30A	1.16862	1.15457	1.16158		R28P-30A	1.07327	1.11256	1.09274
uL30bdel	60.3	16.9	28.9	0.280265	0.47927	1.71006	1.10293	1.01605		R28P-30B	1.65581	1.84337	1.74708		R28P-30B	1.03308	1.08696	1.05967		R28P-30B	0.92151	1.0794	0.997334
uL30bb	78.6	23.5	31.6	0.298982	0.402036	1.34468	1.17659	0.852312		R28P-30A-Bnt	1.60811	1.73387	1.66981		R28P-30A-Bnt	1.05767	1.14818	1.102		R28P-30A-Bnt	0.916268	1.07247	0.991295
uL30bb	60.6	19.3	25	0.318482	0.412541	1.29534	1.25332	0.874584		R28P-30B-Ant	1.62353	1.74342	1.68241		R28P-30B-Ant	0.988185	1.12862	1.05607		R28P-30B-Ant	0.86428	1.06	0.957149
uL30aa	73.3	18.4	31	0.251023	0.42292	1.68478	0.987852	0.896586
uL30aa	66.8	17.8	34	0.266467	0.508982	1.91011	1.04863	1.07904
uL30B-Ant	52.1	13.9	27.4	0.266795	0.525912	1.97122	1.04992	1.11493
uL30B-Ant	53.3	14.5	25.9	0.272045	0.485929	1.78621	1.07058	1.03016
R28P-30A	55.9	16.6	28.3	0.296959	0.506261	1.70482	1.16862	1.07327
R28P-30A	72.6	21.3	38.1	0.293388	0.524793	1.78873	1.15457	1.11256
R28P-30B	81.9	21.5	35.6	0.262515	0.434676	1.65581	1.03308	0.92151
R28P-30B	60.1	16.6	30.6	0.276206	0.509151	1.84337	1.08696	1.0794
R28P-30A-Bnt	82.6	22.2	35.7	0.268765	0.432203	1.60811	1.05767	0.916268
R28P-30A-Bnt	42.5	12.4	21.5	0.291765	0.505882	1.73387	1.14818	1.07247
R28P-30B-Ant	67.7	17	27.6	0.251108	0.407681	1.62353	0.988185	0.86428
R28P-30B-Ant	53	15.2	26.5	0.286792	0.5	1.74342	1.12862	1.06

## Sheet: S19C
	RQ stauro to untreated
	L7AB n1	L7AB n2	geomean
wt	1.03672	0.89121	0.961217
ul30adel	1.53303	1.70344	1.61599
uL30bdel	0.60354	0.610677	0.607098
uL30bb	2.26049	1.83011	2.03395
uL30aa	0.829959	1.10647	0.958291
uL30B-Ant	0.944779	0.976058	0.960291
R28P-30A	1.15021	0.823815	0.973427
R28P-30B	1.00146	1.29004	1.13663
R28P-30A-Bnt	1.19558	1.05697	1.12414
R28P-30B-Ant	0.883042	1.18128	1.02133
