# Supplementary material for: Duplicated ribosomal protein paralogs promote alternative translation and drug resistance
Source: Nat Commun. 2022 Aug 23;13:4938. doi: 10.1038/s41467-022-32717-y (PMC9399092; doi:10.1038/s41467-022-32717-y)
Supplement: Supplementary file 10 — Source Data [file 41467_2022_32717_MOESM10_ESM.zip › Source Data/Malik 2022 raw data Supplementary Fig2.xlsx]

## Sheet: S2C
uL30 protein quantification in total extract and ribosomes fractions (monosomes+polysomes) with normalization to 11 RPs
		avg	N1	N2
uL30A	Total	0.0618304	0.0724334	0.0512275
uL30B	Total	0.0179771	0.0209041	0.0150501
uL30A	Ribosomes	0.0688305	0.0645781	0.073083
uL30B	Ribosomes	0.0211888	0.0182349	0.0241427

## Sheet: S2D
mRNA level L7BB and L7AA untreated relative to WT						Protein level L7BB and L7AA untreated relative to WT, normalized to 60S proteins
	N1	N2	N3	geomean			N1	N2	N3	geomean
L7AA	1.26851	1.12987	1.68276	1.34106		L7AA	1.00397	1.42104	1.4648	1.27851
L7BB	1.79747	1.5872	1.82411	1.73293		L7BB	1.42592	1.67563	1.37316	1.48593

## Sheet: S2E
Western blots membranes and scans
kDa
48
35
25
48
35
25

## Sheet: S2F
RP common peptides analysis											TPM of unique RPGs and TPM sum for dRPGs
	AA/WT	BB/WT		AA/WT	BB/WT		Violin plot from Graphpad					AA/WT	BB/WT		AA/WT	BB/WT		Violin plot from Graphpad
RPS0	1.06753	0.730621	RPL1	1.2856	0.501408						RPS0	1.03167	1.04452	RPL1	0.952613	0.912205
RPS1	1.1035	0.719274	RPL10	1.04503	0.466119						RPS1	1.01089	1.07303	RPL10	1.00749	1.07982
RPS10	1.07036	0.602614	RPL11	1.09871	0.528474						RPS10	0.98691	0.958117	RPL11	0.978183	1.03337
RPS14	1.29082	0.710525	RPL12	1.12762	0.514365						RPS14	0.996987	0.951051	RPL12	1.0206	1.01622
RPS17	0.902575	0.706251	RPL13	1.07592	0.470273						RPS17	0.974607	0.997119	RPL13	1.04069	1.06916
RPS19	1.03461	0.611265	RPL14	1.29903	0.40701						RPS19	0.962327	0.974601	RPL14	0.993357	1.12547
RPS21	1.04952	0.593704	RPL15	1.04301	0.517394						RPS21	0.910351	1.00025	RPL15	0.981409	1.11958
RPS22	0.935091	0.622942	RPL16	1.18857	0.604775						RPS22	0.9949	0.84031	RPL16	1.02453	1.1566
RPS25	1.05305	0.67204	RPL17	0.816924	0.575044						RPS25	0.992313	0.927709	RPL17	1.0322	1.10112
RPS26	1.01352	0.607004	RPL18	1.14385	0.541363						RPS26	1.04708	1.15362	RPL18	0.994265	0.792551
RPS27	1.05098	0.60347	RPL2	1.2642	0.518619						RPS27	0.931832	1.02121	RPL2	0.979665	1.00944
RPS29	0.979825	0.510693	RPL20	0.954164	0.437219						RPS29	0.995015	1.06007	RPL20	1.02232	1.0622
RPS30	1.16066	0.40199	RPL21	1.14245	0.455181						RPS30	0.989026	1.08389	RPL21	0.969085	1.03745
RPS31	1.03434	0.706012	RPL22	1.1431	0.708379						RPS31	0.995821	0.947435	RPL22	0.945349	0.9124
RPS7	1.00078	0.719312	RPL23	1.13463	0.504427						RPS7	0.973002	0.966507	RPL23	0.942272	0.994979
RPS9	1.01282	0.603475	RPL24	1.06526	0.722532						RPS9	0.965137	1.09646	RPL24	0.967171	1.0453
			RPL25	0.951777	0.432729									RPL25	0.976845	1.02437
			RPL26	1.08385	0.484097									RPL26	0.990134	1.03428
			RPL27	1.04415	0.461313									RPL27	0.949581	1.10606
			RPL28	1.1286	0.520165									RPL28	0.9766	1.0229
			RPL29	1.02591	0.542545									RPL29	1.02164	1.19939
			RPL3	0.95476	0.49701									RPL3	1.00895	0.985924
			RPL30	1.07867	0.441595									RPL30	0.911298	0.806898
			RPL31	1.24425	0.660598									RPL31	0.955793	1.07325
			RPL32	0.907815	0.448022									RPL32	0.990418	1.03535
			RPL33	1.21111	0.710123									RPL33	0.956901	1.01467
			RPL34	1.05597	0.629187									RPL34	0.987002	1.01619
			RPL35	1.10461	0.475106									RPL35	0.963032	1.07129
			RPL36	0.968671	0.411784									RPL36	0.978036	1.00217
			RPL37	1.1122	0.784293									RPL37	0.9477	1.09746
			RPL38	1.02187	0.493053									RPL38	1.03177	1.15705
			RPL4	1.05584	0.492988									RPL4	1.03822	1.00606
			RPL40	1.01862	0.760984									RPL40	0.97017	1.08388
			RPL42	0.990728	0.530498									RPL42	0.962783	1.16035
			RPL5	1.214	0.618152									RPL5	1.03425	1.14044
			RPL6	1.09547	0.479001									RPL6	1.073	1.06975
			RPL7	1.07366	0.447753									RPL7	1.31661	0.740852
			RPL8	0.955707	0.505723									RPL8	0.968195	0.799269
			RPL9	1.16687	0.766865									RPL9	0.959247	0.712736
			RPP0	0.976846	0.54203									RPP0	1.04516	1.00065

## Sheet: S2G
RNA quantification by electrophoresis (ng/ul)								25S/18S						25S Normalized to WT						18S Normalized to WT
	total RNA	18S	25S	18S/total	25S/total	25S/18S			n1	n2	n3	geomean			n1	n2	n3	geomean			n1	n2	n3	geomean
wt	73	16.7	26.8	0.228767	0.367123	1.60479		wt	1.60479	1.71247	1.50602	1.60555		wt	0.972316	1.01431	1.01396	1		wt	0.972778	0.950979	1.08097	1
wt	42.3	9.46	16.2	0.223641	0.382979	1.71247		ul30bdel	1.65942	1.54167		1.59946		ul30bdel	1.13365	1.03306		1.08219		ul30bdel	1.09685	1.07587		1.08631
wt	65.3	16.6	25	0.254211	0.382848	1.50602		ul30aa	1.5034	1.51667		1.51002		ul30aa	0.974306	0.994855		0.984527		ul30aa	1.03001	1.01763		1.0238
wt geomean				0.235169	0.377576			ul30adel	1.09091	1.08989		1.0904		ul30adel	0.761238	0.847861		0.803383		ul30adel	1.12036	1.24901		1.18294
								ul30bb	1.21094	1.32258		1.26553		ul30bb	0.693177	0.735781		0.714161		ul30bb	0.898863	0.873569		0.886126
ul30bdel	53.5	13.8	22.9	0.257944	0.428037	1.65942
ul30bdel	66.4	16.8	25.9	0.253012	0.39006	1.54167
ul30aa	63.4	14.7	22.1	0.231861	0.34858	1.5034
ul30aa	76.7	18	27.3	0.234681	0.355932	1.51667
ul30adel	66.8	17.6	19.2	0.263473	0.287425	1.09091
ul30adel	60.6	17.8	19.4	0.293729	0.320132	1.08989
ul30bb	62.5	12.8	15.5	0.2048	0.248	1.21094
ul30bb	62.3	12.4	16.4	0.199037	0.263242	1.32258
