# Supplementary material for: Duplicated ribosomal protein paralogs promote alternative translation and drug resistance
Source: Nat Commun. 2022 Aug 23;13:4938. doi: 10.1038/s41467-022-32717-y (PMC9399092; doi:10.1038/s41467-022-32717-y)
Supplement: Supplementary file 10 — Source Data [file 41467_2022_32717_MOESM10_ESM.zip › Source Data/Malik 2022 raw data Supplementary Fig3.xlsx]

## Sheet: S3A
	Growth untreated			Growth in staurosporine
	Ln (OD/ODi) at 660 nm			Ln (OD/ODi) at 660 nm				ODi: initial OD is the average OD of the first 5 time points
Time (h)	WT-B2	BB-B5	AA-B6	WT-E2	BB-E5	AA-E6
0	-0.0353068	0.0901983	0.110457	-0.0264196	-0.0275579	-0.0325673
0.166667	-0.0121398	-0.0362157	-0.0524465	-0.0030722	0.00142959	-0.0120888
0.333333	0.0105027	-0.0221309	-0.0296318	0.0197425	0.0156142	0.0145794
0.5	0.00301205	-0.0221309	-0.0296318	-0.0107942	-0.0057389	0.00133422
0.666667	0.0326438	-0.0151622	-0.00732604	0.0197425	0.0156142	0.0276515
0.833333	0.0471369	0.00545704	0	0.0420482	0.0296005	0.0469447
1	0.0755076	0.0189708	0.0216615	0.0781532	0.0502198	0.0658727
1.16667	0.0893967	0.0189708	0.0428637	0.0781532	0.0502198	0.0721033
1.33333	0.103096	0.0323043	0.0636257	0.0781532	0.0502198	0.0844491
1.5	0.103096	0.0256597	0.0567528	0.0781532	0.0569994	0.0905654
1.66667	0.129943	0.0519771	0.0704517	0.092238	0.0637335	0.108693
1.83333	0.175258	0.0584496	0.0972989	0.13334	0.0902251	0.126497
2	0.194067	0.0776195	0.129875	0.13334	0.0967398	0.143991
2.16667	0.212529	0.0776195	0.142614	0.146673	0.103212	0.149754
2.33333	0.254326	0.0901983	0.161423	0.179249	0.122382	0.166849
2.5	0.300049	0.114891	0.198013	0.191988	0.141192	0.178085
2.66667	0.31116	0.12097	0.221683	0.191988	0.147384	0.183656
2.83333	0.349105	0.156688	0.267405	0.223144	0.183751	0.205635
3	0.370158	0.133018	0.284026	0.21699	0.171775	0.189196
3.16667	0.405968	0.17408	0.321766	0.253357	0.201451	0.211055
3.33333	0.45977	0.17408	0.358134	0.265192	0.207282	0.194706
3.5	0.50629	0.196808	0.393225	0.265192	0.218842	0.211055
3.66667	0.537613	0.213521	0.422353	0.271057	0.235937	0.211055
3.83333	0.555081	0.224511	0.464514	0.288449	0.241571	0.216446
4	0.613921	0.251466	0.491665	0.299877	0.280143	0.232446
4.16667	0.638116	0.267298	0.539605	0.316779	0.296229	0.237723
4.33333	0.665623	0.277715	0.568957	0.316779	0.317283	0.232446
4.5	0.707374	0.303291	0.613409	0.3334	0.332787	0.242972
4.66667	0.75811	0.333144	0.655968	0.33888	0.353092	0.253389
4.83333	0.789417	0.357359	0.689491	0.349749	0.372993	0.258557
5	0.816445	0.381	0.728993	0.360502	0.402121	0.268814
5.16667	0.846004	0.408652	0.756773	0.37114	0.406895	0.268814
5.33333	0.874714	0.422196	0.780463	0.386889	0.425763	0.278966
5.5	0.896488	0.470346	0.797047	0.376417	0.466959	0.278966
5.66667	0.929774	0.495663	0.835761	0.402393	0.480322	0.294004
5.83333	0.961988	0.508086	0.860763	0.41766	0.502205	0.303905
6	0.995985	0.536485	0.885154	0.427711	0.532058	0.298967
6.16667	1.03692	0.556288	0.923563	0.437661	0.540426	0.303905
6.33333	1.05808	0.587178	0.952137	0.442599	0.573216	0.303905
6.5	1.09155	0.624496	0.974422	0.45727	0.597121	0.318575
6.66667	1.12148	0.635425	1.00961	0.466931	0.608863	0.318575
6.83333	1.15053	0.671016	1.03326	0.466931	0.635736	0.323418
7	1.17645	0.695197	1.06143	0.495369	0.669259	0.328237
7.16667	1.21074	0.722135	1.09373	0.504672	0.701694	0.337806
7.33333	1.24606	0.751597	1.12027	0.523021	0.736541	0.337806
7.5	1.27808	0.783345	1.14844	0.532071	0.766897	0.347285
7.66667	1.30298	0.801922	1.17359	0.536565	0.793128	0.347285
7.83333	1.32927	0.832136	1.20907	0.549928	0.815529	0.351991
8	1.35877	0.861463	1.24123	0.563115	0.837439	0.356675
8.16667	1.38931	0.881493	1.27033	0.584714	0.876898	0.365977
8.33333	1.40977	0.906669	1.29263	0.593225	0.894598	0.370596
8.5	1.43523	0.923107	1.31443	0.601664	0.914859	0.370596
8.66667	1.4618	0.944614	1.3529	0.61419	0.94311	0.379771
8.83333	1.48598	0.970862	1.36788	0.630652	0.96787	0.379771
9	1.50122	0.988834	1.39357	0.654846	0.989376	0.388862
9.16667	1.51954	1.01148	1.41861	0.654846	1.01303	0.384326
9.33333	1.53915	1.03118	1.43613	0.682353	1.0336	0.402345
9.5	1.55679	1.0529	1.45845	0.690075	1.06367	0.420045
9.66667	1.56629	1.07415	1.47026	0.701547	1.07838	0.415649
9.83333	1.57881	1.09496	1.48855	0.72038	1.09047	0.428778
10	1.59424	1.1131	1.50327	0.727815	1.11423	0.428778
10.1667	1.60642	1.13532	1.51777	0.749794	1.14201	0.450284
10.3333	1.61994	1.15706	1.53522	0.760605	1.16681	0.46297
10.5	1.62589	1.172	1.54616	0.781883	1.18884	0.458759
10.6667	1.63623	1.19917	1.55237	0.792354	1.19967	0.471338
10.8333	1.645	1.2135	1.57074	0.799274	1.23149	0.471338
11	1.65369	1.2376	1.57679	0.816369	1.24187	0.49603
11.1667	1.66374	1.25725	1.58431	0.833176	1.26434	0.508152
11.3333	1.66944	1.27652	1.59176	0.846421	1.2942	0.51216
11.5	1.67652	1.29355	1.59769	0.849705	1.30783	0.535876
11.6667	1.68634	1.31397	1.60798	0.872397	1.32699	0.543659
11.8333	1.69052	1.33219	1.61235	0.875597	1.34392	0.551381
12	1.69745	1.34653	1.61816	0.888295	1.3569	0.559043
12.1667	1.70434	1.36416	1.6311	0.913219	1.38415	0.574195
12.3333	1.71117	1.38321	1.63395	0.919354	1.39484	0.589121
12.5	1.71796	1.4019	1.6537	0.934528	1.4314	0.60747
12.6667	1.71796	1.41362	1.6481	0.937536	1.4314	0.614716
12.8333	1.72605	1.42684	1.65649	0.961276	1.45505	0.639673
13	1.72873	1.43989	1.65649	0.978718	1.46667	0.650181
13.1667	1.73274	1.45278	1.66343	0.99018	1.47978	0.664022
13.3333	1.73938	1.45916	1.66757	1.00713	1.49112	0.677674
13.5	1.74598	1.47336	1.67306	1.01827	1.50551	0.697809
13.6667	1.74992	1.48582	1.69474	1.04019	1.51969	0.707727
13.8333	1.74992	1.49046	1.67853	1.05365	1.51969	0.707727
14	1.75385	1.49507	1.68261	1.06956	1.52904	0.740092
14.1667	1.75645	1.50878	1.69206	1.08523	1.5383	0.749601
14.3333	1.76294	1.51931	1.70009	1.1032	1.54899	0.76525
14.5	1.76423	1.52379	1.70276	1.11835	1.55807	0.780659
14.6667	1.76553	1.52677	1.70408	1.14066	1.56408	0.795834
14.8333	1.7758	1.52974	1.71202	1.16248	1.57005	0.80184
15	1.77324	1.53565	1.70938	1.16487	1.56706	0.816699
15.1667	1.7758	1.53712	1.71202	1.18148	1.56706	0.831341
15.3333	1.77835	1.54152	1.70938	1.20244	1.57005	0.840024
15.5	1.78596	1.5459	1.71859	1.21617	1.57005	0.859996
15.6667	1.78596	1.54881	1.7212	1.23195	1.57005	0.874021
15.8333	1.78975	1.55316	1.73159	1.25844	1.57893	0.879577
16	1.79101	1.55894	1.72381	1.26496	1.57005	0.893332
16.1667	1.79352	1.5575	1.73288	1.28849	1.57302	0.914955
16.3333	1.79602	1.55461	1.73417	1.30109	1.57598	0.922944
16.5	1.79602	1.5575	1.73417	1.31354	1.57746	0.941341
16.6667	1.80226	1.56468	1.73546	1.33193	1.58041	0.959406
16.8333	1.80226	1.57038	1.73546	1.344	1.57893	0.974635
17	1.80599	1.56896	1.74443	1.36576	1.58335	0.987151
17.1667	1.80846	1.5718	1.74698	1.38322	1.58921	1.00929
17.3333	1.80722	1.57322	1.74315	1.38514	1.58921	1.02379
17.5	1.8183	1.5831	1.76213	1.40979	1.59212	1.04043
17.6667	1.81093	1.57606	1.74698	1.40979	1.58628	1.05216
17.8333	1.81953	1.58591	1.76713	1.42834	1.59503	1.07292
18	1.82319	1.58731	1.76588	1.44113	1.59648	1.09326
18.1667	1.81953	1.5901	1.75205	1.43931	1.60082	1.1088
18.3333	1.8183	1.59289	1.75079	1.44656	1.6037	1.12626
18.5	1.81708	1.59428	1.75458	1.45911	1.59793	1.1413
18.6667	1.82319	1.59982	1.7571	1.46622	1.60514	1.15822
18.8333	1.83047	1.6067	1.77582	1.4855	1.6123	1.17691
19	1.83047	1.60395	1.77582	1.4907	1.60801	1.19929
19.1667	1.83047	1.60807	1.77705	1.49586	1.61087	1.21921
19.3333	1.83168	1.6108	1.77829	1.50442	1.6123	1.22902
19.5	1.81708	1.6067	1.75079	1.50442	1.60226	1.23681
19.6667	1.82075	1.61353	1.75458	1.50782	1.60514	1.256
19.8333	1.83168	1.63109	1.77952	1.52799	1.62927	1.28227
20	1.81708	1.61761	1.74952	1.52298	1.61657	1.28965
20.1667	1.81585	1.61625	1.74952	1.52465	1.61372	1.30606
20.3333	1.81339	1.62032	1.74952	1.53297	1.61372	1.31685
20.5	1.81462	1.62572	1.74952	1.53957	1.6194	1.32752
20.6667	1.82075	1.64571	1.76588	1.55264	1.64043	1.36402
20.8333	1.8183	1.64307	1.77086	1.55264	1.63626	1.36743
21	1.81462	1.64042	1.76087	1.55426	1.63626	1.37758
21.1667	1.81585	1.64439	1.76338	1.56715	1.64458	1.39427
21.3333	1.8183	1.64966	1.76463	1.5767	1.64596	1.40743
21.5	1.81216	1.64307	1.75458	1.57034	1.64181	1.40906
21.6667	1.80226	1.63776	1.73675	1.56715	1.62927	1.4058
21.8333	1.80351	1.63909	1.73675	1.5767	1.63765	1.42203
22	1.81216	1.65097	1.7571	1.58616	1.64871	1.43959
22.1667	1.80599	1.64966	1.75332	1.58616	1.64458	1.4459
22.3333	1.80599	1.64966	1.75458	1.59242	1.6432	1.45529
22.5	1.81462	1.65359	1.76338	1.60019	1.65557	1.46921
22.6667	1.8097	1.65228	1.7571	1.59864	1.65146	1.47228
22.8333	1.80226	1.64439	1.74825	1.60328	1.64181	1.47074
23	1.80102	1.64042	1.74698	1.60174	1.64181	1.47228
23.1667	1.79352	1.63776	1.7303	1.60174	1.63765	1.47381
23.3333	1.79352	1.63909	1.73159	1.6079	1.64458	1.4799
23.5	1.80102	1.64174	1.74825	1.61097	1.65009	1.49049
23.6667	1.80102	1.64042	1.74698	1.6125	1.64734	1.49947
23.8333	1.80102	1.64307	1.75079	1.61403	1.64596	1.50096
24	1.80351	1.64042	1.74952	1.62012	1.64734	1.50985
24.1667	1.80102	1.63376	1.74315	1.62466	1.63904	1.50837
24.3333	1.79226	1.62437	1.7303	1.6186	1.64043	1.50985
24.5	1.79352	1.62572	1.73546	1.62163	1.63626	1.51132
24.6667	1.79352	1.62707	1.73417	1.62315	1.63626	1.51719
24.8333	1.79352	1.62841	1.73288	1.62466	1.63207	1.52012
25	1.79477	1.62437	1.73417	1.62466	1.63626	1.52303
25.1667	1.79977	1.6351	1.75332	1.63518	1.64181	1.53461
25.3333	1.79977	1.6351	1.75079	1.63816	1.6432	1.53173
25.5	1.79727	1.62841	1.73931	1.63518	1.64043	1.53748
25.6667	1.81462	1.64571	1.76962	1.65589	1.6542	1.55596
25.8333	1.79727	1.62707	1.74187	1.64262	1.63207	1.54321
26	1.79477	1.62032	1.73675	1.64114	1.62223	1.54178
26.1667	1.79977	1.62841	1.75584	1.64559	1.63347	1.55596
26.3333	1.79602	1.61897	1.73546	1.63816	1.6194	1.54463
26.5	1.79977	1.63376	1.75584	1.65001	1.62505	1.55737
26.6667	1.80475	1.63776	1.76463	1.65296	1.63347	1.56577
26.8333	1.80351	1.63776	1.76213	1.65881	1.63626	1.56717
27	1.79977	1.62841	1.74443	1.65442	1.63207	1.56298
27.1667	1.80102	1.62167	1.7457	1.64706	1.6194	1.56158
27.3333	1.80475	1.62975	1.76213	1.65881	1.63347	1.57272
27.5	1.80351	1.63243	1.76087	1.66027	1.62927	1.57825
27.6667	1.81216	1.64174	1.76463	1.66463	1.63486	1.58511
27.8333	1.79977	1.62707	1.74443	1.66608	1.62505	1.57687
28	1.80226	1.62572	1.74952	1.66463	1.62505	1.57963
28.1667	1.80722	1.63109	1.75584	1.66608	1.62505	1.57963
28.3333	1.80475	1.62975	1.74825	1.66608	1.62505	1.58511
28.5	1.80599	1.62841	1.75205	1.67042	1.62646	1.58511
28.6667	1.80599	1.63376	1.74825	1.66898	1.63207	1.59193
28.8333	1.80599	1.63243	1.75205	1.67904	1.63067	1.59193
29	1.80599	1.63243	1.7457	1.67474	1.62787	1.59057
29.1667	1.81216	1.6351	1.75836	1.67331	1.63067	1.596
29.3333	1.82197	1.64307	1.77952	1.69184	1.64596	1.6121
29.5	1.80722	1.62572	1.75332	1.67761	1.62223	1.59329
29.6667	1.80846	1.62841	1.75584	1.68047	1.62364	1.5987
29.8333	1.8097	1.63243	1.75079	1.67761	1.62364	1.60139
30	1.82075	1.64834	1.77952	1.68475	1.63904	1.61609
30.1667	1.81093	1.6351	1.75962	1.68333	1.63347	1.60542
30.3333	1.81339	1.63109	1.75962	1.6819	1.62364	1.61077
30.5	1.81216	1.6351	1.75962	1.68475	1.63486	1.6121
30.6667	1.82683	1.65097	1.78566	1.69325	1.63904	1.62927
30.8333	1.8244	1.64439	1.78075	1.69325	1.63347	1.6227
31	1.82926	1.65359	1.78688	1.70028	1.64458	1.62927
31.1667	1.8244	1.64834	1.78198	1.70586	1.63347	1.62796
31.3333	1.83047	1.65359	1.79054	1.69887	1.64458	1.62927
31.5	1.83409	1.6549	1.79298	1.70864	1.64596	1.63449
31.6667	1.82805	1.64966	1.7881	1.70168	1.64458	1.62927
31.8333	1.83409	1.6549	1.79419	1.71003	1.64458	1.63449
32	1.83288	1.66271	1.79661	1.70586	1.64871	1.64227
32.1667	1.82319	1.64307	1.7721	1.69466	1.63904	1.62138
32.3333	1.82562	1.64966	1.78321	1.69607	1.63765	1.61874
32.5	1.82319	1.65359	1.77952	1.69466	1.64043	1.61874
32.6667	1.8389	1.6666	1.80265	1.70864	1.65146	1.63319
32.8333	1.82562	1.65359	1.77334	1.70307	1.64596	1.6227
33	1.8377	1.66918	1.79903	1.70586	1.6583	1.63449
33.1667	1.8365	1.66401	1.79419	1.69887	1.6542	1.63057
33.3333	1.82683	1.65097	1.77582	1.69184	1.64458	1.6227
33.5	1.84249	1.6666	1.80385	1.70307	1.6542	1.63579
33.6667	1.82805	1.65097	1.77458	1.68901	1.65283	1.61742
33.8333	1.82683	1.65751	1.77582	1.69325	1.6583	1.61476
34	1.8377	1.67175	1.79782	1.69747	1.66644	1.63057
34.1667	1.84844	1.68325	1.80865	1.69607	1.66914	1.63319
34.3333	1.83047	1.65881	1.78075	1.68475	1.6542	1.61476
34.5	1.82926	1.6666	1.77829	1.68333	1.6583	1.60944
34.6667	1.84368	1.68706	1.80745	1.68901	1.66779	1.62138
34.8333	1.84129	1.67688	1.80024	1.68475	1.66914	1.6121
35	1.83288	1.6666	1.78075	1.6819	1.66102	1.60274
35.1667	1.8365	1.6756	1.78566	1.67331	1.66238	1.60274
35.3333	1.85082	1.69085	1.81104	1.68047	1.67986	1.6121
35.5	1.84963	1.68832	1.80984	1.68759	1.67451	1.61476
35.6667	1.84963	1.68325	1.81223	1.67761	1.67719	1.61344
35.8333	1.84009	1.6756	1.7881	1.66608	1.67183	1.60005
36	1.8389	1.6756	1.78688	1.66608	1.67317	1.60274
36.1667	1.85908	1.70089	1.82054	1.68617	1.69573	1.61874
36.3333	1.84009	1.68579	1.79054	1.66608	1.67986	1.60005
36.5	1.84009	1.68579	1.78932	1.67042	1.68119	1.59735
36.6667	1.86142	1.70959	1.82526	1.67904	1.69966	1.62006
36.8333	1.84129	1.68706	1.7954	1.66318	1.68119	1.60005
37	1.85318	1.69462	1.81699	1.67904	1.68915	1.60274
37.1667	1.84249	1.68198	1.78932	1.67331	1.67986	1.60139
37.3333	1.852	1.69337	1.81342	1.67331	1.68385	1.60408
37.5	1.86259	1.70213	1.82172	1.67474	1.69179	1.61609
37.6667	1.85554	1.69085	1.81342	1.66463	1.68915	1.60676
37.8333	1.84606	1.68579	1.7954	1.66898	1.68385	1.60005
38	1.85318	1.69588	1.81699	1.66753	1.69442	1.6121
38.1667	1.85672	1.69964	1.81342	1.67042	1.69442	1.60542
38.3333	1.85436	1.70213	1.81817	1.66898	1.69442	1.596
38.5	1.84725	1.69337	1.79298	1.67042	1.69179	1.60139
38.6667	1.85908	1.70338	1.8229	1.66753	1.69705	1.62402
38.8333	1.85082	1.69964	1.80984	1.66898	1.69442	1.61874
39	1.84844	1.69964	1.79661	1.67331	1.69705	1.61476
39.1667	1.84844	1.69713	1.79661	1.66608	1.69705	1.6121
39.3333	1.86142	1.71206	1.82526	1.67187	1.70488	1.63188
39.5	1.86259	1.71082	1.82643	1.67187	1.70358	1.62927
39.6667	1.84844	1.70213	1.79661	1.66173	1.70488	1.62665
39.8333	1.84963	1.70587	1.79903	1.67474	1.70227	1.62006
40	1.85318	1.70213	1.79419	1.67187	1.70488	1.62138
40.1667	1.86376	1.71698	1.82761	1.67331	1.71265	1.63188
40.3333	1.85318	1.70711	1.79661	1.66608	1.70358	1.61476
40.5	1.8661	1.71944	1.82995	1.67187	1.71394	1.62796
40.6667	1.86376	1.72189	1.81936	1.67761	1.71908	1.62927
40.8333	1.85672	1.72311	1.81223	1.67187	1.71651	1.63057
41	1.87076	1.72676	1.83112	1.67904	1.72292	1.64356
41.1667	1.86843	1.72555	1.83229	1.66898	1.72292	1.64485
41.3333	1.86376	1.72189	1.82526	1.68475	1.72164	1.62927
41.5	1.86142	1.72311	1.82761	1.67331	1.7178	1.63968
41.6667	1.8579	1.71452	1.80625	1.67618	1.72036	1.63188
41.8333	1.8696	1.73283	1.83346	1.68617	1.72802	1.64098
42	1.87076	1.73162	1.83346	1.69042	1.73055	1.64743
42.1667	1.85908	1.71944	1.81342	1.66608	1.72036	1.64098
42.3333	1.86142	1.72311	1.81223	1.6819	1.72292	1.62665
42.5	1.85908	1.72311	1.8158	1.6819	1.7242	1.63968
42.6667	1.87655	1.74126	1.84275	1.70028	1.74315	1.64614
42.8333	1.87539	1.74006	1.84043	1.68475	1.73687	1.64485
43	1.86493	1.73041	1.82054	1.68759	1.73561	1.64098
43.1667	1.86142	1.73041	1.82054	1.66898	1.73813	1.65638
43.3333	1.86376	1.72555	1.81223	1.69042	1.73687	1.64871
43.5	1.8579	1.73283	1.81817	1.67474	1.73435	1.63709
43.6667	1.86843	1.73162	1.82408	1.6819	1.7419	1.64227
43.8333	1.86376	1.73886	1.81817	1.6819	1.74315	1.64614
44	1.86493	1.73645	1.83462	1.68617	1.73939	1.63839
44.1667	1.87076	1.73404	1.83346	1.68759	1.74315	1.64485
44.3333	1.8661	1.73645	1.82761	1.68047	1.74315	1.63839
44.5	1.8777	1.74246	1.84736	1.68759	1.74939	1.65511
44.6667	1.87655	1.74485	1.84736	1.68617	1.75311	1.66778
44.8333	1.87076	1.74724	1.84275	1.68333	1.75435	1.67531
45	1.86727	1.74006	1.82761	1.68617	1.74814	1.6703
45.1667	1.87655	1.74604	1.84621	1.69466	1.74939	1.6803
45.3333	1.8661	1.73524	1.82643	1.68333	1.7469	1.67905
45.5	1.87192	1.73283	1.83112	1.69042	1.74814	1.68402
45.6667	1.8661	1.74126	1.82761	1.69325	1.74939	1.68773
45.8333	1.87885	1.75199	1.84966	1.69607	1.75063	1.68278
46	1.8846	1.75318	1.85424	1.69607	1.75929	1.69143
46.1667	1.88803	1.75554	1.86108	1.70864	1.76175	1.69143
46.3333	1.88689	1.76261	1.8588	1.70447	1.76052	1.68526
46.5	1.8777	1.74843	1.84966	1.70168	1.76175	1.69389
46.6667	1.88116	1.75199	1.84966	1.70028	1.75806	1.6902
46.8333	1.88917	1.76496	1.86561	1.71003	1.76543	1.69511
47	1.88689	1.75673	1.8588	1.70307	1.75806	1.69511
47.1667	1.88001	1.75318	1.84966	1.71003	1.7642	1.69756
47.3333	1.8823	1.75199	1.8531	1.70307	1.75929	1.68402
47.5	1.88917	1.76261	1.86448	1.71418	1.76665	1.70487
47.6667	1.87192	1.74962	1.83811	1.70586	1.76052	1.70122
47.8333	1.8777	1.74962	1.84851	1.70864	1.76298	1.7
48	1.87885	1.74485	1.8531	1.70725	1.76543	1.70366
