# Supplementary material for: Duplicated ribosomal protein paralogs promote alternative translation and drug resistance
Source: Nat Commun. 2022 Aug 23;13:4938. doi: 10.1038/s41467-022-32717-y (PMC9399092; doi:10.1038/s41467-022-32717-y)
Supplement: Supplementary file 10 — Source Data [file 41467_2022_32717_MOESM10_ESM.zip › Source Data/Malik 2022 raw data Supplementary Fig4.xlsx]

## Sheet: S4A
Absorbance of cultures at 660nm							UNT 4h/0h	Relative to WT geomean										Absorbance of cultures at 660nm							Staurosporine Effect at 12h (Stauro/UNT)
Time (h)	0	4	8	12	22													Time (h)	0	4	8	12	22
WT_UNT	0.12	0.55	1.85	3.54	4.32		4.58333	0.984721			Growth Untreated Relative to WT (0-4h)							WT_UNT	0.12	0.55	1.85	3.54	4.32		0.768362				n1	n2	n3	geomean	ttest
WT_UNT	0.1	0.52	1.82	3.52	4.53		5.2	1.11721				n1	n2	n3	geomean	ttest		WT_UNT	0.1	0.52	1.82	3.52	4.53		0.607955			WT	0.768362	0.607955	0.636612	0.667478
WT_UNT	0.13	0.55	1.96	3.66	4.65		4.23077	0.908974			WT	0.984721	1.11721	0.908974	1			WT_UNT	0.13	0.55	1.96	3.66	4.65		0.636612			uL30bb	0.877358	1.06404		0.966201
						WT_UNT geomean	4.65445				uL30bb	0.496837	0.429697		0.462049													arp5del	0.555085	0.593496	0.624454	0.590327	0.208004
											arp5del	0.608737	0.633237	0.619269	0.620333	0.00333116	**											pdx3del	0.292857	0.411765	0.683824	0.435261	0.173363
uL30bb_UNT	0.16	0.37	1.09	2.12	4.17		2.3125	0.496837			pdx3del	0.451181	0.368311	0.475736	0.429184	0.00115598	**	uL30bb_UNT	0.16	0.37	1.09	2.12	4.17		0.877358
uL30bb_UNT	0.19	0.38	1.15	2.03	3.97		2	0.429697										uL30bb_UNT	0.19	0.38	1.15	2.03	3.97		1.06404
ARP5∆_UNT	0.18	0.51	1.45	2.36	3.86		2.83333	0.608737										ARP5∆_UNT	0.18	0.51	1.45	2.36	3.86		0.555085
ARP5∆_UNT	0.19	0.56	1.55	2.46	3.81		2.94737	0.633237										ARP5∆_UNT	0.19	0.56	1.55	2.46	3.81		0.593496
ARP5∆_UNT	0.17	0.49	1.39	2.29	3.57		2.88235	0.619269										ARP5∆_UNT	0.17	0.49	1.39	2.29	3.57		0.624454
PDX3∆_UNT	0.1	0.21	0.65	1.4	3.7		2.1	0.451181										PDX3∆_UNT	0.1	0.21	0.65	1.4	3.7		0.292857
PDX3∆_UNT	0.07	0.12	0.32	0.68	1.65		1.71429	0.368311										PDX3∆_UNT	0.07	0.12	0.32	0.68	1.65		0.411765
PDX3∆_UNT	0.14	0.31	0.81	1.36	3.56		2.21429	0.475736										PDX3∆_UNT	0.14	0.31	0.81	1.36	3.56		0.683824
																		WT_Stauro	0.15	0.42	1.44	2.72	3.59
																		WT_Stauro	0.13	0.31	1.07	2.14	3.35
																		WT_Stauro	0.14	0.34	1.08	2.33	3.58
																		uL30bb_Stauro	0.13	0.3	0.87	1.86	3.86
																		uL30bb_Stauro	0.17	0.37	1.04	2.16	4.15
																		ARP5∆_Stauro	0.15	0.37	0.91	1.31	1.61
																		ARP5∆_Stauro	0.09	0.47	1.17	1.46	1.86
																		ARP5∆_Stauro	0.11	0.41	1.09	1.43	1.66
																		PDX3∆_Stauro	0.09	0.17	0.29	0.41	0.61
																		PDX3∆_Stauro	0.09	0.1	0.21	0.28	0.42
																		PDX3∆_Stauro	0.14	0.27	0.57	0.93	2.41

## Sheet: S4B
Doubling time (h) in YEPD from growth assays in plate readers														Doubling time (h) in YEPD and YEPD + 1uM staurosporine from growth assays in plate readers
	dt (h)	Relative to WT geomean			Relative Growth Rate									dt (h)	YEPD	YEPD + 1uM stauro	Relative growth rate			Relative Growth Rate with Staurosporine
WT	1.3388	0.998252							geomean	ttest				WT	1.3388	2.4837	0.539036							geomean	ttest
WT	1.32175	1.01113			WT	0.998252	1.01113	0.990724	1					WT	1.32175	2.60401	0.507581			WT	0.539036	0.507581	0.539746	0.528572
WT	1.34898	0.990724			Tef4	0.574117	0.611576	0.596812	0.593968	5.22328e-06	****			WT	1.34898	2.49928	0.539746			Tef4	0.69736	0.716611	0.683191	0.69892	0.000289829	***
WT geomean	1.33646				elF2A	1.03433	1.01593	1.04725	1.03242	0.0404144	*									elF2A	0.543398	0.532039	0.536341	0.537239	0.488239
					Tif4632	1.01387	1.00553	1.02269	1.01401	0.14521	ns									Tif4632	0.508388	0.540092	0.509329	0.519063	0.556788
Tef4	2.32785	0.574117												Tef4	2.32785	3.3381	0.69736
Tef4	2.18528	0.611576												Tef4	2.18528	3.04946	0.716611
Tef4	2.23933	0.596812												Tef4	2.23933	3.27776	0.683191
elF2A	1.2921	1.03433												elF2A	1.2921	2.37783	0.543398
elF2A	1.3155	1.01593												elF2A	1.3155	2.47257	0.532039
elF2A	1.27616	1.04725												elF2A	1.27616	2.37939	0.536341
Tif4632	1.31818	1.01387												Tif4632	1.31818	2.59286	0.508388
Tif4632	1.32911	1.00553												Tif4632	1.32911	2.4609	0.540092
Tif4632	1.30681	1.02269												Tif4632	1.30681	2.56575	0.509329
