# Supplementary material for: Duplicated ribosomal protein paralogs promote alternative translation and drug resistance
Source: Nat Commun. 2022 Aug 23;13:4938. doi: 10.1038/s41467-022-32717-y (PMC9399092; doi:10.1038/s41467-022-32717-y)
Supplement: Supplementary file 10 — Source Data [file 41467_2022_32717_MOESM10_ESM.zip › Source Data/Malik 2022 raw data Supplementary Fig5.xlsx]

## Sheet: S5A
TPMs				Translation index ratio (HP/LP)
	uL30A	uL30B			uL30A	uL30B				N2	N3	geomean							N2	N3	geomean
WT_total extract_untreated_N2	1376.66	336.368						untreated	uL30A	1.71408	1.72638	1.72022					uL30A	untreated	1.71408	1.72638	1.72022
WT_light polysome_untreated_N2	1479.97	541.29							uL30B	0.507717	0.661747	0.579638		ratio to untreated				stauro	1.78508	2.02324	1.90043
WT_heavy polysome_untreated_N2	2536.77	274.822		untreated_N2	1.71408	0.507717									ttest to untreated
WT_total extract_untreated_N3	1551.26	360.654						Stauro	uL30A	1.78508	2.02324	1.90043		1.10476	0.262906		uL30B	untreated	0.507717	0.661747	0.579638
WT_light polysome_untreated_N3	1569.73	494.956							uL30B	0.991665	0.909855	0.94988		1.63875	0.0523434			stauro	0.991665	0.909855	0.94988
WT_heavy polysome_untreated_N3	2709.96	327.535		untreated_N3	1.72638	0.661747
WT_total extract_stauro_N2	1357.52	351.029
WT_light polysome_Stauro_N2	1327.95	399.456
WT_heavy polysome_Stauro_N2	2370.5	396.126		Stauro_N2	1.78508	0.991665
WT_total extract_stauro_N3	1415.77	335.283
WT_light polysome_Stauro_N3	1278.53	451.809
WT_heavy polysome_Stauro_N3	2586.77	411.08		Stauro_N3	2.02324	0.909855
																		uL30A		uL30B
																	stauro/untreated	1,10		1.64
																	pvalue	0.263		0.052

## Sheet: S5B
TPMs								N2	N3	geomean
	uL30A	uL30B			untreated	uL30A	HP	2536.77	2709.96	2621.94
WT_total extract_untreated_N2	1376.66	336.368					LP	1479.97	1569.73	1524.19
WT_light polysome_untreated_N2	1479.97	541.29
WT_heavy polysome_untreated_N2	2536.77	274.822			untreated	uL30B	HP	274.822	327.535	300.023
WT_total extract_untreated_N3	1551.26	360.654					LP	541.29	494.956	517.605
WT_light polysome_untreated_N3	1569.73	494.956
WT_heavy polysome_untreated_N3	2709.96	327.535			Stauro	uL30A	HP	2370.5	2586.77	2476.27
WT_total extract_stauro_N2	1357.52	351.029					LP	1327.95	1278.53	1303.01
WT_light polysome_Stauro_N2	1327.95	399.456
WT_heavy polysome_Stauro_N2	2370.5	396.126			Stauro	uL30B	HP	396.126	411.08	403.534
WT_total extract_stauro_N3	1415.77	335.283					LP	399.456	451.809	424.826
WT_light polysome_Stauro_N3	1278.53	451.809
WT_heavy polysome_Stauro_N3	2586.77	411.08
