# Supplementary material for: Duplicated ribosomal protein paralogs promote alternative translation and drug resistance
Source: Nat Commun. 2022 Aug 23;13:4938. doi: 10.1038/s41467-022-32717-y (PMC9399092; doi:10.1038/s41467-022-32717-y)
Supplement: Supplementary file 10 — Source Data [file 41467_2022_32717_MOESM10_ESM.zip › Source Data/Malik 2022 raw data Supplementary Fig6.xlsx]

## Sheet: S6A
Kozak scores
uL30A	3.01071
uL30B	1.80472
R28P-30A	-1.42593
R28P-30B	-1.04398
R28P-30A-Bnt	-1.04398
R28P-30B-Ant	-1.42593

## Sheet: S6B
Position of suboptimal codons
	uL30A	uL30B
1	0	0
2	1	1
3	0	0
4	0	0
5	0	0
6	0	0
7	0	0
8	1	0
9	0	0
10	0	0
11	0	0
12	0	0
13	0	0
14	0	0
15	0	0
16	1	0
17	0	0
18	0	0
19	0	0
20	0	0
21	0	0
22	0	0
23	0	1
24	0	0
25	0	0
26	1	0
27	0	0
28	0	1
29	0	1
30	0	0
31	0	0
32	0	1
33	0	0
34	0	0
35	0	1
36	0	0
37	0	0
38	0	0
39	0	0
40	0	0
41	0	0
42	1	0

## Sheet: S6C
Normalization to 23S E.coli rRNA spike-in
										Norm to max
Average 2N		free	40S	60S	80S	p1	p2	p3			Free	40S	60S	80S	p1	p2	p3
WT	uL30A	0.0180854	0.0453315	0.0132407	0.194684	0.10394	0.600817	0.389823		uL30A	0.0301014	0.0754498	0.0220379	0.324032	0.172998	1	0.648821
	uL30B	0.0184427	0.0736813	0.0194918	0.303175	0.0681868	0.283552	0.32538		uL30B	0.0306961	0.122635	0.0324421	0.504605	0.11349	0.471945	0.541563
Average 3N		free	40S	60S	80S	p1	p2	p3			Free	40S	60S	80S	p1	p2	p3
	R28P-30A	0.223686	0.191224	0.209932	2.40424	0.900034	3.08516	0.953842		R28P-30A	0.0725037	0.0619818	0.0680458	0.779293	0.29173	1	0.309171
	R28P-30B	0.141666	0.173668	0.161184	1.72804	0.449016	2.12545	0.500785		R28P-30B	0.0459186	0.0562915	0.0522451	0.560113	0.145541	0.688928	0.162321
						2r-3r	4r-6r	7r+
Average 2N		free	40S	60S	80S	p1	p2	p3			Free	40S	60S	80S	p1	p2	p3
	R28P-30A-Bnt	0.0764464	0.230852	0.609635	5.60302	0.922466	7.24813	6.22028		R28P-30A-Bnt	0.0061897	0.0186916	0.0493608	0.453665	0.0746901	0.586866	0.503643
	R28P-30B-Ant	0.37447	1.07137	0.977904	7.60808	2.316	12.3506	5.41462		R28P-30B-Ant	0.0303201	0.0867465	0.0791789	0.616011	0.187521	1	0.43841
