# Supplementary material for: Duplicated ribosomal protein paralogs promote alternative translation and drug resistance
Source: Nat Commun. 2022 Aug 23;13:4938. doi: 10.1038/s41467-022-32717-y (PMC9399092; doi:10.1038/s41467-022-32717-y)
Supplement: Supplementary file 10 — Source Data [file 41467_2022_32717_MOESM10_ESM.zip › Source Data/Malik 2022 raw data Supplementary Fig7.xlsx]

## Sheet: S7A
Comparison of changes in translation index from RNA sequencing and RT-qPCR
gene_name	Log2 ratio BB/WT seq trans index	Log2 ratio BB/WT PCR trans index
GLT1	1.14326	2.25131
PMA1	0.941354	1.75936
NQM1	0.950011	1.61671
GIN4	0.874478	1.59643
ACO1	0.879172	1.47358
DAN4	-0.137436	1.46767
TOR1	0.43654	1.33987
SPR28	-0.304449	1.26297
GCN2	0.220494	1.20077
PKH1	0.333094	1.00875
FLO11	0.695068	0.989484
PDH1	0.859567	0.620147
STT4	0.20372	0.568458
ATF1	0.522328	0.404454
ENB1	0.226187	0.146298
PDR12	-0.356382	0.0872391
ARN2	-0.0544032	-0.261743
PUT4	-0.304645	-0.422072
RHO1	-0.746677	-0.700198
CUP1-1	-1.38383	-0.80813
RPL37A	-1.28807	-1.53704
FIT2	-1.88324	-1.99296
FIT3	-2.16162	-2.56677
EGD1	-2.33348	-2.86795
HSP12	-3.11035	-3.20502
rsq	0.886923

## Sheet: S7B
Top 20 up and down translated in BB 250 TPM normalized to pgk
																L7BB/WT up translated	L7BB/WT down translated
Normalized peptide intensities																1.61206	1.28079
																1.57532	0.889746
Uptranslated																1.25057	1.33569
	WT_N1	WT_N2	WT_N3	L7BB_N1	L7BB_N2	L7BB_N3	WT_avg	WT_std	L7BB_avg	L7BB_std	BB/WT	Error_BB	T.test_BB			1.68716	0.909128
DBP2	0.0397031	0.0425826	0.0359508	0.0680901	0.0649637	0.0575501	0.0394121	0.00271523	0.0635347	0.00442	1.61206	0.157834	0.00518252			1.80851	1.28166
YEF3	0.0611461	0.0653705	0.062059	0.0975826	0.104515	0.0949697	0.0628585	0.00181491	0.0990224	0.00402764	1.57532	0.0785771	0.00195969			1.80401	0.605409
SSE1	0.110116	0.114139	0.114498	0.142307	0.140395	0.140932	0.112917	0.00198656	0.141211	0.00080505	1.25057	0.0231277	0.000705717			1.00172	1.55141
ARO4	0.0137267	0.0140885	0.0149274	0.0239354	0.0243679	0.0238103	0.0142476	0.000502916	0.0240379	0.000238886	1.68716	0.0618691	0.000197931			1.64782	0.342791
DPS1	0.0459712	0.0519418	0.0536833	0.0927243	0.0984258	0.083014	0.0505321	0.00330247	0.091388	0.00636242	1.80851	0.172692	0.00396617			1.53424	1.47059
NOP58	0.0143205	0.0145213	0.0141134	0.0262329	0.0287585	0.0225002	0.0143184	0.000166546	0.0258306	0.00257073	1.80401	0.180762	0.0236425			1.2688	0.736535
ARO9	0.0511596	0.0529621	0.0540993	0.0525949	0.0546105	0.0512878	0.0527403	0.00121036	0.0528311	0.00136669	1.00172	0.034641	0.947396			1.73729	0.40412
KRS1	0.0218563	0.0250463	0.0258592	0.0387195	0.0395199	0.0416592	0.024254	0.00172759	0.0399662	0.0012409	1.64782	0.128039	0.000773812			1.47301	1.47553
NOP56	0.0236368	0.025523	0.0233618	0.0359775	0.0378217	0.0374665	0.0241739	0.000960557	0.0370886	0.00079894	1.53424	0.0693459	0.000156956			2.30566	1.23007
GUA1	0.0259271	0.0300245	0.033035	0.0321226	0.0384659	0.0423182	0.0296622	0.00291304	0.0376356	0.00420356	1.26881	0.188705	0.100504			1.19438	0.812898
TEF1	0.243563	0.305534	0.253304	0.469728	0.47868	0.445592	0.267467	0.0272097	0.464667	0.0139741	1.73729	0.184297	0.00283953			1.62511	1.2136
SSB1	0.043787	0.0430587	0.0419834	0.064281	0.0665649	0.0589212	0.042943	0.000740817	0.0632557	0.00320364	1.47301	0.0788112	0.00932576			1.31818	1.21774
SHM2	0.0144774	0.0132493	0.0132106	0.033437	0.0331058	0.0278447	0.0136457	0.00058825	0.0314625	0.00256175	2.30566	0.212421	0.00765947			1.58479	1.01016
CBF5	0.00394718	0.00191998	0.00339272	0.00461672	0.00291796	0.00352511	0.00308663	0.000855438	0.00368659	0.000702853	1.19438	0.401773	0.487689			1.55384	0.841331
DED81	0.0120593	0.0121552	0.0140335	0.0207186	0.0207347	0.0207038	0.0127493	0.00090891	0.020719	1.26027e-05	1.62511	0.11586	0.00643236			1.26056	1.40684
IMD3	0.00359966	0.00314668	0.00426188	0.00537448	0.00536419	0.00377212	0.00366941	0.000457943	0.00483693	0.000752948	1.31818	0.262999	0.149235			1.11797	1.20262
ARO8	0.0490212	0.0565396	0.0544919	0.0853007	0.0897396	0.0786098	0.0533509	0.00317366	0.08455	0.00457462	1.58479	0.127436	0.00219182
THS1	0.0359549	0.0333857	0.0326326	0.0541362	0.0509354	0.0533784	0.0339911	0.00142228	0.0528167	0.00136575	1.55384	0.0764305	0.000175894
TKL1	0.0272937	0.0305854	0.0283113	0.0372618	0.037054	0.0343325	0.0287301	0.00137606	0.0362161	0.00133462	1.26056	0.0761788	0.00526388
PGI1	0.133901	0.1451	0.150141	0.149898	0.171074	0.158799	0.143047	0.00678717	0.159923	0.00868151	1.11798	0.0806039	0.100242		min	1.00172	0.342791
															1st	1.26262	0.820006
															2nd	1.56458	1.20811
Downtranslated															3rd	1.67732	1.32218
	WT_N1	WT_N2	WT_N3	L7BB_N1	L7BB_N2	L7BB_N3	WT_avg	WT_std	L7BB_avg	L7BB_std	BB/WT	Error_BB	T.test_BB		max	2.30566	1.55141
TRX1	0.00451051	0.00791422	0.0056367	0.008827	0.00825809	0.00604777	0.00602048	0.00141581	0.00771095	0.00119876	1.28079	0.361063	0.268737
GPM1	0.464309	0.475753	0.478912	0.425905	0.410074	0.426548	0.472991	0.00627301	0.420842	0.00761899	0.889746	0.0199679	0.00197563
TRX2	0.0123539	0.0213684	0.0155193	0.0217419	0.0248854	0.0191439	0.0164139	0.00373411	0.0219237	0.0023475	1.33568	0.33584	0.165355		1st	1.26262	0.820006
HMF1	0.0161045	0.0147715	0.0163183	0.0132552	0.0151423	0.0145081	0.0157314	0.000684367	0.0143019	0.000784085	0.909128	0.0636271	0.125312		2nd	0.301957	0.388102
CPR1	0.0213725	0.0190264	0.0217809	0.0260325	0.0282805	0.0253807	0.0207266	0.00121375	0.0265645	0.00124218	1.28166	0.0960465	0.00895748		3rd	0.112742	0.114071
RIB4	0.00383046	0.00309789	0.00332339	0.00277568	0.00182967	0.00160115	0.00341725	0.000306345	0.00206883	0.000508447	0.605409	0.158378	0.0430436
PST2	0.00938064	0.0101547	0.00822172	0.0142906	0.0153814	0.0133906	0.00925234	0.000794317	0.0143542	0.000813991	1.55141	0.159623	0.00316869		1.5IRQ	0.62205	0.75326
RPP2B	0.11143	0.121129	0.116004	0.0415564	0.0403763	0.0375518	0.116188	0.00396198	0.0398282	0.00168016	0.342791	0.0185943	0.000282958		SD	0.297615	0.354935
FPR1	0.0641397	0.0546607	0.0581601	0.0839303	0.0885517	0.0877551	0.0589869	0.00391369	0.0867457	0.00201716	1.47059	0.103391	0.00300514
EGD1	0.0116901	0.0119018	0.0108047	0.00811546	0.00852642	0.00869233	0.0114655	0.000475195	0.00844474	0.000242488	0.736535	0.0371368	0.00418815		ttest	8.534e-05
RPP1A	0.0326443	0.0302716	0.0128405	0.00999142	0.0113885	0.00923477	0.0252521	0.00882966	0.0102049	0.000892119	0.40412	0.145654	0.136141
HSP10	0.020535	0.0234031	0.0210676	0.0343152	0.0329754	0.0286274	0.0216686	0.0012456	0.0319726	0.00242788	1.47553	0.14053	0.0130078
RPL22A	0.01161	0.0125083	0.0135898	0.0173419	0.0164593	0.0125826	0.0125694	0.000809385	0.0154613	0.00206715	1.23007	0.18254	0.176684
RPL25	0.0565878	0.0507833	0.0528035	0.0498566	0.0444296	0.0359192	0.0533915	0.00240589	0.0434018	0.00573615	0.812898	0.113509	0.118231
TDH3	0.923293	0.926287	0.983439	1.15694	1.14938	1.13183	0.944339	0.0276744	1.14605	0.0105188	1.2136	0.0372687	0.00441063
NTF2	0.0219428	0.0184237	0.0201674	0.022959	0.0246079	0.0261475	0.020178	0.00143668	0.0245714	0.00130194	1.21774	0.108077	0.0332045
FIT2	0.00710305	0.0078668	0.00813879	0.0080141	0.00720706	0.00812226	0.00770288	0.000438438	0.00778114	0.00040833	1.01016	0.0782046	0.862466
RPL32	0.0177213	0.0174939	0.0216024	0.0167286	0.0180258	0.013048	0.0189392	0.00188548	0.0159341	0.00210842	0.841331	0.139316	0.208249
RPS21B	0.0353345	0.042163	0.0408802	0.0559581	0.0566837	0.0538972	0.0394592	0.00296329	0.055513	0.00118028	1.40684	0.109803	0.0088118
MMF1	0.01757	0.0146027	0.0159133	0.0215523	0.0183587	0.017918	0.0160287	0.00121411	0.0192763	0.00161936	1.20262	0.136033	0.0910366
