# Supplementary material for: Duplicated ribosomal protein paralogs promote alternative translation and drug resistance
Source: Nat Commun. 2022 Aug 23;13:4938. doi: 10.1038/s41467-022-32717-y (PMC9399092; doi:10.1038/s41467-022-32717-y)
Supplement: Supplementary file 10 — Source Data [file 41467_2022_32717_MOESM10_ESM.zip › Source Data/Malik 2022 raw data Supplementary Fig8.xlsx]

## Sheet: S8A
TPM
WT	AA	AA log2diff					WT	BB	BB log2dif
0.883879	0.255996	-1.78773		AA vs WT			1463.96	2.18226	-9.38983
1.0224	0.349405	-1.54899					2.73821	0.125582	-4.44653
46.5913	17.1195	-1.44442					319.254	28.1692	-3.50251
7.04775	2.64363	-1.41464					4.56634	0.424676	-3.4266
0.63281	0.247068	-1.35686					154.506	15.6262	-3.30562
0.29697	0.121997	-1.28347					4.97151	0.611132	-3.02413
2.84055	1.18826	-1.25731					52.9802	7.68534	-2.78527
0.675789	0.308892	-1.12947					349.461	50.9617	-2.77764
0.358031	0.171333	-1.06328					266.601	38.9756	-2.77404
1.81536	0.8727	-1.0567					9.77049	1.68812	-2.53302
43.258	21.2229	-1.02735		BB vs WT			204.178	36.5341	-2.48251
672.711	335.659	-1.00299					96.6438	18.1063	-2.41619
3.02883	1.52778	-0.987322					5.31848	0.996525	-2.41604
0.266946	0.137636	-0.955688					0.572129	0.11137	-2.36098
4.10609	2.14463	-0.937035					32.561	6.495	-2.32574
0.137151	0.071724	-0.935237					8.11187	1.62853	-2.31646
325.671	170.615	-0.932668					0.40705	0.0821995	-2.30801
1.52812	0.878379	-0.798845					124.035	25.4581	-2.28455
10.8292	6.27625	-0.786957					362.325	76.4812	-2.24411
2.73821	1.59578	-0.778973					0.675789	0.14464	-2.2241
19.6745	11.5889	-0.763579					1.95492	0.427497	-2.19313
1.60806	0.94932	-0.760354					6.35496	1.40528	-2.17702
21.1278	12.6441	-0.740676					1.0224	0.226697	-2.17313
3341.6	2008.03	-0.734758					1303.73	290.185	-2.1676
0.214091	0.129883	-0.721006					4.48425	1.02695	-2.1265
1.20525	0.737268	-0.709065					26.0262	5.99446	-2.11827
2.29977	1.40943	-0.706381					2.63327	0.611053	-2.10749
1.19313	0.734289	-0.700334					12.6203	2.97138	-2.08654
1.38551	0.855807	-0.695055					55.007	13.1925	-2.0599
0.40705	0.252003	-0.691764					1.60694	0.388519	-2.04826
52.9802	33.1847	-0.674934					65.5473	16.446	-1.9948
46.383	29.309	-0.662255					0.845988	0.215299	-1.97429
1.94384	1.22952	-0.660817					421.059	107.844	-1.96508
0.746449	0.474454	-0.653775					1.39984	0.365281	-1.93818
0.096162	0.061323	-0.649039					53.2608	13.9959	-1.92807
35.4859	22.687	-0.645381					1.64075	0.435632	-1.91317
111.194	71.1961	-0.643214					4.10609	1.09239	-1.91028
0.662828	0.424574	-0.642619					15.6484	4.21666	-1.89185
0.748669	0.482493	-0.633821					80.7539	21.9914	-1.87659
5.50375	3.58251	-0.619446					0.883879	0.24448	-1.85413
0.398111	0.260688	-0.610842					1516.63	424.548	-1.83687
56.2655	37.0457	-0.602947					694.512	197.007	-1.81776
11.4737	7.63089	-0.588403					5.50375	1.56293	-1.81616
5.58533	3.73481	-0.580609					2.67868	0.787943	-1.76536
0.845988	0.56751	-0.575991					41.4588	12.2104	-1.76357
1.96741	1.32126	-0.574387					46.188	14.1606	-1.70564
6.42255	4.31408	-0.574093					1.68069	0.519974	-1.69255
3.27607	2.20667	-0.570098					21.9509	6.94374	-1.6605
2.421	1.63085	-0.569983					0.26739	0.0868545	-1.62228
0.220113	0.148474	-0.568034					8.94121	2.92484	-1.61211
0.572129	0.387143	-0.563471					112.789	37.7218	-1.58016
0.793147	0.540668	-0.552847					3.58747	1.20486	-1.57411
47.3285	32.2749	-0.552297					49.7837	16.9875	-1.5512
5.31848	3.63529	-0.548943					7.96167	2.72555	-1.54652
4.49771	3.08004	-0.546239					790.36	270.779	-1.54539
4.66312	3.21288	-0.537428					2.14339	0.749521	-1.51585
8.29513	5.72643	-0.534628					2.48784	0.879303	-1.50046
2.89703	2.00042	-0.534275					0.748669	0.267993	-1.48213
6.32005	4.40497	-0.520805					1.40047	0.50553	-1.47004
21.2211	14.8307	-0.516919					548.079	198.592	-1.46458
19.7175	13.8338	-0.511283					101.782	37.0917	-1.45631
0.821334	0.57899	-0.504431					68.4112	24.9913	-1.4528
145.357	102.808	-0.499653					89.1026	32.6797	-1.44707
2.8799	2.05708	-0.485423					25.9365	9.55852	-1.44012
9.77049	6.98372	-0.484436					0.746449	0.276583	-1.43233
0.360786	0.257986	-0.483848					31.2468	11.6657	-1.42144
8.11187	5.80277	-0.483294					131.115	48.977	-1.42066
0.722611	0.518351	-0.479291					372.494	140.964	-1.40189
3.90467	2.80311	-0.47817					0.137151	0.052363	-1.38915
5.33381	3.83716	-0.47513					4.29009	1.64273	-1.38491
12.1094	8.71505	-0.474544					7.46043	2.86664	-1.3799
74.1436	53.4885	-0.471094					151.781	58.7769	-1.36867
4.83817	3.49732	-0.468213					5.75356	2.24641	-1.35683
1.79648	1.29938	-0.46735					30.6236	12.1121	-1.3382
4.12383	2.98427	-0.466607					163.259	64.8073	-1.33293
25.1311	18.1896	-0.46636					78.5622	31.7877	-1.30537
105.766	76.589	-0.465671					13.1005	5.30423	-1.3044
2.84963	2.06423	-0.46517					9.93639	4.02985	-1.302
2.10275	1.52403	-0.46439					3.18309	1.29151	-1.30137
80.0627	58.0527	-0.463768					3.36847	1.37156	-1.29628
4.01486	2.91838	-0.46018					4.5521	1.86645	-1.28623
2.78981	2.03208	-0.457208					0.096162	0.039444	-1.28566
1.60694	1.17242	-0.454832					27.5923	11.3276	-1.28443
16.7521	12.2417	-0.452537					0.5373	0.221004	-1.28166
62.6489	45.7989	-0.451978					11.8112	4.87945	-1.27537
2.69284	1.96863	-0.451933					4.12808	1.70975	-1.27168
5.77001	4.23056	-0.447725					3.8387	1.59179	-1.26997
1.67262	1.22704	-0.446929					10.5676	4.39936	-1.26429
112.789	82.7816	-0.446251					1.90691	0.794747	-1.26267
101.032	74.3078	-0.443234					7.30382	3.05079	-1.25947
45.3921	33.3907	-0.442993					4.06509	1.71603	-1.24421
1.35812	0.999739	-0.441988					12.0838	5.10999	-1.24168
1.68069	1.23741	-0.441736					8.99158	3.81165	-1.23816
5135.36	3784.73	-0.440275					87.3412	37.0745	-1.23623
4.21012	3.10437	-0.43956					24.1117	10.2456	-1.23473
126.184	93.1623	-0.437711					6.32005	2.68736	-1.23374
6.27987	4.64684	-0.434483					87.3026	37.4505	-1.22104
68.8817	50.9998	-0.43363					3.10508	1.33206	-1.22097
3.04777	2.26481	-0.428367					1.74472	0.75173	-1.21471
2.45458	1.82417	-0.428235					0.568104	0.244795	-1.21458
33.6102	25.0375	-0.424807					1.88094	0.810887	-1.21388
4.31552	3.22709	-0.419299					277.589	119.708	-1.21343
13.6429	10.2204	-0.416699					24.9973	10.8363	-1.2059
134.426	100.788	-0.415495					1.33968	0.580994	-1.20529
69.3404	51.9992	-0.415205					61.4764	26.9857	-1.18784
14.4369	10.8832	-0.407657					0.358031	0.157724	-1.18269
70.1136	52.972	-0.404465					108.598	47.9577	-1.17916
7.8772	5.95652	-0.403213					7.4623	3.30195	-1.1763
24.2333	18.3816	-0.398732					168.767	75.274	-1.16481
359.806	273.268	-0.3969					9.69327	4.32635	-1.16383
847.035	643.378	-0.396756					10.9538	4.89202	-1.16293
25.6969	19.5406	-0.395116					2.84963	1.27674	-1.15831
2.26814	1.72787	-0.392521					425.018	191.241	-1.15213
2.04069	1.55634	-0.390896					37.7483	17.0242	-1.14883
89.1026	67.982	-0.390315					2.385	1.07574	-1.14866
201.389	153.769	-0.389217					91.712	41.6234	-1.13972
83.426	63.8019	-0.386897					1.52812	0.698107	-1.13024
54.4657	41.658	-0.386755					1.23675	0.565362	-1.12931
31.2424	23.9062	-0.386123					166.119	76.0169	-1.12782
143.955	110.214	-0.385307					80.9994	37.1222	-1.12563
1.74472	1.33827	-0.382624					31.5168	14.4682	-1.12323
114.066	87.5895	-0.381035					1.35504	0.622506	-1.12218
1.33968	1.03062	-0.378381					12.1256	5.61605	-1.11043
4165.12	3210.34	-0.375635					127.114	59.0526	-1.10605
8.99158	6.93261	-0.375176					1.24242	0.57955	-1.10014
104.692	80.8388	-0.373028					2.84055	1.32892	-1.09592
31.2468	24.1352	-0.37257					0.288837	0.135297	-1.09412
2.93785	2.27028	-0.37189					176.921	83.2326	-1.08789
2.23578	1.731	-0.369167					8.50084	4.00642	-1.08529
16.4188	12.7401	-0.365971					0.659957	0.312348	-1.07922
55.007	42.7363	-0.364152					22.226	10.5435	-1.07589
96.9731	75.3504	-0.363969					0.266946	0.126704	-1.07509
163.559	127.093	-0.363928					3.02883	1.44092	-1.07177
0.97675	0.759364	-0.363197					0.961282	0.459539	-1.06477
429.167	334.273	-0.36051					4.87718	2.33253	-1.06415
1.23675	0.963561	-0.360107					5.33381	2.55247	-1.06327
253.159	197.437	-0.358653					137.952	66.0813	-1.06186
114.849	89.6787	-0.356905					6.21292	3.00081	-1.04992
31.1156	24.3166	-0.355694					2.25832	1.09139	-1.04908
2.48081	1.93883	-0.355625					1.81536	0.879309	-1.04581
5.09882	3.98638	-0.355083					1.60806	0.779002	-1.04562
5.75356	4.50275	-0.353648					9.43384	4.58694	-1.04031
0.952591	0.746779	-0.351177					2.26814	1.10429	-1.03839
126.982	99.6906	-0.349094					51.2117	24.9696	-1.0363
8.17394	6.42344	-0.347687					1.96741	0.962425	-1.03155
291.711	229.331	-0.347105					0.875734	0.431698	-1.02047
2.67868	2.10729	-0.346133					70.7204	34.9674	-1.01612
1.28409	1.01305	-0.342044					690.022	341.752	-1.01369
0.961282	0.760701	-0.337631					6.38548	3.17848	-1.00646
7.33747	5.80981	-0.336792					480.211	239.498	-1.00365
9.93639	7.87061	-0.336247					0.722611	0.3609	-1.00162
4.83537	3.8337	-0.334889					133.812	66.8715	-1.00075
67.327	53.4332	-0.333449					74.3153	37.1863	-0.998889
391.218	310.526	-0.333258					0.438672	0.2212	-0.987791
206.775	164.259	-0.332089					43.0662	21.7807	-0.983506
11.9677	9.53826	-0.32735					23.4905	11.9094	-0.979985
160.068	127.657	-0.326413					701.985	356.387	-0.977998
68.6032	54.8156	-0.32369					5.26561	2.67488	-0.977127
0.157801	0.126154	-0.32292					28.7554	14.6251	-0.975388
11.166	8.941	-0.320601					2.48081	1.26635	-0.970134
75.4097	60.3834	-0.320599					112.084	57.3135	-0.967635
8.11203	6.49731	-0.320219					151.81	77.9367	-0.961889
18.8591	15.1065	-0.320094					35.6844	18.3341	-0.960759
1712.39	1373.38	-0.318281					1.94384	1.00339	-0.954027
498.611	400.065	-0.31768					325.671	168.178	-0.953425
16.6393	13.3571	-0.316989					0.642511	0.334936	-0.939834
220.377	177.083	-0.315548					8.32143	4.35255	-0.93497
0.760671	0.611435	-0.315074					32.7637	17.1446	-0.934341
66.0137	53.0625	-0.315073					0.684149	0.35811	-0.933907
1.54697	1.24418	-0.314243					12.6739	6.64776	-0.930918
11.1857	9.01277	-0.31161					35.4155	18.5951	-0.929458
22.2482	17.9279	-0.311482					72.2301	37.9398	-0.92889
23.6516	19.0726	-0.310439					53.9002	28.33	-0.92796
2.3582	1.902	-0.310171					108.364	57.0862	-0.924676
43.5994	35.1935	-0.309001					18.7041	9.86591	-0.92283
72.8101	58.7991	-0.308345					1.05386	0.559155	-0.914359
37.8878	30.6128	-0.307599					6.42255	3.40793	-0.914252
24.7642	20.0181	-0.306949					1573.72	836.652	-0.911476
39.6118	32.031	-0.306462					0.214091	0.113979	-0.909456
1013.89	821.174	-0.304139					83.213	44.3687	-0.907268
1.68306	1.36333	-0.303958					284.162	151.973	-0.902897
142.16	115.177	-0.303669					178.753	95.7166	-0.901123
56.4802	45.7796	-0.303042					17.9485	9.62357	-0.899221
59.6402	48.3441	-0.302946					0.86797	0.465893	-0.897646
56.8774	46.1344	-0.302014					121.874	65.4784	-0.896295
9.43384	7.65273	-0.301871					25.5269	13.7184	-0.895901
185.424	150.482	-0.30124					4.72138	2.54071	-0.893979
18.879	15.3393	-0.299552					3.01376	1.62412	-0.891911
7.26105	5.90008	-0.299444					13.0283	7.02451	-0.891179
94.9554	77.3254	-0.296308					1.54697	0.834209	-0.89096
4.02122	3.27588	-0.295751					31.5441	17.03	-0.889291
12.7455	10.3857	-0.295397					246.736	133.35	-0.887753
134.379	109.506	-0.295294					1.79648	0.971723	-0.886558
7.61995	6.21906	-0.293086					608.191	330.219	-0.881102
78.656	64.2077	-0.292811					90.8837	49.3611	-0.880647
3.42687	2.79839	-0.292296					3.04777	1.6566	-0.879528
180.688	147.564	-0.292155					175.89	95.9318	-0.87459
104.306	85.2253	-0.291464					5.32583	2.9051	-0.874418
9.73442	7.95883	-0.290539					1.59695	0.874838	-0.868235
15.6178	12.7708	-0.29034					5.58533	3.08085	-0.858312
4.39291	3.59349	-0.289793					47.2136	26.1324	-0.853362
99.2649	81.2074	-0.289673					1.19313	0.662902	-0.847886
16.4931	13.5058	-0.288287					10.8117	6.02689	-0.843107
150.12	122.956	-0.287967					50.0634	27.9426	-0.841291
5.91919	4.84915	-0.287668					12.1094	6.75885	-0.841274
36.5076	29.9185	-0.287159					11.913	6.65175	-0.840726
317.497	260.569	-0.285075					111.868	62.7415	-0.834307
20.8134	17.089	-0.284443					6.56261	3.68163	-0.833926
9.60229	7.88644	-0.284005					9.03287	5.07064	-0.833018
27.6073	22.6765	-0.283851					36.3195	20.455	-0.82829
9.72406	7.99557	-0.282357					4.01486	2.26616	-0.8251
279.149	229.53	-0.282354					11.1857	6.32629	-0.822221
125.858	103.571	-0.281177					3.90467	2.21359	-0.818809
7.30382	6.01168	-0.280883					0.220113	0.125142	-0.814678
3.36847	2.77273	-0.280786					18.4478	10.4901	-0.814423
92.6999	76.3559	-0.279828					4.30998	2.45565	-0.811573
1.59695	1.31635	-0.278779					579.578	330.672	-0.809603
78.5622	64.8033	-0.277768					4.53517	2.59497	-0.805442
46.188	38.1096	-0.277364					80.0785	45.9304	-0.801964
60.8231	50.1913	-0.277182					1.38551	0.794739	-0.801861
3.10508	2.56742	-0.274311					77.4472	44.4311	-0.801643
54.0177	44.6752	-0.273958					59.0521	33.8796	-0.80157
3.31679	2.74428	-0.273362					34.0308	19.5253	-0.801496
71.9329	59.6002	-0.271335					2.93785	1.68693	-0.800362
64.3899	53.3585	-0.271117					4.34281	2.49499	-0.799595
25.7153	21.3196	-0.270449					102.575	59.1722	-0.793687
206.818	171.555	-0.269691					59.1781	34.2072	-0.790764
2717.57	2255.5	-0.268871					0.832036	0.480983	-0.79066
0.736947	0.612318	-0.26728					9.79326	5.66296	-0.790233
70.7204	58.8019	-0.266264					150.301	86.9331	-0.78988
81.2196	67.5693	-0.265459					81.3089	47.047	-0.789312
36.7209	30.5728	-0.26435					2.79638	1.62269	-0.785171
10.7959	8.99019	-0.264062					407.425	236.76	-0.783109
164.305	136.831	-0.263984					1.09592	0.638392	-0.779634
71.7123	59.7393	-0.26354					71.5146	41.6637	-0.779448
56.5229	47.1021	-0.263046					30.8306	18.0013	-0.776263
106.574	88.8278	-0.26277					0.614577	0.358983	-0.775677
276.514	230.491	-0.26264					132.769	77.6012	-0.774769
16.4983	13.7535	-0.262521					39.4354	23.0748	-0.773172
12.6203	10.5213	-0.262422					4.49771	2.63512	-0.771321
56.3018	46.9422	-0.262297					70.2524	41.1793	-0.770627
37.6454	31.4014	-0.261647					26.9294	15.8002	-0.769244
74.9261	62.5229	-0.261084					0.760671	0.447159	-0.766486
83.5903	69.7666	-0.260799					5.91919	3.47991	-0.766349
101.047	84.3449	-0.260659					26.9982	15.8732	-0.766272
169.516	141.501	-0.260603					1.68306	0.989613	-0.766152
121.405	101.346	-0.260537					317.497	187.163	-0.762449
131.312	109.68	-0.259705					96.9095	57.1611	-0.761603
107.156	89.5398	-0.259115					67.327	39.7741	-0.759354
60.8488	50.8704	-0.258402					4.83817	2.86268	-0.757097
88.6723	74.2418	-0.256251					2.16184	1.28104	-0.754945
131.424	110.114	-0.255232					18.419	10.916	-0.754758
0.5373	0.450338	-0.254723					7.33747	4.35118	-0.753877
15.7718	13.2196	-0.254666					23.1152	13.7151	-0.753082
32.2237	27.0122	-0.25451					276.514	164.161	-0.752239
61.4764	51.5783	-0.253269					53.4817	31.7598	-0.751845
4.34281	3.64381	-0.253181					14.5948	8.6674	-0.751781
75.877	63.6772	-0.252885					42.1665	25.1287	-0.746764
1.90691	1.60101	-0.252258					36.1103	21.5446	-0.745086
39.0441	32.7844	-0.252096					80.6752	48.1541	-0.744466
184.996	155.381	-0.251688					27.9321	16.6826	-0.743574
4.30998	3.62074	-0.251395					27.4914	16.4264	-0.742964
225.78	189.684	-0.251321					3.09483	1.8618	-0.733159
1.09247	0.918221	-0.250676					26.0912	15.6994	-0.73285
9.68265	8.14309	-0.249827					24.5372	14.7923	-0.73012
8.43501	7.09477	-0.249633					4.26498	2.57436	-0.728327
1.35504	1.13993	-0.249391					89.5477	54.0609	-0.728071
39.2374	33.0386	-0.248077					25.2182	15.2252	-0.72801
44.965	37.8827	-0.247263					10.6361	6.43446	-0.725074
80.3491	67.764	-0.245764					51.812	31.3518	-0.72474
116.605	98.3469	-0.245674					32.2545	19.5282	-0.723938
6.56261	5.53546	-0.245567					4.09799	2.48418	-0.722145
95.67	80.7378	-0.244822					1.74886	1.06184	-0.719845
348.874	294.447	-0.2447					9.72406	5.91227	-0.717847
2.79638	2.36037	-0.244547					109.314	66.4924	-0.717216
47.651	40.2612	-0.243115					46.3963	28.228	-0.716879
90.3011	76.3009	-0.243044					161.341	98.2492	-0.715596
281.208	237.718	-0.242387					137.638	83.8492	-0.715008
31.6329	26.7497	-0.241902					2.07177	1.26225	-0.71487
100.792	85.2512	-0.241596					10.5959	6.46643	-0.71247
25.2182	21.3301	-0.24158					202.528	123.601	-0.712436
13.788	11.6624	-0.241546					14.9233	9.11316	-0.711542
26.645	22.54	-0.241377					7.54209	4.6096	-0.710322
10.5389	8.92295	-0.240128					4.14401	2.53361	-0.709834
76.3674	64.6593	-0.240098					109.974	67.2575	-0.709399
139.009	117.724	-0.239764					33.453	20.4642	-0.709032
102.327	86.6849	-0.239331					546.461	334.889	-0.706437
33.3231	28.2363	-0.238972					114.87	70.5051	-0.704202
34.0308	28.8613	-0.237708					3.51063	2.15602	-0.703361
81.188	68.8576	-0.237651					91.1962	56.0731	-0.701665
4.29009	3.63968	-0.237196					19.3656	11.9142	-0.700813
34.2535	29.0629	-0.237073					50.5452	31.1169	-0.699877
6.32149	5.36365	-0.23705					6.27987	3.87202	-0.69765
3.02798	2.56919	-0.237046					17.6434	10.8801	-0.697431
87.8371	74.5476	-0.236669					43.6921	26.9494	-0.697118
56.7673	48.1996	-0.23604					45.056	27.8647	-0.69328
26.0262	22.0996	-0.235944					24.6429	15.2635	-0.691084
2.28254	1.93874	-0.235519					91.0071	56.429	-0.689541
7.26301	6.16947	-0.235421					15.6548	9.70827	-0.689315
168.414	143.102	-0.234969					104.306	64.7928	-0.686913
13.0283	11.0798	-0.233723					1.63404	1.01594	-0.685633
6.58476	5.60016	-0.233662					48.3218	30.084	-0.683676
65.8286	55.9872	-0.233618					83.0048	51.6927	-0.683233
8.77339	7.46407	-0.233172					82.7809	51.5666	-0.68286
47.0022	39.9897	-0.2331					20.8134	12.9725	-0.682052
63.8993	54.404	-0.232087					190.371	118.756	-0.680811
213.956	182.327	-0.230787					66.8389	41.7632	-0.678456
15.2085	12.9779	-0.228829					112.414	70.2829	-0.677573
131.312	112.065	-0.228657					36.7603	22.9904	-0.677113
48.2143	41.1593	-0.228242					45.85	28.7187	-0.674929
42.6578	36.4397	-0.2273					6.58476	4.12481	-0.674802
51.9798	44.4307	-0.226393					8.34149	5.23022	-0.673434
36.4382	31.1637	-0.225585					27.8494	17.4777	-0.67213
248.431	212.485	-0.225487					100.115	62.8472	-0.671744
238.198	203.749	-0.225369					4.31552	2.71069	-0.670875
55.232	47.2546	-0.225049					48.2143	30.3383	-0.668321
5.71179	4.88707	-0.224973					1.95955	1.23419	-0.666967
104.537	89.4481	-0.224885					241.772	152.405	-0.665735
48.3218	41.3474	-0.224879					28.261	17.8358	-0.664033
26.2	22.4196	-0.224804					0.229256	0.144764	-0.663252
6.7284	5.76099	-0.223945					101.047	63.8168	-0.663023
34.3338	29.4045	-0.223593					16.7521	10.582	-0.662725
90.8861	77.8468	-0.223423					116.605	73.678	-0.66232
56.0093	47.9807	-0.223211					56.2052	35.5545	-0.660671
0.875734	0.750216	-0.223187					5.10466	3.23487	-0.658111
64.939	55.6505	-0.222689					426.153	270.607	-0.65517
1.30808	1.121	-0.222664					168.414	106.98	-0.65467
1.72044	1.47453	-0.222517					48.6184	30.8935	-0.654198
56.4864	48.4189	-0.222335					30.8043	19.5759	-0.654057
154.506	132.467	-0.222027					5.76499	3.6643	-0.653778
480.605	412.104	-0.221842					20.7814	13.2138	-0.653246
205.636	176.333	-0.22179					40.1005	25.5072	-0.652716
59.0778	50.6599	-0.221771					88.935	56.6003	-0.651942
134.749	115.557	-0.221664					184.51	117.512	-0.650884
21.8134	18.7125	-0.221212					33.1235	21.0967	-0.650838
104.174	89.4232	-0.220278					24.8937	15.8595	-0.650436
5.51872	4.73914	-0.21971					4.70671	3.0014	-0.649085
65.8295	56.531	-0.219693					23.7445	15.1441	-0.648835
313.234	269.037	-0.219439					159.368	101.681	-0.648313
57.3598	49.2913	-0.218708					12.3747	7.91329	-0.645048
480.211	412.756	-0.218379					152.44	97.5737	-0.643676
46.3963	39.8828	-0.218242					2.28585	1.46377	-0.64304
90.4447	77.7639	-0.217935					18.2679	11.7246	-0.639768
39.8653	34.2897	-0.217358					17.1465	11.0064	-0.639579
145.878	125.56	-0.216395					0.63281	0.406222	-0.639506
11.0791	9.53657	-0.216304					5.93524	3.81097	-0.639147
42.1306	36.2662	-0.216241					61.1865	39.2928	-0.63895
32.8721	28.3034	-0.215887					42.853	27.5221	-0.638805
11.913	10.2581	-0.215767					66.5998	42.7935	-0.638127
360.718	310.647	-0.215596					61.1	39.3026	-0.636548
36.8904	31.7758	-0.215318					61.5938	39.6686	-0.634787
96.6128	83.2276	-0.215153					7.61995	4.90825	-0.634573
7.8124	6.73273	-0.214574					30.0664	19.3669	-0.63456
3.07469	2.64999	-0.214452					66.1535	42.7107	-0.631218
17.1465	14.7801	-0.214267					45.0796	29.1145	-0.63074
68.9294	59.4209	-0.214149					33.3231	21.5216	-0.630736
200.33	172.7	-0.21411					31.9335	20.626	-0.630604
2.385	2.05642	-0.213855					47.1631	30.5152	-0.628134
3.51063	3.02741	-0.213646					63.8589	41.3208	-0.62802
142.668	123.032	-0.213631					4.7782	3.09192	-0.627962
46.7738	40.3501	-0.21313					0.289616	0.187505	-0.627208
18.3776	15.8703	-0.211624					94.1162	60.9661	-0.626435
46.7501	40.379	-0.211366					110.646	71.7096	-0.62572
49.908	43.1107	-0.211223					51.4779	33.3636	-0.625675
162.295	140.202	-0.211106					105.574	68.4745	-0.624612
156.955	135.609	-0.210901					49.3369	31.9998	-0.624606
22.7336	19.6433	-0.210785					109.234	70.8762	-0.624047
32.2327	27.8544	-0.210621					8.17394	5.30367	-0.624042
178.753	154.498	-0.21038					11.5499	7.49958	-0.622994
6.07623	5.25259	-0.210149					7.8124	5.07402	-0.622638
141.879	122.673	-0.209847					15.4567	10.0505	-0.620966
117.042	101.263	-0.20892					96.1062	62.567	-0.619227
28.7554	24.8913	-0.208195					15.0494	9.80844	-0.617614
28.5084	24.678	-0.208165					35.2976	23.0127	-0.61714
10.9959	9.51875	-0.208122					56.2012	36.6445	-0.617005
73.7875	63.886	-0.207877					2.2529	1.46916	-0.616788
28.4179	24.6045	-0.207877					24.2683	15.8299	-0.616425
23.7635	20.5796	-0.207532					2.04063	1.33147	-0.615991
99.7326	86.3731	-0.207483					90.4447	59.0369	-0.615418
72.9707	63.2101	-0.207161					32.259	21.0622	-0.615044
36.1103	31.2823	-0.207062					46.2809	30.2246	-0.614693
49.5584	42.9684	-0.205853					127.802	83.5249	-0.613636
95.9552	83.1983	-0.205807					18.3776	12.0112	-0.613567
6.38548	5.53845	-0.205315					5.71179	3.73328	-0.613498
85.3452	74.0241	-0.205314					25.0272	16.372	-0.612262
158.613	137.586	-0.205183					32.1826	21.095	-0.609379
83.5184	72.4819	-0.204473					36.4382	23.9055	-0.608112
50.2605	43.6377	-0.203849					566.575	371.98	-0.607041
153.684	133.445	-0.203724					143.928	94.5021	-0.606926
290.717	252.5	-0.203334					4.18654	2.74914	-0.606778
91.1003	79.1417	-0.203019					76.9252	50.571	-0.605147
22.5754	19.6126	-0.202967					25.0956	16.5075	-0.604311
0.917258	0.796906	-0.202918					35.0636	23.0767	-0.603537
38.2383	33.2251	-0.202747					4.21012	2.7731	-0.602364
85.3899	74.2062	-0.202525					138.514	91.2891	-0.601515
91.4905	79.5133	-0.202426					7.00941	4.6204	-0.601275
43.3194	37.6576	-0.202072					31.6679	20.8789	-0.600977
163.259	141.93	-0.201985					34.9709	23.0699	-0.600141
55.0533	47.8732	-0.20161					134.809	88.934	-0.600114
35.5239	30.9011	-0.201133					20.651	13.6284	-0.599596
23.8397	20.7408	-0.200894					46.8073	30.9081	-0.598746
848.466	738.317	-0.200617					34.3739	22.7043	-0.598345
92.9434	80.8897	-0.200396					0.211813	0.139981	-0.59756
84.6145	73.6762	-0.199706					8.11501	5.3657	-0.596826
309.475	269.505	-0.199513					35.7906	23.6874	-0.595458
15.8167	13.7776	-0.199126					242.848	160.761	-0.595142
2.25774	1.96685	-0.198996					67.5277	44.7054	-0.595031
74.6734	65.0652	-0.198707					0.813243	0.538392	-0.595028
40.7678	35.5379	-0.198073					65.153	43.1635	-0.594021
2.08878	1.82085	-0.198053					9.74798	6.45842	-0.593923
85.6566	74.6809	-0.197826					362.221	240.076	-0.593378
360.667	314.46	-0.197794					42.3505	28.0935	-0.592141
1.94345	1.69446	-0.197794					7.55053	5.01413	-0.590579
18.7241	16.3257	-0.197746					59.4585	39.4878	-0.590477
51.0904	44.5469	-0.197728					8.29513	5.52216	-0.587033
0.908864	0.792568	-0.197529					26.4303	17.6062	-0.586107
237.688	207.349	-0.197006					0.842949	0.56211	-0.584592
46.9899	41.0001	-0.196724					88.6723	59.1395	-0.584361
9.84801	8.59381	-0.196534					50.8865	33.9444	-0.584107
23.5012	20.5083	-0.196526					164.602	109.915	-0.582593
60.0364	52.3932	-0.196459					4.39291	2.93518	-0.581727
72.6773	63.4374	-0.196172					40.7916	27.2567	-0.581658
35.9126	31.3516	-0.195951					29.4199	19.6729	-0.580579
37.7388	32.949	-0.195814					52.3072	34.9791	-0.580514
35.5061	31.0035	-0.195636					73.5016	49.1589	-0.580324
18.1814	15.8759	-0.195622					59.0828	39.561	-0.578659
1014.73	886.084	-0.195585					60.7068	40.676	-0.577681
53.1415	46.4083	-0.195454					240.906	161.451	-0.577376
68.838	60.1299	-0.195125					4.71661	3.16113	-0.577308
33.554	29.3199	-0.194604					11.0538	7.41325	-0.576367
56.1012	49.0309	-0.194341					28.5021	19.1268	-0.575475
32.7844	28.6547	-0.194239					1614.02	1083.26	-0.575288
43.2074	37.7732	-0.193917					28.1211	18.8815	-0.574683
49.1596	42.991	-0.19344					66.8845	44.916	-0.574444
21.3198	18.6464	-0.193295					96.7133	64.95	-0.574383
263.645	230.587	-0.193285					58.2185	39.12	-0.57357
52.6783	46.0854	-0.192901					159.052	106.889	-0.573385
6.6606	5.82727	-0.192831					21.3703	14.3623	-0.573326
90.0312	78.7712	-0.192758					46.5913	31.3542	-0.571402
32.5996	28.5241	-0.192671					68.9294	46.4214	-0.570331
45.6125	39.9176	-0.192404					51.0675	34.4505	-0.567881
63.8589	55.9091	-0.191804					69.1456	46.6977	-0.566284
266.448	233.287	-0.191753					66.7438	45.0995	-0.565523
27.5366	24.1147	-0.191439					25.1311	16.9887	-0.564896
5.39218	4.72367	-0.190959					76.0529	51.419	-0.564702
41.8817	36.699	-0.19058					80.1942	54.2477	-0.563937
10.304	9.03006	-0.190396					498.579	337.742	-0.5619
63.5091	55.6612	-0.19029					357.923	242.475	-0.561812
44.1471	38.6922	-0.190273					25.8044	17.4815	-0.561787
137.691	120.697	-0.19004					75.7813	51.3823	-0.560571
127.953	112.162	-0.19003					90.0895	61.0857	-0.560525
111.19	97.4676	-0.190027					211.295	143.35	-0.559714
71.0607	62.2959	-0.189914					118.348	80.2937	-0.55968
103.984	91.2011	-0.189233					71.854	48.7501	-0.559663
26.9294	23.6255	-0.188841					3.79898	2.5783	-0.559191
18.7864	16.4843	-0.188592					43.6503	29.6524	-0.557842
37.2584	32.6979	-0.188364					0.97675	0.663633	-0.557604
4411.51	3873.96	-0.187463					615.455	418.787	-0.555437
136.739	120.119	-0.186954					44.7102	30.4436	-0.554464
52.7846	46.3693	-0.186946					51.8592	35.3138	-0.554368
76.3862	67.1268	-0.186424					12.0479	8.20445	-0.554299
5.32583	4.68132	-0.186089					403.323	275.081	-0.552082
37.4488	32.917	-0.186084					0.662828	0.452531	-0.550618
52.0452	45.7514	-0.18595					16.7562	11.4462	-0.549832
30.979	27.2387	-0.185631					178.334	121.826	-0.549763
30.347	26.6844	-0.185555					7.8772	5.38485	-0.548777
20.1545	17.724	-0.185402					41.7817	28.5634	-0.548703
63.6507	55.9811	-0.185236					37.0596	25.3356	-0.548679
2454.97	2159.27	-0.185163					350.443	239.652	-0.548241
277.381	244.026	-0.184838					32.8824	22.5051	-0.547065
27.1817	23.917	-0.184602					7.74824	5.31	-0.545156
47.9014	42.1526	-0.184446					213.076	146.076	-0.544651
47.7434	42.0143	-0.184422					96.9267	66.4577	-0.544459
69.3965	61.0691	-0.184421					18.7132	12.8308	-0.544439
50.6376	44.5666	-0.184245					34.2792	23.514	-0.54381
2.9622	2.60731	-0.184108					53.7785	36.8986	-0.543463
4.93399	4.34458	-0.183536					31.8313	21.8508	-0.542761
108.847	95.8469	-0.183492					46.0697	31.6515	-0.541545
72.2301	63.6154	-0.183225					17.4739	12.0067	-0.541367
46.2073	40.7171	-0.182487					61.5844	42.3349	-0.540718
421.059	371.051	-0.182402					29.9043	20.5955	-0.538025
81.3015	71.6606	-0.182102					46.9676	32.3516	-0.537828
71.5412	63.0615	-0.182015					28.7871	19.8321	-0.53759
24.1117	21.2562	-0.181847					35.406	24.3937	-0.537485
5.26561	4.64234	-0.181748					55.9457	38.5654	-0.536721
128.66	113.439	-0.18165					23.1395	15.9538	-0.536458
15.6115	13.7658	-0.181524					145.796	100.529	-0.536344
61.0062	53.8172	-0.180888					51.6238	35.5995	-0.536179
94.7506	83.5872	-0.180854					2.86191	1.97463	-0.535393
88.1756	77.7925	-0.180748					201.761	139.321	-0.53424
55.4628	48.9353	-0.180643					37.9374	26.2219	-0.532851
46.8111	41.3151	-0.180182					9.9755	6.89535	-0.532766
95.3125	84.1262	-0.18011					263.595	182.316	-0.531883
8.80275	7.77266	-0.179545					0.413334	0.285932	-0.531635
80.0952	70.729	-0.179415					19.6877	13.6465	-0.528764
36.1742	31.9481	-0.17923					82.633	57.2827	-0.528617
88.0007	77.7214	-0.179203					8.71436	6.04096	-0.528616
22.8525	20.1836	-0.179169					88.4564	61.4189	-0.526284
25.6208	22.6305	-0.179046					54.6773	37.9745	-0.525912
42.5003	37.5537	-0.178519					32.2237	22.3818	-0.5258
1.49476	1.32119	-0.178083					74.9261	52.0645	-0.52517
103.879	91.8366	-0.177764					129.906	90.2843	-0.524919
148.014	130.879	-0.177499					0.519745	0.361254	-0.524789
190.313	168.296	-0.177375					8.11716	5.6456	-0.523849
28.9549	25.6052	-0.177371					34.1372	23.7504	-0.523394
64.1284	56.7276	-0.176913					78.8592	54.9364	-0.521516
52.5442	46.4865	-0.17672					14.4942	10.1037	-0.520596
61.6123	54.514	-0.176591					42.4	29.5621	-0.520316
27.1576	24.0294	-0.176551					82.8141	57.7625	-0.519742
99.7045	88.2238	-0.176491					326.29	227.639	-0.519405
63.6998	56.365	-0.17649					87.2026	60.8459	-0.519212
35.4155	31.3437	-0.176207					67.18	46.8816	-0.519012
2.54922	2.25639	-0.176037					58.3762	40.7535	-0.518454
138.323	122.439	-0.175969					39.0441	27.2711	-0.517733
38.7038	34.2598	-0.175959					27.8687	19.474	-0.517094
186.573	165.153	-0.175935					51.2266	35.8027	-0.516825
47.3773	41.9392	-0.175898					34.2535	23.9448	-0.516543
347.068	307.252	-0.175795					32.2327	22.5471	-0.515587
94.4373	83.6219	-0.175475					178.474	124.928	-0.514617
270.755	239.758	-0.175407					23.0387	16.1274	-0.514547
73.3065	64.9267	-0.175129					89.9207	62.9499	-0.514449
1.72989	1.53217	-0.175109					52.801	36.9664	-0.514353
99.4085	88.0568	-0.174934					329.396	230.758	-0.513445
25.9365	22.9757	-0.174874					93.5743	65.5632	-0.513226
102.604	90.8942	-0.174834					84.6279	59.3177	-0.512672
3697.7	3275.75	-0.174805					114.226	80.1353	-0.511383
40.4202	35.808	-0.174794					61.8058	43.3781	-0.510774
82.432	73.0331	-0.174655					152.409	106.98	-0.510616
47.7051	42.2665	-0.174626					230.339	161.687	-0.510554
132.531	117.443	-0.174371					1509.87	1060.21	-0.51007
3.88248	3.44047	-0.174371					150.893	106.025	-0.509115
408.574	362.137	-0.174062					43.432	30.53	-0.508531
48.2547	42.7704	-0.174055					48.4958	34.0914	-0.508451
22.8372	20.2426	-0.173995					105.066	73.9207	-0.507246
33.2622	29.4892	-0.173698					51.1075	35.9608	-0.507109
50.3913	44.6807	-0.173524					3.63922	2.56652	-0.503817
65.9265	58.4644	-0.1733					51.8538	36.5706	-0.503764
545.858	484.089	-0.173252					36.5052	25.7568	-0.503147
363.591	322.448	-0.17325					62.1397	43.8462	-0.503065
160.328	142.22	-0.172904					73.3465	51.7702	-0.502607
1.64075	1.45596	-0.172387					75.5873	53.3529	-0.502577
141.213	125.338	-0.172044					38.1088	26.9119	-0.501882
170.194	151.098	-0.171696					26.2107	18.5208	-0.501014
116.29	103.264	-0.171387					68.5583	48.4512	-0.500801
73.4043	65.1851	-0.171322					21.7185	15.3587	-0.499874
94.719	84.1283	-0.171062					86.0578	60.8769	-0.499412
56.2309	49.9436	-0.171062					11.6991	8.27756	-0.499121
100.729	89.4712	-0.170977					54.9476	38.8847	-0.498852
82.5522	73.3603	-0.170307					153.047	108.313	-0.498769
34.1726	30.3789	-0.169772					19.8179	14.0302	-0.498273
98.6895	87.7335	-0.169768					63.4101	44.8992	-0.498023
25.1552	22.3673	-0.169466					56.7744	40.2008	-0.498015
86.558	76.9786	-0.16921					42.592	30.1595	-0.497968
62.939	55.9748	-0.169176					193.157	136.8	-0.497702
37.8315	33.6454	-0.169176					37.8315	26.8033	-0.497176
206.142	183.339	-0.169131					5.77255	4.09084	-0.496812
132.162	117.566	-0.168836					140.467	99.578	-0.496336
100.786	89.6654	-0.168674					191.357	135.729	-0.495542
16.3172	14.5176	-0.168597					6.36153	4.51224	-0.495531
140.302	124.835	-0.16852					333.66	236.808	-0.494665
81.5921	72.598	-0.1685					75.3617	53.5025	-0.494227
2.97174	2.64481	-0.168144					15.8142	11.2288	-0.494013
8.28903	7.37727	-0.168116					74.8028	53.1257	-0.493682
88.769	79.0091	-0.168037					43.417	30.8478	-0.493094
44.2521	39.3903	-0.167904					118.082	83.8994	-0.493054
67.5156	60.1003	-0.16785					8.21333	5.84238	-0.491413
722.958	643.559	-0.16784					33.9385	24.1447	-0.491216
47.514	42.2971	-0.167793					54.2435	38.6011	-0.490809
130.913	116.555	-0.167597					55.0533	39.1774	-0.490808
23.5049	20.9287	-0.16748					13.3017	9.4664	-0.490726
28.3937	25.2842	-0.16734					81.9783	58.3706	-0.49
150.807	134.3	-0.167242					2.62702	1.87093	-0.489671
14.7928	13.174	-0.167202					74.4932	53.0641	-0.489374
29.9607	26.6829	-0.167156					21.2848	15.1624	-0.48932
51.812	46.1441	-0.167141					12.9038	9.19222	-0.489313
362.534	322.888	-0.167082					163.177	116.27	-0.488958
46.1646	41.1191	-0.166979					110.371	78.6827	-0.488239
12.0416	10.726	-0.166913					96.143	68.5713	-0.487577
21.7401	19.3652	-0.166893					198.919	141.905	-0.48726
16.4029	14.611	-0.166892					21.9744	15.6779	-0.487088
49.5189	44.117	-0.166644					7.87363	5.61958	-0.486568
21.9561	19.5611	-0.166636					29.5515	21.0972	-0.486183
87.9798	78.385	-0.166595					88.3247	63.0641	-0.485998
37.3388	33.271	-0.166412					129.099	92.1911	-0.485776
99.8713	89.0283	-0.165806					90.0034	64.3036	-0.485081
169.519	151.149	-0.165472					41.4874	29.6617	-0.484073
49.8759	44.4768	-0.165292					2.04069	1.45937	-0.483713
48.6184	43.3635	-0.16502					313.234	224.044	-0.483461
89.0231	79.4109	-0.164843					2.97174	2.12562	-0.483424
127.571	113.801	-0.164791					12.3901	8.86363	-0.483215
10.9538	9.7719	-0.164715					4.73261	3.38688	-0.482678
32.1826	28.7103	-0.164712					16.8515	12.0646	-0.482094
85.4742	76.2667	-0.164435					66.2454	47.466	-0.480927
54.9476	49.0309	-0.164366					48.779	34.951	-0.480926
64.3069	57.3855	-0.164286					109.829	78.7037	-0.480749
48.2044	43.0163	-0.164282					10.8286	7.76021	-0.48068
33.7198	30.0931	-0.164163					26.9471	19.317	-0.480253
70.7785	63.166	-0.164162					34.3996	24.67	-0.479633
51.0253	45.5395	-0.164094					88.737	63.6489	-0.479399
334.762	298.785	-0.164025					107.804	77.3388	-0.479153
176.152	157.236	-0.163895					266.81	191.628	-0.477503
105.157	93.8653	-0.163887					20.2039	14.5186	-0.47673
86.0578	76.8171	-0.163878					148.869	106.986	-0.476628
63.4101	56.6105	-0.163644					37.7741	27.1581	-0.476016
28.7272	25.6473	-0.163612					73.0988	52.5578	-0.475943
61.5827	54.9844	-0.163502					41.8783	30.1123	-0.475849
184.27	164.538	-0.163406					62.4668	44.9507	-0.474745
196.718	175.653	-0.163402					2.421	1.74374	-0.473422
2165.47	1933.69	-0.163317					3.31679	2.38947	-0.4731
164.604	146.988	-0.163301					57.7199	41.586	-0.47297
83.1669	74.2695	-0.16324					59.523	42.8986	-0.472518
29.4857	26.3329	-0.163147					70.0855	50.5384	-0.471738
18.4	16.434	-0.163026					61.5827	44.4111	-0.471604
119.561	106.792	-0.162936					27.707	19.9901	-0.470961
155.086	138.543	-0.162734					26.2	18.9067	-0.470671
46.4696	41.5139	-0.162694					124.143	89.6698	-0.469308
146.295	130.699	-0.162626					305.209	220.605	-0.468335
55.2603	49.3768	-0.162411					103.064	74.5125	-0.46798
32.6593	29.1903	-0.162007					47.7781	34.5644	-0.467062
169.943	151.911	-0.161824					38.6051	27.9304	-0.466953
200.479	179.211	-0.161798					72.4309	52.4196	-0.466498
40.3967	36.12	-0.161441					44.8818	32.4818	-0.466497
22.9861	20.5555	-0.161238					190.313	137.795	-0.465851
11.0538	9.88563	-0.16114					16.5111	11.9577	-0.465498
97.3045	87.0347	-0.160915					25.2018	18.2687	-0.464151
13.6931	12.2485	-0.160851					965.931	700.736	-0.463049
81.3849	72.8146	-0.160534					26.0339	18.887	-0.462999
79.7176	71.3242	-0.160507					73.4172	53.2721	-0.462737
284.027	254.135	-0.160437					2.89703	2.10211	-0.462733
24.2686	21.7157	-0.160356					2966.07	2152.3	-0.462673
14.6187	13.0816	-0.160277					39.7421	28.8394	-0.462631
109.114	97.6451	-0.16022					118.76	86.2177	-0.461991
78.7301	70.4616	-0.160078					0.904969	0.656996	-0.461984
36.0307	32.2513	-0.159868					69.6206	50.5508	-0.46178
118.415	106.008	-0.159677					20.6244	14.9833	-0.460993
111.074	99.4444	-0.159559					35.1331	25.5248	-0.46093
104.132	93.2316	-0.159529					1.17191	0.851611	-0.46059
54.3823	48.6994	-0.159232					0.229707	0.16693	-0.46055
1.24242	1.11266	-0.159138					42.4804	30.8912	-0.459603
37.1355	33.2597	-0.159023					27.6676	20.1208	-0.459506
64.4109	57.6917	-0.158941					43.7062	31.7875	-0.459379
27.8479	24.9447	-0.158835					142.027	103.334	-0.458849
16.8139	15.0615	-0.158783					22.884	16.6519	-0.458649
118.348	106.023	-0.158668					42.8996	31.2171	-0.45863
63.286	56.6959	-0.158641					399.84	290.975	-0.458528
38.6945	34.6688	-0.158488					143.767	104.633	-0.45839
177.689	159.221	-0.158324					65.0575	47.3804	-0.457426
33.3553	29.8921	-0.158152					167.918	122.296	-0.45738
2.11376	1.89518	-0.157481					19.3042	14.0614	-0.457175
137.196	123.021	-0.157335					22.6993	16.5443	-0.456315
58.0782	52.0799	-0.15727					30.9723	22.5863	-0.455534
35.8628	32.1597	-0.157234					342.219	249.602	-0.455294
1245.87	1117.39	-0.157022					54.4697	39.7455	-0.454664
23.4425	21.0318	-0.156554					71.0607	51.8541	-0.454592
12.9038	11.5771	-0.156523					103.063	75.2347	-0.454063
49.3188	44.2518	-0.156403					23.5049	17.1602	-0.453891
54.1386	48.5773	-0.156374					25.4052	18.5535	-0.453429
436.925	392.056	-0.156327					66.416	48.5149	-0.453104
112.757	101.19	-0.156153					6.07623	4.43968	-0.452722
58.8791	52.8419	-0.156072					69.9955	51.1821	-0.451624
40.2723	36.1491	-0.155828					138.435	101.269	-0.451013
88.7299	79.6455	-0.155827					10.9747	8.03084	-0.450565
36.9323	33.1519	-0.155795					107.184	78.4425	-0.450381
42.3505	38.0156	-0.155788					54.3805	39.8181	-0.449665
33.5462	30.117	-0.155568					15.1554	11.0983	-0.449497
36.4968	32.7666	-0.155541					166.859	122.199	-0.449398
62.3334	55.9744	-0.155237					7.9897	5.85283	-0.449007
189.848	170.486	-0.155185					17.6931	12.9627	-0.448819
54.7958	49.2107	-0.155094					10.7959	7.9105	-0.448645
66.3335	59.5796	-0.15492					545.858	400.076	-0.448251
19.3616	17.3916	-0.154803					12.6169	9.24919	-0.447962
62.3873	56.0432	-0.154713					27.9541	20.4965	-0.447682
75.9671	68.2436	-0.154682					29.4175	21.5701	-0.447642
95.6859	85.9621	-0.154605					56.092	41.1413	-0.447206
89.4724	80.4058	-0.154142					40.3967	29.6557	-0.44593
46.6249	41.9032	-0.154038					91.8619	67.476	-0.445092
0.684149	0.614904	-0.153948					20.92	15.3678	-0.444971
34.2211	30.764	-0.153644					162.415	119.328	-0.444756
10.6361	9.56186	-0.153602					27.7818	20.4121	-0.444716
352.013	316.464	-0.153589					75.2571	55.3198	-0.444033
24.9747	22.4538	-0.153511					95.4728	70.1858	-0.443911
82.8338	74.4789	-0.153388					210.624	154.849	-0.443804
52.8084	47.4869	-0.153238					9.68411	7.12114	-0.44351
67.513	60.7131	-0.153157					72.4058	53.244	-0.443487
202.391	182.054	-0.152778					24.9747	18.3655	-0.443474
11.166	10.0451	-0.152614					35.6381	26.2092	-0.443349
87.5757	78.7864	-0.152583					78.9241	58.0435	-0.443332
110.247	99.1865	-0.152528					59.1388	43.508	-0.442824
81.3213	73.1745	-0.152291					80.0477	58.8998	-0.442597
33.5656	30.2076	-0.152072					15.5445	11.4407	-0.442236
4.53517	4.08198	-0.151888					36.1742	26.6284	-0.441994
87.2026	78.4915	-0.151834					53.2754	39.2187	-0.441927
52.7534	47.4845	-0.151808					36.7466	27.072	-0.44081
0.901091	0.811099	-0.151796					12.0352	8.8676	-0.440642
28.4786	25.6356	-0.15173					38.5794	28.4262	-0.440609
32.8104	29.5394	-0.151515					93.4488	68.9188	-0.439278
0.842949	0.758914	-0.151509					8.00363	5.90316	-0.439167
46.9284	42.2505	-0.151492					43.4472	32.0511	-0.43889
165.281	148.808	-0.151468					9.01477	6.65684	-0.437453
62.9007	56.6326	-0.151442					28.4214	20.9885	-0.437376
38.7949	34.9309	-0.151362					75.5455	55.7923	-0.43728
92.0401	82.8837	-0.151175					98.3513	72.6569	-0.436843
3617.78	3258.24	-0.151013					220.377	162.83	-0.436612
57.0813	51.4122	-0.150907					23.3777	17.2762	-0.436346
45.6247	41.095	-0.150853					84.5693	62.5102	-0.436042
32.6375	29.405	-0.150472					40.5361	29.964	-0.435978
4.97151	4.47924	-0.150429					1.20525	0.891367	-0.435236
121.98	109.902	-0.150426					95.6859	70.8075	-0.434403
47.3472	42.6612	-0.150355					106.712	78.9724	-0.4343
34.486	31.0729	-0.150354					149.146	110.42	-0.433728
66.9925	60.3626	-0.150343					83.8529	62.1714	-0.431609
43.1815	38.909	-0.15031					25.7387	19.0868	-0.431365
48.833	44.0036	-0.150233					1.09247	0.810179	-0.431277
107.007	96.4315	-0.150127					78.2452	58.0355	-0.431065
27.8687	25.1185	-0.149892					133.04	98.6789	-0.431046
54.5102	49.1328	-0.149839					62.9285	46.678	-0.430973
210.055	189.333	-0.149835					56.4802	41.9016	-0.430742
32.4259	29.2282	-0.149787					12.5577	9.31773	-0.43052
30.9397	27.8898	-0.149717					1.28409	0.952871	-0.430391
44.9097	40.4832	-0.149706					310.829	230.67	-0.430287
78.7992	71.0326	-0.149701					408.574	303.33	-0.429711
25.0272	22.5605	-0.149698					24.6338	18.293	-0.429347
73.0988	65.8948	-0.149683					89.1709	66.2197	-0.429312
99.4867	89.6838	-0.149656					159.428	118.439	-0.428762
16.6325	14.9946	-0.149564					78.2458	58.1547	-0.428118
24.5601	22.1472	-0.149189					340.895	253.524	-0.427207
49.8047	44.912	-0.14918					144.058	107.16	-0.42688
14.7313	13.2847	-0.149119					22.7336	16.9158	-0.426451
63.9238	57.6562	-0.148878					89.2599	66.4287	-0.426205
31.7757	28.6625	-0.148762					2426.83	1806.11	-0.426183
120.531	108.73	-0.14865					102.445	76.2815	-0.425437
47.2083	42.5866	-0.148641					65.5622	48.819	-0.425421
91.8251	82.8394	-0.148571					41.06	30.585	-0.424909
22.179	20.0086	-0.148571					24.9595	18.5951	-0.424663
428.836	386.887	-0.148513					69.3889	51.7003	-0.424534
74.0973	66.8494	-0.148506					14.4393	10.7646	-0.423711
3105.16	2801.64	-0.148399					5.39218	4.02064	-0.423444
26.3903	23.8109	-0.148384					21.8063	16.2601	-0.423407
25.4621	22.9755	-0.148254					123.246	91.9275	-0.422974
42.1665	38.0506	-0.14818					6.6606	4.96814	-0.422946
48.4949	43.7655	-0.148039					54.94	40.992	-0.422515
32.7637	29.5761	-0.147669					151.751	113.232	-0.422423
37.0758	33.469	-0.147651					15.6336	11.6678	-0.422115
204.331	184.471	-0.147511					63.2909	47.2434	-0.421886
31.2269	28.1979	-0.147203					45.1478	33.7105	-0.421458
0.289616	0.261573	-0.146928					223.178	166.745	-0.420545
40.4246	36.5123	-0.146854					113.069	84.4818	-0.420488
102.209	92.3191	-0.146818					84.7427	63.3481	-0.419788
62.201	56.1905	-0.146612					127.208	95.1202	-0.419369
23.5688	21.2924	-0.14654					2.94194	2.20062	-0.418856
193.001	174.383	-0.146348					56.2309	42.074	-0.418434
1.72863	1.56192	-0.14631					32.6167	24.4061	-0.41837
414.949	375.068	-0.145782					31.4437	23.5287	-0.418352
20.4385	18.4763	-0.145614					409.239	306.234	-0.41831
45.8458	41.4448	-0.145598					33.191	24.8448	-0.417845
46.4333	41.9789	-0.145494					11.9677	8.95963	-0.417639
30.8145	27.8584	-0.145493					53.1575	39.8083	-0.417204
2085.34	1885.33	-0.145466					95.0818	71.2123	-0.417044
145.796	131.904	-0.144461					1.75688	1.31626	-0.416577
103.592	93.7254	-0.144396					38.7038	29.0009	-0.416379
57.6079	52.1249	-0.144293					18.3746	13.7699	-0.416193
12.1047	10.9548	-0.144013					53.7078	40.255	-0.415962
46.2609	41.8688	-0.143918					94.9325	71.165	-0.415734
2.95174	2.67161	-0.143856					55.6245	41.701	-0.415638
17.8126	16.1246	-0.143634					274.027	205.45	-0.415536
38.0941	34.4851	-0.143594					42.1219	31.6093	-0.414218
37.4207	33.8759	-0.143575					43.7955	32.8683	-0.414089
102.575	92.8916	-0.143059					28.3905	21.3077	-0.414035
76.2316	69.0359	-0.143041					69.6969	52.3108	-0.413988
71.9289	65.1452	-0.142914					35.2386	26.4561	-0.413557
326.29	295.529	-0.142853					13.788	10.3519	-0.413514
68.984	62.4933	-0.142559					87.0326	65.3459	-0.41346
122.696	111.174	-0.142264					45.5544	34.2086	-0.413231
45.9195	41.6108	-0.142148					37.3196	28.036	-0.412653
66.2775	60.0591	-0.142138					161.786	121.548	-0.412554
75.1124	68.0748	-0.141931					48.0431	36.1038	-0.41218
82.4985	74.7967	-0.141393					232.788	175.057	-0.411191
20.8268	18.8829	-0.141363					23.1961	17.447	-0.410904
16.6839	15.1271	-0.14132					21.3198	16.0412	-0.410407
52.4639	47.5742	-0.141145					78.8437	59.3243	-0.410372
64.888	58.8458	-0.141013					68.3974	51.4675	-0.410278
61.394	55.6824	-0.140876					68.6032	51.6276	-0.410134
86.1683	78.1567	-0.140789					151.397	113.943	-0.410022
205.697	186.58	-0.140724					235.933	177.608	-0.409682
99.2109	89.9954	-0.140646					67.6997	50.9702	-0.409495
131.389	119.189	-0.140587					123.973	93.3457	-0.409367
42.9889	38.9992	-0.140521					56.0601	42.2204	-0.409035
103.063	93.5042	-0.14043					81.3047	61.2689	-0.408184
79.7865	72.3865	-0.140424					131.452	99.0597	-0.408162
46.1697	41.8916	-0.140283					67.402	50.8378	-0.406891
48.6669	44.1575	-0.140282					158.435	119.539	-0.406407
85.7929	77.8488	-0.140184					48.8264	36.8485	-0.406055
289.672	262.89	-0.13996					14.4425	10.9015	-0.405797
118.577	107.622	-0.139847					1245.87	940.424	-0.405774
33.1235	30.0654	-0.139755					28.4786	21.5092	-0.404924
61.4499	55.7775	-0.139728					0.810781	0.612617	-0.404328
67.779	61.529	-0.139573					31.789	24.0368	-0.403283
2.48784	2.2586	-0.139469					0.908864	0.687351	-0.403016
37.1298	33.7085	-0.139462					37.4942	28.3685	-0.402377
44.9027	40.7715	-0.139241					107.739	81.5278	-0.402177
176.618	160.379	-0.139149					17.0833	12.9294	-0.401931
106.356	96.5961	-0.138866					26.0598	19.7264	-0.401696
53.894	48.9501	-0.138813					132.858	100.571	-0.40168
140.467	127.583	-0.138797					11.6774	8.84039	-0.401534
78.2458	71.0688	-0.138796					24.2596	18.366	-0.401515
71.7238	65.1471	-0.13875					70.3244	53.2586	-0.401011
26.6386	24.1964	-0.13873					48.299	36.5879	-0.400626
8.23862	7.48403	-0.138588					77.0148	58.3425	-0.400588
92.2189	83.7757	-0.138531					43.452	32.9194	-0.400481
2426.83	2204.75	-0.138457					66.7589	50.5908	-0.400085
63.2779	57.495	-0.138266					18.7241	14.1912	-0.399898
78.3476	71.1885	-0.138244					5.82353	4.4148	-0.399544
279.95	254.379	-0.138188					2.96317	2.24667	-0.399357
32.9889	29.978	-0.138074					47.723	36.1881	-0.399168
41.3326	37.5626	-0.137983					21.8661	16.5866	-0.398682
18.2367	16.5741	-0.137914					89.8253	68.1405	-0.398611
9.92692	9.02225	-0.137859					91.9864	69.7903	-0.398394
42.3801	38.5211	-0.137739					116.147	88.169	-0.397615
98.0125	89.0994	-0.13755					57.7998	43.8873	-0.397262
20.6444	18.7679	-0.13748					128.565	97.6461	-0.396865
8.33499	7.57788	-0.137387					25.6208	19.4594	-0.396843
0.277327	0.252152	-0.137292					6.06307	4.60588	-0.396573
108.415	98.574	-0.137291					24.8333	18.8831	-0.395181
278.452	253.178	-0.137274					2.29977	1.74939	-0.394637
528.111	480.229	-0.137117					43.2587	32.9071	-0.39459
67.8165	61.6684	-0.137104					26.1811	19.9187	-0.394401
50.6334	46.0447	-0.137053					34.992	26.6234	-0.394327
133.244	121.218	-0.136464					358.838	273.063	-0.3941
22.2747	20.265	-0.136413					100.016	76.1114	-0.394054
132.134	120.214	-0.136399					59.0778	44.9641	-0.393842
82.6451	75.2018	-0.136162					97.7346	74.3969	-0.393626
51.2296	46.6276	-0.135793					151.182	115.094	-0.393477
118.695	108.036	-0.135749					67.513	51.4178	-0.392899
6.21292	5.65501	-0.135742					31.8335	24.2448	-0.392872
28.6385	26.0676	-0.135697					29.3171	22.3299	-0.392763
17.4739	15.9055	-0.135679					14.8051	11.2767	-0.392748
53.9653	49.1227	-0.135641					695.447	529.727	-0.39269
50.4613	45.9419	-0.135368					46.7501	35.6157	-0.392456
49.8862	45.4223	-0.135239					66.35	50.5546	-0.392253
340.784	310.303	-0.135179					58.5276	44.5955	-0.392218
54.94	50.0266	-0.135162					41.3326	31.4939	-0.392206
4.61086	4.19988	-0.134689					812.286	619.136	-0.391732
12.0838	11.0068	-0.134669					55.9173	42.627	-0.391528
2.8212	2.56981	-0.134646					55.2284	42.105	-0.391419
76.3743	69.5736	-0.134546					23.5749	17.9803	-0.390835
25.9296	23.6263	-0.134208					97.8504	74.6336	-0.390753
37.4271	34.1052	-0.134095					84.4256	64.4137	-0.390312
4.89533	4.46108	-0.134015					70.0841	53.475	-0.390223
4436.18	4042.68	-0.134006					51.0412	38.9465	-0.390168
164.889	150.272	-0.133918					16.356	12.4805	-0.390147
97.1103	88.5083	-0.133811					5367.3	4095.55	-0.390138
48.694	44.3835	-0.13372					79.9623	61.0157	-0.390138
70.6947	64.449	-0.133446					37.4807	28.602	-0.390029
34.1027	31.0901	-0.133432					123.834	94.5653	-0.389019
27.8828	25.4218	-0.133309					20.5469	15.6919	-0.388897
63.8326	58.1999	-0.133276					35.4287	27.0619	-0.388654
70.0401	63.8609	-0.133249					19.887	15.1933	-0.388395
35.6844	32.5385	-0.133144					66.1174	50.5812	-0.386427
75.5455	68.89	-0.133051					129.82	99.3378	-0.386095
77.2866	70.478	-0.133046					23.5679	18.039	-0.385707
65.1644	59.4296	-0.132903					30.6833	23.4909	-0.385354
21.9256	19.997	-0.132832					193.368	148.057	-0.385193
2.30393	2.10148	-0.132687					23.2847	17.8296	-0.38511
73.1866	66.7653	-0.132482					65.7606	50.3558	-0.385064
230.937	210.682	-0.13243					66.8606	51.2024	-0.384944
124.398	113.492	-0.13238					31.7757	24.3354	-0.384869
1.50336	1.37179	-0.132132					46.8657	35.8943	-0.384778
55.7311	50.8563	-0.132058					25.1391	19.2595	-0.384359
207.432	189.298	-0.131983					83.7423	64.1623	-0.384231
78.993	72.0897	-0.13193					46.2165	35.4144	-0.384072
28.7331	26.2243	-0.131808					4.81006	3.68592	-0.38403
52.037	47.4935	-0.131806					90.4994	69.3517	-0.383976
104.079	94.9931	-0.131781					90.9939	69.7658	-0.38325
124.793	113.913	-0.131601					62.9007	48.2343	-0.383015
166.859	152.326	-0.131464					66.8959	51.316	-0.382511
91.2889	83.353	-0.131205					21.6397	16.6004	-0.382462
81.901	74.7909	-0.131019					155.036	118.937	-0.382406
113.069	103.27	-0.130775					31.6329	24.2699	-0.382258
61.1283	55.8374	-0.130609					52.8761	40.5686	-0.382252
13.9351	12.7317	-0.130301					177.369	136.156	-0.381491
37.8807	34.6115	-0.130212					40.7807	31.3145	-0.381058
31.3332	28.6301	-0.130161					248.312	190.68	-0.380998
63.9911	58.4734	-0.13009					50.9927	39.1611	-0.380869
32.851	30.0187	-0.130076					1.49476	1.14803	-0.380762
53.7221	49.0949	-0.129941					65.4543	50.3221	-0.379297
164.159	150.042	-0.12973					7.26301	5.58564	-0.378845
81.6299	74.6222	-0.129494					19.7507	15.1894	-0.378844
127.858	116.887	-0.129438					434.384	334.195	-0.378279
67.7105	61.904	-0.129345					24.1282	18.5656	-0.37809
999.246	913.648	-0.129201					175.585	135.134	-0.377776
46.394	42.4254	-0.12901					28.4179	21.8786	-0.377277
72.4902	66.2926	-0.128937					40.5311	31.2141	-0.376829
80.8317	73.9259	-0.128842					94.6954	72.9287	-0.376809
170.728	156.147	-0.128802					28.5084	21.9562	-0.37676
47.723	43.6481	-0.128767					25.3526	19.5364	-0.375965
25.7387	23.5412	-0.128753					32.5086	25.0512	-0.37594
115.886	105.995	-0.128705					18.7681	14.4637	-0.37585
479.631	438.732	-0.128584					41.0221	31.618	-0.375657
64.2304	58.754	-0.128568					6.7284	5.18608	-0.375619
38.2712	35.01	-0.128492					38.3371	29.5558	-0.375301
1530.69	1400.54	-0.128196					95.2794	73.4897	-0.374623
36.6261	33.5131	-0.128144					21.0115	16.2068	-0.374573
233.8	213.933	-0.12812					21.5852	16.65	-0.374524
36.5052	33.4042	-0.128074					330.64	255.062	-0.374411
49.8313	45.6028	-0.12793					24.3035	18.7649	-0.373123
98.1435	89.818	-0.127888					71.052	54.8785	-0.372636
66.4711	60.8378	-0.127759					157.95	122.012	-0.372444
32.153	29.4292	-0.127701					42.1407	32.5682	-0.371751
34.618	31.6871	-0.127627					25.7663	19.9141	-0.371699
51.6238	47.2587	-0.127459					46.4333	35.8972	-0.371289
10.9747	10.0473	-0.127375					95.3608	73.7344	-0.371058
129.178	118.275	-0.127219					78.246	60.5256	-0.370471
116.661	106.816	-0.127192					45.2527	35.0113	-0.370181
176.081	161.238	-0.127046					24.8602	19.236	-0.370029
73.6122	67.4075	-0.127034					157.107	121.599	-0.369617
94.7526	86.7668	-0.127024					45.838	35.484	-0.369377
119.788	109.696	-0.126972					18.4786	14.3071	-0.369124
88.737	81.2642	-0.126915					67.8008	52.4997	-0.368992
51.5312	47.1945	-0.126828					9.82649	7.60934	-0.368905
61.0904	55.9511	-0.126779					38.7947	30.0446	-0.368755
35.3673	32.4	-0.126421					9.60229	7.43716	-0.368627
43.8231	40.1466	-0.126414					18.0248	13.9629	-0.368388
133.812	122.601	-0.126234					63.829	49.4604	-0.367937
86.0877	78.8834	-0.126087					333.504	258.483	-0.367633
61.3735	56.2428	-0.125949					182.471	141.427	-0.367613
88.778	81.3603	-0.125877					34.5588	26.7864	-0.367554
35.199	32.2592	-0.125826					46.2073	35.8388	-0.3666
12.1403	11.1268	-0.125768					38.4561	29.8281	-0.366538
48.7814	44.7097	-0.125744					128.66	99.8032	-0.366408
98.9394	90.6836	-0.125704					1.00514	0.779797	-0.366233
122.514	112.293	-0.125674					4.81005	3.73177	-0.36619
1.95492	1.79197	-0.125561					576.119	447.06	-0.365899
41.976	38.4779	-0.125537					60.392	46.8715	-0.365646
30.3126	27.7868	-0.12552					42.9594	33.3466	-0.365432
87.1217	79.8732	-0.125321					82.2858	63.8962	-0.364912
8.97979	8.23287	-0.125287					106.301	82.553	-0.364756
72.1954	66.1923	-0.125243					193.295	150.125	-0.364641
33.0797	30.333	-0.125054					883.062	686.052	-0.364197
40.5361	37.176	-0.124839					21.8806	16.9999	-0.364122
17.9506	16.4628	-0.124816					25.7153	19.9872	-0.363553
567.603	520.59	-0.124735					14.3729	11.1726	-0.363394
53.6039	49.1763	-0.124375					15.3078	11.9001	-0.363291
69.2653	63.5442	-0.124374					50.2921	39.1103	-0.362783
27.4226	25.1578	-0.124363					166.293	129.326	-0.362717
181.854	166.836	-0.124351					80.8317	62.8717	-0.362511
22.0533	20.2328	-0.124305					106.408	82.7677	-0.362465
133.375	122.374	-0.124193					25.0615	19.4945	-0.362408
46.4351	42.6052	-0.124188					212.408	165.407	-0.360815
34.9912	32.1068	-0.124115					3.02798	2.35856	-0.36045
2.14496	1.9682	-0.12407					87.4228	68.1047	-0.360256
26.0912	23.9448	-0.123849					142.668	111.143	-0.360249
188.16	172.682	-0.12384					23.8566	18.5881	-0.36001
28.7403	26.3767	-0.123809					184.364	143.666	-0.359844
46.9994	43.1358	-0.123759					299.235	233.182	-0.359826
267.051	245.104	-0.123721					47.269	36.8408	-0.359591
56.1883	51.571	-0.123708					40.9664	31.9357	-0.35927
10.5959	9.72546	-0.123673					63.4676	49.4823	-0.35911
18.943	17.3874	-0.123627					5903.18	4603	-0.358918
12.2333	11.2291	-0.123562					98.6746	76.9607	-0.358557
30.9723	28.4312	-0.123506					9.36262	7.30238	-0.358546
104.961	96.3552	-0.123418					44.2429	34.5104	-0.358415
100.973	92.6947	-0.123417					24.2732	18.9354	-0.358278
62.4557	57.3536	-0.12295					75.7	59.0586	-0.358145
11.9821	11.0033	-0.122947					35.0274	27.3354	-0.357716
173.619	159.445	-0.122866					67.3127	52.5387	-0.357498
60.5432	55.6024	-0.122819					59.419	46.3932	-0.357012
42.592	39.1177	-0.12276					18.4528	14.4111	-0.356662
66.7336	61.2945	-0.122656					40.3453	31.5128	-0.356462
26.0598	23.9358	-0.122653					96.9381	75.728	-0.356238
33.7441	30.9956	-0.122571					33.4725	26.1514	-0.356088
59.3056	54.4816	-0.122401					7.72064	6.03507	-0.355352
21.4673	19.7244	-0.122163					271.934	212.613	-0.355026
47.2187	43.3881	-0.122058					119.638	93.5426	-0.354978
36.1713	33.2381	-0.122007					174.561	136.509	-0.354734
11.6774	10.7314	-0.121885					166.537	130.257	-0.354477
40.9174	37.6065	-0.121732					10.7577	8.41594	-0.35417
176.447	162.174	-0.121697					220.6	172.617	-0.353855
80.2259	73.7385	-0.12165					2.8799	2.25429	-0.353344
298.983	274.859	-0.121371					72.0737	56.4205	-0.353253
105.066	96.5924	-0.121315					120.531	94.3615	-0.353133
145.825	134.065	-0.121303					170.743	133.684	-0.352994
46.3902	42.6503	-0.121264					50.0762	39.2279	-0.352242
132.694	122.008	-0.121128					42.3799	33.2206	-0.351302
26.5803	24.4416	-0.12102					16.6632	13.064	-0.351066
50.4492	46.3916	-0.120966					33.685	26.4206	-0.350441
7.61917	7.00645	-0.120952					9.92692	7.78734	-0.350214
41.2559	37.9394	-0.120901					77.902	61.1211	-0.349989
28.0421	25.7888	-0.120847					115.633	90.7452	-0.349661
41.9607	38.5913	-0.120765					84.5786	66.3758	-0.349636
253.356	233.012	-0.120763					6.02159	4.72588	-0.349564
1516.63	1394.87	-0.120739					51.8773	40.7229	-0.349264
22.3199	20.5291	-0.120662					36.2371	28.4466	-0.349211
22.8594	21.0289	-0.120413					157.82	123.929	-0.34877
110.556	101.716	-0.120228					12.6252	9.91479	-0.348655
2.59832	2.39069	-0.120152					48.6669	38.2223	-0.348528
25.4745	23.4418	-0.119972					44.3535	34.8463	-0.348046
41.8567	38.5168	-0.11997					82.6824	64.9724	-0.347752
417.157	383.897	-0.119871					202.801	159.393	-0.347471
37.6593	34.6585	-0.119794					29.9377	23.5309	-0.347406
176.538	162.483	-0.119692					29.4927	23.1853	-0.347148
281.153	258.804	-0.119499					18.6005	14.6227	-0.34713
14.5948	13.4357	-0.119379					172.863	135.935	-0.346712
55.6245	51.2072	-0.119374					3.65116	2.87153	-0.346534
58.6512	53.9949	-0.119336					21.3335	16.7786	-0.346498
42.4789	39.1078	-0.119288					31.5799	24.8435	-0.34614
50.868	46.8412	-0.11898					85.3452	67.1725	-0.345439
127.989	117.865	-0.118881					38.0089	29.9199	-0.34523
44.3068	40.8066	-0.118725					27.9017	21.9699	-0.344827
83.229	76.6599	-0.118615					56.182	44.2525	-0.344348
54.0344	49.7713	-0.118564					38.5524	30.3705	-0.344148
51.4261	47.3705	-0.118512					46.7145	36.8035	-0.344025
16.7065	15.3895	-0.118463					50.9776	40.1637	-0.343969
186.618	171.931	-0.118256					21.4373	16.893	-0.343696
105.178	96.903	-0.118218					30.2804	23.8633	-0.343587
242.404	223.336	-0.118195					69.1708	54.5208	-0.343358
118.086	108.806	-0.118086					18.3136	14.4366	-0.343182
255.873	235.765	-0.118078					73.7875	58.1764	-0.342942
27.0991	24.9712	-0.117979					49.234	38.8185	-0.342909
57.3594	52.8681	-0.117632					44.2115	34.8586	-0.342906
264.651	243.934	-0.117603					1026.24	809.189	-0.342817
545.598	502.924	-0.117497					28.0926	22.1556	-0.342519
28.928	26.6673	-0.117397					37.9147	29.9069	-0.34228
9.79326	9.02806	-0.117373					47.2187	37.2498	-0.342126
43.6473	40.2396	-0.117277					103.328	81.5273	-0.341874
115.367	106.365	-0.117212					170.325	134.399	-0.341771
97.7831	90.1576	-0.117136					50.8653	40.1376	-0.341726
13.1005	12.0794	-0.117064					46.9782	37.0875	-0.341056
14.2829	13.1698	-0.117056					70.6057	55.7454	-0.340932
33.6081	30.9927	-0.11688					46.751	36.9145	-0.340811
52.7808	48.6762	-0.116795					28.511	22.5133	-0.34074
1098.49	1013.08	-0.116771					40.8045	32.2209	-0.340731
3204.83	2955.73	-0.116732					209.018	165.093	-0.340353
7.4623	6.88233	-0.116724					867.717	685.481	-0.340108
80.239	74.0077	-0.116627					112.375	88.7778	-0.340046
231.725	213.731	-0.11662					437.14	345.403	-0.339813
47.4764	43.791	-0.116579					34.1167	26.9605	-0.33963
32.6167	30.0852	-0.116557					176.533	139.511	-0.339561
5.35882	4.94329	-0.116442					205.66	162.568	-0.339221
204.99	189.096	-0.116434					157.339	124.386	-0.339055
95.2985	87.9101	-0.116425					122.514	96.8703	-0.338815
91.9864	84.856	-0.116405					78.1165	61.7728	-0.338654
32.8319	30.2872	-0.116389					4.1559	3.28778	-0.338048
67.5277	62.297	-0.116318					74.3255	58.8027	-0.337976
37.9617	35.0216	-0.116296					106.024	83.8859	-0.33789
56.5806	52.1987	-0.116293					172.902	136.825	-0.337627
9.74798	8.99549	-0.115901					56.1731	44.4585	-0.337421
17.6434	16.2815	-0.115891					31.1042	24.6178	-0.337406
78.1541	72.125	-0.115821					540.994	428.179	-0.3374
9.68312	8.93651	-0.115761					12.1047	9.58055	-0.33739
122.536	113.091	-0.115727					20.1545	15.9598	-0.33666
97.0127	89.5386	-0.115664					78.3476	62.0533	-0.33638
285.876	263.933	-0.115222					289.157	229.041	-0.336245
123.853	114.35	-0.115177					9.73442	7.71222	-0.335948
15.9275	14.7067	-0.115046					27.2806	21.6161	-0.335774
39.0421	36.0503	-0.115019					22.2133	17.612	-0.334865
54.2461	50.09	-0.114997					46.5556	36.9151	-0.334742
87.6349	80.9213	-0.114987					21.5811	17.1137	-0.334616
47.3853	43.7562	-0.114954					32.5727	25.831	-0.334562
4.18654	3.86602	-0.11491					14.6051	11.5851	-0.334199
19.5872	18.088	-0.114877					9281.84	7363.29	-0.334061
25.1865	23.2592	-0.114844					57.1279	45.3217	-0.333994
49.7199	45.9182	-0.114758					21.8262	17.3164	-0.333924
39.0073	36.0275	-0.114644					117.251	93.0377	-0.333719
138.846	128.242	-0.114621					126.291	100.228	-0.333471
93.6435	86.4987	-0.114501					146.681	116.433	-0.33319
22.9623	21.2111	-0.114453					50.6127	40.1816	-0.332967
115.58	106.768	-0.114414					869.248	690.26	-0.332628
37.6253	34.758	-0.11436					53.1268	42.1902	-0.332531
44.3734	40.9971	-0.114176					49.0563	38.9693	-0.332102
21.4716	19.8394	-0.114065					848.466	674.023	-0.332061
97.606	90.1868	-0.114053					28.1479	22.3684	-0.331566
79.3431	73.3158	-0.11398					66.8029	53.0969	-0.331284
4.7782	4.41531	-0.113953					216.973	172.479	-0.331093
73.3659	67.8018	-0.113785					28.9439	23.0109	-0.330944
333.685	308.399	-0.11369					69.6688	55.3921	-0.330832
51.4094	47.5137	-0.113687					57.9134	46.0509	-0.330668
25.1202	23.2167	-0.11368					24.0598	19.1326	-0.330591
34.3739	31.7703	-0.113633					48.694	38.7249	-0.330484
0.413334	0.382077	-0.113444					13.5024	10.7427	-0.329858
35.4287	32.7507	-0.113392					58.1326	46.2531	-0.329797
164.972	152.507	-0.113348					231.766	184.407	-0.329776
36.7504	33.9754	-0.113271					34.9679	27.8289	-0.329446
3.63755	3.36303	-0.113208					42.3801	33.731	-0.329316
120.652	111.554	-0.113107					33.9044	26.9867	-0.329224
36.8294	34.0523	-0.113106					54.4559	43.3509	-0.329024
74.6206	68.9939	-0.113106					80.0952	63.764	-0.328973
43.5937	40.3097	-0.112993					35.7491	28.4674	-0.3286
512.643	474.038	-0.112951					31.2269	24.8718	-0.328281
129.023	119.313	-0.11288					285.646	227.524	-0.32821
84.5693	78.2068	-0.112838					21.9427	17.4779	-0.328207
22.4118	20.7257	-0.112838					49.1596	39.1627	-0.327996
52.6193	48.6629	-0.11277					57.2359	45.5987	-0.327927
30.9375	28.6127	-0.112701					110.389	87.9457	-0.327907
41.7817	38.6471	-0.112509					71.348	56.8452	-0.327835
35.406	32.7506	-0.11247					106.277	84.6821	-0.327704
115.485	106.829	-0.1124					155.89	124.215	-0.327691
8.37242	7.74502	-0.112377					28.3238	22.5699	-0.327614
69.1456	63.9675	-0.112298					40.4875	32.2631	-0.327592
26.6563	24.6608	-0.112255					18.7448	14.939	-0.327409
26.0339	24.0854	-0.112237					37.3323	29.7601	-0.327047
57.7243	53.4052	-0.1122					40.2723	32.1063	-0.326931
60.4965	55.9701	-0.112196					46.5439	37.11	-0.326784
142.325	131.687	-0.112078					70.0425	55.863	-0.326336
372.494	344.656	-0.11206					20.2822	16.1769	-0.326272
25.8669	23.9338	-0.112056					1258.46	1003.76	-0.32625
46.1126	42.6669	-0.112043					108.067	86.199	-0.326187
42.052	38.91	-0.112034					368.602	294.049	-0.326008
32.3944	29.9781	-0.111837					58.2205	46.4581	-0.325597
82.8141	76.6392	-0.111794					39.0239	31.1432	-0.325441
15.1554	14.0255	-0.111778					1.19745	0.955839	-0.325127
536.433	496.459	-0.111722					11.6676	9.315	-0.324877
69.6688	64.4777	-0.111714					143.627	114.671	-0.324821
21.3517	19.7617	-0.111645					118.776	94.8381	-0.32471
292.582	270.801	-0.111608					38.2383	30.5317	-0.324709
60.5028	56.0026	-0.111509					66.0477	52.7502	-0.32433
10.4609	9.68289	-0.111501					56.3416	45.0029	-0.324182
53.6203	49.639	-0.111305					18.4827	14.7634	-0.324151
74.8028	69.2495	-0.111288					34.859	27.8479	-0.323962
13.6655	12.6515	-0.111236					70.1563	56.046	-0.323961
152.716	141.384	-0.111231					48.7639	38.9564	-0.323952
120.752	111.792	-0.111231					34.0605	27.2114	-0.323889
50.1719	46.4501	-0.111197					30.307	24.2147	-0.323766
422.022	390.741	-0.111103					48.798	38.9891	-0.32375
86.3763	79.9786	-0.111022					205.319	164.06	-0.323641
85.22	78.9148	-0.110896					44.5635	35.6101	-0.323575
21.8874	20.269	-0.11082					39.0421	31.2002	-0.323474
4.5521	4.21588	-0.110697					81.901	65.4729	-0.322983
55.2021	51.1267	-0.110645					164.317	131.387	-0.322659
44.2814	41.0137	-0.110595					36.8294	29.4487	-0.322653
121.956	112.96	-0.110544					740.253	592.052	-0.322295
24.435	22.6335	-0.110493					23.8681	19.0914	-0.322159
1303.73	1207.62	-0.110482					45.9195	36.7363	-0.321901
50.5454	46.8205	-0.110438					32.766	26.2163	-0.321736
20.4868	18.9773	-0.110419					43.461	34.7735	-0.321731
54.1953	50.2025	-0.11041					115.568	92.4684	-0.321706
127.323	117.948	-0.110343					39.29	31.4447	-0.321343
27.2806	25.2734	-0.110258					33.3356	26.6846	-0.321058
116.017	107.489	-0.110152					115.58	92.5226	-0.321017
110.974	102.817	-0.110136					49.3188	39.483	-0.320905
43.9439	40.7143	-0.110125					25.1267	20.1168	-0.320818
187.149	173.418	-0.109934					36.8549	29.5078	-0.320759
465.887	431.784	-0.109669					200.602	160.647	-0.320446
32.282	29.92	-0.10962					26.0072	20.8284	-0.32036
110.389	102.317	-0.109551					73.1561	58.5886	-0.320359
70.9204	65.7413	-0.109399					13.5947	10.8912	-0.319879
79.5469	73.7399	-0.10936					74.4548	59.649	-0.319867
23.1152	21.4301	-0.109204					91.8729	73.6103	-0.31973
2.96317	2.74758	-0.108979					26.0527	20.8776	-0.319475
198.941	184.483	-0.108853					13.7962	11.0561	-0.319423
45.079	41.8038	-0.108822					17.1126	13.7148	-0.31933
379.789	352.21	-0.10876					107.511	86.1721	-0.319191
27.361	25.375	-0.10871					19.6615	15.7602	-0.319084
199.73	185.238	-0.108665					322.341	258.382	-0.31908
133.539	123.861	-0.108541					31.6026	25.3478	-0.318181
88.5893	82.1785	-0.108371					72.1954	57.9118	-0.31805
67.4438	62.565	-0.10833					6.09126	4.88637	-0.317978
190.23	176.478	-0.108258					54.3784	43.6241	-0.317909
548.079	508.472	-0.108217					69.9979	56.155	-0.317897
92.9627	86.2469	-0.108179					37.6853	30.2371	-0.317683
74.891	69.4825	-0.108144					247.52	198.649	-0.317327
47.0056	43.6122	-0.108099					1913.21	1535.53	-0.317259
54.4559	50.5285	-0.10799					113.249	90.9075	-0.317031
41.06	38.1011	-0.107902					24.1181	19.3641	-0.316729
74.8595	69.4672	-0.107853					92.0212	73.8886	-0.316616
45.696	42.4047	-0.107846					48.4949	38.9399	-0.316582
27.7818	25.7812	-0.107819					42.8944	34.4543	-0.316106
167.093	155.081	-0.107625					34.9912	28.1107	-0.315872
144.201	133.844	-0.107532					19.5565	15.7126	-0.315727
27.5951	25.614	-0.10748					52.1541	41.9133	-0.315372
66.2906	61.5366	-0.107358					24.0586	19.3382	-0.315105
790.36	733.746	-0.107229					80.8663	65.0106	-0.314863
29.9377	27.7947	-0.107156					25.0749	20.159	-0.314817
91.181	84.6555	-0.107129					58.3105	46.8836	-0.314673
63.7654	59.2056	-0.10704					115.485	92.8841	-0.314196
972.895	903.397	-0.106924					18.8947	15.1984	-0.314067
44.1659	41.0116	-0.106899					9.68076	7.78897	-0.313688
130.307	121.003	-0.106869					27.3505	22.0143	-0.313131
164.639	152.898	-0.106741					96.9899	78.0685	-0.313093
25.0703	23.284	-0.106642					31.2327	25.1422	-0.312946
62.2179	57.7864	-0.106598					32.3101	26.0165	-0.312556
38.3628	35.6313	-0.106563					36.0134	28.9992	-0.31252
100.332	93.1889	-0.106557					240.406	193.593	-0.312447
56.0601	52.0694	-0.10654					25.2121	20.3049	-0.312294
30.5137	28.3419	-0.106521					173.974	140.126	-0.312145
21.8262	20.2733	-0.106483					32.813	26.4367	-0.311724
40.1714	37.3179	-0.106301					91.2889	73.5498	-0.311719
30.9423	28.7474	-0.106149					142.102	114.546	-0.311008
29.4927	27.4019	-0.10608					18.0737	14.5703	-0.310857
1.05386	0.979257	-0.105919					248.431	200.299	-0.310691
52.0313	48.3482	-0.105916					309.953	249.947	-0.310426
39.6948	36.8867	-0.105846					36.0307	29.0601	-0.310184
29.4199	27.3395	-0.105804					44.5462	35.9418	-0.309639
150.124	139.508	-0.1058					32.1116	25.91	-0.309586
2533.02	2354.23	-0.105606					106.237	85.7204	-0.309571
61.5938	57.2495	-0.105522					4436.18	3579.54	-0.309542
35.0636	32.5919	-0.105462					49.8596	40.2349	-0.309421
149.891	139.326	-0.105453					26.9409	21.7407	-0.309396
67.9261	63.1412	-0.105383					9.25627	7.46985	-0.309353
738.433	686.431	-0.105351					29.2833	23.6364	-0.309069
230.772	214.545	-0.105188					0.736947	0.595104	-0.30842
52.5079	48.8163	-0.105173					25.6583	20.728	-0.307848
399.097	371.042	-0.105158					51.0904	41.2895	-0.307279
373.42	347.208	-0.104999					37.4797	30.2901	-0.307263
34.7875	32.3462	-0.104973					18.74	15.1455	-0.307231
75.6436	70.3363	-0.104949					53.8023	43.4866	-0.307096
61.1346	56.847	-0.104904					48.0465	38.8374	-0.306986
59.1334	54.9899	-0.104805					42.4789	34.3413	-0.306803
58.0035	53.9409	-0.104762					40.9529	33.1171	-0.306391
59.8439	55.6556	-0.104679					4.15674	3.36149	-0.306351
97.9312	91.0785	-0.104658					27.4226	22.177	-0.306304
81.256	75.5704	-0.104652					30.9818	25.0557	-0.306281
27.3864	25.4705	-0.104632					47.9456	38.7971	-0.305449
47.7781	44.4408	-0.104463					37.3774	30.2471	-0.305372
83.8529	77.9999	-0.104389					49.8521	40.3437	-0.305308
42.2561	39.3088	-0.10431					73.7027	59.6583	-0.304993
20.9272	19.4688	-0.10421					84.4522	68.3601	-0.304981
43.7271	40.6802	-0.104201					107.156	86.7665	-0.304507
43.6503	40.6092	-0.104187					5.7078	4.62181	-0.304476
35.7614	33.2714	-0.104119					141.778	114.822	-0.30424
57.0959	53.123	-0.10405					72.4483	58.6961	-0.303686
17.0401	15.8553	-0.103967					209.362	169.622	-0.303676
88.3247	82.1993	-0.103691					51.2296	41.514	-0.303379
46.8995	43.6502	-0.103586					90.8139	73.5917	-0.303369
103.47	96.3037	-0.103543					138.479	112.258	-0.302857
53.7982	50.0725	-0.103538					29.7628	24.1393	-0.302125
2523.07	2348.4	-0.103505					34.1726	27.7263	-0.301584
24.1828	22.5098	-0.103425					64.7851	52.5716	-0.301379
24.3743	22.6883	-0.103411					13.1414	10.6641	-0.301353
1475.79	1373.71	-0.103405					122.536	99.4396	-0.301313
30.1162	28.0354	-0.103288					53.1415	43.1259	-0.301283
121.984	113.557	-0.103275					12.0416	9.77417	-0.300979
68.4708	63.7423	-0.103236					52.7452	42.8177	-0.300832
1103.88	1027.66	-0.103216					39.214	31.8384	-0.3006
61.8425	57.5754	-0.103147					108.18	87.8419	-0.300449
51.4885	47.9364	-0.103129					23.3617	18.9701	-0.300417
82.2006	76.5299	-0.103125					61.1346	49.6451	-0.300336
2.11906	1.97294	-0.103077					6.27651	5.09727	-0.300238
66.8105	62.2087	-0.102958					14.2389	11.5641	-0.300184
40.4666	37.6796	-0.102949					218.948	177.82	-0.300174
41.0221	38.1976	-0.102919					25.3166	20.5619	-0.300112
216.973	202.056	-0.102763					62.5959	50.8429	-0.300021
43.4637	40.4763	-0.102733					72.686	59.0494	-0.299754
33.4858	31.1846	-0.102719					29.3784	23.8737	-0.299338
79.7257	74.2517	-0.102622					82.4108	66.9712	-0.299295
137.14	127.731	-0.102542					15.5784	12.6606	-0.299205
104.817	97.6276	-0.102505					161.958	131.633	-0.299095
37.5777	35.0016	-0.102456					48.3242	39.2786	-0.299005
9.15116	8.52417	-0.102395					32.0631	26.0629	-0.298913
110.591	103.017	-0.102348					36.7346	29.8651	-0.298677
312.114	290.741	-0.102341					11.7081	9.51912	-0.298609
31.1645	29.0308	-0.102321					219.09	178.137	-0.298536
9.01477	8.39784	-0.102274					14.2829	11.6163	-0.29813
144.962	135.056	-0.102118					104.537	85.025	-0.29805
15.2494	14.2078	-0.102069					48.3648	39.3446	-0.297789
35.7491	33.3104	-0.101935					77.261	62.8533	-0.297752
20.274	18.8918	-0.10187					1.02642	0.835242	-0.29735
58.6977	54.7019	-0.101713					49.6089	40.3767	-0.297077
63.3565	59.044	-0.101704					75.5158	61.4679	-0.296945
38.523	35.901	-0.101697					135.19	110.046	-0.296879
37.9374	35.358	-0.101586					34.3087	27.9278	-0.296872
41.1791	38.381	-0.101519					33.8594	27.564	-0.296773
41.1338	38.3415	-0.101417					90.3011	73.5257	-0.296495
26.8161	24.9978	-0.101298					40.9952	33.3827	-0.296354
1342.78	1251.74	-0.101293					68.819	56.0452	-0.296216
56.1731	52.3647	-0.101286					45.1337	36.7577	-0.296159
40.9664	38.1901	-0.101242					1.1584	0.943428	-0.29615
102.902	95.9379	-0.101092					37.5239	30.5643	-0.295964
32.1465	29.9711	-0.101089					45.4242	37.0004	-0.295921
29.3812	27.3943	-0.101021					228.158	185.905	-0.295469
1.75688	1.63816	-0.100937					59.232	48.2638	-0.295435
5.7078	5.32261	-0.100802					73.3716	59.7854	-0.295428
121.874	113.651	-0.100774					157.553	128.43	-0.294853
172.902	161.244	-0.10071					74.8595	61.0315	-0.294631
27.1614	25.3307	-0.100671					274.441	223.775	-0.294451
48.5203	45.2552	-0.100506					198.941	162.215	-0.294433
33.0236	30.8019	-0.10048					14.6312	11.9307	-0.29436
51.1075	47.6692	-0.100476					214.528	174.94	-0.294304
55.3839	51.6622	-0.10036					44.8438	36.5817	-0.293786
155.9	145.44	-0.100198					50.7329	41.3866	-0.293758
79.2478	73.935	-0.100112					65.3877	53.3435	-0.293707
123.973	115.662	-0.100102					31.9801	26.0927	-0.293529
48.0465	44.8283	-0.100022					45.8458	37.4061	-0.293514
29.7465	27.7604	-0.0996923					27.0991	22.1184	-0.292999
184.614	172.308	-0.099518					21.8134	17.805	-0.292933
459.258	428.672	-0.0994302					30.347	24.7745	-0.292698
155.036	144.715	-0.099389					16.4029	13.3917	-0.292606
26.3954	24.6385	-0.0993678					36.7209	29.988	-0.292214
67.1986	62.7333	-0.0992					42.7016	34.8745	-0.292117
70.285	65.6228	-0.0990191					14.2012	11.6	-0.29189
174.084	162.539	-0.0990012					26.3678	21.5393	-0.291801
59.0075	55.0955	-0.0989649					50.1685	40.9852	-0.291679
57.5958	53.778	-0.0989473					292.141	238.681	-0.291583
32.8702	30.6985	-0.0986103					66.776	54.5696	-0.291232
81.7588	76.3598	-0.0985604					36.4968	29.8269	-0.291152
124.097	115.903	-0.0985481					46.9284	38.3571	-0.290967
45.1883	42.2067	-0.0984783					47.2083	38.59	-0.290813
88.7152	82.8628	-0.0984558					16.5875	13.5601	-0.290728
59.3422	55.4286	-0.0984271					45.6006	37.2855	-0.290436
20.1343	18.8069	-0.0983919					60.0906	49.1571	-0.289739
2017.58	1884.64	-0.0983386					152.887	125.072	-0.2897
46.6159	43.5447	-0.0983247					26.9135	22.018	-0.289646
40.8175	38.1319	-0.0981861					25.7937	21.1053	-0.289412
8.9418	8.35506	-0.097914					46.7991	38.2943	-0.289351
44.1292	41.2377	-0.0977683					17.2107	14.0854	-0.289111
38.5101	35.9891	-0.097677					37.2584	30.4944	-0.289022
75.3204	70.3939	-0.0975907					41.5173	33.9804	-0.289007
113.246	105.839	-0.0975848					80.9931	66.2946	-0.288909
50.2355	46.9502	-0.0975766					35.8628	29.3594	-0.288664
865.89	809.323	-0.0974681					72.8128	59.6116	-0.288599
110.371	103.163	-0.0974252					489.123	400.465	-0.288518
84.8989	79.3552	-0.0974209					126.724	103.754	-0.288517
71.3713	66.7137	-0.0973615					45.6058	37.3464	-0.288247
70.8233	66.2017	-0.0973552					56.8663	46.5731	-0.288077
24.7685	23.1542	-0.0972309					31.43	25.7457	-0.287814
53.266	49.7944	-0.0972305					96.982	79.4456	-0.287751
13.4637	12.5863	-0.0972252					55.472	45.4418	-0.28774
82.0375	76.6928	-0.097191					58.7398	48.1221	-0.28764
57.4398	53.6977	-0.0971905					156.955	128.586	-0.287623
48.9266	45.7408	-0.0971381					67.266	55.1195	-0.287314
28.9439	27.0596	-0.0971218					122.014	99.9974	-0.287079
51.701	48.3352	-0.0971181					154.622	126.738	-0.286891
92.7987	86.7626	-0.0970304					43.8505	35.9479	-0.286684
22.4715	21.0141	-0.0967344					40.7678	33.4244	-0.28653
5.03279	4.70649	-0.0967056					922.369	756.308	-0.28637
53.4322	49.9856	-0.0961955					118.322	97.0311	-0.286198
847.542	792.891	-0.0961627					86.5244	70.972	-0.285857
25.3474	23.7136	-0.0961223					423.048	347.031	-0.285756
34.024	31.833	-0.0960316					92.7987	76.1316	-0.285608
147.056	137.601	-0.0958788					5.17287	4.24685	-0.284574
20.7933	19.4581	-0.0957432					15.8058	12.9769	-0.284505
42.9594	40.2013	-0.0957306					11.0791	9.09777	-0.284261
20.453	19.1401	-0.095708					82.2006	67.5064	-0.284125
38.9666	36.4658	-0.0956953					33.5928	27.5937	-0.283815
29.3767	27.4924	-0.0956396					128.737	105.75	-0.283763
143.23	134.043	-0.0956302					24.1992	19.88	-0.28364
40.1415	37.5692	-0.095544					28.8184	23.6804	-0.283301
74.1185	69.3772	-0.0953709					110.929	91.1615	-0.283137
399.477	373.96	-0.0952279					5.18826	4.26392	-0.28307
90.6922	84.9001	-0.0952129					23.6516	19.4387	-0.283003
142.102	133.028	-0.0951994					128.208	105.387	-0.28279
18.1049	16.949	-0.0951783					148.456	122.043	-0.282648
72.2393	67.6274	-0.0951766					188.296	154.798	-0.282618
45.3774	42.4831	-0.0950834					59.7527	49.1294	-0.282419
87.1505	81.5924	-0.0950739					17.9576	14.7658	-0.282333
38.5524	36.0946	-0.0950359					70.5006	57.9925	-0.281768
77.0148	72.1094	-0.0949486					74.573	61.3444	-0.281721
128.126	119.969	-0.0949109					49.743	40.9267	-0.281449
26.1811	24.5148	-0.094872					153.408	126.249	-0.281101
43.461	40.695	-0.0948699					42.6129	35.0725	-0.280951
22.5442	21.1097	-0.0948515					97.8473	80.5506	-0.280637
288.923	270.549	-0.094794					61.3735	50.5436	-0.280089
21.8174	20.4312	-0.0947045					4.30961	3.54916	-0.280079
74.1726	69.4618	-0.094667					65.8295	54.2345	-0.279523
26.3458	24.6731	-0.0946342					28.0979	23.1541	-0.279195
108.391	101.525	-0.0944103					20.453	16.855	-0.279136
78.8592	73.8655	-0.0943794					119.008	98.0751	-0.279106
178.194	166.927	-0.0942251					139.009	114.561	-0.279055
31.327	29.3478	-0.0941542					56.2491	46.3598	-0.278958
121.583	113.903	-0.0941436					67.7105	55.8069	-0.278934
70.5091	66.0581	-0.0940736					52.5591	43.3474	-0.277994
34.8944	32.6928	-0.0940229					50.3913	41.5675	-0.277717
34.5588	32.3804	-0.0939328					97.6892	80.6094	-0.277251
110.903	103.92	-0.0938249					25.3949	20.9551	-0.277241
23.4239	21.9493	-0.0938037					22.7338	18.7594	-0.277221
175.426	164.387	-0.0937698					37.4755	30.9306	-0.276912
47.4637	44.4808	-0.0936432					37.788	31.2009	-0.276343
94.5987	88.6581	-0.0935674					20.214	16.6915	-0.276243
63.3555	59.3809	-0.0934701					42.2615	34.9102	-0.275696
26.9135	25.2271	-0.0933588					2.45458	2.02773	-0.275612
29.3312	27.4935	-0.0933411					21.8998	18.0923	-0.275545
42.2116	39.5679	-0.0933102					176.081	145.478	-0.275438
28.7736	26.9736	-0.0932023					84.415	69.7481	-0.275345
18.0737	16.9434	-0.093166					16.6484	13.7571	-0.275208
20.989	19.6765	-0.0931652					2276.82	1881.58	-0.275079
51.3552	48.1459	-0.0930967					67.4329	55.7295	-0.275013
77.2458	72.4187	-0.0930928					60.5952	50.0848	-0.27483
48.7639	45.7224	-0.0929121					22.3819	18.5006	-0.274762
88.935	83.3915	-0.0928517					25.0703	20.7231	-0.274742
141.304	132.501	-0.0928035					149.891	123.944	-0.274231
146.984	137.832	-0.0927464					35.9126	29.6972	-0.274159
53.9059	50.5613	-0.0924083					200.479	165.789	-0.274105
22.8627	21.4443	-0.0923972					75.142	62.1506	-0.273853
5.24922	4.92372	-0.0923525					147.794	122.25	-0.273751
23.7289	22.2581	-0.0923205					49.5082	40.9559	-0.273595
38.7361	36.3371	-0.0922351					56.9785	47.1449	-0.273315
41.5269	38.9571	-0.0921601					2.9622	2.45117	-0.273196
106.556	99.9683	-0.0920647					52.0313	43.0564	-0.273152
4.13534	3.87978	-0.0920317					764.785	632.869	-0.273147
100.549	94.3369	-0.0919977					75.5369	62.5113	-0.273066
35.5638	33.3668	-0.0919953					58.8593	48.7101	-0.273052
1297.82	1217.75	-0.0918727					82.5969	68.3705	-0.272713
82.8029	77.6986	-0.091794					17.0401	14.1061	-0.272612
8.95627	8.40484	-0.0916784					98.7188	81.7229	-0.272584
23.5486	22.0996	-0.0916194					197.859	163.801	-0.272534
57.685	54.1376	-0.091563					268.271	222.093	-0.272532
106.237	99.7058	-0.0915329					45.1612	37.3911	-0.272387
22.3819	21.0061	-0.0915266					99.9001	82.7416	-0.271873
41.2406	38.7134	-0.0912342					23.7635	19.6908	-0.271228
30.2021	28.3517	-0.0912133					165.58	137.213	-0.271109
36.0331	33.8256	-0.0912066					50.6935	42.0207	-0.2707
25.3949	23.8399	-0.0911637					23.317	19.3287	-0.270636
50.1685	47.1013	-0.0910147					52.6193	43.6207	-0.270581
131.778	123.724	-0.0909854					37.3384	30.9598	-0.270266
15.7969	14.8316	-0.0909689					19.2955	15.9999	-0.2702
24.7863	23.2742	-0.0908135					59.1461	49.046	-0.270149
30.8589	28.9799	-0.0906378					20.9891	17.4095	-0.26977
82.2858	77.2774	-0.0905974					9.6521	8.00609	-0.269745
49.3964	46.3899	-0.0905946					833.936	691.756	-0.269674
108.916	102.299	-0.0904233					134.571	111.634	-0.269595
211.295	198.459	-0.0904197					44.5328	36.9434	-0.269555
31.1042	29.2164	-0.0903316					25.8704	21.4667	-0.269203
59.6969	56.0742	-0.0903171					24.2686	20.1376	-0.2692
175.712	165.055	-0.090266					17.7767	14.7551	-0.268773
20.8783	19.6122	-0.0902504					299.728	248.795	-0.268693
106.293	99.85	-0.0902142					63.3314	52.601	-0.267833
97.0266	91.1531	-0.0900877					1014.73	842.928	-0.267618
1585.04	1489.18	-0.0899975					100.973	83.921	-0.266872
81.6432	76.709	-0.0899359					97.606	81.1257	-0.266811
103.638	97.3777	-0.0898843					17.7254	14.7332	-0.266747
10.5263	9.89165	-0.0897216					152.353	126.646	-0.266614
53.9775	50.7257	-0.0896413					240.313	199.769	-0.266581
29.8892	28.0894	-0.0895974					163.871	136.248	-0.266325
19.0984	17.949	-0.0895453					98.4009	81.8227	-0.266172
43.6921	41.0638	-0.089505					86.3229	71.7883	-0.265995
46.6568	43.8511	-0.0894746					44.9097	37.3489	-0.265964
33.1683	31.1766	-0.0893404					42.308	35.1858	-0.265936
161.638	151.934	-0.0893228					25.5708	21.2681	-0.265808
45.0135	42.3112	-0.089319					33.6426	27.9852	-0.265624
5.77255	5.42605	-0.0893086					100.729	83.8047	-0.265368
25.3526	23.8323	-0.089211					21.8874	18.2101	-0.265357
31.0974	29.2345	-0.0891225					136.798	113.828	-0.26519
57.495	54.0508	-0.0891194					144.049	119.869	-0.2651
89.2599	83.9145	-0.0890926					17.7685	14.787	-0.264992
26.2893	24.7171	-0.0889635					60.606	50.4411	-0.264859
42.7019	40.1513	-0.0888522					1938.47	1613.36	-0.264845
63.2825	59.5103	-0.0886676					8.57719	7.13875	-0.264834
812.286	763.87	-0.0886607					130.307	108.459	-0.264768
16.8515	15.8486	-0.0885231					1.09781	0.913803	-0.264679
39.7723	37.4062	-0.088489					20.124	16.752	-0.264579
65.134	61.261	-0.0884421					52.1896	43.446	-0.264539
150.305	141.374	-0.0883708					62.201	51.7906	-0.264247
4.17464	3.92713	-0.0881778					60.0774	50.0302	-0.264021
51.8592	48.7853	-0.0881521					128.983	107.42	-0.263915
110.416	103.875	-0.0880928					42.1161	35.0788	-0.263774
58.4014	54.9456	-0.0879988					121.405	101.12	-0.263756
34.6975	32.645	-0.0879709					29.3812	24.4795	-0.263321
47.9754	45.139	-0.0879225					38.2905	31.9038	-0.263258
23.4905	22.1025	-0.0878725					95.1227	79.2831	-0.262776
112.103	105.482	-0.0878264					45.0412	37.5424	-0.262725
21.0115	19.7707	-0.0878148					170.274	141.931	-0.262664
87.2096	82.0641	-0.0877356					61.0062	50.857	-0.262511
155.654	146.488	-0.0875628					151.348	126.169	-0.262511
143.627	135.171	-0.0875388					97.2748	81.1022	-0.262324
81.3047	76.5182	-0.0875374					55.2108	46.0397	-0.262073
65.9425	62.0613	-0.0875143					40.6944	33.9351	-0.262051
67.1585	63.2099	-0.0874208					10.4079	8.67934	-0.262017
83.1705	78.2927	-0.0871953					25.3474	21.14	-0.261863
40.4503	38.0785	-0.0871749					52.3163	43.6353	-0.261764
44.5635	41.9566	-0.0869641					42.3032	35.2844	-0.261738
37.7815	35.5778	-0.0867035					42.7352	35.658	-0.2612
25.6583	24.1619	-0.0866911					27.361	22.837	-0.260747
49.6146	46.7227	-0.0866428					95.0141	79.3046	-0.260736
67.5	63.5688	-0.0865689					22.0193	18.3795	-0.260672
94.0851	88.6089	-0.0865149					50.9033	42.4953	-0.260455
46.751	44.0307	-0.0864877					67.0295	55.9678	-0.260201
30.9957	29.193	-0.086447					44.7789	37.3919	-0.260093
25.0956	23.6366	-0.086411					456.071	380.942	-0.259686
2864.8	2698.43	-0.0863135					22.1891	18.5349	-0.259602
73.1561	68.9138	-0.0861862					59.2961	49.5321	-0.259574
93.2683	87.8605	-0.0861729					63.9911	53.4554	-0.259535
139.192	131.129	-0.0860968					25.2588	21.1002	-0.259534
406.87	383.326	-0.0859967					192.914	161.155	-0.259509
47.3244	44.589	-0.0858974					37.4207	31.2602	-0.259506
0.519745	0.489752	-0.0857512					44.9134	37.5233	-0.25936
36.3636	34.2684	-0.0856155					37.8807	31.6526	-0.259139
27.0704	25.5113	-0.0855844					86.5726	72.3403	-0.25911
114.503	107.912	-0.0855311					290.717	242.956	-0.258922
79.6971	75.1128	-0.0854686					241.188	201.575	-0.258843
32.5727	30.6994	-0.0854545					53.0196	44.3135	-0.25878
60.8575	57.3595	-0.085403					40.4202	33.7928	-0.258363
42.6074	40.1591	-0.0853768					40.9258	34.2157	-0.258349
31.8335	30.0044	-0.0853716					162.719	136.071	-0.258028
21.0627	19.8556	-0.0851432					50.9279	42.5929	-0.257843
40.6944	38.3626	-0.0851292					82.0375	68.6124	-0.257813
25.2121	23.7683	-0.0850783					82.432	68.9451	-0.257757
34.1688	32.2126	-0.0850527					32.5996	27.2691	-0.257588
155.111	146.232	-0.0850488					29.9798	25.0787	-0.257529
152.006	143.311	-0.0849738					427.927	357.99	-0.257444
140.014	132.01	-0.0849237					419.468	350.963	-0.257244
11.3314	10.6837	-0.0849233					20.9583	17.5355	-0.257241
23.5108	22.1673	-0.0848933					37.7815	31.6199	-0.256848
129.35	121.958	-0.0848908					78.6025	65.789	-0.25673
34.8028	32.8161	-0.0848005					59.4546	49.7632	-0.25671
95.5165	90.0688	-0.0847241					66.5128	55.6724	-0.25667
2756.51	2599.36	-0.0846886					148.649	124.431	-0.256556
81.7985	77.136	-0.0846696					63.8326	53.4338	-0.256541
117.527	110.833	-0.0846131					45.1857	37.825	-0.256527
26.1289	24.6416	-0.0845504					35.199	29.4656	-0.256502
170.743	161.029	-0.0845057					24.2333	20.288	-0.256361
23.8554	22.4983	-0.0844972					68.5397	57.3848	-0.256271
1690.88	1594.75	-0.0844409					60.8013	50.9122	-0.256091
39.3036	37.0722	-0.0843228					55.271	46.3014	-0.255467
46.9676	44.3062	-0.0841569					24.3743	20.419	-0.255446
63.661	60.0576	-0.0840619					34.8028	29.1679	-0.254819
178.428	168.346	-0.0839105					27.6073	23.1427	-0.254495
78.8943	74.4388	-0.0838647					87.6571	73.4844	-0.254432
14.5048	13.6864	-0.0837857					21.5943	18.1056	-0.25421
28.5021	26.8954	-0.0837073					57.0436	47.8386	-0.253891
66.5851	62.833	-0.0836762					718.756	602.89	-0.253608
74.9254	70.7063	-0.0836164					133.009	111.585	-0.253374
15.3047	14.4429	-0.0836125					20.4868	17.1877	-0.253319
395.15	372.909	-0.0835792					30.504	25.5938	-0.253202
7.9897	7.54013	-0.0835512					28.7951	24.1664	-0.252823
118.217	111.566	-0.0835376					189.839	159.373	-0.252371
31.43	29.6622	-0.0835191					104.717	87.9124	-0.252357
101.652	95.9362	-0.0834941					30.5495	25.6474	-0.252333
47.7831	45.0965	-0.0834864					58.307	48.9548	-0.252218
77.6244	73.2608	-0.083469					29.1479	24.48	-0.251786
25.2588	23.841	-0.0833452					94.0851	79.0309	-0.251551
23.7079	22.379	-0.0832256					23.5108	19.7534	-0.251224
1.88094	1.77558	-0.083158					17.9506	15.0848	-0.250937
21.2789	20.0892	-0.0830089					23.4239	19.6848	-0.250895
128.208	121.059	-0.0827785					32.1333	27.0048	-0.250851
23.4494	22.1428	-0.0827149					112.787	94.8185	-0.250358
18.5497	17.5166	-0.0826695					15.782	13.2686	-0.250271
49.8685	47.0934	-0.082603					66.8105	56.2003	-0.249497
30.3243	28.6379	-0.0825475					27.1576	22.8461	-0.249408
35.5009	33.527	-0.0825325					87.8951	73.9478	-0.249274
310.149	292.91	-0.0825038					230.061	193.578	-0.249099
70.5006	66.5849	-0.0824413					28.0574	23.6096	-0.24901
42.8944	40.5129	-0.0824105					85.5276	71.98	-0.248795
89.8194	84.834	-0.082384					112.29	94.5039	-0.248787
34.0605	32.1701	-0.0823819					137.472	115.707	-0.248664
614.073	580.003	-0.082351					17.6057	14.8206	-0.248438
60.3965	57.0472	-0.0823089					74.1185	62.4095	-0.248067
66.5917	62.8989	-0.0823085					37.5777	31.6436	-0.247961
155.136	146.539	-0.0822445					21.3289	17.9624	-0.247829
126.192	119.203	-0.0822011					5.04059	4.24502	-0.247821
269.341	254.44	-0.0821119					94.4435	79.5446	-0.247688
89.602	84.646	-0.0820906					71.9289	60.5836	-0.247646
239.78	226.52	-0.0820683					45.688	38.4827	-0.247603
66.7589	63.0721	-0.0819563					192.808	162.419	-0.247443
97.7346	92.3373	-0.0819546					28.733	24.2044	-0.24744
31.5441	29.8037	-0.0818777					28.7736	24.2407	-0.247317
77.4472	73.1745	-0.0818719					64.9939	54.7735	-0.246826
93.738	88.5688	-0.0818363					88.769	74.8146	-0.246736
49.6261	46.8926	-0.081739					253.952	214.073	-0.246457
28.7871	27.2016	-0.0817328					94.5987	79.7449	-0.246427
257.964	243.775	-0.0816202					78.7917	66.4258	-0.246301
42.6917	40.3446	-0.0815788					39.3398	33.1683	-0.246184
52.7006	49.806	-0.081501					47.4806	40.0384	-0.245956
202.05	190.96	-0.0814394					85.3899	72.0291	-0.245486
146.715	138.663	-0.0814257					186.104	156.999	-0.245351
44.4971	42.0566	-0.0813799					31.1645	26.2924	-0.245257
71.7615	67.8259	-0.0813747					52.5079	44.3034	-0.245118
164.053	155.074	-0.0812046					81.2196	68.5316	-0.245058
101.077	95.5491	-0.0811378					198.17	167.215	-0.245034
39.6888	37.5196	-0.081088					32.7494	27.6375	-0.244839
51.2928	48.4895	-0.0810863					23.8554	20.1352	-0.244595
42.5277	40.2083	-0.080912					41.9605	35.4181	-0.244548
39.9167	37.7397	-0.0809104					21.3517	18.0248	-0.244372
1823.27	1723.98	-0.0807847					166.792	140.807	-0.244332
112.361	106.243	-0.0807836					28.7325	24.2574	-0.244258
122.014	115.374	-0.0807287					188.102	158.807	-0.244245
21.7628	20.5786	-0.0807177					17.7596	14.9958	-0.244038
198.17	187.397	-0.0806432					216.432	182.801	-0.243639
20.3438	19.2391	-0.0805467					446.997	377.572	-0.243514
37.788	35.7365	-0.0805322					28.2277	23.8478	-0.243254
25.7663	24.3678	-0.080511					98.9394	83.5887	-0.243238
68.8028	65.0697	-0.0804812					58.0858	49.0777	-0.243119
91.4614	86.5041	-0.0803942					63.661	53.7932	-0.242985
86.1159	81.4541	-0.0802938					35.9457	30.3843	-0.242496
23.1395	21.8869	-0.0802855					24.4047	20.6298	-0.242434
30.8454	29.1758	-0.0802816					29.3612	24.8262	-0.24205
162.087	153.325	-0.0801781					77.5717	65.5924	-0.242001
1205.2	1140.09	-0.0801225					36.8841	31.1886	-0.241983
65.6964	62.1498	-0.0800646					59.6402	50.4319	-0.24195
186.234	176.184	-0.0800341					94.2956	79.737	-0.241941
192.588	182.221	-0.0798267					50.0617	42.3375	-0.241773
110.829	104.869	-0.0797461					36.3591	30.7547	-0.241507
71.5146	67.6722	-0.0796756					52.2363	44.1915	-0.241285
110.668	104.727	-0.0795974					44.1471	37.3573	-0.240928
103.064	97.5331	-0.0795707					37.9158	32.0873	-0.240796
63.8469	60.4231	-0.079517					57.3773	48.5585	-0.240756
188.296	178.2	-0.0794997					26.5803	22.4963	-0.24067
281.148	266.087	-0.0794279					15.6711	13.2654	-0.240439
66.8606	63.2796	-0.0794154					43.8881	37.1583	-0.240144
38.8403	36.763	-0.0792967					46.1126	39.0429	-0.240101
50.2921	47.6025	-0.0792936					114.691	97.1319	-0.23973
35.8429	33.9273	-0.0792407					34.2359	28.9973	-0.239592
2722.63	2577.18	-0.0792035					142.294	120.524	-0.239561
15.3577	14.5375	-0.0791793					204.14	172.916	-0.23949
177.369	167.897	-0.0791786					30.9397	26.2078	-0.23946
178.334	168.814	-0.0791513					26.954	22.8369	-0.239131
84.6279	80.1169	-0.0790276					48.0835	40.7403	-0.239088
59.9001	56.7098	-0.0789598					41.9607	35.5612	-0.238737
251.065	237.695	-0.0789535					28.3913	24.064	-0.238572
47.9456	45.3926	-0.0789419					121.984	103.408	-0.238344
176.917	167.504	-0.0788711					23.3838	19.8265	-0.23808
191.292	181.117	-0.0788502					5.59097	4.74087	-0.237948
64.1231	60.7148	-0.0787962					18.4	15.6049	-0.237705
45.8588	43.4224	-0.078757					16.5546	14.0418	-0.237497
1581.16	1497.17	-0.0787514					59.9558	50.859	-0.237399
117.543	111.301	-0.0787217					159.393	135.211	-0.237372
88.3672	83.6814	-0.0786029					103.879	88.1232	-0.237313
250.885	237.586	-0.0785775					45.8588	38.9041	-0.237276
87.6571	83.0137	-0.0785212					16.6642	14.1383	-0.237141
189.719	179.672	-0.0785027					60.5432	51.3685	-0.237081
25.1267	23.7976	-0.0784078					41.1341	34.9095	-0.236717
985.336	933.265	-0.0783296					22.7852	19.3407	-0.236461
47.6009	45.0866	-0.0782912					175.712	149.167	-0.236283
63.2758	59.9376	-0.0781922					42.2237	35.8476	-0.236176
25.7398	24.3826	-0.0781469					0.991971	0.842193	-0.236146
6.62402	6.27495	-0.0781033					40.4666	34.358	-0.236086
70.5249	66.813	-0.0780039					56.7174	48.1566	-0.236059
38.7815	36.743	-0.077901					23.0309	19.5614	-0.235565
55.3161	52.4106	-0.0778414					33.1716	28.1763	-0.235466
52.9982	50.2145	-0.0778396					79.3431	67.3971	-0.235418
17.4521	16.5383	-0.07759					20.1621	17.1275	-0.235326
3.65116	3.46006	-0.0775579					19.9209	16.9242	-0.235199
74.7863	70.8729	-0.0775406					14.4988	12.3179	-0.235176
212.843	201.713	-0.0774913					37.8548	32.1623	-0.235108
63.8877	60.5472	-0.0774779					69.3965	58.9608	-0.235107
82.1972	77.9054	-0.0773664					33.5748	28.5281	-0.234992
34.3864	32.591	-0.0773635					56.0621	47.6385	-0.234897
228.553	216.622	-0.0773457					14.4369	12.2677	-0.234897
34.74	32.9272	-0.0773178					194.16	164.997	-0.234807
10.4079	9.86491	-0.0772972					37.4382	31.8185	-0.234644
42.2237	40.0235	-0.077205					52.7846	44.8628	-0.234597
44.7102	42.3809	-0.0771891					209.966	178.459	-0.234565
42.6129	40.3931	-0.0771818					73.7616	62.7012	-0.234376
79.0952	74.9761	-0.0771578					171.823	146.07	-0.234258
43.7955	41.5175	-0.0770646					246.006	209.198	-0.233828
93.8244	88.9505	-0.0769615					51.3877	43.7007	-0.233768
570.318	540.732	-0.0768505					284.027	241.552	-0.233699
122.626	116.268	-0.076804					107.081	91.071	-0.233644
129.82	123.094	-0.076745					36.6429	31.165	-0.23361
85.882	81.4371	-0.0766693					76.1387	64.7596	-0.233536
35.4345	33.6007	-0.0766646					120.645	102.619	-0.233476
40.402	38.3126	-0.0766102					38.5854	32.8236	-0.233322
26.1209	24.7717	-0.0765092					20.9272	17.8026	-0.233289
9.69845	9.19832	-0.0763846					42.0323	35.7608	-0.23312
62.4194	59.2044	-0.0762917					33.9523	28.8883	-0.233026
33.5928	31.8664	-0.0761167					4.23165	3.60054	-0.233006
1186.62	1125.67	-0.0760716					184.834	157.273	-0.232961
38.1946	36.2341	-0.0760205					34.0792	28.9999	-0.232839
31.2327	29.6305	-0.07597					8.23862	7.01098	-0.232786
18.7448	17.7846	-0.075866					173.619	147.75	-0.232768
38.4561	36.4882	-0.0757818					31.4452	26.7649	-0.232499
42.5701	40.3936	-0.0757132					39.4567	33.5843	-0.232486
5.18826	4.92327	-0.0756348					8.11203	6.90689	-0.232027
1.00514	0.953883	-0.0755187					32.4259	27.6116	-0.231869
29.1385	27.6536	-0.0754579					51.661	43.9919	-0.231837
179.374	170.233	-0.0754574					348.401	296.705	-0.231722
59.2529	56.2361	-0.0753881					85.5169	72.8349	-0.231581
1847.05	1753.1	-0.0753099					164.639	140.227	-0.231548
100.905	95.7757	-0.0752691					42.1508	35.9008	-0.231542
60.2458	57.1854	-0.0752134					15.6115	13.2978	-0.231426
59.4394	56.4212	-0.0751824					124.39	105.961	-0.231333
142.835	135.584	-0.0751559					18.5694	15.8192	-0.231248
211.091	200.381	-0.0751195					34.5793	29.4597	-0.231167
193.368	183.559	-0.0751009					135.728	115.635	-0.231137
30.343	28.8041	-0.0750908					118.427	100.927	-0.230685
96.9381	92.0217	-0.0750908					93.8862	80.0152	-0.23064
58.5891	55.6232	-0.0749468					171.516	146.179	-0.230603
138.446	131.446	-0.0748588					72.9707	62.198	-0.230447
52.3163	49.6735	-0.0747845					42.2289	35.9964	-0.230379
147.747	140.283	-0.0747823					30.0377	25.6048	-0.23036
76.2156	72.3658	-0.0747772					28.6447	24.4184	-0.230303
44.1545	41.9253	-0.0747398					31.2509	26.6439	-0.230093
173.974	165.2	-0.0746559					10.3804	8.85031	-0.230058
65.7199	62.4076	-0.0746066					41.2406	35.1649	-0.229931
191.717	182.056	-0.0745972					48.2009	41.1142	-0.229425
83.1171	78.9332	-0.0745129					19.5872	16.7074	-0.229422
82.5969	78.4435	-0.0744321					52.24	44.5624	-0.229328
2399.49	2278.95	-0.0743609					39.7508	33.9094	-0.229296
98.6043	93.6508	-0.0743587					31.7111	27.0576	-0.228954
47.6491	45.2556	-0.0743547					211.52	180.483	-0.228929
79.6687	75.6715	-0.0742635					90.0992	76.8854	-0.228805
56.2491	53.4299	-0.0741824					57.3594	48.9472	-0.228804
208.283	197.859	-0.0740765					61.4341	52.4399	-0.228375
13.857	13.1637	-0.0740483					110.416	94.2507	-0.22837
16.3813	15.562	-0.0740241					4.93715	4.21495	-0.228164
84.4522	80.2292	-0.074008					50.2355	42.8939	-0.227937
31.4264	29.858	-0.0738588					37.4838	32.0088	-0.227799
82.6356	78.5158	-0.0737808					50.5454	43.1665	-0.227667
26.0072	24.7107	-0.0737742					65.6793	56.0913	-0.227662
123.023	116.891	-0.0737699					128.232	109.513	-0.227652
24.0072	22.8126	-0.0736388					21.7401	18.5687	-0.227483
51.1929	48.6471	-0.0735902					8.37242	7.15243	-0.227213
73.1247	69.4932	-0.0734856					17.9459	15.3325	-0.227066
28.6447	27.2224	-0.0734739					99.7045	85.1935	-0.226916
46.8657	44.5398	-0.0734379					51.9252	44.3706	-0.226833
72.4646	68.8684	-0.0734357					129.178	110.403	-0.226585
86.0568	81.7965	-0.0732507					581.419	496.923	-0.226555
34.388	32.6881	-0.0731419					46.6159	39.8419	-0.226536
42.3032	40.2147	-0.0730451					163.433	139.689	-0.226484
40.8653	38.8491	-0.0729955					487.356	416.595	-0.226331
28.0926	26.7081	-0.0729117					47.6491	40.7329	-0.226256
39.3817	37.4451	-0.0727505					49.9092	42.6699	-0.226086
948.429	901.886	-0.072595					21.5337	18.4115	-0.225992
35.5318	33.7897	-0.072526					116.645	99.7477	-0.22577
61.8058	58.7756	-0.0725229					26.2497	22.4474	-0.225751
61.8195	58.7892	-0.0725131					21.6572	18.521	-0.225681
41.0416	39.0305	-0.0724861					59.8844	51.217	-0.225558
47.9798	45.6291	-0.0724722					289.672	247.75	-0.225538
19.8553	18.8826	-0.0724671					146.295	125.131	-0.225443
87.9922	83.691	-0.0723023					21.2431	18.1709	-0.225366
5359.44	5097.73	-0.0722274					27.8407	23.8146	-0.225347
46.0697	43.8214	-0.0721819					56.7673	48.5602	-0.225286
84.1201	80.0342	-0.0718338					43.1815	36.9419	-0.225155
60.144	57.2285	-0.0716865					124.3	106.351	-0.224989
52.7791	50.2239	-0.0715931					95.2807	81.5271	-0.224904
89.8253	85.4809	-0.0715203					29.2122	24.9968	-0.22483
41.9605	39.9341	-0.0714123					66.7836	57.1535	-0.22465
23.8439	22.6925	-0.0714045					29.7622	25.4713	-0.224609
105.513	100.421	-0.0713698					196.777	168.434	-0.224382
139.051	132.343	-0.0713328					47.4637	40.6273	-0.224375
266.81	253.946	-0.0712888					15.2292	13.036	-0.224339
60.392	57.4804	-0.0712887					69.8943	59.8328	-0.224238
45.2825	43.0997	-0.0712773					27.5087	23.5552	-0.223846
37.9787	36.1485	-0.0712552					52.0452	44.5677	-0.223767
72.8073	69.3001	-0.0712269					57.685	49.401	-0.223654
31.9768	30.4365	-0.0712252					61.8425	52.976	-0.223261
147.905	140.792	-0.0711057					120.437	103.207	-0.222736
118.761	113.052	-0.0710725					649.288	556.406	-0.22272
100.171	95.3579	-0.0710469					18.1056	15.5179	-0.222509
1230.85	1171.7	-0.0710408					2628.03	2252.45	-0.222487
37.6853	35.8748	-0.0710299					55.0281	47.1754	-0.222132
66.7836	63.5807	-0.0709047					23.7079	20.3256	-0.222074
39.3561	37.4692	-0.070884					38.523	33.0298	-0.221951
46.7991	44.5559	-0.070865					23.7906	20.4005	-0.221784
118.364	112.703	-0.0707136					19.3011	16.5515	-0.221722
65.6281	62.491	-0.0706652					27.0434	23.1924	-0.221628
172.863	164.603	-0.070641					20.8419	17.8751	-0.221529
58.8009	55.9915	-0.0706308					274.428	235.407	-0.221271
26.6515	25.3824	-0.0703901					89.4724	76.7557	-0.221169
28.733	27.3653	-0.0703655					57.6326	49.4464	-0.221019
7.00941	6.67602	-0.0703038					89.8606	77.1149	-0.220679
2802.65	2669.45	-0.070247					35.6594	30.6024	-0.22064
35.6381	33.9462	-0.0701717					11.7547	10.0878	-0.220628
1.63404	1.5565	-0.0701372					20.9536	17.9841	-0.220476
12.1256	11.5506	-0.0700869					16.8432	14.4566	-0.220433
8.61675	8.20821	-0.070077					108.862	93.4399	-0.220388
42.5756	40.5615	-0.0699148					20.7704	17.8285	-0.220348
45.1612	43.0284	-0.0697941					88.3946	75.877	-0.220296
123.082	117.27	-0.0697901					415.271	356.486	-0.220209
137.749	131.251	-0.0697091					133.19	114.342	-0.220129
212.176	202.183	-0.0695957					18.3089	15.7221	-0.219748
63.1862	60.2124	-0.0695498					684.314	587.637	-0.219735
106.417	101.422	-0.069363					39.9642	34.3201	-0.219657
127.16	121.193	-0.0693363					53.1118	45.6128	-0.219594
218.197	207.962	-0.0693105					37.0336	31.809	-0.2194
71.2171	67.8782	-0.0692761					16.1202	13.8494	-0.219044
118.682	113.128	-0.0691453					51.2317	44.0239	-0.218749
52.5378	50.0811	-0.0690891					279.938	240.597	-0.218489
325.216	310.012	-0.0690733					42.1236	36.2042	-0.21847
28.7325	27.3896	-0.0690555					204.99	176.185	-0.218462
32.8824	31.346	-0.0690341					107.069	92.0734	-0.217689
54.1204	51.5934	-0.0689863					27.2687	23.4496	-0.217684
258.401	246.338	-0.0689764					76.2316	65.5707	-0.217338
146.83	139.98	-0.0689196					182.641	157.108	-0.217252
18.1056	17.2613	-0.0688953					38.9666	33.5245	-0.217022
120.779	115.151	-0.0688458					30.188	25.974	-0.216907
39.29	37.4593	-0.068838					25.6717	22.09	-0.216782
92.2502	87.9533	-0.0688133					722.958	622.305	-0.216292
41.1835	39.2664	-0.0687735					155.136	133.548	-0.216176
107.511	102.508	-0.0687411					46.394	39.9386	-0.216155
139.39	132.913	-0.0686483					44.5498	38.3544	-0.216029
12.1931	11.6269	-0.0685897					78.7301	67.789	-0.215864
70.1563	66.9011	-0.0685418					28.7682	24.7764	-0.21551
53.6158	51.1303	-0.0684787					24.9723	21.5072	-0.215509
47.8989	45.6823	-0.0683563					47.806	41.1731	-0.21549
137.464	131.107	-0.0683054					27.4445	23.6392	-0.215336
57.0436	54.4092	-0.0682165					86.0877	74.1521	-0.215321
24.1181	23.0055	-0.0681365					11.9821	10.3212	-0.215266
26.8113	25.5746	-0.0681283					28.7812	24.792	-0.215252
141.651	135.119	-0.0681165					22.8928	19.7276	-0.214678
98.7187	94.1665	-0.068109					60.2458	51.9212	-0.214537
253.952	242.249	-0.0680662					42.2842	36.4458	-0.214363
29.4175	28.062	-0.0680568					40.1415	34.6089	-0.213952
2710.23	2585.53	-0.067957					6.0515	5.21754	-0.213923
30.94	29.517	-0.0679308					42.6074	36.7381	-0.213827
181.482	173.155	-0.0677644					178.351	153.788	-0.213783
66.8276	63.7619	-0.0677501					46.5307	40.1302	-0.213496
114.691	109.433	-0.0676926					30.9392	26.6961	-0.212808
110.425	105.365	-0.0676696					75.7061	65.3238	-0.2128
72.4058	69.0903	-0.0676213					16.4983	14.2374	-0.212638
423.048	403.74	-0.0673955					42.986	37.0996	-0.212462
124	118.347	-0.0673166					59.0958	51.006	-0.21239
28.8598	27.5444	-0.0673019					43.8231	37.8287	-0.212209
94.0413	89.7606	-0.0672123					462.642	399.369	-0.212174
43.8881	41.8903	-0.0672113					60.8231	52.51	-0.212027
17.2119	16.4292	-0.0671479					66.0651	57.039	-0.21194
46.5057	44.3935	-0.0670588					33.0333	28.5215	-0.211871
94.1162	89.8428	-0.0670406					103.005	88.948	-0.211675
118.776	113.385	-0.067013					272.704	235.545	-0.211331
630.631	602.01	-0.0670091					10.304	8.90036	-0.211268
54.9782	52.4865	-0.0669124					35.8429	30.9619	-0.211193
72.4309	69.1487	-0.0669041					118.682	102.527	-0.211103
1.17191	1.11885	-0.0668351					25.4828	22.0154	-0.211011
109.207	104.273	-0.0666997					3204.83	2768.87	-0.21095
42.9789	41.0381	-0.0666643					204.331	176.551	-0.210818
47.3215	45.1852	-0.0666461					145.767	125.953	-0.210776
159.368	152.175	-0.0666298					19.3616	16.7308	-0.210693
88.6122	84.6221	-0.0664712					12.7455	11.0177	-0.210172
53.1601	50.7705	-0.0663549					170.265	147.186	-0.210148
12.0479	11.5065	-0.0663312					22.8571	19.7671	-0.209541
76.1387	72.7197	-0.0662846					65.8286	56.9321	-0.209474
45.2527	43.2217	-0.0662478					24.1027	20.8489	-0.209222
34.2949	32.7568	-0.0662014					25.2432	21.8364	-0.20916
20.1621	19.259	-0.0661086					25.5729	22.1222	-0.209125
29.1667	27.861	-0.0660761					49.5898	42.9083	-0.208788
33.9377	32.4199	-0.066007					17.8373	15.4359	-0.208607
83.346	79.6193	-0.0659945					177.215	153.377	-0.20842
32.4684	31.0176	-0.065952					55.5228	48.0576	-0.208318
52.6219	50.273	-0.0658792					37.4271	32.4079	-0.207737
54.4697	52.0424	-0.0657657					234.345	202.919	-0.207733
157.339	150.328	-0.065762					32.3944	28.0506	-0.20771
40.4875	38.6854	-0.0656886					144.232	124.933	-0.207241
21.3335	20.3859	-0.0655477					368.622	319.297	-0.207241
88.1719	84.2581	-0.0655041					2.3582	2.04294	-0.207044
14.9233	14.2611	-0.0654786					31.042	26.8933	-0.206974
8.50084	8.12386	-0.0654392					97.0127	84.0535	-0.206865
143.861	137.483	-0.0654315					59.1606	51.2613	-0.206766
59.0016	56.386	-0.0654149					20.989	18.1877	-0.206676
136.798	130.737	-0.0653742					322.548	279.499	-0.206673
114.384	109.321	-0.0653094					2454.97	2127.52	-0.206531
124.845	119.332	-0.0651586					48.5317	42.0595	-0.206497
143.768	137.425	-0.0650917					72.2647	62.6415	-0.206173
24.9723	23.8733	-0.0649324					52.9922	45.9631	-0.205305
20.6244	19.7168	-0.0649261					95.185	82.5695	-0.205126
34.5124	32.9946	-0.0648868					492.44	427.271	-0.204796
68.4589	65.4508	-0.0648286					75.6436	65.6546	-0.204321
82.7809	79.1442	-0.0648152					49.6146	43.0693	-0.204105
106.271	101.603	-0.0648021					14.5391	12.6266	-0.203468
106.151	101.489	-0.0647949					50.4199	43.7915	-0.203342
109.314	104.514	-0.064779					105.824	91.9145	-0.2033
11.6676	11.1553	-0.0647723					110.193	95.7153	-0.203213
16.6764	15.9446	-0.0647403					40.9174	35.5472	-0.20298
22.7852	21.7855	-0.0647288					49.8313	43.2971	-0.20278
184.595	176.496	-0.0647283					29.4857	25.6198	-0.202752
80.4575	76.9282	-0.0647149					879.978	764.629	-0.202708
199.099	190.397	-0.0644747					111.535	96.9328	-0.202442
158.003	151.106	-0.0643901					57.3037	49.8055	-0.202322
142.082	135.881	-0.0643768					38.2266	33.2274	-0.202204
23.6252	22.5941	-0.0643759					70.0878	60.9411	-0.201748
83.3485	79.7119	-0.0643604					49.8759	43.3721	-0.201576
71.2166	68.1114	-0.0643185					73.7715	64.1538	-0.201528
73.4172	70.2261	-0.0641108					140.141	121.877	-0.20145
15.2453	14.5828	-0.0640987					1384.89	1204.43	-0.201425
27.2687	26.0839	-0.0640857					74.2067	64.5459	-0.201224
42.4217	40.5795	-0.0640521					19.4112	16.8853	-0.201122
154.502	147.796	-0.0640191					175.754	152.887	-0.201088
84.8743	81.1908	-0.0640115					8.43501	7.33762	-0.201077
56.8164	54.3519	-0.0639782					56.8164	49.426	-0.201037
50.0617	47.8912	-0.0639462					86.1159	74.9182	-0.200963
27.9017	26.6935	-0.063866					79.2412	68.943	-0.200845
24.6461	23.5789	-0.0638581					2722.63	2369.83	-0.200216
137.865	131.897	-0.0638432					55.3161	48.1562	-0.199979
37.0812	35.4785	-0.063741					54.5102	47.4604	-0.199802
133.19	127.437	-0.0637003					18.6599	16.2472	-0.19975
28.836	27.591	-0.0636762					20.6534	17.9839	-0.199672
74.3255	71.1181	-0.0636408					87.8929	76.5764	-0.198846
33.9039	32.4423	-0.0635744					22.7243	19.8118	-0.197871
2926.42	2800.27	-0.0635707					268.667	234.243	-0.197814
51.1551	48.9504	-0.0635568					157.798	137.603	-0.197566
131.399	125.74	-0.0635134					74.7863	65.2153	-0.197563
10.5328	10.0793	-0.0634916					34.2949	29.9074	-0.197495
42.2615	40.4446	-0.0633977					208.633	181.952	-0.197404
149.323	142.906	-0.0633733					100.631	87.7809	-0.197093
71.3484	68.2862	-0.0632876					310.811	271.124	-0.197081
36.0134	34.4702	-0.0631849					43.2074	37.6905	-0.197079
14.6312	14.0043	-0.0631758					34.2776	29.9056	-0.196851
267.653	256.189	-0.063154					44.1659	38.5333	-0.196828
27.2032	26.0386	-0.0631254					24.9002	21.7247	-0.196823
52.9141	50.6506	-0.0630738					14.2652	12.4471	-0.196686
303.215	290.252	-0.0630386					101.691	88.7335	-0.196636
35.5193	34.0042	-0.0628874					690.208	602.352	-0.196424
92.0212	88.0979	-0.0628587					474.635	414.258	-0.196288
41.5791	39.8072	-0.0628292					76.0252	66.3758	-0.195821
99.0376	94.8245	-0.0627163					121.98	106.502	-0.195769
92.9733	89.0186	-0.0627096					49.6501	43.3551	-0.195592
34.2849	32.8267	-0.0627056					29.0895	25.4056	-0.195357
37.8209	36.2138	-0.0626428					6.8759	6.00575	-0.195204
110.193	105.52	-0.0625154					22.0533	19.2647	-0.19504
276.348	264.639	-0.0624586					15.2895	13.3569	-0.194951
132.661	127.042	-0.0624377					20.0803	17.5428	-0.194903
66.6615	63.8388	-0.0624214					39.5893	34.5896	-0.194772
15.5424	14.8843	-0.0624187					45.2171	39.5085	-0.194705
71.3256	68.3071	-0.0623844					63.286	55.2981	-0.194657
49.8249	47.7186	-0.0623151					33.9039	29.6257	-0.194604
31.9335	30.5868	-0.0621602					27.7673	24.2688	-0.194281
44.9134	43.0194	-0.0621576					25.7491	22.5107	-0.193912
131.108	125.589	-0.0620526					115.016	100.564	-0.193724
63.1289	60.4727	-0.0620175					133.676	116.904	-0.193413
27.0434	25.9065	-0.061963					43.2635	37.8439	-0.193089
3897.11	3733.43	-0.0619009					93.6435	81.9187	-0.192987
1680.81	1610.36	-0.0617729					39.0666	34.1818	-0.192706
128.781	123.384	-0.0617708					44.3068	38.7818	-0.192149
122.751	117.609	-0.0617353					74.1726	64.9263	-0.192083
29.2833	28.0567	-0.0617324					171.591	150.202	-0.192072
55.5919	53.2642	-0.0617083					10.9383	9.57747	-0.191675
79.947	76.6035	-0.0616332					62.8432	55.0303	-0.191531
262.252	251.291	-0.061593					105.978	92.8193	-0.191262
14.7422	14.1282	-0.0613745					49.7199	43.5507	-0.191128
27.5885	26.4431	-0.0611761					6123.04	5363.32	-0.191121
33.5474	32.1555	-0.0611356					61.9202	54.2502	-0.190782
53.1528	50.9479	-0.0611211					89.3543	78.3033	-0.190463
29.4536	28.2338	-0.0610217					30.7886	26.9833	-0.190334
75.142	72.0309	-0.0610039					281.712	246.903	-0.19028
18.7132	17.9389	-0.0609641					98.7187	86.5212	-0.19027
43.2518	41.4626	-0.0609489					13.3567	11.7078	-0.190094
141.246	135.41	-0.0608757					18.6377	16.3374	-0.190046
21.8998	20.9957	-0.0608248					36.9323	32.3764	-0.189942
112.631	107.983	-0.0608029					107.531	94.2765	-0.189776
27.4376	26.3058	-0.0607749					20.422	17.9092	-0.189419
80.9506	77.6114	-0.0607729					41.7737	36.6351	-0.189367
52.331	50.1742	-0.0607193					17.1933	15.0787	-0.189335
56.4425	54.1163	-0.060718					248.633	218.059	-0.189299
55.7793	53.4816	-0.0606855					68.0653	59.713	-0.188875
90.6873	86.9555	-0.0606238					108.67	95.339	-0.188817
4.12808	3.95824	-0.0606149					310.324	272.345	-0.188339
40.8578	39.1787	-0.060543					27.6822	24.2943	-0.188337
120.645	115.687	-0.0605408					25.4745	22.3579	-0.188266
31.6019	30.3128	-0.0600828					96.9554	85.1129	-0.187944
39.1542	37.558	-0.0600461					57.0813	50.119	-0.18766
9.54706	9.15795	-0.0600318					29.9607	26.3066	-0.187648
48.2855	46.3181	-0.0600155					42.3969	37.228	-0.187571
27.7673	26.6377	-0.0599176					52.9141	46.4677	-0.187426
44.567	42.7547	-0.0598945					36.0766	31.6817	-0.187413
74.2612	71.242	-0.059882					132.655	116.509	-0.187233
19.7259	18.9243	-0.0598516					1297.82	1139.89	-0.187199
17.6057	16.8914	-0.0597558					84.5499	74.2649	-0.187123
46.5439	44.6561	-0.0597346					338.967	297.738	-0.187102
309.841	297.277	-0.05972					134.582	118.248	-0.186677
1894.1	1817.33	-0.059695					10.395	9.13486	-0.186429
69.0141	66.2184	-0.0596588					160.523	141.102	-0.186044
113.899	109.29	-0.0595983					49.3322	43.3669	-0.185936
150.893	144.789	-0.0595697					40.8344	35.8979	-0.185887
37.4807	35.968	-0.0594341					35.5331	31.2374	-0.185886
33.0142	31.6831	-0.0593744					1480.04	1301.29	-0.185698
24.5247	23.5393	-0.0591652					9.26194	8.14596	-0.185229
14.4162	13.837	-0.0591499					133.265	117.216	-0.185137
106.277	102.009	-0.0591435					23.8982	21.0214	-0.185044
41.2174	39.5622	-0.0591318					138.446	121.792	-0.184907
14.5044	13.9221	-0.059115					52.6841	46.3525	-0.184721
71.914	69.0282	-0.0590852					14.4162	12.6875	-0.184281
37.066	35.5791	-0.0590667					34.4479	30.3183	-0.18423
170.882	164.036	-0.0589822					101.603	89.4314	-0.184088
54.0128	51.8504	-0.0589452					40.1059	35.3085	-0.183799
9.6238	9.23866	-0.0589229					110.829	97.5735	-0.183768
43.0765	41.3554	-0.0588266					19.9133	17.5318	-0.183757
79.059	75.9018	-0.0587952					2682.72	2361.99	-0.183699
57.1279	54.8485	-0.0587435					54.2461	47.769	-0.183443
161.958	155.496	-0.0587432					16.4931	14.5241	-0.183419
28.1211	26.9994	-0.0587287					193.678	170.559	-0.183391
100.115	96.1241	-0.0586938					53.6716	47.2713	-0.183194
36.7466	35.2834	-0.0586221					20.136	17.7364	-0.183057
95.3608	91.5683	-0.058548					12.2333	10.7755	-0.183056
175.61	168.645	-0.0583897					122.626	108.015	-0.183024
36.4698	35.0234	-0.0583812					21.4905	18.941	-0.182189
28.0804	26.9706	-0.0581779					1.72044	1.5164	-0.182125
34.3002	32.9448	-0.0581641					183.557	161.789	-0.182117
182.505	175.298	-0.0581231					36.6261	32.289	-0.181829
16.4025	15.7559	-0.058019					29.5084	26.0149	-0.181786
108.671	104.393	-0.0579365					285.056	251.338	-0.181618
48.8858	46.9641	-0.0578582					42.2116	37.219	-0.1816
137.9	132.482	-0.0578285					29.7695	26.2486	-0.181597
41.8951	40.2491	-0.0578241					57.0982	50.3496	-0.181465
104.388	100.289	-0.0577972					88.1846	77.7631	-0.181441
42.0036	40.3553	-0.057754					133.375	117.618	-0.181375
2741.05	2633.49	-0.0577538					31.1979	27.5123	-0.181374
74.557	71.6366	-0.0576457					53.8086	47.4534	-0.181325
30.5495	29.3554	-0.0575203					35.3651	31.1899	-0.181249
142.274	136.727	-0.057372					133.539	117.781	-0.181153
13.0688	12.5594	-0.0573572					44.7569	39.4769	-0.181101
56.5597	54.3557	-0.0573434					23.9982	21.1697	-0.180925
113.406	108.988	-0.057321					3617.78	3191.73	-0.180765
242.848	233.391	-0.0573083					11.6362	10.2666	-0.180658
46.5164	44.7082	-0.0572005					41.9094	36.9778	-0.180615
24.2732	23.3316	-0.0570818					40.2574	35.5229	-0.180505
106.76	102.619	-0.0570729					131.103	115.698	-0.180335
66.2282	63.6605	-0.0570483					290.97	256.821	-0.180104
43.7959	42.0979	-0.0570466					110.591	97.6207	-0.179979
19.3405	18.5911	-0.0570176					36.5868	32.2972	-0.179915
58.3762	56.1161	-0.0569642					62.4557	55.1374	-0.179802
20.0528	19.2772	-0.0569051					83.1171	73.3939	-0.179484
1544.93	1485.21	-0.0568769					32.8721	29.0289	-0.179374
42.218	40.5865	-0.056858					52.7808	46.6175	-0.17914
42.6522	41.0051	-0.0568174					36.0444	31.8371	-0.179069
55.1922	53.0613	-0.0568045					28.9612	25.5843	-0.178859
48.3956	46.5289	-0.0567473					62.076	54.8392	-0.178828
75.7	72.7857	-0.0566371					46.2293	40.8478	-0.178552
68.091	65.47	-0.0566306					129.35	114.294	-0.178533
67.0415	64.4637	-0.0565675					87.5757	77.3862	-0.178453
39.9234	38.39	-0.0565029					23.7288	20.9687	-0.178403
114.648	110.281	-0.0560332					121.209	107.124	-0.17822
[truncated: 3,254 more rows]

## Sheet: S8B
List of 34 genes with specific increased expression in ul30aa												List of 25 genes with specific decreased expression in ul30aa												List of 215 genes with specific increased expression in ul30bb												List of 506 genes with specific decreased expression in ul30bb
gene_id	gene_name	size	AA log2 diff									gene_id	gene_name	size	AA log2 diff									gene_id	gene_name	size	BB log2 diff									gene_id	gene_name	size	BB log2 diff
YGR031C-A	NAG1	489	0.500134	Component category Gene Ontology search output:								YHR055C	CUP1-2	183	-1.41464	Component category Gene Ontology search output:								YHR018C	ARG4	1389	0.505204	Component category Gene Ontology search output:								YOR382W	FIT2	459	-3.50251	Component
YKR052C	MRS4	912	0.531268									YML047C	PRM6	1056	-1.28347									YER073W	ALD5	1560	0.508518									YJR153W	PGU1	1083	-3.4266	Gene Ontology term	Cluster frequency	Genome frequency	Corrected	FDR	FALSE	Genes annotated to the term
YGR146C	ECL1	633	0.568129	Gene Ontology term	Cluster frequency	Genome frequency	Corrected	FDR	FALSE	Genes annotated to the term		YKR093W	PTR2	1803	-1.02735	Gene Ontology term	Cluster frequency	Genome frequency	Corrected	FDR	FALSE	Genes annotated to the term		YLR460C	YLR460C	1128	0.509272	Gene Ontology term	Cluster frequency	Genome frequency	Corrected	FDR	FALSE	Genes annotated to the term		YBR072W	HSP26	642	-3.30562				P-value		Positives
YPL156C	PRM4	852	0.584677				P-value		Positives			YFL014W	HSP12	327	-1.00299				P-value		Positives			YDR083W	RRP8	1176	0.512073				P-value		Positives			YKR034W	DAL80	807	-3.02413	mitochondrial part	112 of 506 genes, 22.1%	652 of 7166 genes, 9.1%	5.42e-18	0	0	YLR091W, YKL011C, YGR112W, YGR257C, YOR125C, YHR117W, YDR347W, YJR095W, YDR379C-A, YLR251W, YIL134W, YPR047W, YDL183C, YDR375C, YJR122W, YMR098C, YMR035W, YDR258C, YGR165W, YIL124W, YGL104C, YCL064C, YDR237W, YKL084W, YMR257C, YOR017W, YBR026C, YIR021W, YNR020C, YPL072W, YPL134C, YHR116W, YDL198C, YIL006W, YPR116W, YGR028W, YLR218C, YNR037C, YBR037C, YGR062C, YDL085W, YMR158W, YOL033W, YHR168W, Y…
YFL040W	YFL040W	1620	0.601905	intrinsic component of membrane	23 of 34 genes, 67.6%	1319 of 7166 genes, 18.4%	2.23e-08	0	0	YFL040W, YNL237W, YGR031C-A, YDR270W, YKR052C, YNR072W, YHL047C, YKL220C, YOR382W, YOL158C, YPL156C, YER145C, YOR383C, YHL036W, YOR384W, YOR381W, YLR214W, YEL065W, YHL040C, YHL035C, YLR205C, YDR534C, YMR058W		YCL027W	FUS1	1536	-0.786957	respiratory chain	5 of 25 genes, 20.0%	41 of 7166 genes, 0.6%	1.74e-05	0	0	YDR119W-A, YKL148C, YEL039C, YJR048W, YLL041C		YHR087W	RTC3	333	0.514892	plasma membrane	46 of 215 genes, 21.4%	543 of 7166 genes, 7.6%	8.09e-09	0	0	YOR049C, YNL145W, YGR023W, YPL058C, YHR048W, YIL121W, YOR273C, YKL051W, YFL026W, YBR021W, YMR246W, YLL028W, YGR289C, YCR021C, YGR055W, YLR452C, YPL274W, YAR029W, YGR138C, YBL069W, YBR296C, YCL027W, YER067W, YLR343W, YBR298C, YLR413W, YDR342C, YHR094C, YHR092C, YNL231C, YPL004C, YHR005C, YOR317W, YER091C, YPR149W, YDR345C, YDR497C, YFL014W, YKL209C, YOL084W, YDR343C, YPR156C, YLR237W, YBR054W, YBR…		YKR039W	GAP1	1806	-2.77764	mitochondrion	161 of 506 genes, 31.8%	1226 of 7166 genes, 17.1%	7.24e-15	0	0	YLR142W, YBR056W, YHR168W, YJL102W, YDL085W, YDR070C, YCR003W, YLR290C, YDR470C, YML128C, YML078W, YIR037W, YLL009C, YNR020C, YPL072W, YOR017W, YIR021W, YJL131C, YMR257C, YPR116W, YGR028W, YIL006W, YHR116W, YGL236C, YDL198C, YPL134C, YPR047W, YJR095W, YLR251W, YKL084W, YGR165W, YDR258C, YDL183C, YDL232W, YKL011C, YGR112W, YDL149W, YCR046C, YLR346C, YOR384W, YGL229C, YJR034W, YBR085W, YEL050C, YOR…
YNR072W	HXT17	1692	0.618595	cell periphery	18 of 34 genes, 52.9%	825 of 7166 genes, 11.5%	2.32e-07	0	0	YHL040C, YEL065W, YLR214W, YOR381W, YIL169C, YMR058W, YDR534C, YOL158C, YOR382W, YKL220C, YHL047C, YNR072W, YGR031C-A, YFL040W, YOR384W, YOL086C, YOR383C, YER145C		YDR119W-A	COX26	198	-0.763579									YOL155C	HPF1	2901	0.515114	integral component of plasma membrane	18 of 215 genes, 8.4%	98 of 7166 genes, 1.4%	7.15e-08	0	0	YHR048W, YGR023W, YHR092C, YHR094C, YFL026W, YOR273C, YDR497C, YDR345C, YIL121W, YDR343C, YGR289C, YLL028W, YDR342C, YBR298C, YBR296C, YCL027W, YGR138C, YPR156C		YLR136C	TIS11	855	-2.77404	membrane	221 of 506 genes, 43.7%	2079 of 7166 genes, 29.0%	6.37e-11	0	0	YHR037W, YIL157C, YLR164W, YOL158C, YLL024C, YKL165C, YPL172C, YNL070W, YNR062C, YDL009C, YLR081W, YAL005C, YML110C, YCR075C, YMR118C, YGL126W, YOR045W, YLR203C, YPR124W, YIL013C, YIR032C, YMR157C, YKR055W, YOR382W, YIL089W, YAR031W, YHR096C, YLL042C, YGL208W, YKL216W, YOR177C, YER145C, YER060W-A, YLR289W, YJR036C, YDR265W, YMR319C, YMR150C, YIL173W, YMR058W, YJL052W, YOL110W, YHR176W, YPR192W, Y…
YHL036W	MUP3	1638	0.623383	storage vacuole	14 of 34 genes, 41.2%	462 of 7166 genes, 6.4%	4.46e-07	0	0	YOR383C, YHL036W, YHL035C, YPL156C, YMR058W, YHL047C, YNR072W, YOR381W, YFL040W, YOL158C, YHL040C, YOR382W, YEL065W, YKL220C		YGR088W	CTT1	1686	-0.740676									YEL011W	GLC3	2112	0.515367	cell periphery	57 of 215 genes, 26.5%	825 of 7166 genes, 11.5%	8.61e-08	0	0	YLR413W, YDR342C, YBR298C, YCR045C, YER067W, YLR343W, YBR296C, YBL069W, YCL027W, YGR138C, YAR029W, YPL274W, YEL040W, YLR452C, YGR055W, YCR021C, YJL116C, YBR067C, YGR289C, YBR021W, YMR246W, YLL028W, YGL032C, YFL026W, YKL051W, YOR273C, YIL121W, YHR048W, YPL058C, YOL119C, YGR023W, YNL145W, YOR049C, YBR068C, YDR461W, YBR183W, YBR054W, YOL155C, YLR237W, YPR156C, YNR044W, YDR343C, YOL084W, YKL209C, YFL…		YFL059W	SNZ3	894	-2.53302	intrinsic component of membrane	156 of 506 genes, 30.8%	1319 of 7166 genes, 18.4%	4.11e-10	0	0	YDR264C, YOR298W, YHR140W, YOL044W, YDL198C, YPL134C, YEL065W, YGR028W, YIL006W, YNL142W, YJL192C, YOL048C, YJL037W, YMR040W, YKR039W, YAL007C, YAL018C, YHL048W, YKL221W, YPL156C, YNR030W, YDR470C, YLR046C, YOR378W, YEL064C, YGL263W, YNL237W, YOL152W, YGR112W, YDL210W, YOL047C, YBL091C-A, YBR180W, YGR121C, YBR205W, YLR251W, YJR095W, YNL327W, YDR481C, YKL107W, YDL232W, YDL183C, YHL016C, YHL035C, Y…
YHL035C	VMR1	4776	0.695087	fungal-type vacuole	14 of 34 genes, 41.2%	462 of 7166 genes, 6.4%	4.46e-07	0	0	YFL040W, YOR381W, YNR072W, YHL047C, YKL220C, YEL065W, YOR382W, YOL158C, YHL040C, YPL156C, YHL036W, YHL035C, YOR383C, YMR058W		YOL154W	ZPS1	747	-0.734758	Mitochondrion	5							YPR160W	GPH1	2706	0.51548	intrinsic component of plasma membrane	18 of 215 genes, 8.4%	105 of 7166 genes, 1.5%	2.31e-07	0	0	YPR156C, YGR138C, YBR296C, YCL027W, YBR298C, YDR342C, YLL028W, YGR289C, YDR343C, YIL121W, YDR345C, YDR497C, YOR273C, YFL026W, YHR094C, YHR092C, YGR023W, YHR048W		YNL142W	MEP2	1497	-2.48251	mitochondrial matrix	49 of 506 genes, 9.7%	237 of 7166 genes, 3.3%	9.09e-10	0	0	YER170W, YIL070C, YML110C, YHR037W, YCR071C, YHR011W, YDR347W, YJL096W, YDR379C-A, YMR193W, YPR166C, YDL059C, YKL194C, YPR047W, YCL064C, YHR008C, YKL134C, YGR165W, YMR225C, YNL066W, YDR237W, YDR258C, YJR122W, YHL004W, YPR001W, YMR257C, YBR026C, YIR021W, YPL097W, YER058W, YNR037C, YOR020C, YBR120C, YLR289W, YLR259C, YJL063C, YDR116C, YLR142W, YMR241W, YCR046C, YOL033W, YMR158W, YDR268W, YML078W, Y…
YLR438W	CAR2	1272	0.726135	lytic vacuole	14 of 34 genes, 41.2%	463 of 7166 genes, 6.5%	4.58e-07	0	0	YNR072W, YHL047C, YOR381W, YFL040W, YOL158C, YHL040C, YOR382W, YEL065W, YKL220C, YHL035C, YHL036W, YOR383C, YPL156C, YMR058W		YDR218C	SPR28	1269	-0.709065	Others	20							YDR074W	TPS2	2688	0.515722	plasma membrane part	20 of 215 genes, 9.3%	152 of 7166 genes, 2.1%	3.21e-06	0	0	YDR343C, YGR289C, YLL028W, YDR342C, YBR298C, YBR296C, YCL027W, YGR138C, YPR156C, YHR048W, YHR005C, YGR023W, YHR092C, YHR094C, YFL026W, YOR273C, YDR497C, YDR345C, YIL121W, YPR149W		YBR208C	DUR1,2	5505	-2.41619	membrane part	179 of 506 genes, 35.4%	1629 of 7166 genes, 22.7%	3.63e-09	0	0	YNR030W, YDR470C, YLR046C, YKL221W, YHL048W, YPL156C, YAL018C, YAL007C, YMR040W, YKR039W, YJL192C, YNL142W, YOL048C, YHR168W, YJL037W, YIL006W, YPR116W, YGR028W, YBR128C, YPL134C, YEL065W, YDL198C, YOL044W, YNR020C, YOR298W, YHR140W, YDR264C, YHL016C, YDL232W, YDL183C, YKL107W, YNL327W, YDR481C, YLR251W, YJR095W, YBR180W, YBR205W, YGR121C, YCR075W-A, YBL091C-A, YOL047C, YDL210W, YGR112W, YOL152W,…
YER145C	FTR1	1212	0.729864	integral component of plasma membrane	8 of 34 genes, 23.5%	98 of 7166 genes, 1.4%	7.45e-07	0	0	YHL047C, YNR072W, YFL040W, YHL040C, YOL158C, YEL065W, YER145C, YMR058W		YMR107W	SPG4	345	-0.706381									YGR023W	MTL1	1653	0.521155	intrinsic component of membrane	72 of 215 genes, 33.5%	1319 of 7166 genes, 18.4%	8.88e-06	0	0	YKL120W, YDR119W-A, YOL119C, YOL105C, YNL169C, YFL026W, YER026C, YCR021C, YBR067C, YLL028W, YBR021W, YLR413W, YBR298C, YCL027W, YPL274W, YDR297W, YNR075W, YJL108C, YER053C-A, YHR092C, YHR094C, YLR023C, YER150W, YDR497C, YPR149W, YDR343C, YCR061W, YOL084W, YKL209C, YDR275W, YPL057C, YBR183W, YHR162W, YOL155C, YPR156C, YNR044W, YHR048W, YLR312C, YPL058C, YOL101C, YGR023W, YPL189W, YOR049C, YOR273C,…		YLR142W	PUT1	1428	-2.32574	integral component of membrane	147 of 506 genes, 29.1%	1250 of 7166 genes, 17.4%	4.01e-09	0	0	YOL044W, YHR140W, YOR298W, YDR264C, YIL006W, YGR028W, YEL065W, YPL134C, YDL198C, YAL007C, YMR040W, YKR039W, YJL037W, YJL192C, YOL048C, YNL142W, YDR470C, YLR046C, YNR030W, YPL156C, YHL048W, YKL221W, YAL018C, YDL210W, YGR112W, YOL152W, YNL237W, YGL263W, YEL064C, YOR378W, YBL091C-A, YOL047C, YDR481C, YJR095W, YLR251W, YGR121C, YBR205W, YBR180W, YHL016C, YDL183C, YDL232W, YKL107W, YPL192C, YFL055W, Y…
YNL237W	YTP1	1377	0.743166	intrinsic component of plasma membrane	8 of 34 genes, 23.5%	105 of 7166 genes, 1.5%	1.29e-06	0	0	YFL040W, YNR072W, YHL047C, YEL065W, YOL158C, YHL040C, YER145C, YMR058W		YOR356W	CIR2	1893	-0.662255									YPL207W	TYW1	2430	0.523387	cell part	202 of 215 genes, 94.0%	5843 of 7166 genes, 81.5%	1.24e-05	0	0	YPL274W, YNR075W, YDR083W, YNL255C, YOR302W, YPL026C, YLR413W, YGL162W, YBR067C, YBR021W, YOR107W, YLL028W, YMR246W, YCR021C, YNL145W, YNL169C, YJR008W, YEL011W, YHR071W, YBR114W, YHL021C, YER037W, YOL119C, YKL120W, YDR119W-A, YNR044W, YHR162W, YKL109W, YPL057C, YDR275W, YHR049W, YKL209C, YOL084W, YMR016C, YNL308C, YGL009C, YPR149W, YDR497C, YIL122W, YCL058W-A, YML042W, YGR008C, YDL129W, YBR083W,…		YKL178C	STE3	1410	-2.31646	mitochondrial envelope	71 of 506 genes, 14.0%	454 of 7166 genes, 6.3%	1.58e-08	0	0	YNR020C, YPL072W, YOR017W, YMR257C, YPR116W, YLR218C, YGR028W, YGR062C, YBR037C, YIL006W, YHR116W, YDL198C, YPL134C, YBR056W, YPL186C, YER154W, YHR168W, YDL085W, YDL107W, YDR470C, YIR037W, YBR147W, YLL009C, YDR376W, YKL011C, YGR112W, YLR091W, YGR257C, YOR125C, YHR117W, YJR095W, YIL134W, YLR251W, YKL084W, YIL124W, YGL104C, YDR375C, YMR098C, YMR035W, YDL183C, YMR150C, YER153C, YER058W, YLR289W, YDL…
YMR095C	SNO1	672	0.749593	membrane part	23 of 34 genes, 67.6%	1629 of 7166 genes, 22.7%	1.69e-06	0	0	YEL065W, YHL040C, YOR381W, YLR214W, YDR534C, YLR205C, YMR058W, YHL035C, YKL220C, YOR382W, YOL158C, YNL237W, YFL040W, YGR031C-A, YDR270W, YKR052C, YHL047C, YNR072W, YOR384W, YPL156C, YER145C, YOR383C, YHL036W		YGR286C	BIO2	1125	-0.645381									YMR123W	PKR1	366	0.524878	cell	202 of 215 genes, 94.0%	5844 of 7166 genes, 81.6%	1.28e-05	0	0	YPR013C, YER067W, YGR138C, YBR296C, YBL069W, YIR033W, YEL040W, YGR055W, YER053C, YGL032C, YOR273C, YIL121W, YHR208W, YOL101C, YBR054W, YER130C, YOR108W, YLR180W, YLR237W, YER159C, YPL221W, YMR269W, YLR278C, YOR178C, YBR105C, YER073W, YPR160W, YOR028C, YOR032C, YDR502C, YLR106C, YNR056C, Q0050, YMR123W, YEL039C, YOR317W, YGR280C, YER035W, YDR019C, YOR100C, YGL162W, YPL026C, YLR413W, YOR302W, YNL25…		YHL047C	ARN2	1860	-2.28455	cytoplasmic part	322 of 506 genes, 63.6%	3604 of 7166 genes, 50.3%	6.92e-08	0	0	YML038C, YDR248C, YER170W, YFL030W, YIL070C, YMR017W, YPR151C, YMR267W, YJL062W-A, YDL119C, YHL047C, YBR148W, YPR166C, YBR207W, YJL060W, YLR080W, YKL194C, YKL134C, YOR386W, YHL004W, YFL055W, YDR503C, YPL265W, YBR120C, YHR009C, YLR346C, YBR241C, YDL149W, YCR046C, YJR034W, YGL229C, YNL093W, YER011W, YER057C, YEL059C-A, YER175C, YLR356W, YOR187W, YEL050C, YPL111W, YGR112W, YKL011C, YGL263W, YBL091C-…
YKL220C	FRE2	2133	0.754395	vacuole	14 of 34 genes, 41.2%	517 of 7166 genes, 7.2%	1.89e-06	0	0	YHL040C, YOL158C, YOR382W, YEL065W, YKL220C, YNR072W, YHL047C, YOR381W, YFL040W, YMR058W, YHL036W, YOR383C, YHL035C, YPL156C		YJR048W	CYC1	327	-0.643214									YOL105C	WSC3	1668	0.527559	membrane part	80 of 215 genes, 37.2%	1629 of 7166 genes, 22.7%	0.00012	0	0	YER150W, YDR497C, YLR023C, YPR149W, YNL231C, YJL108C, YER053C-A, YHR005C, YHR094C, YHR092C, YBR183W, YDR275W, YPL057C, YPR156C, YNR044W, YOL155C, YHR162W, YOL084W, YCR061W, YDR343C, YKL209C, YFL026W, YER026C, YOR377W, YOL119C, YDR119W-A, YKL120W, YNL169C, YOL105C, YBR298C, YLR413W, YNR075W, YPL274W, YDR297W, YCL027W, YNR016C, YLL028W, YBR021W, YBR067C, YCR021C, YNR056C, YBR238C, YNL190W, YDR046C,…		YOR383C	FIT3	612	-2.24411	cytoplasm	396 of 506 genes, 78.3%	4743 of 7166 genes, 66.2%	1.38e-07	0	0	YMR150C, YLR136C, YMR251W, YDR380W, YFL060C, YJL088W, YHR216W, YLL042C, YKL216W, YOR177C, YLR289W, YJL070C, YLL046C, YDR116C, YGL047W, YKL073W, YGL184C, YBR208C, YMR058W, YPR192W, YOL110W, YHR176W, YOR339C, YNR050C, YNR062C, YBL080C, YAL005C, YDL009C, YOL058W, YPL113C, YHR011W, YLR164W, YHR037W, YPL123C, YDR061W, YDR155C, YOL143C, YLL024C, YMR092C, YLR213C, YML027W, YPR124W, YOR382W, YAR031W, YMR…
YIL169C	YIL169C	2985	0.769213	plasma membrane	14 of 34 genes, 41.2%	543 of 7166 genes, 7.6%	3.52e-06	0	0	YOR381W, YHL047C, YNR072W, YLR214W, YFL040W, YGR031C-A, YOL158C, YHL040C, YKL220C, YEL065W, YER145C, YMR058W, YOL086C, YOR384W		YLR466W	YRF1-4	4146	-0.610842									YGR240C	PFK1	2961	0.527836	integral component of membrane	65 of 215 genes, 30.2%	1250 of 7166 genes, 17.4%	0.00032	0	0	YLR237W, YPL221W, YBR068C, YBR054W, YDR345C, YMR123W, YDR046C, YNR056C, YBR238C, YMR272C, YOR100C, YAL064W-B, YLR297W, YGR138C, YBR296C, YIR033W, YAR029W, YGR243W, YDR342C, YGR049W, YER053C, YGR289C, YGR055W, YIL121W, YOR273C, YKL051W, YOL101C, YGR023W, YOR049C, YPL189W, YHR048W, YPL058C, YLR312C, YHR162W, YPR156C, YDR275W, YPL057C, YBR183W, YKL209C, YDR343C, YOL084W, YCR061W, YPR149W, YLR023C, Y…		YKL107W	YKL107W	927	-2.19313	plasma membrane	75 of 506 genes, 14.8%	543 of 7166 genes, 7.6%	1.55e-06	0	0	YFL011W, YHL040C, YEL063C, YLR214W, YOR306C, YJR152W, YEL065W, YLR034C, YJR009C, YKR039W, YMR040W, YNL142W, YER103W, YNR060W, YLR046C, YML128C, YJL214W, YIL088C, YPL240C, YOL152W, YOR378W, YBL091C-A, YJR160C, YKL178C, YPL158C, YDR032C, YBR180W, YGR121C, YMR034C, YGR031C-A, YHL016C, YIR039C, YMR319C, YMR186W, YKL220C, YHR096C, YGL208W, YPL265W, YER145C, YCL025C, YER060W-A, YOR348C, YKL073W, YDR406…
YOR381W	FRE3	2133	0.774343	integral component of membrane	20 of 34 genes, 58.8%	1250 of 7166 genes, 17.4%	4.1e-06	0	0	YHL035C, YLR205C, YMR058W, YLR214W, YOR381W, YEL065W, YHL040C, YPL156C, YHL036W, YER145C, YOR384W, YGR031C-A, YNL237W, YFL040W, YHL047C, YNR072W, YDR270W, YKR052C, YKL220C, YOL158C		YJL153C	INO1	1599	-0.602947									YGR245C	SDA1	2301	0.528633	membrane	94 of 215 genes, 43.7%	2079 of 7166 genes, 29.0%	0.00034	0	0	YBR183W, YDR275W, YPL057C, YNR044W, YPR156C, YHR162W, YOL155C, YCR061W, YOL084W, YDR343C, YKL209C, YDR497C, YER150W, YLR023C, YPR149W, YPL004C, YER053C-A, YJL108C, YNL231C, YHR005C, YHR092C, YHR094C, YML042W, YPR036W-A, YLR413W, YBR298C, YDR297W, YPL274W, YNR075W, YCL027W, YNR016C, YMR145C, YBR067C, YBR021W, YMR246W, YLL028W, YCR021C, YFL026W, YER026C, YOR377W, YOL119C, YKL120W, YDR119W-A, YNL145…		YJR078W	BNA2	1359	-2.17702	cell part	456 of 506 genes, 90.1%	5843 of 7166 genes, 81.5%	6.86e-06	0	0	YKR076W, YGR256W, YOR384W, YIR028W, YML066C, YDR106W, YDL182W, YLR411W, YBR085W, YNL218W, YLL057C, YMR186W, YMR106C, YCL026C-A, YHL035C, YER153C, YHL033C, YNL315C, YHR173C, YGL250W, YLR259C, YCL025C, YER106W, YOR020C, YEL066W, YOR237W, YER058W, YPL097W, YDR423C, YKL220C, YDL059C, YAL063C, YKL037W, YLL053C, YCL048W, YPL092W, YOR321W, YMR225C, YKL185W, YLR423C, YDR315C, YKL006C-A, YMR175W, YGR284C,…
YHL040C	ARN1	1881	0.79787	membrane	25 of 34 genes, 73.5%	2079 of 7166 genes, 29.0%	5.68e-06	0	0	YKR052C, YDR270W, YNR072W, YHL047C, YNL237W, YFL040W, YGR031C-A, YOR382W, YOL158C, YKL220C, YER145C, YHL036W, YOR383C, YPL156C, YOL086C, YOR384W, YOR381W, YLR214W, YIL169C, YHL040C, YEL065W, YHL035C, YMR058W, YLR205C, YDR534C		YEL039C	CYC7	339	-0.588403									YDR127W	ARO1	4764	0.530212	intracellular membrane-bounded organelle	162 of 215 genes, 75.3%	4480 of 7166 genes, 62.5%	0.00519	0.0017	0.02	YHR162W, YHR049W, YPL057C, YKL109W, YKL209C, YOL084W, YNL308C, YMR016C, YPR149W, YDR497C, YIL122W, YCL058W-A, YGR008C, YDL129W, YML042W, YBR083W, YIL101C, YJL108C, YMR291W, YNR075W, YDR083W, YPL274W, YGL162W, YPL026C, YLR413W, YLL028W, YOR107W, YBR021W, YCR021C, YJR008W, YNL145W, YNL169C, YHL021C, YER037W, YBR114W, YHR071W, YOL119C, YDR119W-A, YKL120W, YER159C, YPL221W, YMR269W, YBR054W, YER130C,…		YNL067W	RPL9B	573	-2.1676	cell	456 of 506 genes, 90.1%	5844 of 7166 genes, 81.6%	7.17e-06	0	0	YOR187W, YER057C, YLR356W, YER175C, YEL059C-A, YER060W, YEL050C, YNL093W, YOR185C, YER011W, YGL229C, YFL003C, YJR034W, YLR346C, YCR046C, YDL149W, YBR241C, YPL265W, YDR503C, YHR009C, YBR120C, YGL170C, YDL021W, YLR054C, YPL192C, YFL055W, YFL021W, YOR386W, YHL004W, YKL134C, YPR166C, YBR207W, YLR080W, YKL194C, YJL060W, YHL047C, YOR313C, YDL119C, YBR148W, YMR267W, YJL062W-A, YPR201W, YIL070C, YPR151C,…
YPL111W	CAR1	999	0.830732	plasma membrane part	8 of 34 genes, 23.5%	152 of 7166 genes, 2.1%	2.32e-05	0	0	YHL040C, YOL158C, YEL065W, YHL047C, YNR072W, YFL040W, YMR058W, YER145C		YLR461W	PAU4	360	-0.570098									YHR048W	YHK8	1542	0.531704	intracellular organelle	171 of 215 genes, 79.5%	4836 of 7166 genes, 67.5%	0.00747	0.0015	0.02	YER073W, YLR278C, YBR105C, YOR032C, YOR028C, YBR054W, YER130C, YOR108W, YER159C, YMR269W, YPL221W, YLR180W, YER035W, YDR019C, YOR100C, YLR106C, YNR056C, YDR502C, YMR123W, YGR280C, YEL039C, YOR317W, Q0050, YGR055W, YGL032C, YER053C, YPR013C, YER067W, YEL040W, YIR033W, YGR138C, YBR296C, YBL069W, YOL101C, YOR273C, YHR208W, YOL084W, YKL209C, YDR275W, YPL057C, YHR049W, YKL109W, YHR162W, YJL108C, YMR29…		YOR384W	FRE5	2082	-2.1265	mitochondrial membrane	60 of 506 genes, 11.9%	412 of 7166 genes, 5.7%	9.09e-06	0	0	YGR257C, YHR117W, YOR125C, YPL172C, YJL062W-A, YIR038C, YLR164W, YHR037W, YIL157C, YML110C, YGR231C, YKL011C, YGR112W, YNL070W, YLR091W, YER170W, YLR203C, YDR375C, YMR098C, YMR035W, YDL183C, YKL084W, YOR045W, YIL124W, YGL104C, YMR118C, YKL037W, YJR095W, YLR251W, YMR157C, YIL134W, YDL119C, YLR289W, YDL198C, YPL134C, YPR116W, YGR028W, YLR218C, YGR062C, YBR037C, YIL006W, YER058W, YER153C, YMR257C, Y…
YMR058W	FET3	1908	0.832201	high-affinity iron permease complex	2 of 34 genes, 5.9%	3 of 7166 genes, 0.0%	0.00392	0.0014	0.02	YMR058W, YER145C		YPR204W	YPR204W	3096	-0.569983									YLR278C	YLR278C	4023	0.534505	membrane-bounded organelle	163 of 215 genes, 75.8%	4539 of 7166 genes, 63.3%	0.00764	0.0014	0.02	YBR177C, YMR069W, YBR068C, YDR461W, YML091C, YDR035W, YFR053C, YGR249W, YBR085C-A, YNL037C, YLR168C, YGR250C, YFL014W, YKL062W, YNL133C, YBL029W, YJR127C, YBR238C, YDR046C, YLL018C-A, YMR272C, YOR226C, YPL193W, YLR343W, YCR045C, YGL125W, YDR342C, YKR066C, YDR259C, YGR243W, YAR029W, YLR297W, YAL064W-B, YGL209W, YGR049W, YJR016C, YKL051W, YGR245C, YPL207W, YLR312C, YNL054W-B, YOR049C, YPL189W, YGR0…		YOR313C	SPS4	1014	-2.11827	organelle envelope	77 of 506 genes, 15.2%	599 of 7166 genes, 8.4%	2.31e-05	0	0	YJR095W, YLR205C, YLR251W, YIL134W, YPL158C, YMR098C, YDR375C, YMR035W, YDL183C, YKL084W, YIL124W, YGL104C, YKL011C, YGR112W, YLR091W, YGR257C, YHR117W, YOR125C, YMR284W, YHR168W, YDL085W, YBR056W, YPL186C, YER154W, YBR147W, YIR037W, YDR376W, YHL048W, YLL009C, YDL107W, YGL075C, YDR470C, YOR017W, YMR257C, YNR020C, YPL072W, YHR116W, YDL198C, YPL134C, YGR028W, YLR218C, YPR116W, YBR037C, YGR062C, YIL…
YOL158C	ENB1	1818	0.883612	ferroxidase complex	2 of 34 genes, 5.9%	3 of 7166 genes, 0.0%	0.00392	0.0013	0.02	YMR058W, YER145C		YEL035C	UTR5	498	-0.552847									YHR162W	MPC2	387	0.535749	organelle	171 of 215 genes, 79.5%	4838 of 7166 genes, 67.5%	0.00774	0.0013	0.02	YJL141C, YPL230W, YOR377W, YER026C, YOL105C, YOL104C, YMR070W, YNL134C, YOR267C, YDL048C, YCL027W, YGL029W, YHR087W, YDR297W, YNL104C, YMR108W, YOR136W, YJL116C, YBR203W, YDR043C, YMR145C, YNR016C, YDL171C, YFR001W, YHR124W, YLR023C, YML043C, YDR074W, YPL017C, YFL052W, YDR096W, YHR005C, YPL004C, YER053C-A, YDR432W, YNL231C, YFR015C, YPR156C, YLR304C, YBR183W, YPR143W, YDR343C, YPR065W, YDR247W, Y…		YIL072W	HOP1	1815	-2.10749	envelope	77 of 506 genes, 15.2%	599 of 7166 genes, 8.4%	2.31e-05	0	0	YDL183C, YDR375C, YMR098C, YMR035W, YIL124W, YGL104C, YKL084W, YJR095W, YIL134W, YLR251W, YLR205C, YPL158C, YGR257C, YHR117W, YOR125C, YMR284W, YLR091W, YKL011C, YGR112W, YHL048W, YLL009C, YDR376W, YIR037W, YBR147W, YDR470C, YDL107W, YGL075C, YDL085W, YHR168W, YPL186C, YER154W, YBR056W, YPL134C, YHR116W, YDL198C, YIL006W, YPR116W, YLR218C, YGR028W, YGR062C, YBR037C, YMR257C, YOR017W, YNR020C, YPL…
YEL065W	SIT1	1884	0.88885	transmembrane transporter complex	2 of 34 genes, 5.9%	4 of 7166 genes, 0.1%	0.00782	0.0025	0.04	YER145C, YMR058W		YLL041C	SDH2	798	-0.552297									YGR055W	MUP1	1722	0.536574									YNL202W	SPS19	876	-2.08654	cell periphery	97 of 506 genes, 19.2%	825 of 7166 genes, 11.5%	3.4e-05	0	0	YDR032C, YGR121C, YBR180W, YPL158C, YNL327W, YIR039C, YGR031C-A, YOR190W, YMR034C, YHL016C, YOL152W, YOR378W, YNL138W, YIL162W, YOL047C, YJR160C, YKL178C, YBL091C-A, YMR040W, YOR383C, YKR039W, YER103W, YNR060W, YOL048C, YNL142W, YJL214W, YPL240C, YAL018C, YIL088C, YLR046C, YML128C, YEL049W, YER071C, YFL011W, YEL063C, YHL040C, YBR040W, YLR324W, YEL065W, YJR152W, YOR306C, YLR034C, YJR009C, YIL166C,…
YLR136C	TIS11	855	0.904753									YHL022C	SPO11	1194	-0.537428									YNL133C	FYV6	519	0.537104									YIR032C	DAL3	585	-2.0599	mitochondrial inner membrane	43 of 506 genes, 8.5%	264 of 7166 genes, 3.7%	4.04e-05	0	0	YGR112W, YKL011C, YGR231C, YLR091W, YER170W, YML110C, YLR164W, YIL157C, YHR037W, YJL062W-A, YOR125C, YGR257C, YDL119C, YLR251W, YIL134W, YJR095W, YMR118C, YMR035W, YMR098C, YDR375C, YLR203C, YDL183C, YMR150C, YNR020C, YER153C, YMR257C, YBR037C, YGR062C, YLR218C, YPR116W, YER058W, YIL006W, YDL198C, YLR289W, YPL134C, YMR241W, YER154W, YHR168W, YJR034W, YBR085W, YDL107W, YEL059C-A, YDR376W
YDR270W	CCC2	3012	0.937711									YJL038C	LOH1	657	-0.534275									YPL230W	USV1	1173	0.537162	Cell Periphery	57							YIR028W	DAL4	1905	-2.04826	organelle inner membrane	44 of 506 genes, 8.7%	277 of 7166 genes, 3.9%	6.03e-05	0	0	YPL134C, YDL198C, YLR289W, YER058W, YIL006W, YBR037C, YGR062C, YPR116W, YLR218C, YER153C, YMR257C, YNR020C, YMR150C, YDR376W, YEL059C-A, YBR085W, YDL107W, YJR034W, YHR168W, YER154W, YMR241W, YJL062W-A, YOR125C, YGR257C, YIL157C, YHR037W, YLR164W, YML110C, YLR091W, YER170W, YGR112W, YKL011C, YGR231C, YDL183C, YMR035W, YLR203C, YDR375C, YMR098C, YMR118C, YIL134W, YLR251W, YJR095W, YDL119C, YPL158C
YLR214W	FRE1	2058	0.990321									YKL148C	SDH1	1920	-0.516919									YNL169C	PSD1	1500	0.53858	Others	158							YHL016C	DUR3	2205	-1.9948	storage vacuole	62 of 506 genes, 12.3%	462 of 7166 genes, 6.4%	0.00011	0	0	YAL005C, YGL263W, YDR248C, YDL210W, YIL162W, YLL024C, YJR160C, YLR194C, YKL165C, YPL123C, YCR075W-A, YOL158C, YBR207W, YKL103C, YOR382W, YBR205W, YIL089W, YMR297W, YDR481C, YHL047C, YNL327W, YLR213C, YMR088C, YOR190W, YCR075C, YGL156W, YGL104C, YFL011W, YNL336W, YIL173W, YHL035C, YHL040C, YBR040W, YMR319C, YHR173C, YPL265W, YEL065W, YJR152W, YOR306C, YBR128C, YER060W-A, YLR034C, YIL166C, YKL220C,…
YOL086C	ADH1	1044	1.11657	Cell Periphery	18							YAR071W	PHO11	1401	-0.511283									YLL018C-A	COX19	294	0.539005									YJL052W	TDH1	996	-1.96508	fungal-type vacuole	62 of 506 genes, 12.3%	462 of 7166 genes, 6.4%	0.00011	0	0	YCR075W-A, YOL158C, YPL123C, YLR194C, YKL165C, YJR160C, YLL024C, YIL162W, YDR248C, YDL210W, YGL263W, YAL005C, YMR088C, YOR190W, YCR075C, YGL104C, YGL156W, YLR213C, YHL047C, YDR481C, YMR297W, YNL327W, YBR205W, YIL089W, YOR382W, YBR207W, YKL103C, YOR288C, YJL172W, YOR237W, YIL166C, YKL220C, YER060W-A, YLR034C, YEL065W, YPL265W, YOR306C, YJR152W, YBR128C, YHR173C, YBR040W, YMR319C, YNL336W, YIL173W,…
YPL201C	YIG1	1383	1.14708	Others	16							YIL037C	PRM2	1968	-0.504431									YDL129W	YDL129W	873	0.545311									YPL248C	GAL4	2643	-1.93818	lytic vacuole	62 of 506 genes, 12.3%	463 of 7166 genes, 6.5%	0.00011	0	0	YPL156C, YHL048W, YKL221W, YIL088C, YBR147W, YLR046C, YER119C, YMR058W, YER011W, YKR039W, YOR383C, YIR028W, YJL037W, YML066C, YBR241C, YBR128C, YJR152W, YOR306C, YPL265W, YEL065W, YLR034C, YER060W-A, YIL166C, YKL220C, YJL172W, YOR288C, YOR237W, YFL011W, YHL035C, YHL040C, YIL173W, YNL336W, YMR319C, YBR040W, YHR173C, YGL104C, YGL156W, YMR088C, YCR075C, YOR190W, YKL103C, YBR207W, YIL089W, YBR205W, Y…
YLR142W	PUT1	1428	1.15195																					YEL035C	UTR5	498	0.546651									YLL052C	AQY2	447	-1.92807	vacuole	66 of 506 genes, 13.0%	517 of 7166 genes, 7.2%	0.00028	0	0	YCR075W-A, YJR160C, YIL162W, YDL210W, YGL263W, YEL064C, YMR174C, YOR190W, YMR088C, YGL104C, YGL156W, YDR481C, YNL327W, YBR205W, YOR288C, YJL172W, YIL166C, YLR034C, YEL065W, YJR152W, YBR128C, YOR306C, YBR040W, YNL336W, YHL040C, YFL011W, YER119C, YLR046C, YBR147W, YIL088C, YKL221W, YHL048W, YPL156C, YJL037W, YKR039W, YOR383C, YOL158C, YPL123C, YLR194C, YKL165C, YLL024C, YDR248C, YAL005C, YCR075C, Y…
YMR251W	GTO3	1098	1.29177																					YPL057C	SUR1	1146	0.549282									YER014C-A	BUD25	462	-1.91317	organelle membrane	109 of 506 genes, 21.5%	1003 of 7166 genes, 14.0%	0.00029	0	0	YHL047C, YDL119C, YBR207W, YKL037W, YMR157C, YLR080W, YCR075C, YMR118C, YOR045W, YLR203C, YER170W, YML038C, YGR231C, YNL070W, YKL006C-A, YAL005C, YML110C, YHR037W, YIL157C, YOL158C, YLR164W, YIR038C, YLL024C, YKL165C, YPL172C, YJL062W-A, YML066C, YMR241W, YDL149W, YBR241C, YJR034W, YGL047W, YLR411W, YBR085W, YLR356W, YEL059C-A, YOL110W, YDR270W, YPL192C, YDR265W, YMR150C, YER153C, YIL173W, YHL035…
YLR205C	HMX1	951	1.30966																					YMR108W	ILV2	2061	0.550817									YNL237W	YTP1	1377	-1.89185	intrinsic component of plasma membrane	21 of 506 genes, 4.2%	105 of 7166 genes, 1.5%	0.00288	0.0008	0.02	YHL047C, YGR121C, YNL142W, YBR180W, YBR207W, YKR039W, YMR040W, YLR411W, YMR058W, YJL214W, YMR319C, YHL040C, YLR081W, YFL011W, YOL158C, YHR096C, YER145C, YLR194C, YKL178C, YEL065W, YJR160C
YHL047C	ARN2	1860	1.60156																					YLR452C	SST2	2094	0.550894									YLL053C	YLL053C	456	-1.87659	integral component of plasma membrane	20 of 506 genes, 4.0%	98 of 7166 genes, 1.4%	0.0034	0.0008	0.02	YER145C, YKL178C, YEL065W, YJR160C, YOL158C, YHR096C, YHL040C, YLR081W, YFL011W, YMR319C, YJL214W, YLR411W, YMR058W, YGR121C, YNL142W, YBR180W, YBR207W, YKR039W, YMR040W, YHL047C
YDR534C	FIT1	1584	1.89355																					YPR149W	NCE102	519	0.551093									YHL033C	RPL8A	768	-1.83687	organellar ribosome	19 of 506 genes, 3.8%	92 of 7166 genes, 1.3%	0.00469	0.0007	0.02	YMR158W, YMR193W, YPR166C, YJL063C, YDR116C, YCR046C, YDR337W, YEL050C, YHL004W, YHR059W, YGR165W, YMR225C, YCR003W, YDR237W, YBR120C, YJL096W, YCR071C, YDR347W, YNR037C
YOR382W	FIT2	459	2.11444																					YML043C	RRN11	1521	0.551566									YLR367W	RPS22B	393	-1.81776	mitochondrial ribosome	19 of 506 genes, 3.8%	92 of 7166 genes, 1.3%	0.00469	0.0007	0.02	YMR225C, YDR237W, YCR003W, YHR059W, YGR165W, YEL050C, YHL004W, YDR337W, YCR046C, YJL063C, YDR116C, YMR158W, YMR193W, YPR166C, YCR071C, YDR347W, YNR037C, YBR120C, YJL096W
YOR383C	FIT3	612	2.15352																					YDR096W	GIS1	2682	0.556731									YDL244W	THI13	1020	-1.76536	Cvt complex	4 of 506 genes, 0.8%	4 of 7166 genes, 0.1%	0.00673	0.0007	0.02	YOL082W, YOL083W, YGL156W, YKL103C
YOR384W	FRE5	2082	2.18922																					YKL209C	STE6	3870	0.557122									YLR205C	HMX1	951	-1.76357	intracellular membrane-bounded organelle	358 of 506 genes, 70.8%	4480 of 7166 genes, 62.5%	0.00939	0.0007	0.02	YLR445W, YDR347W, YPL147W, YOR125C, YKL178C, YGR257C, YLR091W, YAL062W, YIL162W, YMR053C, YER163C, YMR174C, YER063W, YER152C, YGL104C, YCL064C, YMR088C, YHR171W, YMR035W, YDR375C, YKR011C, YDR032C, YIL166C, YPR093C, YOR288C, YBR037C, YJL172W, YNR037C, YLR218C, YCL033C, YLR034C, YJR009C, YBR195C, YIR013C, YHL040C, YBR026C, YLR151C, YHR043C, YIL072W, YLR420W, YER119C, YGL183C, YGL075C, YGR244C, YDR…
YPL196W	OXR1	819	2.54019																					YBR085C-A	YBR085C-A	255	0.557206									YHR216W	IMD2	1569	-1.70564
																								YCR061W	YCR061W	1893	0.558037									YBR040W	FIG1	894	-1.69255
																								YHR005C	GPA1	1416	0.558614									YER060W	FCY21	1584	-1.6605
																								YBL069W	AST1	1287	0.558756									YGL192W	IME4	1800	-1.62228	Mitochondrion	148
																								YDL022W	GPD1	1173	0.559192									YNR060W	FRE4	2157	-1.61211	Mitochondrion and Cell Periphery	13	Mitochondrion and Cell Periphery (13 genes)
																								YMR246W	FAA4	2082	0.561634									YBR157C	ICS2	765	-1.58016	Cell Periphery	84	YDR032C
																								YLR180W	SAM1	1146	0.561949									YHR177W	YHR177W	1359	-1.57411	Others	261	YEL063C
																								YNR016C	ACC1	6699	0.566128									YDR539W	FDC1	1509	-1.5512			YFL011W
																								YDR432W	NPL3	1242	0.569006									YER011W	TIR1	762	-1.54652			YFR024C-A
																								YBR177C	EHT1	1353	0.569196									YJL191W	RPS14B	417	-1.54539			YIL162W
																								YOR273C	TPO4	1977	0.569739									YJR095W	SFC1	966	-1.51585			YIR038C
																								YGL029W	CGR1	360	0.570356									YDL085W	NDE2	1635	-1.50046			YJL052W
																								YDL171C	GLT1	6435	0.576276									YOL152W	FRE7	1860	-1.47004			YJR009C
																								YAR029W	YAR029W	222	0.578576									YNL301C	RPL18B	561	-1.46458			YLL024C
																								YGL032C	AGA2	261	0.581064									YOR306C	MCH5	1563	-1.45631			YML128C
																								YEL040W	UTR2	1401	0.58673									YLR214W	FRE1	2058	-1.4528			YMR186W
																								YHR049W	FSH1	729	0.587169									YHL028W	WSC4	1815	-1.44707			YNL066W
																								YMR069W	NAT4	855	0.587362									YDL021W	GPM2	933	-1.44012			YOR384W
																								YCR045C	RRT12	1473	0.590009									YDR540C	IRC4	537	-1.42144
																								YDR343C	HXT6	1710	0.591915									YJL172W	CPS1	1728	-1.42066
																								YPR143W	RRP15	750	0.596096									YNL015W	PBI2	225	-1.40189
																								YER026C	CHO1	828	0.597538									YDL210W	UGA4	1713	-1.38491
																								YNL255C	GIS2	459	0.601466									YPR151C	SUE1	618	-1.3799
																								YER130C	COM2	1329	0.601965									YLR438W	CAR2	1272	-1.36867
																								YIL121W	QDR2	1626	0.602855									YIR039C	YPS6	1611	-1.35683
																								YOR108W	LEU9	1812	0.603637									YJR047C	ANB1	471	-1.3382
																								YLR168C	UPS2	690	0.605236									YFR055W	IRC7	1020	-1.33293
																								YNL308C	KRI1	1773	0.605808									YER103W	SSA4	1926	-1.30537
																								YDR502C	SAM2	1152	0.608513									YNL333W	SNZ2	894	-1.3044
																								YDR019C	GCV1	1200	0.612522									YPL223C	GRE1	504	-1.302
																								YLL028W	TPO1	1758	0.613584									YLR267W	BOP2	1710	-1.30137
																								YBR105C	VID24	1086	0.617009									YLR054C	OSW2	2175	-1.29628
																								YGR049W	SCM4	561	0.618551									YPR192W	AQY1	915	-1.28623
																								YGL125W	MET13	1800	0.620183									YDR270W	CCC2	3012	-1.28443
																								YBR114W	RAD16	2370	0.623804									YGL170C	SPO74	1239	-1.28166
																								YGR097W	ASK10	3438	0.624482									YCL026C-B	HBN1	579	-1.27537
																								YBL029W	YBL029W	1128	0.630924									YPR001W	CIT3	1458	-1.27168
																								YNL231C	PDR16	1053	0.631489									YPL171C	OYE3	1200	-1.26997
																								YPL004C	LSP1	1023	0.633972									YDL169C	UGX2	669	-1.26429
																								YPL221W	FLC1	2379	0.635912									YHR096C	HXT5	1776	-1.26267
																								YNL054W-B	YNL054W-B	5247	0.637443									YGR256W	GND2	1476	-1.25947
																								YOL104C	NDJ1	1056	0.638251									YDR014W-A	HED1	486	-1.24421
																								YML042W	CAT2	2010	0.639324									YLR080W	EMP46	1332	-1.24168
																								YNL190W	YNL190W	612	0.639638									YOR348C	PUT4	1881	-1.23816
																								YGL179C	TOS3	1680	0.640142									YGR121C	MEP1	1476	-1.23623
																								YPL026C	SKS1	1506	0.640304									Q0160	SCEI	705	-1.23473
																								YBR203W	COS111	2772	0.642276									YNR037C	RSM19	273	-1.22104
																								YER091C	MET6	2301	0.643958									YOL047C	LDS2	1068	-1.22097
																								YFR053C	HXK1	1455	0.644599									YGR087C	PDC6	1689	-1.21471
																								YDR275W	BSC2	705	0.64619									YNR062C	YNR062C	981	-1.21458
																								YML100W	TSL1	3294	0.649296									YGL259W	YPS5	495	-1.21388
																								YNL134C	YNL134C	1128	0.653887									YJL034W	KAR2	2046	-1.21343
																								YJL141C	YAK1	2421	0.654734									YKR076W	ECM4	1110	-1.2059
																								YFR001W	LOC1	612	0.665677									YOR183W	FYV12	387	-1.20529
																								YIL122W	POG1	1053	0.667509									YLR231C	BNA5	1359	-1.18784
																								YNR044W	AGA1	2175	0.669219									YOL058W	ARG1	1260	-1.17916
																								YBR083W	TEC1	1458	0.670963									YMR175W	SIP18	237	-1.1763
																								YMR269W	TMA23	633	0.673593									YEL065W	SIT1	1884	-1.16481
																								YBR238C	YBR238C	2193	0.674282									YGL156W	AMS1	3249	-1.16383
																								YNR071C	YNR071C	1026	0.674462									YHR140W	YHR140W	717	-1.16293
																								YOR100C	CRC1	981	0.678078									YER060W-A	FCY22	1590	-1.15831
																								YER035W	EDC2	435	0.679355									YPL111W	CAR1	999	-1.15213
																								YGR249W	MGA1	1368	0.679775									YPR124W	CTR1	1218	-1.14883
																								YML091C	RPM2	3606	0.684333									YGR225W	AMA1	1782	-1.14866
																								YBR021W	FUR4	1899	0.690972									YKL103C	APE1	1542	-1.13972
																								YGR280C	PXR1	813	0.69215									YBR180W	DTR1	1716	-1.12931
																								YHR124W	NDT80	1881	0.69766									YGR244C	LSC2	1281	-1.12782
																								YPL189W	GUP2	1827	0.698596									YHL040C	ARN1	1881	-1.12563
																								YIR033W	MGA2	3339	0.698883									YHL048W	COS8	1143	-1.12323
																								YDR035W	ARO3	1110	0.701551									YPL187W	MF(ALPHA)1	495	-1.12218
																								YKR066C	CCP1	1083	0.706113									YJR094C	IME1	1080	-1.11043
																								YOR107W	RGS2	927	0.706229									YPL240C	HSP82	2127	-1.10605
																								YMR016C	SOK2	2355	0.719422									YKL221W	MCH2	1419	-1.10014
																								YBR297W	MAL33	1404	0.719994									YIL170W	HXT12	1374	-1.09412
																								YDR497C	ITR1	1752	0.72589									YJR148W	BAT2	1128	-1.08789
																								YBR183W	YPC1	948	0.731292									YNL092W	YNL092W	1200	-1.08529
																								YOR317W	FAA1	2100	0.731304									YNR073C	YNR073C	1506	-1.07922
																								YOR302W	YOR302W	75	0.733062									YPL123C	RNY1	1302	-1.07589
																								YMR070W	MOT3	1470	0.733819									YLR445W	GMC2	564	-1.06477
																								YNR056C	BIO5	1683	0.749051									YPL113C	YPL113C	1188	-1.06415
																								YHR094C	HXT1	1710	0.751869									YBR148W	YSW1	1827	-1.06327
																								YER159C	BUR6	426	0.7548									YIR038C	GTT1	702	-1.06186
																								YOR377W	ATF1	1575	0.766736									YLR070C	XYL2	1068	-1.04992
																								YLR312C	YLR312C	1194	0.769254									YCR105W	ADH7	1083	-1.04908
																								YDR247W	VHS1	1383	0.771605									YOR237W	HES1	1302	-1.04031
																								YOR049C	RSB1	1062	0.773731									YER106W	MAM1	906	-1.03839
																								YHR071W	PCL5	687	0.774875									YKR011C	YKR011C	1059	-1.0363
																								YDR297W	SUR2	1047	0.775869									YGL263W	COS12	1140	-1.02047
																								YFL052W	YFL052W	1395	0.77728									YOL128C	YGK3	1125	-1.01612
																								YOL119C	MCH4	1503	0.781727									YER145C	FTR1	1212	-1.01369
																								YLR237W	THI7	1794	0.786709									YNL334C	SNO2	666	-1.00646
																								YHR092C	HXT4	1728	0.787248									YCL064C	CHA1	1080	-1.00365
																								YLR023C	IZH3	1629	0.792366									YDR374C	PHO92	918	-1.00162
																								YDR259C	YAP6	1149	0.793359									YMR319C	FET4	1656	-1.00075
																								YCL058W-A	ADF1	339	0.795078									YER058W	PET117	321	-0.998889
																								YPR096C	YPR096C	300	0.799693									YFL011W	HXT10	1638	-0.987791
																								YJL108C	PRM10	1149	0.807186									YLR218C	COA4	450	-0.983506
																								YNL145W	MFA2	114	0.809177									YJL137C	GLG2	1140	-0.979985
																								YDL037C	BSC1	984	0.812166									YKL216W	URA1	942	-0.977998
																								YPL193W	RSA1	1143	0.812191									YFL060C	SNO3	666	-0.977127
																								YOL136C	PFK27	1191	0.813248									YLR164W	SHH4	504	-0.975388
																								YNL104C	LEU4	1857	0.824851									YHR014W	SPO13	873	-0.970134
																								YJR008W	MHO1	1014	0.830708									YLR126C	YLR126C	753	-0.967635
																								YIR035C	YIR035C	762	0.832079									YOL158C	ENB1	1818	-0.961889
																								YLR297W	YLR297W	387	0.833283									YDL119C	YDL119C	921	-0.960759
																								YLR094C	GIS3	1506	0.83579									YCL048W	SPS22	1389	-0.939834
																								YDR043C	NRG1	693	0.847775									YLR213C	CRR1	1266	-0.93497
																								YGR008C	STF2	252	0.864876									YJR129C	EFM3	1017	-0.934341
																								YKL120W	OAC1	972	0.866791									YML066C	SMA2	1107	-0.933907
																								YDR046C	BAP3	1812	0.867053									YMR251W	GTO3	1098	-0.930918
																								YJR127C	RSF2	4140	0.875923									YDR541C	YDR541C	1032	-0.929458
																								YDR461W	MFA1	108	0.885493									YPL095C	EEB1	1368	-0.92889
																								YFR015C	GSY1	2124	0.886141									YIL070C	MAM33	798	-0.92796
																								YHL021C	AIM17	1395	0.886941									YER152C	YER152C	1329	-0.924676
																								YJL116C	NCA3	1011	0.889942									YGL236C	MTO1	2007	-0.92283
																								YHR208W	BAT1	1179	0.892871									YMR280C	CAT8	4299	-0.914359
																								YLR343W	GAS2	1665	0.894099									YJR009C	TDH2	996	-0.911476
																								YOR226C	ISU2	468	0.907812									YKL084W	HOT13	348	-0.907268
																								YGL162W	SUT1	897	0.909598									YCL025C	AGP1	1899	-0.902897
																								YLR106C	MDN1	14730	0.913227									YGR108W	CLB1	1413	-0.901123
																								YFL026W	STE2	1293	0.919954									YOL083W	ATG34	1236	-0.899221
																								YIL101C	XBP1	1941	0.923358									YNL332W	THI12	1020	-0.897646
																								YGR250C	YGR250C	2343	0.93098									YDL227C	HO	1758	-0.896295
																								YLR413W	INA1	2025	0.933552									YHL035C	VMR1	4776	-0.895901
																								YCR021C	HSP30	996	0.947506									YDL009C	YDL009C	321	-0.893979
																								YIL057C	RGI2	492	0.950533									YNL093W	YPT53	660	-0.891911
																								YJR016C	ILV3	1755	0.95135									YOR339C	UBC11	468	-0.891179
																								YDR345C	HXT3	1701	0.955297									YBR186W	PCH2	1692	-0.89096
																								YPR036W-A	SPO24	201	0.965327									YGL121C	GPG1	378	-0.889291
																								YNR075W	COS10	1122	0.971909									YAL005C	SSA1	1926	-0.887753
																								YPR013C	CMR3	951	0.993287									YIL163C	YIL163C	351	-0.886558
																								YMR102C	YMR102C	2502	0.993818									YLL024C	SSA2	1917	-0.881102
																								YOR267C	HRK1	2277	1.03222									YJL068C	YJL068C	897	-0.880647
																								YMR081C	ISF1	1014	1.03233									YOR378W	AMF1	1545	-0.879528
																								YFL014W	HSP12	327	1.04023									YLR420W	URA4	1092	-0.87459
																								YCL027W	FUS1	1536	1.05298									YBR045C	GIP1	1917	-0.874418
																								YEL039C	CYC7	339	1.0549									YMR017W	SPO20	1191	-0.868235
																								YPR156C	TPO3	1866	1.06522									YDR258C	HSP78	2433	-0.853362
																								YOR178C	GAC1	2379	1.07148									YAL062W	GDH3	1371	-0.843107
																								YOL084W	PHM7	2973	1.07573									YBL091C-A	SCS22	528	-0.841291
																								YMR136W	GAT2	1680	1.08385									YIR030C	DCG1	732	-0.841274
																								YPL017C	IRC15	1497	1.1035									YBR147W	RTC2	888	-0.840726
																								YPR065W	ROX1	1104	1.10399									YOR185C	GSP2	660	-0.834307
																								YAL064W-B	YAL064W-B	378	1.11099									YBL049W	MOH1	414	-0.833926
																								YPL058C	PDR12	4533	1.11956									YEL041W	YEF1	1485	-0.833018
																								YER037W	PHM8	963	1.14152									YHR116W	COX23	453	-0.82829
																								YNL037C	IDH1	1080	1.1426									YEL057C	YEL057C	699	-0.8251
																								YDR277C	MTH1	1299	1.16798									YAR031W	PRM9	894	-0.822221
																								YKL062W	MSN4	1890	1.17722									YFL003C	MSH4	2634	-0.818809
																								YOR032C	HMS1	1302	1.17928									YKL220C	FRE2	2133	-0.814423
																								YBR068C	BAP2	1827	1.18298									YIL166C	YIL166C	1626	-0.811573
																								YPL274W	SAM3	1761	1.18485									YOR020C	HSP10	318	-0.809603
																								YGR289C	MAL11	1848	1.22206									YIR013C	GAT4	363	-0.805442
																								YOR028C	CIN5	885	1.23381									YGR257C	MTM1	1098	-0.801964
																								YKL051W	SFK1	1059	1.2406									YPL265W	DIP5	1824	-0.801643
																								YMR272C	SCS7	1152	1.24445									YLR203C	MSS51	1308	-0.80157
																								YMR291W	TDA1	1758	1.27716									YNR034W-A	YNR034W-A	294	-0.801496
																								YMR181C	YMR181C	462	1.30022									YMR101C	SRT1	1029	-0.800362
																								YBR298C	MAL31	1842	1.35282									YHR139C	SPS100	978	-0.799595
																								YER067W	RGI1	483	1.35882									YDL179W	PCL9	912	-0.793687
																								YOR136W	IDH2	1107	1.36652									YOL031C	SIL1	1263	-0.790764
																								YBR054W	YRO2	1032	1.3727									YGL205W	POX1	2244	-0.79066
																								YMR145C	NDE1	1680	1.38073									YFL030W	AGX1	1155	-0.790233
																								YJL213W	YJL213W	993	1.39									YDL198C	GGC1	900	-0.78988
																								YER053C	PIC2	900	1.40828									YDR248C	YDR248C	579	-0.789312
																								YER053C-A	YER053C-A	111	1.41042									YCL026C-A	FRM2	579	-0.785171
																								YBR067C	TIP1	630	1.43193									YDR032C	PST2	594	-0.783109
																								YDR342C	HXT7	1710	1.46223									YMR118C	SHH3	588	-0.779634
																								YGR138C	TPO2	1842	1.49276									YBR195C	MSI1	1266	-0.779448
																								YGL009C	LEU1	2337	1.51118									YER142C	MAG1	888	-0.776263
																								YLR304C	ACO1	2334	1.5302									YGR031C-A	NAG1	489	-0.775677
																								YOR134W	BAG7	1227	1.54284									YGR284C	ERV29	930	-0.774769
																								YDR119W-A	COX26	198	1.5608									YBR204C	LDH1	1125	-0.773172
																								YER150W	SPI1	444	1.58852									YEL050C	RML2	1179	-0.770627
																								YGL209W	MIG2	1146	1.70662									YHR044C	DOG1	738	-0.769244
																								YOL101C	IZH4	936	1.75358									YLR081W	GAL2	1722	-0.766486
																								YBR296C	PHO89	1722	1.76635									YDR317W	HIM1	1242	-0.766349
																								YDL048C	STP4	1470	1.78592									YDL183C	YDL183C	960	-0.766272
																								Q0050	AI1	2502	1.88372									YBR019C	GAL10	2097	-0.766152
																								YKL109W	HAP4	1662	2.29273									YHR137W	ARO9	1539	-0.762449
																								YBL043W	ECM13	771	2.33666									YDL182W	LYS20	1284	-0.761603
																								YGR243W	MPC3	438	2.75239									YBR022W	POA1	531	-0.759354
																																				YJL037W	IRC18	672	-0.757097
																																				YJL105W	SET4	1680	-0.754945
																																				YLR346C	YLR346C	303	-0.754758
																																				YOR298W	MUM3	1437	-0.753877
																																				YHR209W	CRG1	873	-0.753082
																																				YDR380W	ARO10	1905	-0.752239
																																				YMR210W	YMR210W	1347	-0.751845
																																				YBR128C	ATG14	1032	-0.751781
																																				YER093C-A	AIM11	414	-0.746764
																																				YIL119C	RPI1	1221	-0.745086
																																				YIL088C	AVT7	1470	-0.744466
																																				YJR122W	IBA57	1491	-0.743574
																																				YDR503C	LPP1	822	-0.742964
																																				YGL183C	MND1	657	-0.733159
																																				YOL033W	MSE1	1608	-0.73285
																																				YGL208W	SIP2	1245	-0.73012
																																				YIL066C	RNR3	2607	-0.728327
																																				YGL242C	YGL242C	543	-0.728071
																																				YDR242W	AMD2	1647	-0.72801
																																				YPL147W	PXA1	2610	-0.725074
																																				YDR022C	ATG31	588	-0.72474
																																				YDR470C	UGO1	1506	-0.723938
																																				YHR173C	YHR173C	336	-0.722145
																																				YNR064C	YNR064C	870	-0.719845
																																				YLL042C	ATG10	501	-0.717847
																																				YOR236W	DFR1	633	-0.717216
																																				YOL110W	SHR5	711	-0.716879
																																				YOR187W	TUF1	1311	-0.715596
																																				YJL062W-A	COA3	255	-0.715008
																																				YAL063C	FLO9	3966	-0.71487
																																				YIL089W	YIL089W	615	-0.71247
																																				YLR194C	YLR194C	762	-0.712436
																																				YHR176W	FMO1	1296	-0.711542
																																				YDL154W	MSH5	2703	-0.710322
																																				YEL049W	PAU2	360	-0.709834
																																				YDR264C	AKR1	2292	-0.709399
																																				YDR518W	EUG1	1551	-0.709032
																																				YMR058W	FET3	1908	-0.706437
																																				YLL009C	COX17	207	-0.704202
																																				YLL046C	RNP1	747	-0.703361
																																				YER175C	TMT1	897	-0.701665
																																				YPR047W	MSF1	1407	-0.700813
																																				YER119C	AVT6	1344	-0.699877
																																				YBR250W	SPO23	1569	-0.69765
																																				YMR284W	YKU70	1806	-0.697431
																																				YMR035W	IMP2	531	-0.697118
																																				YER170W	ADK2	675	-0.69328
																																				YKL194C	MST1	1386	-0.691084
																																				YNR050C	LYS9	1338	-0.689541
																																				YPL072W	UBP16	1497	-0.689315
																																				YCL036W	GFD2	1698	-0.686913
																																				YPL192C	PRM3	399	-0.685633
																																				YOL159C-A	YOL159C-A	270	-0.683676
																																				YER163C	GCG1	696	-0.683233
																																				YOL082W	ATG19	1245	-0.68286
																																				YMR040W	YET2	480	-0.682052
																																				YMR241W	YHM2	942	-0.680811
																																				YPR127W	YPR127W	1035	-0.678456
																																				YIL124W	AYR1	891	-0.677573
																																				YKL165C	MCD4	2757	-0.677113
																																				YCR075C	ERS1	780	-0.674929
																																				YLL057C	JLP1	1236	-0.674802
																																				YMR034C	YMR034C	1302	-0.673434
																																				YOR321W	PMT3	2259	-0.67213
																																				YPR166C	MRP2	345	-0.671744
																																				YDR403W	DIT1	1608	-0.670875
																																				YMR174C	PAI3	204	-0.668321
																																				YHR160C	PEX18	849	-0.666967
																																				YIR037W	HYR1	489	-0.665735
																																				YPL156C	PRM4	852	-0.664033
																																				YFL061W	DDI2	675	-0.663252
																																				YDR379C-A	SDH6	237	-0.663023
																																				YNL336W	COS1	1143	-0.662725
																																				YGR044C	RME1	900	-0.66232
																																				YEL059C-A	SOM1	222	-0.660671
																																				YOL157C	IMA2	1767	-0.658111
																																				YOR045W	TOM6	183	-0.65517
																																				YOR315W	SFG1	1038	-0.65467
																																				YGR062C	COX18	948	-0.654198
																																				YGR112W	SHY1	1167	-0.654057
																																				YMR053C	STB2	2550	-0.653778
																																				YOR017W	PET127	2400	-0.653246
																																				YKL151C	YKL151C	1011	-0.652716
																																				YGL126W	SCS3	1140	-0.651942
																																				YML110C	COQ5	921	-0.650884
																																				YIR029W	DAL2	1029	-0.650838
																																				YBR241C	YBR241C	1464	-0.650436
																																				YPL119C	DBP1	1851	-0.649085
																																				YDL243C	AAD4	987	-0.648835
																																				YDL130W-A	STF1	258	-0.648313
																																				YOR386W	PHR1	1695	-0.645048
																																				YLR216C	CPR6	1113	-0.643676
																																				YNL277W	MET2	1458	-0.64304
																																				YLR423C	ATG17	1251	-0.639768
																																				YPL186C	UIP4	912	-0.639579
																																				YIL013C	PDR11	4233	-0.639147
																																				YPL092W	SSU1	1374	-0.63895
																																				YDR376W	ARH1	1479	-0.638805
																																				YDR237W	MRPL7	876	-0.638127
																																				YNL315C	ATP11	954	-0.636548
																																				YJR034W	PET191	324	-0.634787
																																				YOR177C	MPC54	1392	-0.634573
																																				YLR069C	MEF1	2283	-0.63456
																																				YJL096W	MRPL49	483	-0.631218
																																				YJL060W	BNA3	1332	-0.63074
																																				YCL047C	POF1	774	-0.630736
																																				YIL132C	CSM2	639	-0.630604
																																				YLR324W	PEX30	1569	-0.628134
																																				YBR120C	CBP6	486	-0.62802
																																				YOR190W	SPR1	1335	-0.627962
																																				YFL058W	THI5	1020	-0.627208
																																				YEL066W	HPA3	537	-0.626435
																																				YCR046C	IMG1	507	-0.62572
																																				YOR288C	MPD1	954	-0.625675
																																				YFL021W	GAT1	1530	-0.624612
																																				YDR516C	EMI2	1500	-0.624606
																																				YFR024C-A	LSB3	1380	-0.624047
																																				YNL128W	TEP1	1302	-0.624042
																																				YDR406W	PDR15	4587	-0.622994
																																				YFL055W	AGP3	1674	-0.622638
																																				YHR171W	ATG7	1890	-0.620966
																																				YJL063C	MRPL8	714	-0.619227
																																				YOL117W	RRI2	1935	-0.617614
																																				YIL134W	FLX1	933	-0.61714
																																				YEL012W	UBC8	657	-0.617005
																																				YBR033W	EDS1	2757	-0.616788
																																				YPL097W	MSY1	1476	-0.616425
																																				YFL010W-A	AUA1	282	-0.615991
																																				YMR193W	MRPL24	774	-0.615418
																																				YHR011W	DIA4	1338	-0.615044
																																				YLR356W	ATG33	591	-0.614693
																																				YOR027W	STI1	1767	-0.613636
																																				YFR007W	YFH7	1059	-0.613567
																																				YDR106W	ARP10	852	-0.613498
																																				YOL044W	PEX15	1149	-0.612262
																																				YLR091W	GEP5	879	-0.609379
																																				YPL134C	ODC1	930	-0.608112
																																				YMR186W	HSC82	2115	-0.607041
																																				YGR231C	PHB2	930	-0.606926
																																				YGL184C	STR3	1395	-0.606778
																																				YDR347W	MRP1	963	-0.605147
																																				YBR085W	AAC3	921	-0.604311
																																				YJL131C	AIM23	1068	-0.603537
																																				YMR303C	ADH2	1044	-0.602364
																																				YDR214W	AHA1	1050	-0.601515
																																				YJR036C	HUL4	2676	-0.601275
																																				YIL162W	SUC2	1596	-0.600977
																																				YDR268W	MSW1	1137	-0.600141
																																				YLR351C	NIT3	873	-0.600114
																																				YBL080C	PET112	1623	-0.599596
																																				YJL180C	ATP12	975	-0.598746
																																				YDL042C	SIR2	1686	-0.598345
																																				YAL018C	LDS1	975	-0.59756
																																				YDL149W	ATG9	2991	-0.596826
																																				YDL059C	RAD59	714	-0.595458
																																				YNL070W	TOM7	180	-0.595142
																																				YMR267W	PPA2	930	-0.595031
																																				YLR377C	FBP1	1044	-0.595028
																																				YDL127W	PCL2	924	-0.594021
																																				YLR411W	CTR3	723	-0.593923
																																				YMR297W	PRC1	1596	-0.593378
																																				YDL098C	SNU23	582	-0.592141
																																				YIL006W	YIA6	1119	-0.590579
																																				YKL218C	SRY1	978	-0.590477
																																				YPL172C	COX10	1386	-0.586107
																																				YIL173W	VTH1	4647	-0.584592
																																				YER071C	TDA2	378	-0.584361
																																				YML027W	YOX1	1155	-0.584107
																																				YNL138W	SRV2	1578	-0.582593
																																				YPR116W	RRG8	831	-0.581727
																																				YNR030W	ALG12	1653	-0.581658
																																				YDL107W	MSS2	1053	-0.580579
																																				YHR117W	TOM71	1917	-0.580514
																																				YMR150C	IMP1	570	-0.580324
																																				YDR265W	PEX10	1011	-0.578659
																																				YDL144C	YDL144C	1068	-0.577681
																																				YML078W	CPR3	546	-0.577376
																																				YPL201C	YIG1	1383	-0.577308
																																				YJL088W	ARG3	1014	-0.576367
																																				YLR151C	PCD1	1020	-0.575475
																																				YDL055C	PSA1	1083	-0.575288
																																				YMR098C	ATP25	1836	-0.574683
																																				YMR158W	MRPS8	465	-0.574444
																																				YCR075W-A	YCR075W-A	225	-0.574383
																																				YCL033C	MXR2	504	-0.57357
																																				YEL063C	CAN1	1770	-0.573385
																																				YDR315C	IPK1	843	-0.573326
																																				YMR184W	ADD37	594	-0.570331
																																				YGL047W	ALG13	606	-0.567881
																																				YGR165W	MRPS35	1035	-0.566284
																																				YHR037W	PUT2	1725	-0.565523
																																				YDR070C	FMP16	279	-0.564896
																																				YGR232W	NAS6	684	-0.564702
																																				YBR026C	ETR1	1140	-0.563937
																																				YCL043C	PDI1	1566	-0.5619
																																				YER057C	HMF1	387	-0.561812
																																				YDR453C	TSA2	588	-0.561787
																																				YCR071C	IMG2	438	-0.560571
																																				YBR207W	FTH1	1395	-0.560525
																																				YNL327W	EGT2	3123	-0.559714
																																				YDR481C	PHO8	1698	-0.55968
																																				YFR016C	YFR016C	3699	-0.559663
																																				YDR523C	SPS1	1470	-0.559191
																																				YML021C	UNG1	1077	-0.557842
																																				YKL037W	AIM26	354	-0.557604
																																				YDL137W	ARF2	543	-0.555437
																																				YLR290C	YLR290C	831	-0.554464
																																				YNL253W	TEX1	1266	-0.554368
																																				YJL070C	YJL070C	2664	-0.554299
																																				YDL232W	OST4	108	-0.552082
																																				YKL134C	OCT1	2316	-0.549832
																																				YKL185W	ASH1	1764	-0.549763
																																				YBR240C	THI2	1350	-0.548777
																																				YIR021W	MRS1	1089	-0.548703
																																				YBR046C	ZTA1	1002	-0.548679
																																				YOL143C	RIB4	507	-0.548241
																																				YHL006C	SHU1	450	-0.547065
																																				YGL229C	SAP4	2454	-0.545156
																																				YNL259C	ATX1	219	-0.544651
																																				YML064C	TEM1	735	-0.544459
																																				YGL104C	VPS73	1458	-0.544439
																																				YGL143C	MRF1	1239	-0.54381
																																				YBR056W	YBR056W	1503	-0.543463
																																				YDL230W	PTP1	1005	-0.542761
																																				YBR037C	SCO1	885	-0.541545
																																				YMR106C	YKU80	1887	-0.541367
																																				YDR111C	ALT2	1521	-0.540718
																																				YOL048C	RRT8	1026	-0.538025
																																				YGR028W	MSP1	1086	-0.537828
																																				YHR168W	MTG2	1554	-0.53759
																																				YGL075C	MPS2	1161	-0.537485
																																				YMR088C	VBA1	1686	-0.536721
																																				YER153C	PET122	762	-0.536458
																																				YHR009C	TDA3	1569	-0.536344
																																				YNR020C	ATP23	810	-0.536179
																																				YJL214W	HXT8	1707	-0.535393
																																				YLR259C	HSP60	1716	-0.53424
																																				YPR093C	ASR1	864	-0.532851
																																				YMR257C	PET111	2400	-0.532766
																																				YHR008C	SOD2	699	-0.531883
																																				YML083C	YML083C	1254	-0.531635
																																				YEL064C	AVT2	1440	-0.528764
																																				YER154W	OXA1	1206	-0.528617
																																				YJL102W	MEF2	2457	-0.528616
																																				YMR092C	AIP1	1845	-0.526284
																																				YDR423C	CAD1	1227	-0.525912
																																				YGL185C	YGL185C	1137	-0.5258
																																				YML128C	MSC1	1539	-0.52517
																																				YDR016C	DAD1	282	-0.524919
																																				YJR160C	MPH3	1806	-0.524789
																																				YLR273C	PIG1	1944	-0.523849
																																				YHR038W	RRF1	690	-0.523394
																																				YHR043C	DOG2	738	-0.521516
																																				YLR289W	GUF1	1935	-0.520596
																																				YOR125C	CAT5	699	-0.520316
																																				YCR003W	MRPL32	549	-0.519742
																																				YNL066W	SUN4	1260	-0.519405
																																				YDR337W	MRPS28	858	-0.519212
																																				YNR009W	NRM1	747	-0.519012
																																				YDR061W	YDR061W	1617	-0.518454
																																				YKL011C	CCE1	1059	-0.517733
																																				YJR152W	DAL5	1629	-0.517094
																																				YHR016C	YSC84	1407	-0.516825
																																				YLR251W	SYM1	591	-0.516543
																																				YJL147C	YJL147C	1146	-0.515587
																																				YER063W	THO1	654	-0.514617
																																				YGL250W	RMR1	723	-0.514547
																																				YPL158C	AIM44	2274	-0.514449
																																				YBR201W	DER1	633	-0.514353
																																				YMR202W	ERG2	666	-0.513445
																																				YMR225C	MRPL44	297	-0.513226
																																				YHR059W	FYV4	390	-0.512672
																																				YML038C	YMD8	1326	-0.511383
																																				YER010C	YER010C	702	-0.510774
																																				YJL192C	SOP4	702	-0.510616
																																				YAL007C	ERP2	645	-0.510554
																																				YDR155C	CPR1	486	-0.51007
																																				YKL006C-A	SFT1	291	-0.509115
																																				YKL073W	LHS1	2643	-0.508531
																																				YLR046C	YLR046C	810	-0.508451
																																				YIL157C	COA1	591	-0.507246
																																				YJR022W	LSM8	327	-0.507109
																																				YPR201W	ARR3	1212	-0.503817
																																				YMR157C	AIM36	765	-0.503764
																																				YKR055W	RHO4	873	-0.503147
																																				YDR116C	MRPL1	855	-0.503065
																																				YLR034C	SMF3	1419	-0.502607
																																				YHL004W	MRP4	1182	-0.502577
																																				YDR375C	BCS1	1368	-0.501882
																																				YNL218W	MGS1	1761	-0.501014
																																				YBR205W	KTR3	1212	-0.500801

## Sheet: S8C
top 20 RNA expression changes unique to AA and BB
gene_name	size	AA log2 diff								gene_name	size	BB log2 diff
CUP1-2	183	-1.41464		RNA changed in AA						FIT2	459	-3.50251
PRM6	1056	-1.28347								PGU1	1083	-3.4266
PTR2	1803	-1.02735								HSP26	642	-3.30562
HSP12	327	-1.00299								DAL80	807	-3.02413
FUS1	1536	-0.786957								GAP1	1806	-2.77764
COX26	198	-0.763579								TIS11	855	-2.77404
CTT1	1686	-0.740676								SNZ3	894	-2.53302
ZPS1	747	-0.734758								MEP2	1497	-2.48251
SPR28	1269	-0.709065								DUR1,2	5505	-2.41619
SPG4	345	-0.706381								PUT1	1428	-2.32574
CIR2	1893	-0.662255								STE3	1410	-2.31646
BIO2	1125	-0.645381		RNA changed in BB						ARN2	1860	-2.28455
CYC1	327	-0.643214								FIT3	612	-2.24411
YRF1-4	4146	-0.610842								YKL107W	927	-2.19313
INO1	1599	-0.602947								BNA2	1359	-2.17702
CYC7	339	-0.588403								RPL9B	573	-2.1676
PAU4	360	-0.570098								FRE5	2082	-2.1265
YPR204W	3096	-0.569983								SPS4	1014	-2.11827
UTR5	498	-0.552847								HOP1	1815	-2.10749
SDH2	798	-0.552297								SPS19	876	-2.08654
FRE3	2133	0.774343								NDE1	1680	1.38073
ARN1	1881	0.79787								YJL213W	993	1.39
CAR1	999	0.830732								PIC2	900	1.40828
FET3	1908	0.832201								YER053C-A	111	1.41042
ENB1	1818	0.883612								TIP1	630	1.43193
SIT1	1884	0.88885								HXT7	1710	1.46223
TIS11	855	0.904753								TPO2	1842	1.49276
CCC2	3012	0.937711								LEU1	2337	1.51118
FRE1	2058	0.990321								ACO1	2334	1.5302
ADH1	1044	1.11657								BAG7	1227	1.54284
YIG1	1383	1.14708								COX26	198	1.5608
PUT1	1428	1.15195								SPI1	444	1.58852
GTO3	1098	1.29177								MIG2	1146	1.70662
HMX1	951	1.30966								IZH4	936	1.75358
ARN2	1860	1.60156								PHO89	1722	1.76635
FIT1	1584	1.89355								STP4	1470	1.78592
FIT2	459	2.11444								AI1	2502	1.88372
FIT3	612	2.15352								HAP4	1662	2.29273
FRE5	2082	2.18922								ECM13	771	2.33666
OXR1	819	2.54019								MPC3	438	2.75239

## Sheet: S8D
Comparison of RNA expression to translation index changes in homogenized strains vs WT
gene_id	gene_name	RNA AA log2diff	Trans Index AA log2diff				gene_id	gene_name	RNA BB log2dif	Trans Index BB log2diff		L7 removed from list
YCL028W	RNQ1	0.159496	0.169431		AA		YCL028W	RNQ1	-0.262324	0.536413
YOL030W	GAS5	-0.0291556	0.0110793				YOL030W	GAS5	-0.2897	0.43819
YOL132W	GAS4	-0.46439	0.0470521				YOL132W	GAS4	-0.120942	0.121702
YLR343W	GAS2	-0.183536	-0.183027				YLR343W	GAS2	0.894099	0.31467
YER177W	BMH1	0.09218	-0.183907				YER177W	BMH1	-0.0624149	-0.289945
YDR099W	BMH2	0.29676	-0.320702				YDR099W	BMH2	0.0320547	-0.763014
YPR082C	DIB1	-0.0813747	-0.0370447				YPR082C	DIB1	0.0232145	-0.065506
YIR022W	SEC11	0.0387838	0.254871				YIR022W	SEC11	-0.281101	-0.208155
YDR363W-A	SEM1	0.0317636	0.00815304				YDR363W-A	SEM1	-0.0480096	-0.56846
YDL052C	SLC1	0.0948458	0.133224				YDL052C	SLC1	0.00926843	0.504298
YFR019W	FAB1	0.0581007	-0.408667		BB		YFR019W	FAB1	-0.298609	0.258489
YHR063C	PAN5	0.0381597	0.0851208				YHR063C	PAN5	-0.347752	0.637448
YHR043C	DOG2	-0.0943794	0.231081				YHR043C	DOG2	-0.521516	-1.8462
YHR044C	DOG1	-0.188841	0.107035				YHR044C	DOG1	-0.769244	-0.225429
YBR026C	ETR1	0.0366454	-0.0356255				YBR026C	ETR1	-0.563937	0.31669
YML110C	COQ5	-0.020253	0.210035				YML110C	COQ5	-0.650884	-1.03875
YEL071W	DLD3	0.0113876	-0.0243611				YEL071W	DLD3	-0.0153466	0.581246
YPR006C	ICL2	-0.00766839	-0.0308522				YPR006C	ICL2	-0.483215	-0.665194
YOL125W	TRM13	-0.1733	0.138589				YOL125W	TRM13	0.0846397	0.859092
YDL112W	TRM3	-0.0273965	-0.153575				YDL112W	TRM3	0.105941	1.0587
YBR061C	TRM7	-0.160534	0.0468123				YBR061C	TRM7	0.0538673	0.977721
YDR487C	RIB3	-0.0284183	0.111637				YDR487C	RIB3	0.100672	-0.791153
YBL055C	YBL055C	-0.169176	0.146447				YBL055C	YBL055C	-0.0425624	0.936753
YIR002C	MPH1	0.0469872	-0.140698				YIR002C	MPH1	-0.105819	0.20458
YDR291W	HRQ1	0.00986299	-0.0787763				YDR291W	HRQ1	0.0883883	0.63655
YML118W	NGL3	0.0847362	-0.107019				YML118W	NGL3	0.00680742	0.439832
YMR287C	DSS1	0.083024	-0.105709				YMR287C	DSS1	-0.363394	0.583875
YGR276C	RNH70	0.0080093	0.0112594				YGR276C	RNH70	-0.0462746	0.757477
YLR059C	REX2	-0.0532361	0.0564763				YLR059C	REX2	-0.241941	0.0646522
YDR035W	ARO3	-0.063154	0.0970657				YDR035W	ARO3	0.701551	0.178917
YBR249C	ARO4	0.129154	0.227853				YBR249C	ARO4	0.413978	1.42579
YML126C	ERG13	0.151681	0.0485206				YML126C	ERG13	-0.112893	1.14154
YKR009C	FOX2	0.0054516	0.148394				YKR009C	FOX2	-0.191675	0.496773
YJR025C	BNA1	-0.177375	0.113441				YJR025C	BNA1	-0.465851	-1.47765
YKL218C	SRY1	0.0179832	0.0690406				YKL218C	SRY1	-0.590477	-0.12728
YDR036C	EHD3	-0.0257943	-0.0680239				YDR036C	EHD3	-0.484073	0.203458
YLR100W	ERG27	0.0531611	0.123392				YLR100W	ERG27	-0.327691	0.0217858
YIL160C	POT1	-0.0668351	-0.0248059				YIL160C	POT1	-0.46059	0.653562
YBR265W	TSC10	-0.0480244	0.162638				YBR265W	TSC10	-0.286198	0.37063
YER142C	MAG1	0.0232029	-0.0494224				YER142C	MAG1	-0.776263	-0.105924
YOL151W	GRE2	-0.240098	0.111312				YOL151W	GRE2	0.296445	0.430817
YPR167C	MET16	-0.155541	0.0633002				YPR167C	MET16	-0.291152	0.090621
YER081W	SER3	-0.0861862	0.0619097				YER081W	SER3	-0.320359	0.758969
YIL074C	SER33	0.0482637	0.0116469				YIL074C	SER33	-0.297752	0.59368
YCR012W	PGK1	0.141175	-0.0388087				YCR012W	PGK1	-0.462673	-0.127678
YOR184W	SER1	0.124025	0.10262				YOR184W	SER1	-0.0678936	0.73455
YAL027W	SAW1	-0.0792407	-0.037663				YAL027W	SAW1	-0.211193	0.0249157
YER171W	RAD3	-0.0843228	-0.0542336				YER171W	RAD3	-0.065389	0.64417
YKL113C	RAD27	-0.0129592	-0.153753				YKL113C	RAD27	0.0876558	0.639789
YER183C	FAU1	-0.127759	0.216442				YER183C	FAU1	-0.1101	-0.016011
YOR033C	EXO1	0.033475	-0.00692444				YOR033C	EXO1	0.0706126	0.404741
YDR232W	HEM1	-0.117136	0.0610731				YDR232W	HEM1	0.197666	0.59757
YPR118W	MRI1	0.0217442	0.20604				YPR118W	MRI1	-0.102815	0.493369
YJR024C	MDE1	-0.0230598	0.14181				YJR024C	MDE1	-0.23064	-0.101431
YKL215C	OXP1	0.0378042	-0.498515				YKL215C	OXP1	-0.378844	0.313886
YER099C	PRS2	-0.103543	-0.107525				YER099C	PRS2	0.192063	0.941084
YBL068W	PRS4	-0.0919977	0.212661				YBL068W	PRS4	-0.00697705	0.668813
YHL011C	PRS3	-0.0316404	0.0674142				YHL011C	PRS3	0.260216	0.0625662
YOL061W	PRS5	-0.0681165	0.0156833				YOL061W	PRS5	0.066966	0.929289
YKL181W	PRS1	-0.0163058	0.13879				YKL181W	PRS1	0.128024	0.530235
YOL136C	PFK27	-0.200396	-0.0898142				YOL136C	PFK27	0.813248	0.458084
YIL107C	PFK26	0.0219467	-0.0830498				YIL107C	PFK26	-0.231248	-0.203033
YHR183W	GND1	0.237007	0.0226696				YHR183W	GND1	-0.0135266	0.587439
YGR256W	GND2	-0.280883	-0.081708				YGR256W	GND2	-1.25947	0.101945
YHR163W	SOL3	0.0318549	0.0873708				YHR163W	SOL3	0.00579792	-0.45178
YGR248W	SOL4	-0.355694	-0.219482				YGR248W	SOL4	0.0509242	-0.584404
YNR058W	BIO3	-0.299552	-0.00893288				YNR058W	BIO3	-0.175514	0.540057
YNR023W	SNF12	-0.0628292	-0.0286754				YNR023W	SNF12	-0.149907	0.681961
YJR142W	YJR142W	-0.023322	0.00742297				YJR142W	YJR142W	-0.453104	0.426434
YLR151C	PCD1	-0.0837073	0.00154471				YLR151C	PCD1	-0.575475	0.398812
YMR027W	YMR027W	0.203109	-0.017679				YMR027W	YMR027W	-0.487577	0.528087
YBR080C	SEC18	0.0205021	0.0487936				YBR080C	SEC18	-0.252218	0.657439
YDL126C	CDC48	0.124568	-0.216499				YDL126C	CDC48	0.220211	0.798141
YPR173C	VPS4	-0.0488539	0.0191279				YPR173C	VPS4	0.0254766	0.481348
YNL329C	PEX6	-0.147203	-0.208662				YNL329C	PEX6	-0.328281	0.521629
YKL197C	PEX1	-0.000950693	-0.21269				YKL197C	PEX1	-0.220433	0.490894
YLL015W	BPT1	0.0658501	-0.399235				YLL015W	BPT1	0.0615822	0.379023
YIL139C	REV7	-0.180182	0.158294				YIL139C	REV7	-0.148367	0.237914
YCR010C	ADY2	-0.390896	-0.0919145				YCR010C	ADY2	-0.483713	0.506558
YLR355C	ILV5	0.0300405	0.0863128				YLR355C	ILV5	0.389815	0.658014
YMR108W	ILV2	0.0743031	0.0290056				YMR108W	ILV2	0.550817	0.80713
YDR517W	GRH1	0.0906155	-0.115757				YDR517W	GRH1	-0.485081	0.156631
YPL028W	ERG10	0.0702443	-0.00973124				YPL028W	ERG10	-0.317327	0.65853
YNR016C	ACC1	-0.111231	-0.233536				YNR016C	ACC1	0.566128	0.681605
YLR153C	ACS2	0.0379675	0.0471306				YLR153C	ACS2	-0.0921447	1.1905
YAL054C	ACS1	-0.0893086	-0.0558178				YAL054C	ACS1	-0.496812	0.389992
YER069W	ARG5,6	0.0419464	-0.192646				YER069W	ARG5,6	0.054205	1.00175
YJL071W	ARG2	-0.0961223	0.120858				YJL071W	ARG2	-0.261863	0.390103
YOL140W	ARG8	-0.16785	-0.00830424				YOL140W	ARG8	-0.050217	1.05386
YLL063C	AYT1	-0.0624187	0.140741				YLL063C	AYT1	-0.154829	0.629093
YFR027W	ECO1	-0.127701	-0.187358				YFR027W	ECO1	-0.0844702	0.227015
YDR051C	DET1	-0.0973615	0.193563				YDR051C	DET1	0.0737613	0.364525
YPR026W	ATH1	0.0569022	-0.0526161				YPR026W	ATH1	-0.195204	0.47866
YMR009W	ADI1	-0.13875	0.0113645				YMR009W	ADI1	0.471283	-0.858931
YLR304C	ACO1	-0.309001	-0.393785				YLR304C	ACO1	1.5302	0.788512
YLR319C	BUD6	-0.139462	-0.152014				YLR319C	BUD6	-0.116102	0.667623
YOR181W	LAS17	0.212385	-0.358929				YOR181W	LAS17	-0.000709927	0.0869439
YMR092C	AIP1	-0.0501632	0.142646				YMR092C	AIP1	-0.526284	1.12496
YFL039C	ACT1	0.132879	-0.0078944				YFL039C	ACT1	-0.201425	0.156157
YCR088W	ABP1	0.227902	0.0057353				YCR088W	ABP1	-0.217689	0.992005
YHR016C	YSC84	0.0258179	-0.081175				YHR016C	YSC84	-0.516825	0.0693462
YHR129C	ARP1	0.0210137	-0.0331876				YHR129C	ARP1	-0.140715	-0.0743111
YLR085C	ARP6	-0.0197015	-0.00730698				YLR085C	ARP6	-0.265936	0.587285
YGL115W	SNF4	0.0439465	0.0903172				YGL115W	SNF4	-0.0859846	0.0139606
YGL003C	CDH1	0.0309645	-0.0656447				YGL003C	CDH1	-0.13421	0.442234
YGL116W	CDC20	-0.184245	-0.0491964				YGL116W	CDC20	0.044675	0.72507
YFL034C-B	MOB2	-0.0975907	-0.276836				YFL034C-B	MOB2	-0.00449139	0.548173
YBL061C	SKT5	-0.137104	-0.261672				YBL061C	SKT5	-0.0507833	0.279711
YOR066W	MSA1	-0.000430313	-0.188511				YOR066W	MSA1	-0.0868534	0.366866
YGR225W	AMA1	-0.213855	0.17727				YGR225W	AMA1	-1.14866	0.75473
YHR035W	NEL1	-0.320219	-0.114451				YHR035W	NEL1	-0.232027	0.679056
YCR048W	ARE1	0.00847208	0.102487				YCR048W	ARE1	-0.25878	0.529129
YNR019W	ARE2	-0.059882	0.122338				YNR019W	ARE2	0.272159	0.782516
YGR037C	ACB1	0.018359	0.0480567				YGR037C	ACB1	0.0899753	-1.59723
YBR177C	EHT1	-0.269691	0.167274				YBR177C	EHT1	0.569196	1.13069
YPL095C	EEB1	-0.183225	0.126058				YPL095C	EEB1	-0.92889	0.364265
YLR118C	YLR118C	0.0053339	0.0459031				YLR118C	YLR118C	-0.295428	-0.383425
YNR008W	LRO1	0.0460782	0.0278304				YNR008W	LRO1	-0.269555	0.322169
YBR042C	CST26	-0.0242515	0.167889				YBR042C	CST26	-0.240756	0.454178
YPR049C	ATG11	-0.0631758	-0.0365019				YPR049C	ATG11	-0.29436	0.953734
YPR171W	BSP1	0.061104	-0.0941959				YPR171W	BSP1	-0.165334	0.371501
YCL032W	STE50	-0.0275613	-0.104063				YCL032W	STE50	-0.231837	0.439092
YDR323C	PEP7	-0.196526	0.0337113				YDR323C	PEP7	-0.1153	0.488807
YPL254W	HFI1	-0.149839	-0.00268759				YPL254W	HFI1	-0.199802	0.281365
YNL243W	SLA2	0.093851	-0.22357				YNL243W	SLA2	-0.326336	0.683267
YNL141W	AAH1	-0.332089	0.478579				YNL141W	AAH1	0.340241	0.749005
YML022W	APT1	-0.0414129	0.138432				YML022W	APT1	0.0945024	-0.0324988
YDL125C	HNT1	-0.00553414	0.04965				YDL125C	HNT1	0.350589	-0.801149
YJR105W	ADO1	-0.0768505	0.127582				YJR105W	ADO1	0.188039	0.734943
YJL005W	CYR1	0.0309314	-0.442095				YJL005W	CYR1	0.0398451	0.00670262
YDR226W	ADK1	0.0569771	0.244062				YDR226W	ADK1	-0.273147	-0.435175
YLR359W	ADE13	0.0868354	0.128859				YLR359W	ADE13	0.195441	0.956418
YNL220W	ADE12	-0.00495369	0.173863				YNL220W	ADE12	0.45399	0.890056
YKL001C	MET14	-0.0420351	0.0636639				YKL001C	MET14	-0.314673	0.234109
YGL032C	AGA2	-0.385307	-0.198511				YGL032C	AGA2	0.581064	-0.312371
YIL110W	HPM1	-0.0934701	0.00744858				YIL110W	HPM1	-0.10119	0.715208
YCL054W	SPB1	-0.164791	-0.207665				YCL054W	SPB1	0.277264	0.71499
YBR261C	TAE1	-0.0294593	0.192361				YBR261C	TAE1	-0.0328134	-0.52095
YOR239W	ABP140	0.0506629	0.131464				YOR239W	ABP140	-0.135075	0.338135
YOL141W	PPM2	-0.120952	-0.257784				YOL141W	PPM2	0.343518	1.04661
YNL083W	SAL1	-0.013668	-0.0389898				YNL083W	SAL1	-0.11854	0.49172
YDR524C	AGE1	-0.0435992	-0.0581096				YDR524C	AGE1	0.12352	0.317541
YIL044C	AGE2	-0.0154125	0.105815				YIL044C	AGE2	-0.285857	0.329324
YDL226C	GCS1	0.00144205	0.081505				YDL226C	GCS1	-0.0987	0.63479
YER122C	GLO3	0.0419036	0.0821238				YER122C	GLO3	-0.159474	0.591834
YDL137W	ARF2	0.0959748	-0.107281				YDL137W	ARF2	-0.555437	-1.2064
YDL192W	ARF1	-0.0112504	0.161342				YDL192W	ARF1	-0.342817	-0.890086
YHR205W	SCH9	0.0771966	-0.231724				YHR205W	SCH9	0.198028	0.449597
YBR028C	YPK3	-0.0552899	0.156166				YBR028C	YPK3	-0.184721	0.512896
YLR089C	ALT1	0.126981	-0.16396				YLR089C	ALT1	0.212779	0.19269
YFL030W	AGX1	-0.117373	-0.0387422				YFL030W	AGX1	-0.790233	0.151008
YGR177C	ATF2	-0.0586221	0.220872				YGR177C	ATF2	-0.44081	0.900258
YOR377W	ATF1	-0.0539484	-0.117298				YOR377W	ATF1	0.766736	0.521105
YGL256W	ADH4	-0.932668	-0.772448				YGL256W	ADH4	-0.953425	-0.41414
YBR145W	ADH5	0.0766337	0.139886				YBR145W	ADH5	0.216217	0.639319
YOL086C	ADH1	1.11657	0.392124				YOL086C	ADH1	0.209064	0.161287
YGL039W	YGL039W	0.18798	0.220286				YGL039W	YGL039W	0.221212	0.495996
YDR541C	YDR541C	-0.176207	-0.0263135				YDR541C	YDR541C	-0.929458	-0.294337
YHR104W	GRE3	-0.0538046	-0.155881				YHR104W	GRE3	-0.181441	-0.197201
YBR183W	YPC1	-0.134208	0.25314				YBR183W	YPC1	0.731292	0.332892
YPL087W	YDC1	0.0494393	0.102242				YPL087W	YDC1	-0.200845	-0.0170594
YJR152W	DAL5	-0.149892	-0.0562356				YJR152W	DAL5	-0.517094	0.632478
YIR029W	DAL2	-0.139755	-0.0797965				YIR029W	DAL2	-0.650838	-0.168652
YIR028W	DAL4	-0.454832	0.404488				YIR028W	DAL4	-2.04826	-0.39883
YIR027C	DAL1	-0.548943	-0.0165263				YIR027C	DAL1	-2.41604	-0.0441212
YGL011C	SCL1	0.147155	0.246103				YGL011C	SCL1	-0.0772361	-0.154437
YOR149C	SMP3	-0.0832256	0.036502				YOR149C	SMP3	-0.222074	0.527963
YOR002W	ALG6	0.00284577	-0.000585146				YOR002W	ALG6	-0.0971239	0.497941
YML092C	PRE8	0.0315421	0.112789				YML092C	PRE8	-0.11955	0.775231
YGR135W	PRE9	0.0180374	0.130329				YGR135W	PRE9	-0.0736708	-0.141765
YOL038W	PRE6	0.0355267	-0.0142832				YOL038W	PRE6	-0.188339	0.326694
YGR253C	PUP2	-0.00575255	-0.00720652				YGR253C	PUP2	0.109839	-0.400778
YMR314W	PRE5	-0.0349353	0.0390252				YMR314W	PRE5	0.211927	-1.24342
YOR362C	PRE10	0.0870883	0.0992236				YOR362C	PRE10	-0.19028	0.23387
YKR021W	ALY1	-0.0028728	-0.314093				YKR021W	ALY1	0.0203296	0.242666
YJL084C	ALY2	0.0124741	-0.24302				YJL084C	ALY2	0.0789231	0.340533
YIL035C	CKA1	-0.0242758	0.13397				YIL035C	CKA1	-0.165721	0.400612
YOR061W	CKA2	0.00318794	-0.0528977				YOR061W	CKA2	-0.0371403	-0.167121
YDR212W	TCP1	0.00521134	0.00151203				YDR212W	TCP1	-0.0228431	1.10303
YDL145C	COP1	0.0548821	-0.183939				YDL145C	COP1	-0.184088	0.801498
YFL022C	FRS2	0.0751822	-0.0124756				YFL022C	FRS2	-0.303676	0.611673
YKL019W	RAM2	-0.0865149	0.0664548				YKL019W	RAM2	-0.251551	-0.0537907
YPL231W	FAS2	-0.184838	-0.285346				YPL231W	FAS2	0.312192	0.10916
YGR240C	PFK1	0.158297	-0.0648827				YGR240C	PFK1	0.527836	0.802388
YOR142W	LSC1	0.104862	0.0100745				YOR142W	LSC1	-0.377776	-0.482079
YKL007W	CAP1	0.0260033	0.129832				YKL007W	CAP1	-0.498769	0.078756
YBL099W	ATP1	-0.038437	0.0690471				YBL099W	ATP1	0.156856	0.290547
YHR024C	MAS2	0.0673634	0.0474212				YHR024C	MAS2	-0.304993	0.459901
YHR193C	EGD2	0.0678507	0.221799				YHR193C	EGD2	0.0112155	-1.35468
YJL002C	OST1	0.0601823	0.149392				YJL002C	OST1	-0.322659	0.968886
YJR007W	SUI2	0.0595254	0.155843				YJR007W	SUI2	0.10383	0.287657
YKR026C	GCN3	-0.11288	0.0564448				YKR026C	GCN3	-0.108572	0.735923
YJL031C	BET4	-0.0440208	0.00989357				YJL031C	BET4	-0.159995	0.391449
YJR131W	MNS1	0.0199231	0.00652532				YJR131W	MNS1	-0.453429	0.843538
YDR483W	KRE2	0.0213231	0.214895				YDR483W	KRE2	0.0264744	0.63882
YNL048W	ALG11	-0.00708903	0.0291913				YNL048W	ALG11	0.148735	0.326893
YOR099W	KTR1	0.0128045	0.146883				YOR099W	KTR1	-0.495542	0.922894
YBR015C	MNN2	0.0425028	0.108877				YBR015C	MNN2	0.020174	1.08813
YJL186W	MNN5	0.0207128	0.0335686				YJL186W	MNN5	0.113048	0.933673
YHR204W	MNL1	-0.140282	-0.00258888				YHR204W	MNL1	-0.348528	0.717337
YIL014W	MNT3	-0.0856155	-0.0759505				YIL014W	MNT3	-0.0508383	0.409597
YER001W	MNN1	-0.0752691	0.0767234				YER001W	MNN1	0.350337	1.05047
YNR030W	ALG12	0.00163851	-0.0371214				YNR030W	ALG12	-0.581658	0.695823
YJR075W	HOC1	-0.00396007	0.330684				YJR075W	HOC1	-0.227652	0.830811
YBL037W	APL3	0.00599115	-0.105851				YBL037W	APL3	-0.264579	0.83974
YJR004C	SAG1	-0.0374939	-0.303865				YJR004C	SAG1	0.0963008	0.0611913
YOR018W	ROD1	0.104786	-0.0568089				YOR018W	ROD1	-0.237497	0.634544
YFR022W	ROG3	-0.0358013	-0.0841414				YFR022W	ROG3	0.377895	0.429778
YOR322C	LDB19	0.0197196	-0.0943498				YOR322C	LDB19	0.0232374	0.427825
YJL216C	IMA5	-0.0763846	-0.443177				YJL216C	IMA5	-0.085328	0.544618
YJR160C	MPH3	-0.0857512	0.344384				YJR160C	MPH3	-0.524789	1.16937
YNL104C	LEU4	-0.0475558	0.0732252				YNL104C	LEU4	0.824851	0.543164
YOR108W	LEU9	-0.0108868	0.0466937				YOR108W	LEU9	0.603637	0.876183
YBL050W	SEC17	0.0251112	0.0189057				YBL050W	SEC17	-0.271873	0.356115
YNL148C	ALF1	-0.0416672	-0.125356				YNL148C	ALF1	0.0889396	-0.282164
YML124C	TUB3	0.00564828	-0.0131452				YML124C	TUB3	-0.428762	0.439237
YML085C	TUB1	0.0581468	-0.0120795				YML085C	TUB1	-0.353855	0.916803
YDR422C	SIP1	0.0350478	-0.133564				YDR422C	SIP1	-0.141995	0.661574
YJR062C	NTA1	0.0579907	0.174847				YJR062C	NTA1	-0.155503	0.32059
YDR046C	BAP3	0.0529762	0.117931				YDR046C	BAP3	0.867053	0.360336
YBR069C	TAT1	0.0742096	0.00251334				YBR069C	TAT1	0.129612	0.437413
YMR289W	ABZ2	-0.0100036	-0.0818496				YMR289W	ABZ2	-0.0844685	0.0957515
YGL040C	HEM2	-0.0160212	0.0149845				YGL040C	HEM2	-0.186677	0.52378
YKL157W	APE2	0.139309	0.0922291				YKL157W	APE2	-0.474745	1.0934
YER166W	DNF1	0.103243	-0.377391				YER166W	DNF1	-0.296872	0.162701
YDR093W	DNF2	0.199802	-0.465956				YDR093W	DNF2	0.403164	0.146387
YNL142W	MEP2	-0.0410447	0.0692074				YNL142W	MEP2	-2.48251	0.116039
YPR138C	MEP3	0.00604342	-0.0767883				YPR138C	MEP3	-0.1745	0.49023
YGR121C	MEP1	0.122788	-0.036933				YGR121C	MEP1	-1.23623	0.380603
YML035C	AMD1	0.0608145	0.0638277				YML035C	AMD1	-0.0630117	0.609517
YDR477W	SNF1	0.111456	0.140648				YDR477W	SNF1	0.0544589	0.649653
YCR009C	RVS161	-0.0187296	0.257449				YCR009C	RVS161	-0.0456932	0.805193
YOR052C	TMC1	0.153227	0.0257969				YOR052C	TMC1	0.308282	0.117607
YNR044W	AGA1	-0.14132	-0.694585				YNR044W	AGA1	0.669219	0.209604
YJR092W	BUD4	0.032071	-0.275555				YJR092W	BUD4	0.00649252	0.530491
YOR034C	AKR2	0.0143756	0.00647281				YOR034C	AKR2	0.0217299	0.479165
YPL239W	YAR1	-0.099518	-0.0124162				YPL239W	YAR1	0.295455	-0.519328
YDR354W	TRP4	0.0135764	0.121885				YDR354W	TRP4	0.132068	0.462997
YER090W	TRP2	0.0451932	0.0993402				YER090W	TRP2	-0.0381321	0.978473
YDL197C	ASF2	0.0167154	-0.0594297				YDL197C	ASF2	-0.03586	0.438152
YJL207C	LAA1	0.0241891	-0.253441				YJL207C	LAA1	-0.0619893	0.579303
YDR423C	CAD1	0.260197	0.172242				YDR423C	CAD1	-0.525912	0.512349
YCL050C	APA1	0.113578	0.0486174				YCL050C	APA1	-0.167298	0.45705
YER005W	YND1	-0.0503423	0.0307562				YER005W	YND1	0.067762	0.423749
YLL043W	FPS1	0.0807578	0.0282029				YLL043W	FPS1	-0.030133	0.466304
YPL218W	SAR1	0.0367231	0.146223				YPL218W	SAR1	-0.243514	-0.923358
YOR129C	AFI1	-0.0613745	-0.0406738				YOR129C	AFI1	-0.151976	0.537321
YPL051W	ARL3	-0.00165012	0.0812118				YPL051W	ARL3	0.0119252	0.233237
YPL111W	CAR1	0.830732	-0.166525				YPL111W	CAR1	-1.15213	0.607631
YDR465C	RMT2	-0.0647949	0.0285561				YDR465C	RMT2	0.262389	1.06999
YNL270C	ALP1	0.290748	-0.0691203				YNL270C	ALP1	-0.399544	0.276002
YHR047C	AAP1	-0.0911637	0.173937				YHR047C	AAP1	-0.277241	1.34005
YHR018C	ARG4	-0.17325	0.0835167				YHR018C	ARG4	0.505204	0.824156
YOL058W	ARG1	0.0484617	0.0780114				YOL058W	ARG1	-1.17916	0.840227
YDR341C	YDR341C	0.0440124	0.098654				YDR341C	YDR341C	0.287997	1.46835
YGL017W	ATE1	-0.166412	0.137695				YGL017W	ATE1	-0.137146	0.730723
YHL040C	ARN1	0.79787	0.139689				YHL040C	ARN1	-1.12563	0.449739
YGL202W	ARO8	0.079169	0.2215				YGL202W	ARO8	-0.0185716	1.21008
YHR137W	ARO9	-0.285075	0.204703				YHR137W	ARO9	-0.762449	1.33983
YPR200C	ARR2	-0.407657	-0.0565678				YPR200C	ARR2	-0.234897	0.655966
YDR505C	PSP1	0.018819	-0.230464				YDR505C	PSP1	-0.242434	0.186113
YML017W	PSP2	0.115795	-0.175904				YML017W	PSP2	0.0889436	0.415693
YPR145W	ASN1	0.084113	0.0762628				YPR145W	ASN1	0.0669224	0.761689
YGR124W	ASN2	0.159944	0.0946297				YGR124W	ASN2	-0.0767662	0.700919
YER052C	HOM3	-0.0331765	-0.0720389				YER052C	HOM3	0.446502	0.633555
YDR158W	HOM2	0.149535	0.0701627				YDR158W	HOM2	0.402492	-0.117167
YLR120C	YPS1	0.287208	-0.0549349				YLR120C	YPS1	0.445613	0.35223
YLR121C	YPS3	0.312621	0.0157063				YLR121C	YPS3	0.229044	0.490971
YIL015W	BAR1	-0.320599	0.00208972				YIL015W	BAR1	-0.0343267	0.631922
YLL018C	DPS1	0.0897723	0.230557				YLL018C	DPS1	0.12499	1.38891
YJL180C	ATP12	-0.0270024	0.0806056				YJL180C	ATP12	-0.598746	0.186455
YLR215C	CDC123	-0.121264	0.262676				YLR215C	CDC123	-0.00642974	1.0178
YLR393W	ATP10	-0.00966379	-0.110851				YLR393W	ATP10	0.160214	0.670536
YER045C	ACA1	-0.110493	0.0638274				YER045C	ACA1	0.231215	0.445863
YER168C	CCA1	-0.0249445	0.0987754				YER168C	CCA1	-0.065162	0.887798
YPL226W	NEW1	0.0359474	-0.0492384				YPL226W	NEW1	0.156792	0.972839
YER055C	HIS1	-0.0282943	0.218764				YER055C	HIS1	0.498147	0.157049
YJR010W	MET3	-0.160356	0.0558896				YJR010W	MET3	-0.2692	0.428157
YGL150C	INO80	0.0870542	-0.353412				YGL150C	INO80	-0.0647732	0.266842
YPL106C	SSE1	0.108002	0.209615				YPL106C	SSE1	-0.170799	1.44097
YIL126W	STH1	0.007586	-0.314676				YIL126W	STH1	-0.169516	0.529298
YDL110C	TMA17	-0.0124666	-0.199872				YDL110C	TMA17	0.0364743	-0.284718
YAL005C	SSA1	0.20385	0.0737197				YAL005C	SSA1	-0.887753	0.859942
YBL075C	SSA3	-0.155828	-0.173842				YBL075C	SSA3	-0.326931	0.66706
YJL034W	KAR2	0.207425	0.052681				YJL034W	KAR2	-1.21343	0.624943
YDR394W	RPT3	0.0678836	0.000195402				YDR394W	RPT3	-0.186044	0.573903
YOR259C	RPT4	0.00776117	-0.0987344				YOR259C	RPT4	-0.148372	0.446928
YGL048C	RPT6	0.0818263	0.142648				YGL048C	RPT6	-0.182117	0.705645
YOR117W	RPT5	0.0631631	-0.125932				YOR117W	RPT5	-0.0764317	0.444186
YDL007W	RPT2	0.0127216	-0.146754				YDL007W	RPT2	-0.17692	0.355693
YKL145W	RPT1	0.098122	-0.0282164				YKL145W	RPT1	-0.234807	0.0320661
YER036C	ARB1	0.00893859	0.11345				YER036C	ARB1	0.199317	0.79923
YLR397C	AFG2	-0.0572005	-0.0789811				YLR397C	AFG2	0.20292	0.873617
YGL119W	COQ8	-0.122058	0.0745413				YGL119W	COQ8	-0.342126	0.557188
YBR245C	ISW1	0.0378142	-0.139104				YBR245C	ISW1	0.0375651	1.04089
YHR169W	DBP8	-0.171062	0.0388864				YHR169W	DBP8	-0.036442	0.72169
YIL013C	PDR11	-0.0464567	-0.0310731				YIL013C	PDR11	-0.639147	0.493744
YOR328W	PDR10	0.0579879	-0.371297				YOR328W	PDR10	-0.491413	0.402136
YGR205W	TDA10	0.0557316	0.0885648				YGR205W	TDA10	-0.206497	-0.176588
YNL082W	PMS1	-0.0417614	-0.238784				YNL082W	PMS1	-0.14705	0.683336
YLR396C	VPS33	-0.0541725	0.046092				YLR396C	VPS33	-0.140044	0.730438
YJL050W	MTR4	-0.12165	-0.0527857				YJL050W	MTR4	0.141976	1.12684
YLR430W	SEN1	0.0635053	-0.134672				YLR430W	SEN1	0.234246	0.7037
YOR204W	DED1	0.032896	0.072334				YOR204W	DED1	0.275892	1.0233
YDR190C	RVB1	-0.0363158	0.0176109				YDR190C	RVB1	0.12329	0.60869
YPL235W	RVB2	-0.0293301	-0.139757				YPL235W	RVB2	0.0364945	0.791613
YOR304W	ISW2	-0.0815788	-0.197894				YOR304W	ISW2	-0.168911	0.564217
YBL022C	PIM1	0.140566	-0.187451				YBL022C	PIM1	-0.2707	0.55962
YNL112W	DBP2	-0.215596	0.0417137				YNL112W	DBP2	0.0523902	1.77964
YMR080C	NAM7	0.0389535	-0.123916				YMR080C	NAM7	0.127914	0.765664
YPL029W	SUV3	-0.0570818	0.0132775				YPL029W	SUV3	-0.358278	0.393334
YMR290C	HAS1	-0.0133775	0.0671747				YMR290C	HAS1	0.174463	1.30205
YJR049C	UTR1	0.0232603	0.0332155				YJR049C	UTR1	-0.0579411	0.486376
YEL041W	YEF1	0.100119	-0.174268				YEL041W	YEF1	-0.833018	0.00431626
YPL209C	IPL1	-0.153511	-0.301547				YPL209C	IPL1	-0.443474	0.13125
YLR312C	YLR312C	0.283321	-0.34494				YLR312C	YLR312C	0.769254	-0.148505
YOR152C	YOR152C	0.0843186	-0.30931				YOR152C	YOR152C	-0.319084	0.113376
YHR171W	ATG7	0.0389111	0.0661255				YHR171W	ATG7	-0.620966	0.555927
YDR022C	ATG31	-0.167141	0.192856				YDR022C	ATG31	-0.72474	-0.539027
YPL166W	ATG29	0.0505453	-0.112561				YPL166W	ATG29	-0.363291	0.445432
YBR128C	ATG14	-0.119379	-0.0217425				YBR128C	ATG14	-0.751781	0.335514
YOR363C	PIP2	-0.0266322	-0.0948695				YOR363C	PIP2	-0.2702	0.643108
YDR320C	SWA2	0.0391184	-0.0749264				YDR320C	SWA2	-0.234992	0.763104
YBL035C	POL12	-0.0363108	-0.00713558				YBL035C	POL12	-0.0261317	0.721564
YOL164W	BDS1	-0.094872	-0.0608521				YOL164W	BDS1	-0.394401	0.0813923
YIL041W	GVP36	0.0756153	0.183584				YIL041W	GVP36	-0.323641	0.963883
YJR060W	CBF1	-0.0336614	-0.104878				YJR060W	CBF1	0.155848	0.688338
YFR034C	PHO4	-0.0237596	-0.289222				YFR034C	PHO4	0.0756124	0.292856
YIR018W	YAP5	0.170304	-0.0346096				YIR018W	YAP5	-0.357012	0.400993
YHL009C	YAP3	0.0577373	0.0721592				YHL009C	YAP3	-0.0168533	0.201616
YFL031W	HAC1	0.166938	0.163908				YFL031W	HAC1	0.212212	0.682992
YIL036W	CST6	0.162503	-0.124275				YIL036W	CST6	0.231579	0.183367
YOR028C	CIN5	-0.173995	-0.263938				YOR028C	CIN5	1.23381	0.0923762
YDR259C	YAP6	0.08246	-0.0205414				YDR259C	YAP6	0.793359	0.210828
YML007W	YAP1	0.0778821	-0.0723694				YML007W	YAP1	0.0878689	0.508128
YNL167C	SKO1	0.079371	-0.242171				YNL167C	SKO1	-0.0963496	0.219094
YOR077W	RTS2	-0.0981861	-0.247498				YOR077W	RTS2	-0.0205145	0.348059
YJL001W	PRE3	0.03547	0.00390527				YJL001W	PRE3	-0.102273	-0.00550522
YOR157C	PUP1	0.0657881	0.0158655				YOR157C	PUP1	-0.197404	-0.495522
YER094C	PUP3	0.0133134	-0.0328686				YER094C	PUP3	-0.106477	-0.435158
YER012W	PRE1	0.116898	-0.0258977				YER012W	PRE1	-0.233828	-0.883347
YPR103W	PRE2	0.129059	-0.0609281				YPR103W	PRE2	-0.166565	-0.672684
YBL041W	PRE7	0.0248436	0.17641				YBL041W	PRE7	-0.162616	0.142214
YFR050C	PRE4	0.0813706	-0.0542615				YFR050C	PRE4	-0.0482631	0.300488
YOR039W	CKB2	0.0473564	-0.0440354				YOR039W	CKB2	-0.0836853	-0.612247
YGL019W	CKB1	0.0329184	0.115474				YGL019W	CKB1	-0.015774	0.146143
YJL006C	CTK2	-0.19344	0.109616				YJL006C	CTK2	-0.327996	0.931282
YLR060W	FRS1	0.0502656	0.198451				YLR060W	FRS1	0.0875137	0.752023
YKL182W	FAS1	-0.124351	-0.303655				YKL182W	FAS1	0.396666	0.409943
YGL155W	CDC43	-0.00399694	0.000579204				YGL155W	CDC43	-0.020226	0.194179
YMR205C	PFK2	0.128861	0.0310837				YMR205C	PFK2	0.496692	1.01483
YER087C-B	SBH1	0.114245	-0.125001				YER087C-B	SBH1	-0.196288	-0.503503
YGR244C	LSC2	-0.0193374	-0.178202				YGR244C	LSC2	-1.12782	-0.25693
YDL090C	RAM1	-0.149717	-0.0262346				YDL090C	RAM1	-0.23946	0.466747
YIL034C	CAP2	0.136488	-0.0141846				YIL034C	CAP2	-0.100845	-0.19632
YJR121W	ATP2	0.092358	0.0961379				YJR121W	ATP2	0.292912	-0.0949822
YLR163C	MAS1	-0.103125	0.0220977				YLR163C	MAS1	-0.284125	0.512107
YEL002C	WBP1	0.0199516	0.196449				YEL002C	WBP1	-0.412554	0.869533
YPL237W	SUI3	0.0419603	0.215046				YPL237W	SUI3	0.0977379	0.123543
YLR291C	GCD7	-0.00634733	0.0716234				YLR291C	GCD7	-0.171806	0.368514
YPR176C	BET2	-0.0709047	0.152947				YPR176C	BET2	-0.22465	0.636734
YMR307W	GAS1	0.0248841	0.0948879				YMR307W	GAS1	-0.0835613	0.643089
YGR261C	APL6	0.0700337	0.196305				YGR261C	APL6	-0.359591	0.689411
YKL135C	APL2	-0.0287591	0.0220357				YKL135C	APL2	0.0670972	1.00601
YJR005W	APL1	0.075396	0.0493676				YJR005W	APL1	-0.161053	0.668994
YFR055W	IRC7	-0.201985	0.088908				YFR055W	IRC7	-1.33293	0.339416
YFL037W	TUB2	0.0158263	-0.0482324				YFL037W	TUB2	-0.268693	0.810567
YOR032C	HMS1	0.112341	0.0579101				YOR032C	HMS1	1.17928	0.343391
YBL103C	RTG3	-0.0084632	-0.102495				YBL103C	RTG3	0.0851875	0.272313
YDL168W	SFA1	0.05468	-0.107681				YDL168W	SFA1	0.140095	0.429526
YJL130C	URA2	0.0654778	-0.279301				YJL130C	URA2	0.074441	0.535159
YGL148W	ARO2	0.00135242	0.125761				YGL148W	ARO2	-0.206673	0.540051
YBR213W	MET8	-0.163612	0.141554				YBR213W	MET8	-0.157385	-0.187628
YOL066C	RIB2	-0.107846	0.164926				YOL066C	RIB2	-0.163961	0.66105
YER010C	YER010C	-0.0725229	0.0772446				YER010C	YER010C	-0.510774	-0.441095
YIL124W	AYR1	0.0234323	-0.113475				YIL124W	AYR1	-0.677573	-0.305142
YOR081C	TGL5	0.0644495	-0.330665				YOR081C	TGL5	0.230709	0.283198
YMR313C	TGL3	-0.060543	0.122412				YMR313C	TGL3	0.0319787	0.657904
YGR286C	BIO2	-0.645381	-0.356982				YGR286C	BIO2	0.0320184	0.627224
YDL141W	BPL1	0.0270409	0.0162332				YDL141W	BPL1	-0.101647	0.577662
YOL064C	MET22	-0.0606238	0.0250627				YOL064C	MET22	-0.141944	-0.000132292
YNL275W	BOR1	-0.0105686	-0.124522				YNL275W	BOR1	-0.382462	0.484878
YML013W	UBX2	0.0815267	-0.0271089				YML013W	UBX2	0.129855	0.584588
YOR175C	ALE1	-0.0425268	0.127851				YOR175C	ALE1	-0.167964	1.17751
YLR210W	CLB4	-0.0461412	-0.0501336				YLR210W	CLB4	-0.233026	0.463191
YDL155W	CLB3	-0.0484339	-0.037348				YDL155W	CLB3	-0.151941	0.371454
YGR108W	CLB1	-0.21038	0.0248843				YGR108W	CLB1	-0.901123	0.181371
YPR119W	CLB2	0.0462773	-0.027971				YPR119W	CLB2	-0.152104	0.601878
YPR120C	CLB5	-0.104904	-0.152386				YPR120C	CLB5	-0.300336	0.0216945
YGR109C	CLB6	0.110413	-0.152568				YGR109C	CLB6	-0.0322358	0.4383
YOR014W	RTS1	0.0593796	-0.26954				YOR014W	RTS1	0.0617662	0.333909
YJL051W	IRC8	5.88624e-05	0.00198556				YJL051W	IRC8	-0.201122	0.439371
YIR017C	MET28	-0.0647723	-0.018049				YIR017C	MET28	-0.324877	0.0635234
YEL009C	GCN4	0.0602762	-0.0164789				YEL009C	GCN4	0.407954	-0.0309878
YNL280C	ERG24	0.0962348	0.0589077				YNL280C	ERG24	-0.081867	0.651363
YMR015C	ERG5	-0.0380693	-0.0235749				YMR015C	ERG5	0.0228315	0.736033
YGL012W	ERG4	0.206075	0.15678				YGL012W	ERG4	-0.340353	0.284631
YLR074C	BUD20	-0.197794	0.131572				YLR074C	BUD20	0.228485	0.438323
YGL001C	ERG26	0.0548687	0.135855				YGL001C	ERG26	-0.374623	0.393042
YMR026C	PEX12	0.042464	0.0404632				YMR026C	PEX12	-0.295921	-0.191019
YGR060W	ERG25	0.136816	-0.105727				YGR060W	ERG25	-0.259686	0.369908
YLR056W	ERG3	0.335767	0.0308011				YLR056W	ERG3	-0.494665	0.0836774
YJL089W	SIP4	-0.175109	0.0484028				YJL089W	SIP4	0.408893	0.418748
YMR202W	ERG2	0.0196234	0.140888				YMR202W	ERG2	-0.513445	-0.306631
YOR197W	MCA1	0.0826406	0.1377				YOR197W	MCA1	-0.143706	0.753375
YML006C	GIS4	-0.0492119	-0.0860553				YML006C	GIS4	0.0217466	0.407257
YBR295W	PCA1	0.35784	-0.0869018				YBR295W	PCA1	-0.150639	0.726386
YLR433C	CNA1	0.00911702	0.0947611				YLR433C	CNA1	-0.0140973	0.929706
YML057W	CMP2	0.0672834	-0.060384				YML057W	CMP2	-0.300832	0.478807
YKL190W	CNB1	0.0229145	-0.0905097				YKL190W	CNB1	-0.339221	-0.555723
YLR241W	CSC1	-0.0490525	0.0600318				YLR241W	CSC1	0.0712268	0.828182
YBR187W	GDT1	-0.13996	-0.0722899				YBR187W	GDT1	-0.225538	-0.2613
YNL321W	VNX1	0.0393051	-0.23821				YNL321W	VNX1	-0.257241	0.376725
YOR257W	CDC31	-0.0491551	-0.226812				YOR257W	CDC31	0.12966	-0.0256751
YBR109C	CMD1	0.079317	0.193684				YBR109C	CMD1	-0.154081	-1.40179
YDR388W	RVS167	0.0629533	0.0469045				YDR388W	RVS167	-0.237372	0.652606
YOL016C	CMK2	0.107797	0.0367676				YOL016C	CMK2	0.438846	0.40105
YFR014C	CMK1	0.110202	-0.0328983				YFR014C	CMK1	-0.167092	-0.183861
YAL058W	CNE1	-0.02289	0.100163				YAL058W	CNE1	-0.321058	0.551717
YMR154C	RIM13	0.0285458	-0.115738				YMR154C	RIM13	-0.264834	0.69228
YJL164C	TPK1	0.0747785	-0.00950757				YJL164C	TPK1	-0.0718534	-0.821558
YKL166C	TPK3	-0.237651	0.230859				YKL166C	TPK3	-0.0165029	0.495674
YPL203W	TPK2	0.181075	-0.185674				YPL203W	TPK2	-0.260093	-0.618986
YNL138W	SRV2	0.159077	-0.0184862				YNL138W	SRV2	-0.582593	0.355399
YDR216W	ADR1	0.225582	-0.417				YDR216W	ADR1	0.119905	-0.0582898
YNL036W	NCE103	0.112541	-0.020097				YNL036W	NCE103	-0.15856	0.346086
YDR435C	PPM1	0.119333	0.0402767				YDR435C	PPM1	-0.437376	0.130951
YMR277W	FCP1	-0.00187857	-0.121368				YMR277W	FCP1	0.0832077	0.477069
YDL142C	CRD1	-0.102919	0.0699476				YDL142C	CRD1	-0.375657	0.394022
YOL062C	APM4	-0.0031052	0.0157929				YOL062C	APM4	-0.2128	0.186789
YGR198W	YPP1	-0.00766756	0.0164572				YGR198W	YPP1	0.155805	0.733837
YML042W	CAT2	-0.299444	0.119042				YML042W	CAT2	0.639324	0.714564
YER024W	YAT2	-0.29034	-0.202503				YER024W	YAT2	0.0423895	0.52467
YCL064C	CHA1	-0.218379	0.110862				YCL064C	CHA1	-1.00365	0.990512
YDR256C	CTA1	-0.355083	-0.143627				YDR256C	CTA1	0.0474341	0.874343
YKL139W	CTK1	0.00629227	-0.0833517				YKL139W	CTK1	-0.0285681	0.362963
YGL047W	ALG13	-0.0515415	0.114757				YGL047W	ALG13	-0.567881	-0.871362
YDL008W	APC11	-0.0238918	0.118406				YDL008W	APC11	-0.145886	-0.232426
YDR211W	GCD6	-0.0156676	-0.0640477				YDR211W	GCD6	0.0593589	0.781673
YLR342W	FKS1	0.0180592	-0.365536				YLR342W	FKS1	0.123571	0.337067
YGR032W	GSC2	0.0391595	-0.411513				YGR032W	GSC2	-0.388897	-0.254968
YDR165W	TRM82	-0.0834941	0.0250006				YDR165W	TRM82	0.0552042	1.02955
YGR252W	GCN5	-0.105383	-0.0355663				YGR252W	GCN5	-0.120143	0.144873
YOL124C	TRM11	-0.281177	0.193161				YOL124C	TRM11	-0.15945	0.986308
YNL118C	DCP2	0.0409214	-0.0468389				YNL118C	DCP2	0.0100375	1.02747
YNL262W	POL2	0.0603874	-0.334215				YNL262W	POL2	0.122603	0.800908
YDL102W	POL3	0.0665025	-0.161212				YDL102W	POL3	-0.0899514	0.950609
YPL167C	REV3	0.0200711	-0.352465				YPL167C	REV3	-0.151219	0.516426
YPR024W	YME1	0.0482565	-0.0817623				YPR024W	YME1	-0.188875	0.398868
YMR035W	IMP2	-0.089505	0.155585				YMR035W	IMP2	-0.697118	-0.193631
YMR150C	IMP1	-0.0404164	0.232119				YMR150C	IMP1	-0.580324	-0.0867584
YDL188C	PPH22	-0.00719983	0.0244869				YDL188C	PPH22	-0.0691714	-0.198482
YDL134C	PPH21	-0.0711057	0.00311584				YDL134C	PPH21	-0.127921	0.0522396
YDR075W	PPH3	-0.0789598	0.0245834				YDR075W	PPH3	0.108163	0.268269
YDL216C	RRI1	-0.0647288	-0.100318				YDL216C	RRI1	-0.236461	0.297888
YNL102W	POL1	0.0703156	-0.303437				YNL102W	POL1	-0.0243576	0.487315
YPL001W	HAT1	-0.11277	0.0807367				YPL001W	HAT1	-0.270581	0.875645
YOR244W	ESA1	-0.0377618	0.0965499				YOR244W	ESA1	-0.0611779	0.69085
YPR131C	NAT3	-0.0819546	0.296375				YPR131C	NAT3	-0.393626	0.0685576
YPR051W	MAK3	-0.0909854	0.0771096				YPR051W	MAK3	0.0611852	-0.143812
YGL094C	PAN2	0.105533	-0.167821				YGL094C	PAN2	0.340226	0.521438
YOR290C	SNF2	0.0427002	-0.475798				YOR290C	SNF2	0.118739	0.250724
YDR111C	ALT2	-0.0544365	0.0414642				YDR111C	ALT2	-0.540718	0.474907
YHL007C	STE20	0.0769963	-0.201732				YHL007C	STE20	0.161663	0.372299
YNL298W	CLA4	0.0407798	-0.187956				YNL298W	CLA4	0.219671	0.544376
YJL157C	FAR1	-0.271117	-0.069986				YJL157C	FAR1	0.358735	0.623795
YNL176C	TDA7	0.0377992	-0.354662				YNL176C	TDA7	-0.00983522	0.043446
YGL203C	KEX1	0.0227667	-0.136565				YGL203C	KEX1	-0.0155334	0.614787
YMR232W	FUS2	0.0442553	-0.223053				YMR232W	FUS2	-0.233006	0.739525
YCR089W	FIG2	-0.00786996	-0.363112				YCR089W	FIG2	0.280639	0.822546
YPL163C	SVS1	0.175208	-0.106895				YPL163C	SVS1	0.0108131	0.125912
YNL322C	KRE1	-0.0069387	0.055126				YNL322C	KRE1	-0.137642	0.400378
YKL096W	CWP1	-0.147511	-0.188914				YKL096W	CWP1	-0.210818	0.204775
YOR009W	TIR4	-0.0226854	-0.480878				YOR009W	TIR4	0.322251	-0.0100386
YER011W	TIR1	0.311764	0.312136				YER011W	TIR1	-1.54652	-0.320258
YJR150C	DAN1	0.0127797	-0.13701				YJR150C	DAN1	0.043586	-0.759089
YJR151C	DAN4	-0.0481257	-0.514092				YJR151C	DAN4	0.251416	-0.136424
YLR037C	PAU23	-0.283851	-0.11726				YLR037C	PAU23	-0.254495	0.189243
YBR301W	PAU24	-0.351177	-0.793892				YBR301W	PAU24	-0.0481663	-0.865215
YIL011W	TIR3	0.388863	0.166451				YIL011W	TIR3	0.117988	-0.0883707
YLR110C	CCW12	-0.00209228	0.0202463				YLR110C	CCW12	0.293598	-2.10873
YLR042C	YLR042C	0.105067	-0.188068				YLR042C	YLR042C	-0.395181	-0.243468
YNL066W	SUN4	-0.142853	0.0277083				YNL066W	SUN4	-0.519405	0.307486
YDR055W	PST1	-0.219439	-0.040672				YDR055W	PST1	-0.483461	0.607824
YGL028C	SCW11	-0.225487	-0.254737				YGL028C	SCW11	-0.310691	0.296169
YMR305C	SCW10	0.0350664	0.0452819				YMR305C	SCW10	0.108997	0.343946
YGR279C	SCW4	0.0384595	0.0573325				YGR279C	SCW4	0.113405	0.361166
YJL078C	PRY3	0.0369942	-0.420515				YJL078C	PRY3	0.0881169	0.338148
YNL160W	YGP1	-0.363928	-0.0135238				YNL160W	YGP1	0.138161	0.468585
YDL101C	DUN1	-0.0173979	-0.0590638				YDL101C	DUN1	-0.21551	0.77512
YGL227W	VID30	0.208588	-0.463355				YGL227W	VID30	-0.0990677	0.446827
YGL153W	PEX14	-0.0666643	-0.0219474				YGL153W	PEX14	-0.103586	0.553251
YGL060W	YBP2	-0.016147	0.115086				YGL060W	YBP2	0.078625	0.87221
YLR315W	NKP2	-0.114844	-0.0575392				YLR315W	NKP2	-0.0475745	0.173531
YDR383C	NKP1	-0.15727	0.0161368				YDR383C	NKP1	-0.0644362	0.645712
YKL042W	SPC42	0.0368323	0.0767088				YKL042W	SPC42	-0.120854	0.263477
YLL003W	SFI1	0.00347962	-0.0994977				YLL003W	SFI1	-0.0720715	0.530878
YHL003C	LAG1	-0.0875388	0.205172				YHL003C	LAG1	-0.324821	0.72343
YKL008C	LAC1	-0.0713698	0.306989				YKL008C	LAC1	0.0267972	1.19242
YMR298W	LIP1	-0.00213591	0.226666				YMR298W	LIP1	0.0137123	-0.869744
YDL047W	SIT4	-0.0640191	0.0193163				YDL047W	SIT4	0.101438	0.272211
YDL065C	PEX19	-0.069363	-0.190503				YDL065C	PEX19	0.012291	0.0910983
YIL104C	SHQ1	-0.0782912	0.0566767				YIL104C	SHQ1	0.156413	0.760343
YBR173C	UMP1	0.0327896	-0.038921				YBR173C	UMP1	0.0150909	-0.440564
YDR079W	PET100	-0.179203	-0.396546				YDR079W	PET100	0.0622729	-0.390453
YLR090W	XDJ1	-0.0418025	-0.074325				YLR090W	XDJ1	0.0649238	0.337288
YNL077W	APJ1	0.185749	-0.0945846				YNL077W	APJ1	0.373942	0.21749
YER173W	RAD24	-0.0729117	-0.0559791				YER173W	RAD24	-0.342519	0.350978
YOR368W	RAD17	-0.031265	0.102521				YOR368W	RAD17	-0.323766	0.712263
YLR307W	CDA1	-1.0567	-0.0462903				YLR307W	CDA1	-1.04581	0.541781
YNL192W	CHS1	0.000530233	-0.250631				YNL192W	CHS1	0.106565	0.602842
YBR038W	CHS2	-0.0277035	0.0650059				YBR038W	CHS2	-0.196851	0.928488
YBR023C	CHS3	-0.0131557	-0.139384				YBR023C	CHS3	-0.0801564	0.723063
YGR189C	CRH1	0.0389984	-0.252849				YGR189C	CRH1	0.032681	0.440245
YEL040W	UTR2	-0.221842	-0.109595				YEL040W	UTR2	0.58673	0.425424
YLR133W	CKI1	-0.141145	0.0056171				YLR133W	CKI1	0.1592	0.686817
YGR202C	PCT1	-0.0688133	0.037619				YGR202C	PCT1	-0.139515	0.297532
YNL130C	CPT1	-0.0361621	0.102895				YNL130C	CPT1	0.202006	0.567103
YPR060C	ARO7	-0.0975848	0.251603				YPR060C	ARO7	-0.105225	0.719622
YDR174W	HMO1	-0.128584	0.121291				YDR174W	HMO1	-0.0549938	0.715387
YER164W	CHD1	0.0795792	-0.288838				YER164W	CHD1	0.307723	0.397254
YPR135W	CTF4	-0.031216	0.0785885				YPR135W	CTF4	-0.24205	1.01355
YOR070C	GYP1	-0.019936	-0.058861				YOR070C	GYP1	-0.117249	0.400987
YDL010W	GRX6	0.0283159	-0.0275756				YDL010W	GRX6	-0.0609715	0.526991
YBR014C	GRX7	-0.135749	0.0418401				YBR014C	GRX7	-0.120406	-0.120566
YDL099W	BUG1	-0.00973624	-0.150158				YDL099W	BUG1	0.209647	-0.122537
YLR026C	SED5	0.0088588	-0.0112181				YLR026C	SED5	0.04184	0.146543
YMR241W	YHM2	-0.0228401	0.0243702				YMR241W	YHM2	-0.680811	-0.123213
YCR005C	CIT2	0.0191662	-0.0469668				YCR005C	CIT2	0.311804	0.417539
YNR001C	CIT1	-0.0324104	-0.215374				YNR001C	CIT1	0.432205	0.152204
YKR035W-A	DID2	-0.05181	-0.00456874				YKR035W-A	DID2	-0.244332	-0.0649942
YKL002W	DID4	-0.0791786	0.201085				YKL002W	DID4	-0.381491	-0.0655218
YPR068C	HOS1	-0.0349775	-0.0577385				YPR068C	HOS1	-0.199672	0.43052
YBL019W	APN2	-0.117979	-0.0985453				YBL019W	APN2	-0.292999	0.514394
YFR043C	IRC6	-0.0773635	0.0255994				YFR043C	IRC6	0.224553	0.197239
YGL206C	CHC1	0.140376	-0.356489				YGL206C	CHC1	-0.0185711	0.612253
YGR167W	CLC1	0.201903	-0.0185936				YGR167W	CLC1	-0.243639	-0.503928
YDL091C	UBX3	-0.123506	-0.0463226				YDL091C	UBX3	-0.455534	0.813028
YLR223C	IFH1	-0.110343	-0.103214				YLR223C	IFH1	0.12283	0.69399
YER091C	MET6	0.160397	0.233219				YER091C	MET6	0.643958	1.10654
YMR161W	HLJ1	-0.0283148	-0.152806				YMR161W	HLJ1	-0.102649	0.202171
YOR057W	SGT1	0.0326374	0.125577				YOR057W	SGT1	-0.174518	-0.0686602
YKL117W	SBA1	0.181931	-0.116527				YKL117W	SBA1	-0.365899	-0.926287
YDR214W	AHA1	0.0174915	-0.100204				YDR214W	AHA1	-0.601515	-0.95231
YFL016C	MDJ1	0.0740916	-0.154724				YFL016C	MDJ1	-0.25667	-0.0343208
YNL227C	JJJ1	-0.0648286	0.0357726				YNL227C	JJJ1	0.239477	0.876353
YOL008W	COQ10	-0.0858974	0.147577				YOL008W	COQ10	-0.0135365	-0.721722
YLL050C	COF1	0.101997	0.0748001				YLL050C	COF1	-0.28637	-2.1911
YMR076C	PDS5	0.0251281	-0.177809				YMR076C	PDS5	-0.130211	0.762824
YER149C	PEA2	-0.0597346	0.211961				YER149C	PEA2	-0.326784	0.790744
YGL086W	MAD1	-0.034017	-0.026037				YGL086W	MAD1	-0.0903585	0.655305
YMR255W	GFD1	-0.0589822	-0.0525419				YMR255W	GFD1	0.0344471	-0.0804175
YOR287C	RRP36	-0.141013	-0.0270532				YOR287C	RRP36	0.20569	0.986597
YDR049W	VMS1	-0.0735902	-0.0708771				YDR049W	VMS1	-0.0505512	0.657562
YGL128C	CWC23	-0.0431635	-0.0806806				YGL128C	CWC23	-0.150183	0.151895
YPL064C	CWC27	-0.0672123	0.0625327				YPL064C	CWC27	0.154721	0.0922927
YMR068W	AVO2	-0.207532	-0.27865				YMR068W	AVO2	-0.271228	0.345406
YLR021W	IRC25	-0.083469	0.158172				YLR021W	IRC25	0.191659	0.0942291
YPL144W	POC4	-0.241596	0.205339				YPL144W	POC4	-0.109653	-0.0183939
YOL078W	AVO1	-0.0791793	-0.194805				YOL078W	AVO1	-0.122046	0.629306
YBL078C	ATG8	-0.0120607	0.0362192				YBL078C	ATG8	-0.392253	-0.104262
YOL004W	SIN3	0.120429	-0.458211				YOL004W	SIN3	0.036586	0.1273
YPL139C	UME1	-0.0272027	-0.157222				YPL139C	UME1	-0.0852718	0.390998
YBR111W-A	SUS1	-0.159677	0.0783718				YBR111W-A	SUS1	-0.093518	-0.0575434
YPR034W	ARP7	-0.0279052	-0.099305				YPR034W	ARP7	-0.165	0.49232
YMR033W	ARP9	0.0237801	-0.00141293				YMR033W	ARP9	-0.0561116	0.460476
YGR275W	RTT102	-0.129438	0.0212562				YGR275W	RTT102	0.154441	-0.863726
YLR116W	MSL5	0.0867828	-0.184406				YLR116W	MSL5	-0.241285	0.599599
YCR060W	TAH1	-0.20892	0.0474497				YCR060W	TAH1	-0.143647	-0.566457
YDR495C	VPS3	-0.10421	0.0718778				YDR495C	VPS3	-0.233289	0.666889
YLR148W	PEP3	-0.0807177	-0.0889522				YLR148W	PEP3	-0.0731011	0.818503
YIL128W	MET18	-0.00898478	0.021341				YIL128W	MET18	-0.17794	0.815202
YHR122W	CIA2	-0.203019	0.295689				YHR122W	CIA2	-0.0625252	0.490631
YDR267C	CIA1	-0.111022	0.0644502				YDR267C	CIA1	0.0138273	0.668177
YMR086W	SEG1	0.046778	-0.195999				YMR086W	SEG1	-0.2194	0.582337
YDR255C	RMD5	0.189339	-0.306373				YDR255C	RMD5	-0.186429	0.459192
YGR178C	PBP1	0.0740737	-0.014343				YGR178C	PBP1	0.0477167	0.524215
YNL191W	DUG3	0.0201627	0.126614				YNL191W	DUG3	0.132021	0.245751
YBR281C	DUG2	0.0643165	-0.156837				YBR281C	DUG2	-0.108358	0.759529
YCL052C	PBN1	0.0466058	0.0452275				YCL052C	PBN1	-0.0910142	0.208777
YDR367W	KEI1	-0.0511232	0.178737				YDR367W	KEI1	-0.201528	-0.0386924
YOR198C	BFR1	0.10054	-0.0431686				YOR198C	BFR1	-0.411191	0.067489
YOR112W	CEX1	-0.0375266	0.0625504				YOR112W	CEX1	-0.185886	0.887127
YDR079C-A	TFB5	-0.0384164	-0.0374261				YDR079C-A	TFB5	0.0264422	-0.235423
YIL143C	SSL2	-0.0546752	0.0272302				YIL143C	SSL2	0.0146541	1.00115
YMR263W	SAP30	-0.102505	-0.044032				YMR263W	SAP30	0.396933	0.153396
YPL009C	TAE2	0.000448508	0.0793783				YPL009C	TAE2	-0.0597664	1.17105
YDR062W	LCB2	0.0479354	0.132612				YDR062W	LCB2	-0.0785634	0.450089
YMR296C	LCB1	0.0379696	-0.154567				YMR296C	LCB1	-0.129186	0.356171
YGR103W	NOP7	-0.0144433	0.105377				YGR103W	NOP7	0.460281	1.43337
YDR078C	SHU2	-0.0364477	0.0843546				YDR078C	SHU2	0.0406909	0.229516
YHL006C	SHU1	-0.0690341	0.21617				YHL006C	SHU1	-0.547065	-0.0753663
YIL132C	CSM2	-0.0621602	-0.121182				YIL132C	CSM2	-0.630604	0.376628
YLR376C	PSY3	-0.0891225	-0.218474				YLR376C	PSY3	-0.119822	0.0487507
YOR078W	BUD21	-0.137274	-0.0977154				YOR078W	BUD21	0.147521	0.447367
YCR082W	AHC2	-0.0353695	-0.145556				YCR082W	AHC2	-0.354734	-0.154603
YNL164C	IBD2	-0.222689	-0.0325348				YNL164C	IBD2	-0.0769231	0.0930838
YIL038C	NOT3	-0.0446501	-0.0871816				YIL038C	NOT3	0.0910018	0.784277
YPR072W	NOT5	0.0499881	-0.0210029				YPR072W	NOT5	-0.10229	0.361325
YDL165W	CDC36	-0.00227905	0.300403				YDL165W	CDC36	0.0122118	-0.131068
YAL021C	CCR4	0.0945317	-0.0918496				YAL021C	CCR4	-0.0311818	0.790939
YNL288W	CAF40	0.038602	-0.0907196				YNL288W	CAF40	0.0603814	7.21061e-05
YMR061W	RNA14	-0.0971905	0.18792				YMR061W	RNA14	-0.122996	0.664421
YGL044C	RNA15	-0.00268676	-0.170533				YGL044C	RNA15	0.241722	0.102634
YOR250C	CLP1	0.0721031	0.160522				YOR250C	CLP1	-0.15453	0.624657
YNL051W	COG5	-0.113271	0.109454				YNL051W	COG5	0.0656001	0.371174
YNL041C	COG6	-0.055017	0.0953706				YNL041C	COG6	-0.311724	1.10201
YGL005C	COG7	-0.0654149	-0.0930466				YGL005C	COG7	-0.0938515	0.484128
YML071C	COG8	0.0120837	-0.0749638				YML071C	COG8	-0.0110832	0.422638
YHR034C	PIH1	-0.097677	0.108604				YHR034C	PIH1	0.0763172	0.736233
YML043C	RRN11	-0.138266	-0.178046				YML043C	RRN11	0.551566	0.346732
YBL014C	RRN6	0.0168294	-0.0623213				YBL014C	RRN6	-0.149459	0.828671
YJL025W	RRN7	0.0114984	-0.237772				YJL025W	RRN7	0.0883228	0.53634
YPR046W	MCM16	-0.164366	0.146627				YPR046W	MCM16	-0.498852	0.843722
YKR071C	DRE2	-0.0938249	-0.00294484				YKR071C	DRE2	0.418043	0.657539
YGL090W	LIF1	-0.0850527	-0.290676				YGL090W	LIF1	-0.0262899	0.323315
YLR440C	SEC39	-0.0687735	0.0386257				YLR440C	SEC39	-0.166209	0.771038
YLL049W	LDB18	-0.014142	0.0565788				YLL049W	LDB18	-0.309639	0.0301692
YDR106W	ARP10	-0.224973	0.528291				YDR106W	ARP10	-0.613498	0.847521
YKR007W	MEH1	0.0262097	0.0418393				YKR007W	MEH1	-0.134718	0.0169834
YBR077C	SLM4	-0.100102	0.208168				YBR077C	SLM4	-0.409367	0.0145591
YCR075W-A	YCR075W-A	-0.00886968	0.139739				YCR075W-A	YCR075W-A	-0.574383	-0.0711801
YMR031C	EIS1	0.00922976	-0.386496				YMR031C	EIS1	0.311498	0.598737
YGR130C	YGR130C	0.014974	-0.24379				YGR130C	YGR130C	0.465356	0.434895
YML036W	CGI121	-0.0669124	0.11302				YML036W	CGI121	-0.0111216	-0.0336619
YJL184W	GON7	0.0497471	-0.010446				YJL184W	GON7	-0.160393	-0.167767
YKR095W-A	PCC1	-0.115727	0.000612423				YKR095W-A	PCC1	-0.301313	0.370315
YPL065W	VPS28	-0.0656886	0.0288233				YPL065W	VPS28	-0.327592	0.0635723
YCL008C	STP22	-0.0397942	-0.0513609				YCL008C	STP22	-0.147275	0.189579
YLR119W	SRN2	-0.0594341	0.0516191				YLR119W	SRN2	-0.390029	0.0837562
YLR417W	VPS36	-0.0933411	-0.0880655				YLR417W	VPS36	0.0963569	0.516517
YJR102C	VPS25	-0.105916	0.194213				YJR102C	VPS25	-0.273152	0.0802565
YPL002C	SNF8	-0.0778414	0.0602793				YPL002C	SNF8	-0.199979	0.308996
YLR330W	CHS5	0.0494441	0.224431				YLR330W	CHS5	-0.173537	0.473977
YDR484W	VPS52	-0.0902504	-0.105622				YDR484W	VPS52	-0.134651	0.562728
YKR020W	VPS51	0.0493336	0.120086				YKR020W	VPS51	-0.00998199	-0.240673
YDR027C	VPS54	-0.0218366	-0.0993338				YDR027C	VPS54	-0.329446	0.41185
YJL029C	VPS53	0.00709234	-0.00399754				YJL029C	VPS53	-0.0962347	0.72175
YKL143W	LTV1	-0.216395	0.0262959				YKL143W	LTV1	0.248825	1.00095
YCL010C	SGF29	-0.0558835	-0.282323				YCL010C	SGF29	0.171735	0.385577
YDL160C-A	MHF2	-0.16921	0.268697				YDL160C-A	MHF2	0.010189	0.12342
YOL086W-A	MHF1	-0.0637003	0.136945				YOL086W-A	MHF1	-0.220129	-0.0219078
YBR095C	RXT2	-0.125949	0.0336314				YBR095C	RXT2	-0.280089	0.773354
YOR189W	IES4	-0.0850488	0.0808945				YOR189W	IES4	-0.16047	-0.533835
YEL044W	IES6	-0.0349031	-0.0435268				YEL044W	IES6	0.0362432	-0.181656
YDR318W	MCM21	-0.195636	-0.0314926				YDR318W	MCM21	0.11149	0.399223
YIL144W	NDC80	-0.0789419	-0.1841				YIL144W	NDC80	-0.305449	0.660798
YOL069W	NUF2	-0.149787	-0.00222341				YOL069W	NUF2	-0.231869	0.55163
YMR117C	SPC24	-0.0805322	-0.181944				YMR117C	SPC24	-0.276343	0.670838
YER018C	SPC25	-0.142914	0.0565935				YER018C	SPC25	-0.247646	-0.150779
YML115C	VAN1	0.0238839	0.0325267				YML115C	VAN1	0.0895199	0.453386
YLR274W	MCM5	-0.00875799	0.145339				YLR274W	MCM5	-0.0245241	0.96912
YBR202W	MCM7	-0.0169804	0.0147645				YBR202W	MCM7	-0.0678329	0.990986
YGL170C	SPO74	-0.254723	-0.219573				YGL170C	SPO74	-1.28166	0.416168
YOL091W	SPO21	-0.192831	-0.202646				YOL091W	SPO21	-0.422946	1.27616
YOR177C	MPC54	-0.293086	0.0963335				YOR177C	MPC54	-0.634573	0.0199319
YBR262C	MIC12	-0.210901	0.0444822				YBR262C	MIC12	-0.287623	0.328041
YFR011C	MIC19	-0.114053	0.0419617				YFR011C	MIC19	-0.266811	-0.0740905
YGR235C	MIC26	-0.0559442	0.139731				YGR235C	MIC26	-0.220679	0.30035
YNL100W	MIC27	-0.0838647	0.0273674				YNL100W	MIC27	-0.0496832	0.598064
YKR016W	MIC60	-0.122819	0.0137014				YKR016W	MIC60	-0.237081	0.338931
YHR172W	SPC97	0.0258141	-0.124431				YHR172W	SPC97	-0.208607	0.815501
YNL126W	SPC98	-0.00880023	0.116785				YNL126W	SPC98	-0.291801	0.974653
YJL054W	TIM54	0.0358749	0.0670802				YJL054W	TIM54	-0.228375	0.385889
YOR297C	TIM18	-0.125243	0.20865				YOR297C	TIM18	-0.31805	0.134823
YIL106W	MOB1	-0.0723023	-0.0101815				YIL106W	MOB1	-0.131079	0.610032
YBL034C	STU1	0.122837	-0.251649				YBL034C	STU1	-0.025576	0.531306
YGR072W	UPF3	-0.106557	-0.0574619				YGR072W	UPF3	0.298855	0.746071
YLR455W	PDP3	-0.0117177	-0.152458				YLR455W	PDP3	-0.0759546	-0.125811
YDR359C	EAF1	0.0509078	-0.252434				YDR359C	EAF1	-0.0120729	0.536054
YGL200C	EMP24	0.0321144	0.0734044				YGL200C	EMP24	-0.257244	-0.739151
YOR123C	LEO1	0.0643025	-0.0621992				YOR123C	LEO1	0.0429308	0.293231
YBR279W	PAF1	-0.0985481	0.0115061				YBR279W	PAF1	-0.0946857	0.670909
YOL145C	CTR9	0.000368071	-0.0756061				YOL145C	CTR9	0.0905725	1.07677
YLR418C	CDC73	-0.0930928	-0.0319164				YLR418C	CDC73	-0.126936	0.858442
YLL021W	SPA2	0.0487056	-0.421448				YLL021W	SPA2	-0.0256037	0.506234
YDR412W	RRP17	0.0149311	0.0267101				YDR412W	RRP17	0.420253	0.218602
YKL189W	HYM1	-0.0750908	-0.0339182				YKL189W	HYM1	-0.130493	0.48945
YIL129C	TAO3	0.061544	-0.362738				YIL129C	TAO3	-0.116979	0.608042
YDR333C	RQC1	-0.0181685	0.018508				YDR333C	RQC1	0.0474286	0.843825
YHR085W	IPI1	-0.0648021	-0.00522854				YHR085W	IPI1	0.0841736	0.903697
YHR197W	RIX1	-0.139728	0.079446				YHR197W	RIX1	0.178389	1.17523
YNL182C	IPI3	-0.0340893	0.078211				YNL182C	IPI3	0.225864	0.827781
YGL151W	NUT1	0.0307766	-0.112104				YGL151W	NUT1	-0.0774353	0.846119
YDL076C	RXT3	0.0592087	-0.0296554				YDL076C	RXT3	-0.301379	0.000653069
YNL097C	PHO23	-0.0393571	0.0639281				YNL097C	PHO23	0.0613731	0.387093
YPL181W	CTI6	0.00219526	-0.252988				YPL181W	CTI6	0.203019	0.0929376
YAL013W	DEP1	0.0742509	-0.191166				YAL013W	DEP1	0.0988438	0.0534572
YIL084C	SDS3	-0.0366042	-0.35574				YIL084C	SDS3	0.0211028	0.860707
YKL185W	ASH1	-0.0791513	0.0178268				YKL185W	ASH1	-0.549763	0.383304
YPR023C	EAF3	-0.00246955	-0.0572513				YPR023C	EAF3	-0.260736	0.0555137
YML127W	RSC9	-0.0375904	-0.0100512				YML127W	RSC9	-0.270149	0.659345
YCR052W	RSC6	0.0523032	0.0888783				YCR052W	RSC6	-0.265995	0.567507
YFR037C	RSC8	0.0017229	-0.0423021				YFR037C	RSC8	-0.0150739	0.536595
YLR321C	SFH1	0.00147443	0.151652				YLR321C	SFH1	-0.0904686	0.884606
YDR303C	RSC3	-0.077205	-0.209288				YDR303C	RSC3	-0.236176	0.608792
YKR008W	RSC4	-0.0547503	0.0199221				YKR008W	RSC4	-0.0405289	0.613933
YMR091C	NPL6	0.100073	-0.0679234				YMR091C	NPL6	-0.0874336	0.175142
YBL006C	LDB7	-0.127046	0.0654274				YBL006C	LDB7	-0.275438	-0.071991
YHR056C	RSC30	0.00402434	-0.0490419				YHR056C	RSC30	-0.144355	0.778277
YGR056W	RSC1	-0.0435302	-0.161924				YGR056W	RSC1	0.0362631	0.671885
YLR357W	RSC2	-0.00707437	-0.0615165				YLR357W	RSC2	0.0161343	0.594093
YCR020W-B	HTL1	-0.186954	0.121401				YCR020W-B	HTL1	0.0542166	0.177713
YLR033W	RSC58	-0.0314465	-0.157526				YLR033W	RSC58	0.00946568	0.569069
YML111W	BUL2	0.124901	-0.0427366				YML111W	BUL2	0.0132764	0.589678
YDL195W	SEC31	0.19502	-0.451188				YDL195W	SEC31	0.0876804	0.436593
YIL109C	SEC24	0.089927	-0.0936452				YIL109C	SEC24	-0.161593	0.880646
YNL049C	SFB2	0.00550632	0.0849139				YNL049C	SFB2	-0.206974	0.671777
YHR098C	SFB3	0.0684679	-0.039881				YHR098C	SFB3	-0.155571	0.644849
YJR076C	CDC11	0.00416528	-0.00948354				YJR076C	CDC11	-0.269595	0.442387
YDL225W	SHS1	-0.0990191	-0.0494476				YDL225W	SHS1	-0.13843	0.869715
YHR107C	CDC12	0.0937069	0.105634				YHR107C	CDC12	-0.0274548	1.17254
YLR314C	CDC3	-0.0331834	-0.0445748				YLR314C	CDC3	-0.393477	0.814732
YCR002C	CDC10	-0.0458182	0.202149				YCR002C	CDC10	-0.333719	0.7832
YNL138W-A	YSF3	-0.114987	0.0447287				YNL138W-A	YSF3	0.0570952	-0.355131
YCR063W	BUD31	-0.00654845	-0.221416				YCR063W	BUD31	0.167292	0.612737
YPR094W	RDS3	-0.265459	0.0175582				YPR094W	RDS3	-0.245058	-0.0081889
YOR004W	UTP23	-0.1058	0.185205				YOR004W	UTP23	0.339035	0.855939
YBL004W	UTP20	-0.0308593	-0.367829				YBL004W	UTP20	0.460811	0.897608
YGR090W	UTP22	-0.0158729	-0.168414				YGR090W	UTP22	0.10568	0.449877
YLR007W	NSE1	-0.165292	0.0116929				YLR007W	NSE1	-0.201576	0.280598
YDL105W	NSE4	-0.0171617	0.0396524				YDL105W	NSE4	-0.283301	0.601159
YML023C	NSE5	-0.0606855	0.0125391				YML023C	NSE5	-0.0830761	0.394796
YLR383W	SMC6	0.034292	-0.322189				YLR383W	SMC6	-0.070125	0.316696
YDR288W	NSE3	-0.131806	-0.00573739				YDR288W	NSE3	0.10472	0.333572
YMR060C	SAM37	-0.203849	0.0862838				YMR060C	SAM37	-0.152229	0.0453582
YHR083W	SAM35	0.0360366	-0.0458532				YHR083W	SAM35	-0.338654	-0.331369
YNL026W	SAM50	-0.00583992	0.0423617				YNL026W	SAM50	-0.332967	0.195242
YOR073W	SGO1	0.0646704	-0.117465				YOR073W	SGO1	-0.318181	0.207978
YOR373W	NUD1	0.0764774	-0.0597396				YOR373W	NUD1	-0.247829	0.648065
YNL225C	CNM67	-0.121732	-0.162263				YNL225C	CNM67	-0.20298	0.804965
YJL030W	MAD2	-0.134546	0.0454614				YJL030W	MAD2	-0.176049	0.00548949
YFR029W	PTR3	0.0282554	-0.185505				YFR029W	PTR3	-0.197871	0.192095
YDR160W	SSY1	0.0015356	-0.259785				YDR160W	SSY1	-0.0855396	0.347509
YDR299W	BFR2	-0.121303	-0.0294249				YDR299W	BFR2	0.207344	0.755129
YJR002W	MPP10	-0.0222881	-0.0119907				YJR002W	MPP10	0.291388	0.924748
YHR148W	IMP3	-0.156153	0.107276				YHR148W	IMP3	0.157212	0.229677
YNL075W	IMP4	-0.111231	0.156905				YNL075W	IMP4	0.496275	0.525998
YGR145W	ENP2	-0.18011	0.150866				YGR145W	ENP2	0.297893	1.37194
YOR279C	RFM1	-0.0588266	-0.0750597				YOR279C	RFM1	-0.0624426	0.174515
YBR231C	SWC5	-0.000929106	-0.151037				YBR231C	SWC5	-0.201748	0.0978163
YGR002C	SWC4	-0.0465236	-0.0074686				YGR002C	SWC4	-0.125453	0.628105
YIL009C-A	EST3	-0.202525	0.219972				YIL009C-A	EST3	-0.245486	0.106674
YNL121C	TOM70	0.0731849	0.0617957				YNL121C	TOM70	-0.362465	0.887511
YNL131W	TOM22	0.121104	0.0937467				YNL131W	TOM22	-0.359826	-1.51919
YPR133W-A	TOM5	-0.01409	0.0519059				YPR133W-A	TOM5	-0.458528	-0.0412513
YGR082W	TOM20	0.0130519	0.125351				YGR082W	TOM20	-0.23949	-0.274916
YMR203W	TOM40	0.13626	0.12602				YMR203W	TOM40	-0.266325	0.674252
YOR045W	TOM6	-0.0109399	-0.126441				YOR045W	TOM6	-0.65517	-0.991752
YNL070W	TOM7	-0.0573083	0.100667				YNL070W	TOM7	-0.595142	-0.119667
YDL084W	SUB2	0.0439788	-0.0245213				YDL084W	SUB2	-0.257444	-0.010597
YJL129C	TRK1	0.0278022	-0.29681				YJL129C	TRK1	-0.169083	0.273537
YKR050W	TRK2	0.0689777	-0.308938				YKR050W	TRK2	0.057624	0.401118
YLR298C	YHC1	-0.109399	-0.0268548				YLR298C	YHC1	0.18087	0.638395
YIR005W	IST3	-0.194604	-0.0574015				YIR005W	IST3	-0.00226938	0.393164
YDL098C	SNU23	-0.155788	0.166563				YDL098C	SNU23	-0.592141	0.246054
YOR308C	SNU66	-0.0520561	-0.100993				YOR308C	SNU66	0.123827	0.837173
YBL074C	AAR2	-0.118463	-0.524258				YBL074C	AAR2	-0.14591	0.850636
YMR294W	JNM1	-0.0724861	-0.168854				YMR294W	JNM1	-0.0100777	0.291428
YDR407C	TRS120	0.0183198	-0.162373				YDR407C	TRS120	-0.28364	0.58021
YMR218C	TRS130	-0.0923205	-0.161364				YMR218C	TRS130	-0.174293	0.773432
YEL048C	TCA17	-0.258402	0.0770319				YEL048C	TCA17	0.00794577	0.369467
YGR166W	TRS65	-0.00209785	0.103715				YGR166W	TRS65	0.0537546	0.230312
YDR108W	TRS85	0.0597949	-0.055391				YDR108W	TRS85	0.0187401	0.5389
YIL061C	SNP1	-0.0513781	0.0803521				YIL061C	SNP1	-0.276912	0.408875
YGR013W	SNU71	-0.0218575	-0.00833596				YGR013W	SNU71	-0.061254	0.57981
YDR240C	SNU56	-0.159023	0.0354737				YDR240C	SNU56	-0.125692	0.80046
YPL213W	LEA1	-0.102958	0.0493383				YPL213W	LEA1	-0.249497	0.493936
YHR165C	PRP8	0.0500328	-0.300053				YHR165C	PRP8	0.140528	0.577844
YBR070C	ALG14	0.029037	0.112296				YBR070C	ALG14	0.103585	0.186297
YOR367W	SCP1	-0.0297051	0.0964612				YOR367W	SCP1	-0.327835	-0.176018
YCR057C	PWP2	-0.0655041	-0.018879				YCR057C	PWP2	0.0984465	1.02016
YPL204W	HRR25	0.026339	-0.150312				YPL204W	HRR25	0.259886	0.401541
YCL057C-A	MIC10	-0.121371	0.057131				YCL057C-A	MIC10	-0.0264743	-1.15643
YNL223W	ATG4	-0.0931652	-0.0830832				YNL223W	ATG4	-0.206676	0.404805
YLL042C	ATG10	-0.282357	0.147741				YLL042C	ATG10	-0.717847	0.39688
YLR378C	SEC61	0.156234	-0.159268				YLR378C	SEC61	-0.247443	0.211667
YPL260W	YPL260W	0.00638107	-0.0650361				YPL260W	YPL260W	-0.0325271	0.453832
YGR031W	IMO32	-0.132482	0.126844				YGR031W	IMO32	0.0925231	0.148541
YDL042C	SIR2	-0.113633	0.0109844				YDL042C	SIR2	-0.598345	0.46841
YPL171C	OYE3	0.386057	-0.280183				YPL171C	OYE3	-1.26997	1.6567
YHR179W	OYE2	0.0933935	0.178848				YHR179W	OYE2	0.15186	0.384149
YPR048W	TAH18	-0.127627	0.133098				YPR048W	TAH18	-0.0861277	0.970993
YJR074W	MOG1	-0.260603	0.0654959				YJR074W	MOG1	0.246813	-0.983539
YER063W	THO1	0.116581	0.100031				YER063W	THO1	-0.514617	-0.937256
YPL096W	PNG1	-0.0910147	-0.101778				YPL096W	PNG1	-0.291679	0.206507
YDL236W	PHO13	-0.0788502	0.135302				YDL236W	PHO13	0.105068	0.725429
YPL149W	ATG5	-0.00116683	0.122833				YPL149W	ATG5	-0.00418626	0.261539
YMR159C	ATG16	-0.0488446	-0.0369254				YMR159C	ATG16	-0.110981	0.0229375
YLR114C	AVL9	0.0701265	-0.116334				YLR114C	AVL9	0.00250414	0.441341
YPL135W	ISU1	0.148519	-0.15609				YPL135W	ISU1	0.399899	0.170478
YLR340W	RPP0	0.0637294	0.192277				YLR340W	RPP0	0.00094458	-0.957199
YFR005C	SAD1	-0.205853	0.0829119				YFR005C	SAD1	-0.0523315	0.660203
YOR272W	YTM1	-0.0666997	0.0908921				YOR272W	YTM1	0.179547	1.24898
YMR049C	ERB1	-0.0811378	0.0936211				YMR049C	ERB1	0.292013	1.36221
YPR016C	TIF6	-0.104999	0.27334				YPR016C	TIF6	0.232962	0.241898
YER002W	NOP16	-0.0259843	-0.0537453				YER002W	NOP16	0.302425	0.546904
YGL111W	NSA1	-0.0464098	0.106962				YGL111W	NSA1	0.170282	0.976506
YNL110C	NOP15	-0.111608	0.104772				YNL110C	NOP15	0.381029	0.469935
YDR060W	MAK21	0.0268766	-0.0183484				YDR060W	MAK21	0.319443	1.1254
YHR066W	SSF1	-0.0958788	0.0159499				YHR066W	SSF1	0.186395	0.87696
YNL328C	MDJ2	-0.156523	-0.169428				YNL328C	MDJ2	-0.489313	0.696411
YKR065C	PAM17	0.0165608	0.129431				YKR065C	PAM17	-0.179979	-1.03606
YBR092C	PHO3	-0.205183	0.105284				YBR092C	PHO3	0.350934	0.792563
YIL053W	GPP1	-0.103216	0.00644964				YIL053W	GPP1	0.127667	-0.0688628
YPL085W	SEC16	0.0977715	-0.315809				YPL085W	SEC16	0.0698174	0.543337
YGL054C	ERV14	0.0233954	0.0986903				YGL054C	ERV14	0.27014	-1.54096
YMR038C	CCS1	-0.00242456	0.0228406				YMR038C	CCS1	0.302526	-0.349967
YLL009C	COX17	0.0977051	0.185761				YLL009C	COX17	-0.704202	0.0223023
YBR037C	SCO1	-0.0721819	0.0757758				YBR037C	SCO1	-0.541545	-0.0895148
YKL137W	CMC1	-0.0890926	0.134669				YKL137W	CMC1	-0.426205	-0.533599
YGL166W	CUP2	-0.0752134	0.0924144				YGL166W	CUP2	-0.214537	0.2222
YMR021C	MAC1	-0.128144	0.0215602				YMR021C	MAC1	-0.181829	0.646362
YDR044W	HEM13	-0.404465	0.0558661				YDR044W	HEM13	0.117712	0.577853
YPL243W	SRP68	-0.0233484	0.0283715				YPL243W	SRP68	0.170531	0.971364
YPL210C	SRP72	-0.0595983	0.0335752				YPL210C	SRP72	-0.147671	0.840763
YDR246W	TRS23	0.0963931	0.016456				YDR246W	TRS23	0.150953	0.0908175
YDR472W	TRS31	-0.0662846	0.120209				YDR472W	TRS31	-0.233536	0.506448
YKR068C	BET3	-0.102118	0.16692				YKR068C	BET3	0.106123	0.0545264
YML077W	BET5	-0.177764	0.112671				YML077W	BET5	-0.237313	0.0611295
YBR254C	TRS20	-0.0940736	0.288417				YBR254C	TRS20	0.0196355	0.013558
YOR115C	TRS33	-0.0616332	0.0735221				YOR115C	TRS33	0.102615	-1.08936
YER029C	SMB1	-0.0418713	-0.0551971				YER029C	SMB1	0.198686	0.00677254
YGR074W	SMD1	-0.0337009	0.350837				YGR074W	SMD1	-0.00110643	-0.0720514
YLR275W	SMD2	-0.215153	0.0973422				YLR275W	SMD2	-0.0101073	0.606364
YLR147C	SMD3	-0.118218	0.288022				YLR147C	SMD3	0.124369	0.267832
YOR159C	SME1	-0.0581231	-0.07124				YOR159C	SME1	0.0890317	-0.139149
YPR182W	SMX3	-0.0064454	0.294068				YPR182W	SMX3	-0.354978	-0.0656756
YFL017W-A	SMX2	-0.0941436	0.11673				YFL017W-A	SMX2	-0.0309685	-0.182216
YJL076W	NET1	0.034987	-0.0884755				YJL076W	NET1	-0.0314745	0.802101
YBL045C	COR1	-0.349094	-0.152072				YBL045C	COR1	0.266871	0.573268
YLR429W	CRN1	0.0453975	0.124046				YLR429W	CRN1	-0.479153	0.839136
YBR086C	IST2	0.145853	0.0766851				YBR086C	IST2	-0.168859	0.735009
YML072C	TCB3	0.0756658	-0.303707				YML072C	TCB3	-0.121688	0.627532
YLR242C	ARV1	-0.176551	-0.0102386				YLR242C	ARV1	-0.249408	0.244664
YLR390W-A	CCW14	0.0770975	-0.279655				YLR390W-A	CCW14	0.000454118	-0.379038
YKL096W-A	CWP2	0.00636906	-0.0820854				YKL096W-A	CWP2	-0.334061	-1.78888
YBR162C	TOS1	0.0915394	0.0667665				YBR162C	TOS1	-0.159675	0.369109
YOR302W	YOR302W	0.29458	-0.102042				YOR302W	YOR302W	0.733062	0.464844
YER139C	RTR1	-0.115019	0.13022				YER139C	RTR1	-0.323474	0.0995754
YDR270W	CCC2	0.937711	-0.244199				YDR270W	CCC2	-1.28443	0.399581
YJL047C	RTT101	0.00307808	-0.0348041				YJL047C	RTT101	-0.0615577	0.66084
YDL132W	CDC53	0.0893668	-0.108431				YDL132W	CDC53	-0.273315	0.727377
YFL061W	DDI2	0.132592	0.808743				YFL061W	DDI2	-0.663252	0.522277
YNL335W	DDI3	-0.483848	0.461417				YNL335W	DDI3	-0.0525826	-0.514878
YGR247W	CPD1	0.0118088	0.239887				YGR247W	CPD1	-0.173255	-0.272624
YPR161C	SGV1	-0.0409466	-0.0730681				YPR161C	SGV1	-0.0474688	0.726729
YPR025C	CCL1	-0.00162938	-0.0443201				YPR025C	CCL1	-0.131339	0.479556
YLR226W	BUR2	-0.118512	0.0549128				YLR226W	BUR2	0.0251955	0.723205
YNL289W	PCL1	0.041094	-0.146847				YNL289W	PCL1	-0.174696	0.117077
YDL127W	PCL2	-0.013766	-0.274662				YDL127W	PCL2	-0.594021	0.489494
YDL179W	PCL9	-0.143059	-0.0122626				YDL179W	PCL9	-0.793687	0.534485
YHR071W	PCL5	0.202332	0.133321				YHR071W	PCL5	0.774875	0.174934
YOL001W	PHO80	-0.166979	0.110444				YOL001W	PHO80	-0.00293542	0.1653
YPL219W	PCL8	-0.0311267	-0.115454				YPL219W	PCL8	-0.0769306	0.721397
YBR160W	CDC28	-0.0861729	0.0956087				YBR160W	CDC28	-0.143743	0.702581
YGR233C	PHO81	-0.0303949	-0.0876102				YGR233C	PHO81	0.0579135	0.648352
YLR079W	SIC1	-0.0751009	-0.0204564				YLR079W	SIC1	-0.385193	0.537536
YPL014W	YPL014W	0.240102	-0.0565583				YPL014W	YPL014W	0.34172	0.720858
YPL031C	PHO85	-0.0431171	0.129889				YPL031C	PHO85	-0.394054	0.26646
YFL029C	CAK1	-0.068838	0.050707				YFL029C	CAK1	-0.321343	0.341241
YBR135W	CKS1	-0.14043	-0.188125				YBR135W	CKS1	-0.454063	-0.158473
YPL042C	SSN3	-0.17672	-0.133393				YPL042C	SSN3	0.0644809	0.312966
YNL025C	SSN8	-0.0673019	-0.0846844				YNL025C	SSN8	-0.135884	0.595893
YGL215W	CLG1	-0.112078	-0.160396				YGL215W	CLG1	-0.167179	0.293564
YHL027W	RIM101	-0.0737808	7.32245e-05				YHL027W	RIM101	0.143184	0.677564
YFR044C	DUG1	-0.105453	0.192861				YFR044C	DUG1	-0.274231	1.40023
YGR155W	CYS4	-0.0138385	0.0747161				YGR155W	CYS4	0.0650618	0.919384
YAL012W	CYS3	0.206499	0.0320535				YAL012W	CYS3	-0.0925484	0.191429
YJR130C	STR2	-0.0518311	0.0776903				YJR130C	STR2	0.101997	0.573253
YNL239W	LAP3	0.12166	0.144367				YNL239W	LAP3	-0.45839	0.573776
YER048W-A	ISD11	0.116779	-0.0593092				YER048W-A	ISD11	0.0778589	0.00992888
YCL017C	NFS1	0.0982157	0.068335				YCL017C	NFS1	-0.246301	0.469099
YNL247W	YNL247W	0.0585776	0.0939496				YNL247W	YNL247W	-0.0699581	1.14113
YLR245C	CDD1	0.0559945	0.0030091				YLR245C	CDD1	-0.202204	0.344438
YIL043C	CBR1	0.00797137	0.199894				YIL043C	CBR1	-0.0392415	-0.941104
YML054C	CYB2	-0.112377	-0.121138				YML054C	CYB2	-0.227213	0.381321
YNL111C	CYB5	-0.315548	-0.265742				YNL111C	CYB5	-0.436612	-0.625965
YAL039C	CYC3	0.061942	-0.0232653				YAL039C	CYC3	-0.0993908	-0.243178
YEL039C	CYC7	-0.588403	-0.655955				YEL039C	CYC7	1.0549	-1.08343
YHR109W	CTM1	0.0416274	0.106675				YHR109W	CTM1	-0.301353	0.347425
YNR018W	RCF2	-0.094794	0.229214				YNR018W	RCF2	0.359062	0.176272
YML030W	RCF1	0.0166853	-0.091283				YML030W	RCF1	-0.0248336	-0.198602
YJR048W	CYC1	-0.643214	-0.212068				YJR048W	CYC1	0.315758	-0.513052
YKL087C	CYT2	-0.0307324	-0.141462				YKL087C	CYT2	-0.27483	0.0153376
YOR065W	CYT1	-0.373028	-0.3403				YOR065W	CYT1	0.146503	-0.83329
YPL189C-A	COA2	-0.303669	-0.151023				YPL189C-A	COA2	-0.13145	0.465865
YLR387C	REH1	-0.0357541	-0.0371935				YLR387C	REH1	-0.0615	0.52371
YMR169C	ALD3	-0.416699	-0.0418249				YMR169C	ALD3	0.106018	0.649425
YMR170C	ALD2	-0.224804	0.0611236				YMR170C	ALD2	-0.470671	0.932404
YOR335C	ALA1	0.0386195	-0.0226492				YOR335C	ALA1	0.0439838	1.33255
YBR121C	GRS1	0.0672568	0.147919				YBR121C	GRS1	-0.157847	1.20695
YPR033C	HTS1	0.0193963	0.066724				YPR033C	HTS1	-0.0950776	0.86367
YHR113W	APE4	-0.163502	-0.266599				YHR113W	APE4	-0.471604	0.373524
YDL229W	SSB1	0.0575231	0.269846				YDL229W	SSB1	0.19156	1.20048
YNL209W	SSB2	0.0848336	0.208433				YNL209W	SSB2	0.193039	0.936498
YOR046C	DBP5	-0.0127124	0.0830027				YOR046C	DBP5	-0.0908708	0.622199
YMR186W	HSC82	0.250518	0.138142				YMR186W	HSC82	-0.607041	0.996545
YPL084W	BRO1	0.0507013	0.14097				YPL084W	BRO1	-0.181374	1.05337
YDL160C	DHH1	0.0876755	-0.17748				YDL160C	DHH1	-0.0389591	0.724043
YDR513W	GRX2	0.0547862	-0.120906				YDR513W	GRX2	0.121994	-1.9627
YDR272W	GLO2	-0.128705	-0.0845432				YDR272W	GLO2	-0.156518	-0.0143626
YNL163C	RIA1	0.00199916	-0.264964				YNL163C	RIA1	-0.185936	0.876144
YGR100W	MDR1	0.0693596	-0.121413				YGR100W	MDR1	-0.0908948	0.554357
YKR054C	DYN1	0.103464	-0.318508				YKR054C	DYN1	0.150707	0.639734
YJL144W	YJL144W	0.157845	-0.391672				YJL144W	YJL144W	-0.459506	0.0466422
YBR011C	IPP1	0.137329	-0.0133075				YBR011C	IPP1	-0.253608	-0.563401
YBL076C	ILS1	0.124153	0.104598				YBL076C	ILS1	0.184679	1.5464
YDR424C	DYN2	-0.0208141	0.0818126				YDR424C	DYN2	-0.0960756	-0.760748
YOL126C	MDH2	0.238029	-0.132507				YOL126C	MDH2	-0.431046	0.369887
YPL015C	HST2	0.107747	0.0598042				YPL015C	HST2	0.15926	0.294914
YDL207W	GLE1	0.0429875	0.0424969				YDL207W	GLE1	-0.00980091	0.625502
YDR155C	CPR1	0.0479072	-0.198923				YDR155C	CPR1	-0.51007	-2.46154
YLR006C	SSK1	-0.035105	-0.185616				YLR006C	SSK1	0.0954105	0.229814
YBR267W	REI1	-0.113348	-0.0298553				YBR267W	REI1	0.100357	0.857331
YGR268C	HUA1	0.0754064	0.0223351				YGR268C	HUA1	-0.10508	0.0590387
YPR005C	HAL1	0.000966406	-0.182652				YPR005C	HAL1	0.112477	0.426549
YAL049C	AIM2	-0.0174002	-0.0307114				YAL049C	AIM2	-0.410372	0.0565013
YJL217W	REE1	-0.0989649	0.0327526				YJL217W	REE1	0.0799871	-1.05787
YPL263C	KEL3	-0.0769615	-0.0735659				YPL263C	KEL3	0.321564	0.465977
YBR138C	YBR138C	-0.0938037	-0.0677084				YBR138C	YBR138C	-0.250895	0.62537
YOR284W	HUA2	-0.0660761	0.0139096				YOR284W	HUA2	0.406296	-0.336645
YLR427W	MAG2	0.0462991	0.0601231				YLR427W	MAG2	-0.231542	0.642058
YPL108W	YPL108W	-0.23604	0.0692873				YPL108W	YPL108W	-0.225286	0.449011
YNL212W	VID27	-0.0458116	-0.0567242				YNL212W	VID27	-0.340731	0.827776
YKR078W	YKR078W	-0.0947045	0.0239487				YKR078W	YKR078W	0.0775743	0.540063
YOL022C	TSR4	-0.128937	0.248506				YOL022C	TSR4	0.0375618	1.04945
YDR067C	OCA6	-0.0624214	0.0416707				YDR067C	OCA6	-0.0393431	0.282542
YCR095C	OCA4	-0.243115	0.080423				YCR095C	OCA4	-0.102511	0.673528
YHL029C	OCA5	0.0656931	-0.294225				YHL029C	OCA5	-0.129493	0.520622
YDL001W	RMD1	-0.0408604	0.0637752				YDL001W	RMD1	-0.181101	0.587866
YFR017C	IGD1	0.175264	-0.323296				YFR017C	IGD1	0.390087	-0.943847
YPL137C	GIP3	-0.0489741	-0.419876				YPL137C	GIP3	0.242404	0.229978
YAL031C	GIP4	-0.0251723	-0.186894				YAL031C	GIP4	-0.0529243	0.628091
YMR174C	PAI3	-0.228242	-0.254477				YMR174C	PAI3	-0.668321	-0.274433
YIR001C	SGN1	0.044862	0.102206				YIR001C	SGN1	-0.25673	-0.0862078
YCL037C	SRO9	0.0521603	-0.372638				YCL037C	SRO9	0.256822	0.773833
YDR247W	VHS1	-0.116389	0.0816873				YDR247W	VHS1	0.771605	0.610081
YGR209C	TRX2	0.0832869	-0.0715854				YGR209C	TRX2	-0.269674	-2.69041
YLR043C	TRX1	0.00444724	0.0137958				YLR043C	TRX1	-0.322295	-2.9541
YDR353W	TRR1	0.100261	0.0070685				YDR353W	TRR1	-0.0788805	-0.411569
YGR204W	ADE3	0.20942	-0.00320138				YGR204W	ADE3	0.00467042	1.08282
YOL097C	WRS1	0.00522922	0.110557				YOL097C	WRS1	0.0735549	0.708445
YBR125C	PTC4	-0.0609489	0.0734169				YBR125C	PTC4	-0.149467	-0.0180253
YGR185C	TYS1	0.0920214	0.0726585				YGR185C	TYS1	0.0273206	0.855168
YLR024C	UBR2	0.0810072	-0.304022				YLR024C	UBR2	-0.170254	0.436516
YPR062W	FCY1	-0.0952279	-0.106151				YPR062W	FCY1	0.277947	-0.926042
YBL007C	SLA1	0.16703	-0.155125				YBL007C	SLA1	-0.0676357	0.56035
YPL061W	ALD6	0.0715994	-0.0472672				YPL061W	ALD6	-0.226555	0.849138
YPL091W	GLR1	0.0450793	-0.0712002				YPL091W	GLR1	0.03014	0.766523
YHR019C	DED81	0.0846596	0.172322				YHR019C	DED81	-0.0273121	1.22356
YLR027C	AAT2	0.0191583	0.218671				YLR027C	AAT2	0.0945824	0.581046
YJR148W	BAT2	0.0173758	0.0244445				YJR148W	BAT2	-1.08789	-0.243003
YGR088W	CTT1	-0.740676	-0.380031				YGR088W	CTT1	0.485181	0.87943
YNL259C	ATX1	0.283456	-0.0908227				YNL259C	ATX1	-0.544651	-0.553697
YJR104C	SOD1	0.131378	0.174132				YJR104C	SOD1	0.262459	-1.79011
YNL015W	PBI2	-0.11206	-0.113528				YNL015W	PBI2	-1.40189	-1.69451
YIR004W	DJP1	0.0146507	-0.101824				YIR004W	DJP1	-0.0108858	0.258612
YDR321W	ASP1	-0.00753396	0.0777589				YDR321W	ASP1	0.00927502	1.14859
YPL160W	CDC60	0.0530334	-0.0354134				YPL160W	CDC60	0.189858	1.22716
YLR174W	IDP2	-0.152614	0.0398802				YLR174W	IDP2	-0.0486527	0.644055
YGL220W	FRA2	-0.0225446	-0.0958686				YGL220W	FRA2	-0.092786	-0.574448
YFR048W	RMD8	-0.0583812	-0.103048				YFR048W	RMD8	-0.147498	0.491424
YLR058C	SHM2	0.22848	0.211671				YLR058C	SHM2	0.390258	1.23266
YDR023W	SES1	0.0534509	0.0608471				YDR023W	SES1	0.116558	0.82913
YDL178W	DLD2	-0.0460043	0.0167833				YDL178W	DLD2	-0.0901677	0.493604
YEL066W	HPA3	-0.0670406	0.0296829				YEL066W	HPA3	-0.626435	-1.22379
YML086C	ALO1	0.108065	0.157422				YML086C	ALO1	-0.165465	1.09308
YOR264W	DSE3	-0.213631	0.0458457				YOR264W	DSE3	-0.360249	0.630494
YER124C	DSE1	-0.242387	0.0721374				YER124C	DSE1	0.0723999	0.720959
YNR067C	DSE4	0.0124182	-0.263643				YNR067C	DSE4	-0.187123	0.421632
YHR143W	DSE2	-0.137117	-0.218729				YHR143W	DSE2	-0.0318732	0.404861
YOR022C	YOR022C	-0.0185127	-0.180633				YOR022C	YOR022C	-0.176935	0.497164
YDL017W	CDC7	-0.0681283	-0.0803426				YDL017W	CDC7	-0.0446511	0.420289
YJL033W	HCA4	-0.0820906	0.0557096				YJL033W	HCA4	0.363236	1.20788
YLR276C	DBP9	-0.167597	0.17124				YLR276C	DBP9	0.158627	0.992544
YCR077C	PAT1	0.104176	-0.0223915				YCR077C	PAT1	-0.0630202	0.987753
YKR086W	PRP16	-0.0916194	-0.109333				YKR086W	PRP16	-0.0116603	0.628995
YER013W	PRP22	-0.0477735	-0.187075				YER013W	PRP22	-0.0835724	0.891796
YKR029C	SET3	-0.167156	-0.133826				YKR029C	SET3	-0.187648	0.861804
YMR110C	HFD1	-0.0351596	0.0281809				YMR110C	HFD1	-0.351302	0.888433
YBR007C	DSF2	-0.12276	-0.0975179				YBR007C	DSF2	-0.497968	0.454863
YER023W	PRO3	0.0143307	0.126364				YER023W	PRO3	-0.3941	-0.21144
YOR274W	MOD5	-0.0670588	-0.083017				YOR274W	MOD5	0.0856755	0.567301
YPL195W	APL5	-0.00348047	0.171713				YPL195W	APL5	-0.357498	0.911986
YDL004W	ATP16	-0.0624586	0.0123049				YDL004W	ATP16	-0.0869597	-1.24665
YFR051C	RET2	0.0918823	0.0083478				YFR051C	RET2	-0.396865	0.641911
YMR149W	SWP1	0.0120021	0.183787				YMR149W	SWP1	-0.354477	0.147319
YGR083C	GCD2	-0.0633733	0.120397				YGR083C	GCD2	-0.11405	0.952668
YML008C	ERG6	0.196467	0.00806813				YML008C	ERG6	-0.455294	0.551456
YGL055W	OLE1	-0.31768	0.1068				YGL055W	OLE1	0.0930731	0.870208
YHR037W	PUT2	0.352886	0.185481				YHR037W	PUT2	-0.565523	0.806366
YHR144C	DCD1	-0.12901	0.094127				YHR144C	DCD1	-0.216155	0.227545
YOR346W	REV1	-0.128492	0.0753969				YOR346W	REV1	-0.120301	0.264661
YJR070C	LIA1	-0.199513	-0.00649133				YJR070C	LIA1	0.164212	1.03032
YHR068W	DYS1	0.106837	0.142547				YHR068W	DYS1	-0.266581	0.501287
YBR252W	DUT1	-0.163895	0.0755025				YBR252W	DUT1	-0.00594482	-1.00152
YNR057C	BIO4	-0.320094	0.115722				YNR057C	BIO4	-0.0748048	0.191139
YPL072W	UBP16	0.343901	-0.130417				YPL072W	UBP16	-0.689315	0.134238
YFL044C	OTU1	-0.0270546	-0.00540727				YFL044C	OTU1	-0.290436	0.357651
YOR245C	DGA1	-0.0214225	0.0231629				YOR245C	DGA1	-0.157483	0.610518
YOR311C	DGK1	0.0450132	0.119991				YOR311C	DGK1	0.0709405	0.403641
YDR284C	DPP1	-0.00195834	0.0785791				YDR284C	DPP1	-0.119456	-0.295668
YDR530C	APA2	-0.114176	0.141633				YDR530C	APA2	0.146494	0.443267
YBR153W	RIB7	-0.039465	0.115938				YBR153W	RIB7	0.208646	0.610595
YPL265W	DIP5	-0.0818719	-0.129942				YPL265W	DIP5	-0.801643	0.264658
YOR236W	DFR1	-0.064779	0.171131				YOR236W	DFR1	-0.717216	0.183043
YMR113W	FOL3	-0.0948699	0.0120211				YMR113W	FOL3	-0.321731	0.765089
YNL071W	LAT1	-0.0156555	0.0837959				YNL071W	LAT1	-0.367633	0.384668
YFL018C	LPD1	0.0533926	0.0467902				YFL018C	LPD1	-0.422423	0.563121
YDR148C	KGD2	0.0940942	0.0728601				YDR148C	KGD2	0.0774838	0.357
YLR420W	URA4	0.211018	0.22748				YLR420W	URA4	-0.87459	0.322848
YKL216W	URA1	0.187169	0.0610677				YKL216W	URA1	-0.977998	0.828771
YKR053C	YSR3	0.057588	0.0641328				YKR053C	YSR3	0.00272078	1.30062
YDR294C	DPL1	0.0495791	0.153117				YDR294C	DPL1	0.108172	0.666943
YNR015W	SMM1	0.00423351	0.153741				YNR015W	SMM1	0.112143	0.325763
YLR405W	DUS4	-0.113106	0.145643				YLR405W	DUS4	0.080224	0.582645
YLR401C	DUS3	-0.0974209	0.0524776				YLR401C	DUS3	0.148161	0.862212
YML080W	DUS1	-0.185236	-0.00975481				YML080W	DUS1	-0.172642	0.691675
YML070W	DAK1	-0.0436754	-0.00107314				YML070W	DAK1	-0.242001	1.23919
YFL053W	DAK2	-0.0471877	-0.0327352				YFL053W	DAK2	-0.29735	0.408519
YJR016C	ILV3	-0.191753	-0.124149				YJR016C	ILV3	0.95135	0.653959
YDR399W	HPT1	-0.145782	0.224746				YDR399W	HPT1	0.26379	0.729104
YDR305C	HNT2	-0.089319	0.0612985				YDR305C	HNT2	-0.152768	0.584945
YOR219C	STE13	0.051051	-0.105333				YOR219C	STE13	-0.0245005	0.530303
YHR028C	DAP2	0.0435381	0.0458991				YHR028C	DAP2	-0.424534	0.746052
YOL057W	YOL057W	-0.0510528	0.082638				YOL057W	YOL057W	-0.273052	1.12513
YLR143W	DPH6	0.0091813	0.0300527				YLR143W	DPH6	0.0687709	0.87789
YLL026W	HSP104	0.0495068	-0.0783484				YLL026W	HSP104	0.246386	0.0255137
YHR050W	SMF2	0.217189	0.053751				YHR050W	SMF2	-0.0268357	-0.0488355
YOL122C	SMF1	-0.130212	-0.0203513				YOL122C	SMF1	-0.259139	0.640249
YER062C	GPP2	-0.358653	0.115626				YER062C	GPP2	0.337537	-0.779445
YMR156C	TPP1	0.0283941	-0.0730997				YMR156C	TPP1	-0.130763	0.510776
YOR258W	HNT3	-0.156554	0.183688				YOR258W	HNT3	-0.176639	0.775164
YER111C	SWI4	0.16096	-0.259377				YER111C	SWI4	0.366247	0.200162
YML113W	DAT1	0.00765093	-0.198834				YML113W	DAT1	0.0392691	0.135884
YKL112W	ABF1	0.0047584	-0.029813				YKL112W	ABF1	0.151607	0.706658
YLR098C	CHA4	-0.16734	-0.0162986				YLR098C	CHA4	-0.130067	0.762603
YLR288C	MEC3	-0.0940229	0.0334568				YLR288C	MEC3	-0.13917	0.384749
YPL194W	DDC1	0.0557792	-0.00137545				YPL194W	DDC1	-0.250271	0.588374
YPL153C	RAD53	0.0164281	-0.364262				YPL153C	RAD53	-0.171507	0.221255
YDR217C	RAD9	0.0335501	-0.288066				YDR217C	RAD9	-0.19975	0.451888
YER143W	DDI1	0.0432573	0.0365418				YER143W	DDI1	-0.151439	0.767576
YMR173W	DDR48	0.386579	-0.233596				YMR173W	DDR48	-0.104602	-0.00963789
YER176W	ECM32	0.131828	-0.191472				YER176W	ECM32	-0.00976293	0.809174
YJL092W	SRS2	0.0166652	-0.13892				YJL092W	SRS2	-0.385354	0.666253
YPR204W	YPR204W	-0.569983	-0.599614				YPR204W	YPR204W	-0.473422	0.0397803
YHR031C	RRM3	-0.215318	-0.154893				YHR031C	RRM3	0.0726847	0.571245
YML061C	PIF1	0.0425231	-0.14968				YML061C	PIF1	-0.137299	0.490635
YLR032W	RAD5	-0.114877	-0.188249				YLR032W	RAD5	-0.229422	0.820794
YDL164C	CDC9	0.0298852	0.0170463				YDL164C	CDC9	-0.180505	0.944794
YOR005C	DNL4	-0.0740483	-0.107388				YOR005C	DNL4	-0.065173	0.550285
YOL043C	NTG2	-0.104201	-0.110026				YOL043C	NTG2	-0.116873	0.302948
YAL015C	NTG1	-0.110595	0.0884324				YAL015C	NTG1	-0.0737067	0.212026
YOR386W	PHR1	-0.0458306	-0.156407				YOR386W	PHR1	-0.645048	0.787753
YDR419W	RAD30	-0.0932023	-0.093795				YDR419W	RAD30	-0.247317	0.652894
YCR014C	POL4	-0.192671	-0.162599				YCR014C	POL4	-0.257588	0.473751
YEL055C	POL5	0.0363158	0.0199565				YEL055C	POL5	0.0233068	1.18373
YDL200C	MGT1	-0.175898	-0.0599039				YDL200C	MGT1	-0.0831668	-0.179574
YLR103C	CDC45	-0.0280682	-0.130504				YLR103C	CDC45	-0.0339747	0.404279
YJL090C	DPB11	0.0251356	-0.149078				YJL090C	DPB11	0.0791396	0.565473
YJR046W	TAH11	0.0490683	-0.100838				YJR046W	TAH11	-0.0909166	0.432155
YLR234W	TOP3	0.0437829	-0.252874				YLR234W	TOP3	-0.396573	0.498424
YHR120W	MSH1	-0.124305	-0.0664102				YHR120W	MSH1	-0.19504	0.621094
YPL248C	GAL4	-0.00183928	-0.542574				YPL248C	GAL4	-1.93818	0.304687
YGL163C	RAD54	-0.104632	-0.051944				YGL163C	RAD54	-0.035603	0.736328
YBR073W	RDH54	0.0164173	-0.0814259				YBR073W	RDH54	0.153079	0.666374
YJL073W	JEM1	0.164123	-0.100808				YJL073W	JEM1	-0.37809	0.51959
YLR422W	YLR422W	-0.00545933	-0.46727				YLR422W	YLR422W	-0.136282	0.416814
YMR013C	SEC59	-0.0996923	-0.0442481				YMR013C	SEC59	-0.0593111	0.466025
YPR183W	DPM1	0.103051	0.0711193				YPR183W	DPM1	-0.0899944	0.19433
YBL082C	ALG3	0.0422801	0.0898503				YBL082C	ALG3	-0.297789	0.283147
YGR036C	CAX4	-0.0427249	-0.0663479				YGR036C	CAX4	0.0844358	0.262588
YGR227W	DIE2	-0.0593744	-0.235327				YGR227W	DIE2	-0.134006	0.529806
YDR332W	IRC3	-0.112838	0.0200452				YDR332W	IRC3	-0.0598136	0.459501
YJL121C	RPE1	-0.163406	-0.0459812				YJL121C	RPE1	0.0492885	-1.53462
YGL196W	DSD1	-0.0516458	0.156783				YGL196W	DSD1	-0.293707	0.357114
YDL219W	DTD1	-0.0970304	0.158135				YDL219W	DTD1	-0.285608	-1.11286
YDR452W	PPN1	0.0833574	0.132037				YDR452W	PPN1	-0.302857	0.190674
YPR001W	CIT3	-0.0606149	-0.198429				YPR001W	CIT3	-1.27168	0.326336
YIR026C	YVH1	-0.0259573	0.276014				YIR026C	YVH1	0.209694	1.18527
YDL028C	MPS1	-0.0111768	-0.147524				YDL028C	MPS1	-0.137185	0.308215
YNL053W	MSG5	-0.126828	0.0281674				YNL053W	MSG5	-0.101758	0.0952289
YNL307C	MCK1	0.000730888	0.113349				YNL307C	MCK1	-0.253374	0.046596
YKR001C	VPS1	0.119244	0.0947795				YKR001C	VPS1	-0.425437	1.27638
YOR165W	SEY1	0.0172056	0.0628052				YOR165W	SEY1	-0.181325	0.826616
YLL001W	DNM1	0.0525322	0.0296548				YLL001W	DNM1	-0.33963	0.757839
YDR488C	PAC11	0.015391	-0.19099				YDR488C	PAC11	-0.373123	0.522763
YMR299C	DYN3	-0.0734379	0.0132584				YMR299C	DYN3	-0.384778	0.286955
YER178W	PDA1	0.15785	0.058277				YER178W	PDA1	0.0262746	-0.252924
YBR221C	PDB1	0.130096	-0.012911				YBR221C	PDB1	-0.291583	-1.25192
YHR111W	UBA4	-0.0061399	0.110832				YHR111W	UBA4	-0.125539	0.978321
YDR092W	UBC13	0.0385481	0.166803				YDR092W	UBC13	-0.050723	-0.95953
YNR007C	ATG3	-0.0199658	-0.208251				YNR007C	ATG3	-0.0991972	0.47084
YGR184C	UBR1	0.103288	-0.436095				YGR184C	UBR1	-0.123692	0.269714
YLR247C	IRC20	0.0479901	-0.347518				YLR247C	IRC20	-0.00833329	0.466098
YDR457W	TOM1	0.0504786	-0.286082				YDR457W	TOM1	0.0720226	0.519298
YOL054W	PSH1	-0.0314862	-0.187353				YOL054W	PSH1	0.113722	0.436087
YCR066W	RAD18	-0.112255	0.0708834				YCR066W	RAD18	0.0997585	0.675279
YDL074C	BRE1	-0.0546652	0.0300782				YDL074C	BRE1	-0.0686797	0.734724
YGR193C	PDX1	0.0379744	0.0923016				YGR193C	PDX1	0.0329781	0.076662
YPR032W	SRO7	0.0302341	-0.110055				YPR032W	SRO7	-0.144123	0.829859
YNL084C	END3	0.0111792	0.0122775				YNL084C	END3	-0.233644	0.212975
YKR019C	IRS4	-0.103411	-0.0388579				YKR019C	IRS4	-0.255446	0.518373
YJL083W	TAX4	0.0566114	-0.0359535				YJL083W	TAX4	-0.329858	0.743702
YBR079C	RPG1	0.0530081	0.0139355				YBR079C	RPG1	0.163011	1.00342
YOR361C	PRT1	0.0326395	0.180987				YOR361C	PRT1	0.29987	1.57567
YMR309C	NIP1	0.0453713	0.0282977				YMR309C	NIP1	0.0267852	1.0391
YDR429C	TIF35	-0.00579358	0.162756				YDR429C	TIF35	-0.0139984	0.318906
YMR146C	TIF34	0.0700239	0.052996				YMR146C	TIF34	0.132882	0.168906
YLR192C	HCR1	0.179526	0.101597				YLR192C	HCR1	-0.1181	-0.153991
YKL204W	EAP1	0.191967	-0.277491				YKL204W	EAP1	0.19043	0.596375
YKL105C	SEG2	0.0866553	-0.377111				YKL105C	SEG2	-0.219044	0.284763
YGR086C	PIL1	0.0732861	-0.017069				YGR086C	PIL1	0.313473	-0.471397
YPL004C	LSP1	0.102381	-0.208664				YPL004C	LSP1	0.633972	-0.650616
YJL196C	ELO1	-0.203724	0.110817				YJL196C	ELO1	0.46885	0.45991
YLR372W	ELO3	0.0379686	-0.0269825				YLR372W	ELO3	0.256865	0.0907324
YDR385W	EFT2	-0.00112639	0.0996902				YDR385W	EFT2	0.136388	1.43979
YOR133W	EFT1	0.160793	0.133624				YOR133W	EFT1	0.191409	1.41881
YNL230C	ELA1	0.00813223	-0.163424				YNL230C	ELA1	-0.0223204	0.358755
YPL046C	ELC1	-0.0280666	-0.0825964				YPL046C	ELC1	-0.28774	-0.426007
YGR282C	BGL2	0.048315	0.158782				YGR282C	BGL2	-0.332628	0.437571
YLR286C	CTS1	-0.0670091	-0.0336505				YLR286C	CTS1	0.223244	0.741252
YBR228W	SLX1	-0.081739	-0.0690983				YBR228W	SLX1	-0.0286545	0.297645
YKR063C	LAS1	-0.151808	-0.0669934				YKR063C	LAS1	0.00131617	0.771009
YLR135W	SLX4	-0.0724671	-0.0118312				YLR135W	SLX4	-0.131686	0.700967
YGL175C	SAE2	0.243467	0.0662986				YGL175C	SAE2	0.12072	0.863027
YOL010W	RCL1	-0.174371	-0.0450124				YOL010W	RCL1	-0.143207	0.616895
YML048W	GSF2	0.212433	-0.0296742				YML048W	GSF2	-0.00970199	0.632874
YDR411C	DFM1	-0.0510137	0.204683				YDR411C	DFM1	-0.275013	0.676088
YHL028W	WSC4	-0.390315	-0.116512				YHL028W	WSC4	-1.44707	0.606731
YJL117W	PHO86	0.0198805	-0.00441617				YJL117W	PHO86	-0.0795971	0.788674
YPL096C-A	ERI1	-0.04361	-0.177757				YPL096C-A	ERI1	-0.444033	-0.0111315
YER044C	ERG28	0.0403354	-0.0431644				YER044C	ERG28	-0.4343	-1.64069
YBR036C	CSG2	0.0425726	0.175891				YBR036C	CSG2	-0.127008	0.818831
YDL212W	SHR3	0.0166511	0.158206				YDL212W	SHR3	0.00554349	-0.879862
YKL065C	YET1	0.157182	0.038785				YKL065C	YET1	-0.234565	-0.206173
YNR039C	ZRG17	-0.0813799	-0.209347				YNR039C	ZRG17	-0.0475063	0.31727
YDR205W	MSC2	-0.0553215	-0.0585969				YDR205W	MSC2	-0.300112	0.540641
YJR153W	PGU1	0.0977549	-0.095023				YJR153W	PGU1	-3.4266	-0.255043
YLR277C	YSH1	-0.0760205	0.0672044				YLR277C	YSH1	-0.104922	0.63162
YOL158C	ENB1	0.883612	0.0223594				YOL158C	ENB1	-0.961889	0.215154
YNL336W	COS1	-0.452537	0.106912				YNL336W	COS1	-0.662725	0.366284
YNR075W	COS10	0.224917	0.0314873				YNR075W	COS10	0.971909	0.835106
YGL263W	COS12	-0.223187	0.298658				YGL263W	COS12	-1.02047	0.341779
YBR302C	COS2	0.0280001	0.0116072				YBR302C	COS2	-0.404328	0.443621
YML132W	COS3	0.0365174	-0.19864				YML132W	COS3	-0.13674	0.195286
YFL062W	COS4	-0.691764	-0.351266				YFL062W	COS4	-2.30801	-0.452776
YJR161C	COS5	0.0278102	-0.00584101				YJR161C	COS5	-0.153229	0.65249
YGR295C	COS6	-0.038882	0.0544705				YGR295C	COS6	0.245448	0.554778
YDL248W	COS7	-0.0589229	-0.126695				YDL248W	COS7	0.0563542	0.609929
YHL048W	COS8	0.0118137	0.19603				YHL048W	COS8	-1.12323	0.355146
YKL219W	COS9	-0.0387466	0.166677				YKL219W	COS9	-0.113314	0.5619
YHR105W	YPT35	-0.168597	-0.0760223				YHR105W	YPT35	0.0608132	0.557573
YNR006W	VPS27	0.105759	0.0909176				YNR006W	VPS27	0.0857761	0.797472
YCR094W	CDC50	0.101339	0.288227				YCR094W	CDC50	-0.0226052	0.276268
YOR089C	VPS21	-0.0263026	-0.213851				YOR089C	VPS21	-0.0746879	-0.0409577
YKR014C	YPT52	-0.019194	-0.0880612				YKR014C	YPT52	-0.123115	-0.459971
YAL014C	SYN8	0.02053	-0.0314836				YAL014C	SYN8	-0.00253018	0.0248996
YJL154C	VPS35	0.103066	0.0779292				YJL154C	VPS35	-0.118771	0.834845
YGR254W	ENO1	0.0100057	-0.178741				YGR254W	ENO1	0.27676	0.0705938
YHR174W	ENO2	0.183521	0.0476077				YHR174W	ENO2	-0.390138	-0.445244
YMR323W	ERR3	-0.935237	1.73884				YMR323W	ERR3	-1.38915	0.813497
YDL015C	TSC13	0.0126964	0.194259				YDL015C	TSC13	-0.172123	0.276667
YLR028C	ADE16	0.117882	0.00735069				YLR028C	ADE16	-0.364641	-0.127608
YMR120C	ADE17	0.100136	0.190953				YMR120C	ADE17	0.262901	1.4283
YGL234W	ADE5,7	0.0350256	0.0692284				YGL234W	ADE5,7	0.0535742	1.46371
YLR386W	VAC14	0.0135321	-0.170324				YLR386W	VAC14	-0.251786	0.865447
YIL020C	HIS6	-0.142138	0.0796545				YIL020C	HIS6	0.039912	0.671607
YLR306W	UBC12	-0.11898	0.204037				YLR306W	UBC12	-0.166131	0.440362
YNR064C	YNR064C	0.176689	0.222126				YNR064C	YNR064C	-0.719845	0.389865
YPL271W	ATP15	-0.0059589	-0.182526				YPL271W	ATP15	0.00787616	-0.50306
YOR103C	OST2	-0.0123981	-0.0045366				YOR103C	OST2	-0.210148	-0.783518
YIL076W	SEC28	-0.0210996	0.102382				YIL076W	SEC28	-0.367613	0.349306
YDL161W	ENT1	0.0916471	-0.212547				YDL161W	ENT1	-0.125248	0.510651
YLR206W	ENT2	0.234029	-0.392457				YLR206W	ENT2	0.0883711	-0.0507778
YIR038C	GTT1	-0.0280538	0.142826				YIR038C	GTT1	-1.06186	-0.522593
YLL006W	MMM1	0.109662	-0.00569378				YLL006W	MMM1	-0.105852	0.553127
YLR205C	HMX1	1.30966	-0.140282				YLR205C	HMX1	-1.76357	0.300706
YDR331W	GPI8	0.0215112	0.175916				YDR331W	GPI8	-0.149069	0.833041
YLL031C	GPI13	0.0826834	-0.160983				YLL031C	GPI13	-0.312556	0.577734
YDR302W	GPI11	-0.0477218	0.0571531				YDR302W	GPI11	-0.159259	-0.174093
YIR033W	MGA2	-0.106563	0.00891279				YIR033W	MGA2	0.698883	0.830616
YKL020C	SPT23	0.0619302	-0.203096				YKL020C	SPT23	0.0828241	0.689682
YMR281W	GPI12	0.0164014	-0.12595				YMR281W	GPI12	-0.072252	0.659606
YLR207W	HRD3	0.0781895	-0.00560487				YLR207W	HRD3	-0.221784	0.722333
YBR201W	DER1	-0.0363392	-0.00781202				YBR201W	DER1	-0.514353	-0.234202
YNL087W	TCB2	0.0398616	-0.0865398				YNL087W	TCB2	-0.0386165	0.963492
YGR106C	VOA1	0.0323516	0.199824				YGR106C	VOA1	-0.326008	0.0170491
YIL005W	EPS1	0.124066	0.0675909				YIL005W	EPS1	-0.124555	0.770776
YDR057W	YOS9	-0.0179233	-0.0612034				YDR057W	YOS9	0.00569263	0.867834
YPR063C	YPR063C	-0.0125698	0.0601195				YPR063C	YPR063C	-0.0862898	-0.771298
YJL192C	SOP4	0.0485999	0.191003				YJL192C	SOP4	-0.510616	-0.549293
YLR324W	PEX30	0.0586246	0.0866265				YLR324W	PEX30	-0.628134	0.829787
YDR479C	PEX29	0.0492983	0.0199018				YDR479C	PEX29	-0.215252	0.525237
YGR206W	MVB12	-0.114997	-0.205085				YGR206W	MVB12	-0.183443	0.0483522
YLR166C	SEC10	-0.0761167	0.146832				YLR166C	SEC10	-0.283815	1.04662
YDR166C	SEC5	0.0235641	-0.128801				YDR166C	SEC5	-0.072305	0.740542
YGL233W	SEC15	0.0336601	0.00234311				YGL233W	SEC15	-0.175252	0.804816
YPR055W	SEC8	-0.0287103	-0.0195454				YPR055W	SEC8	-0.132555	0.881592
YPL266W	DIM1	-0.0200588	0.0341382				YPL266W	DIM1	0.308274	0.415064
YJL097W	PHS1	0.000725247	0.135935				YJL097W	PHS1	-0.125194	0.372507
YIL068C	SEC6	0.0352017	0.0913191				YIL068C	SEC6	-0.325441	0.863631
YDL003W	MCD1	-0.0803942	-0.200453				YDL003W	MCD1	-0.15344	0.244723
YJL194W	CDC6	-0.107156	-0.160632				YJL194W	CDC6	-0.347406	0.395788
YGL137W	SEC27	0.0612526	-0.0748583				YGL137W	SEC27	-0.224989	0.907116
YDR238C	SEC26	0.0273333	0.101742				YDR238C	SEC26	-0.279106	1.39794
YIL150C	MCM10	0.0322714	-0.192008				YIL150C	MCM10	-0.057015	0.800323
YGR156W	PTI1	0.0178231	-0.033832				YGR156W	PTI1	-0.173816	0.376884
YNL158W	PGA1	-0.0753881	0.115587				YNL158W	PGA1	0.276355	0.15179
YJR065C	ARP3	0.0903049	-0.0845559				YJR065C	ARP3	-0.207241	0.587929
YDL029W	ARP2	0.0720541	-0.0679387				YDL029W	ARP2	-0.244245	-0.19711
YGL223C	COG1	-0.111305	-0.0505302				YGL223C	COG1	-0.0524837	0.461244
YER157W	COG3	-0.101935	0.160906				YER157W	COG3	-0.3286	0.821665
YPR105C	COG4	-0.0458753	0.143186				YPR105C	COG4	-0.232499	0.576277
YGR120C	COG2	-0.0972305	0.0432244				YGR120C	COG2	-0.136109	-0.13718
YAL034W-A	MTW1	-0.0344782	-0.0129458				YAL034W-A	MTW1	-0.307263	0.607262
YIR010W	DSN1	0.011211	0.0181169				YIR010W	DSN1	-0.108197	0.736902
YJR112W	NNF1	-0.260537	0.0675034				YJR112W	NNF1	-0.263756	0.214345
YPL233W	NSL1	-0.155237	-0.0969699				YPL233W	NSL1	-0.0917459	0.508929
YMR075W	RCO1	-0.0835191	-0.000626473				YMR075W	RCO1	-0.287814	0.5395
YPL063W	TIM50	0.077084	0.0168706				YPL063W	TIM50	-0.187233	0.577234
YNR017W	TIM23	-0.025803	0.0901633				YNR017W	TIM23	-0.207241	-0.533182
YIL022W	TIM44	-0.0268387	-0.0733958				YIL022W	TIM44	-0.101955	0.03635
YJL143W	TIM17	-0.0370015	0.108299				YJL143W	TIM17	-0.180104	-0.339754
YNL313C	EMW1	-0.0265934	-0.107129				YNL313C	EMW1	-0.0785704	0.876037
YPR112C	MRD1	-0.127024	-0.161516				YPR112C	MRD1	0.276061	0.932753
YKL059C	MPE1	0.0805179	-0.0793046				YKL059C	MPE1	-0.185887	0.271686
YDL217C	TIM22	-0.109551	-0.0760679				YDL217C	TIM22	-0.327907	0.0610508
YGL091C	NBP35	-0.0734357	0.100776				YGL091C	NBP35	-0.110544	0.687768
YMR128W	ECM16	-0.0465714	-0.232717				YMR128W	ECM16	0.220729	1.04505
YNL216W	RAP1	-0.0254393	-0.0249658				YNL216W	RAP1	0.0494627	0.886775
YDR087C	RRP1	-0.102542	0.110232				YDR087C	RRP1	0.211731	1.15765
YLR197W	NOP56	0.0131435	0.260386				YLR197W	NOP56	0.371288	1.25425
YDR091C	RLI1	-0.144396	-0.0321997				YDR091C	RLI1	0.123425	1.59007
YPR019W	MCM4	0.00630855	-0.0365001				YPR019W	MCM4	-0.126916	0.782878
YDR168W	CDC37	-0.0114304	0.0975969				YDR168W	CDC37	-0.313093	0.443763
YBR211C	AME1	-0.0864877	-0.00752839				YBR211C	AME1	-0.340811	0.107577
YMR168C	CEP3	-0.0983919	-0.230896				YMR168C	CEP3	-0.0688825	0.726866
YGR140W	CBF2	-0.0225836	-0.224718				YGR140W	CBF2	-0.00622399	0.594706
YGL106W	MLC1	-0.0305938	0.08028				YGL106W	MLC1	-0.231722	-0.559876
YGL075C	MPS2	-0.11247	-0.0175435				YGL075C	MPS2	-0.537485	0.393409
YEL058W	PCM1	0.0223667	0.146136				YEL058W	PCM1	-0.287751	0.864212
YER021W	RPN3	0.0501413	0.0415509				YER021W	RPN3	0.0146565	0.824214
YOR261C	RPN8	0.0524475	0.101389				YOR261C	RPN8	-0.111027	-0.0317074
YPR108W	RPN7	0.100963	-0.171406				YPR108W	RPN7	-0.0865309	0.260436
YDL166C	FAP7	-0.0462937	0.235486				YDL166C	FAP7	-0.148896	0.0113888
YGL247W	BRR6	-0.211223	0.118322				YGL247W	BRR6	-0.15864	0.474302
YHR036W	BRL1	-0.0712552	-0.109829				YHR036W	BRL1	-0.158837	0.183318
YAL025C	MAK16	-0.119499	-0.117438				YAL025C	MAK16	0.341391	0.474824
YLR336C	SGD1	-0.114954	-0.199097				YLR336C	SGD1	0.085953	0.755877
YNR054C	ESF2	-0.0627096	0.117003				YNR054C	ESF2	0.0605908	0.660262
YNL308C	KRI1	-0.00313728	0.00928672				YNL308C	KRI1	0.605808	0.596547
YOR145C	PNO1	-0.138188	0.120911				YOR145C	PNO1	0.234131	0.409548
YBR142W	MAK5	-0.0865689	0.092084				YBR142W	MAK5	0.154158	1.30386
YDL087C	LUC7	-0.0912133	-0.138505				YDL087C	LUC7	0.0428413	0.61011
YER127W	LCP5	-0.119692	-0.147709				YER127W	LCP5	0.172095	0.760762
YMR211W	DML1	-0.143918	0.0686486				YMR211W	DML1	0.28817	0.678913
YDR361C	BCP1	-0.0418631	0.11825				YDR361C	BCP1	0.360482	0.533173
YPL082C	MOT1	-0.0152402	-0.464759				YPL082C	MOT1	0.205101	0.104105
YNR038W	DBP6	-0.129941	0.00992976				YNR038W	DBP6	-0.0107699	0.618492
YGR280C	PXR1	-0.0816202	0.314498				YGR280C	PXR1	0.69215	0.88851
YKR081C	RPF2	-0.0849738	-0.0458697				YKR081C	RPF2	0.164621	0.85899
YCL031C	RRP7	-0.0800341	-0.0673008				YCL031C	RRP7	0.0108674	0.515698
YMR028W	TAP42	-0.186946	-0.0672674				YMR028W	TAP42	-0.234597	0.476359
YDL058W	USO1	-0.00741949	-0.391594				YDL058W	USO1	-0.0806039	0.673939
YBR091C	TIM12	-0.205314	0.194996				YBR091C	TIM12	-0.345439	0.228366
YEL020W-A	TIM9	-0.168836	0.172207				YEL020W-A	TIM9	-0.154854	-0.382499
YHR005C-A	TIM10	0.0511262	0.00512459				YHR005C-A	TIM10	-0.156228	-0.102666
YJR141W	YJR141W	-0.0950834	0.0324247				YJR141W	YJR141W	-0.144997	0.0276484
YDR251W	PAM1	0.0909836	-0.114281				YDR251W	PAM1	0.000722456	0.138483
YJR012C	YJR012C	-0.122007	0.139599				YJR012C	YJR012C	-0.142744	0.172804
YCR054C	CTR86	-0.135697	0.0850072				YCR054C	CTR86	0.0600877	0.871207
YPL242C	IQG1	0.0258346	-0.33982				YPL242C	IQG1	-0.00981905	0.618557
YGR271C-A	EFG1	-0.177499	0.212034				YGR271C-A	EFG1	0.462044	0.719518
YLR068W	FYV7	-0.136464	-0.166448				YLR068W	FYV7	0.493798	0.165298
YNL149C	PGA2	0.0599007	-0.0525137				YNL149C	PGA2	0.328519	-0.450997
YKL095W	YJU2	0.0544864	-0.385801				YKL095W	YJU2	0.383091	0.337419
YLR009W	RLP24	-0.11369	-0.0198118				YLR009W	RLP24	0.361433	0.16289
YHR040W	BCD1	-0.115821	-0.0846128				YHR040W	BCD1	0.0478157	0.588574
YDR499W	LCD1	-0.0765092	-0.16637				YDR499W	LCD1	-0.0823663	0.605111
YNL024C-A	KSH1	-0.175795	-0.0361165				YNL024C-A	KSH1	-0.164942	-0.220689
YNL152W	INN1	0.00223939	-0.00126823				YNL152W	INN1	-0.0359577	0.393892
YOR294W	RRS1	-0.203334	0.231846				YOR294W	RRS1	-0.258922	0.843576
YNL260C	LTO1	-0.025905	0.185973				YNL260C	LTO1	0.205716	-0.0866404
YKR022C	NTR2	-0.0781922	0.0032781				YKR022C	NTR2	0.109791	0.203541
YLR424W	SPP382	-0.0473775	-0.0708658				YLR424W	SPP382	-0.401931	0.729218
YHR052W	CIC1	-0.0990012	0.290245				YHR052W	CIC1	-0.0633995	0.803309
YOR148C	SPP2	-0.104652	-0.102182				YOR148C	SPP2	0.333959	0.184028
YGL092W	NUP145	-0.0159728	-0.16217				YGL092W	NUP145	0.15582	0.794207
YGR211W	ZPR1	0.0671434	0.139558				YGR211W	ZPR1	-0.0360378	0.881025
YKL082C	RRP14	-0.0273106	-0.0420638				YKL082C	RRP14	0.436869	0.492274
YPR107C	YTH1	-0.124374	0.152081				YPR107C	YTH1	-0.10519	0.186182
YJL080C	SCP160	0.148657	-0.101629				YJL080C	SCP160	0.0714648	1.11886
YNL207W	RIO2	-0.141393	0.0390123				YNL207W	RIO2	0.141335	0.960943
YGL098W	USE1	-0.151492	0.0036244				YGL098W	USE1	-0.290967	0.149599
YMR213W	CEF1	-0.0432279	-0.124255				YMR213W	CEF1	0.173226	0.653577
YJL039C	NUP192	0.0456181	-0.376015				YJL039C	NUP192	0.106839	0.398569
YNL039W	BDP1	0.046784	-0.210386				YNL039W	BDP1	-0.0400594	0.612328
YPL094C	SEC62	-0.0100049	0.155392				YPL094C	SEC62	-0.298536	0.145697
YOR254C	SEC63	0.0311886	0.0472967				YOR254C	SEC63	-0.127266	0.908996
YBR175W	SWD3	-0.196172	0.199814				YBR175W	SWD3	0.021401	0.112351
YDR201W	SPC19	-0.13009	-0.0183105				YDR201W	SPC19	-0.259535	-0.201875
YKR037C	SPC34	-0.211366	-0.0603142				YKR037C	SPC34	-0.392456	0.413629
YDR016C	DAD1	0.0188395	-0.0320652				YDR016C	DAD1	-0.524919	0.0408407
YKR083C	DAD2	-0.0541366	-0.0728666				YKR083C	DAD2	-0.317897	0.0563799
YBR233W-A	DAD3	-0.0628587	-0.0818569				YBR233W-A	DAD3	-0.316616	0.178821
YDR320C-A	DAD4	-0.0746559	-0.0979131				YDR320C-A	DAD4	-0.312145	0.207418
YKL138C-A	HSK3	-0.133918	-0.308502				YKL138C-A	HSK3	0.0192848	-0.768135
YGL061C	DUO1	-0.113687	0.00413439				YGL061C	DUO1	-0.178083	0.643981
YGR113W	DAM1	-0.0905974	-0.0623264				YGR113W	DAM1	-0.364912	0.76081
YKL052C	ASK1	-0.0381641	-0.0330649				YKL052C	ASK1	0.263895	0.564854
YKL025C	PAN3	0.117977	-0.0558225				YKL025C	PAN3	-0.165549	0.370063
YJL010C	NOP9	-0.0499724	-0.126509				YJL010C	NOP9	0.286967	0.858582
YDR468C	TLG1	-0.0577972	-0.0529447				YDR468C	TLG1	-0.175315	-0.472391
YDL097C	RPN6	0.138747	0.0964024				YDL097C	RPN6	-0.232961	0.499223
YJL068C	YJL068C	-0.0264217	-0.0210238				YJL068C	YJL068C	-0.880647	-0.0608741
YDR147W	EKI1	-0.164282	0.0215205				YDR147W	EKI1	0.0531239	0.83079
YGR007W	ECT1	-0.0138016	0.12096				YGR007W	ECT1	-0.111997	0.259392
YGR054W	YGR054W	0.118864	-0.00196863				YGR054W	YGR054W	0.0669138	0.56499
YIL007C	NAS2	-0.0657657	0.0343726				YIL007C	NAS2	-0.454664	0.345837
YBR272C	HSM3	-0.0633977	0.148804				YBR272C	HSM3	-0.275696	0.548319
YGR232W	NAS6	0.00371472	0.144188				YGR232W	NAS6	-0.564702	-0.23094
YGL004C	RPN14	0.0545906	0.0388299				YGL004C	RPN14	-0.0533257	0.597591
YDR328C	SKP1	0.0441943	0.113002				YDR328C	SKP1	-0.272532	-1.33728
YGL173C	XRN1	0.131841	-0.31521				YGL173C	XRN1	-0.145201	0.41883
YDR261C	EXG2	0.00165477	-0.0856917				YDR261C	EXG2	-0.441927	0.346502
YBR102C	EXO84	0.0672628	-0.129839				YBR102C	EXO84	0.072886	0.557209
YOR104W	PIN2	-0.0468361	0.114384				YOR104W	PIN2	0.116703	0.486769
YHR201C	PPX1	-0.110136	-0.00127266				YHR201C	PPX1	-0.0482433	0.303893
YOL021C	DIS3	0.0039067	-0.067613				YOL021C	DIS3	0.263247	0.914758
YGR158C	MTR3	-0.0944103	0.10248				YGR158C	MTR3	0.0780579	0.405881
YGR195W	SKI6	-0.0384168	0.14704				YGR195W	SKI6	0.0948884	0.181648
YDL111C	RRP42	-0.115177	0.353514				YDL111C	RRP42	0.0404537	0.290022
YCR035C	RRP43	-0.113107	-0.0371195				YCR035C	RRP43	0.126706	0.74624
YDR280W	RRP45	-0.0927464	0.0288425				YDR280W	RRP45	0.00246441	0.504976
YGR095C	RRP46	-0.0131552	0.0785616				YGR095C	RRP46	0.405807	-0.109061
YNL232W	CSL4	-0.0849237	0.057114				YNL232W	CSL4	0.145412	0.346627
YOL142W	RRP40	-0.0898843	0.187324				YOL142W	RRP40	0.0735229	0.556793
YHR069C	RRP4	-0.152528	0.100766				YHR069C	RRP4	0.0290579	1.04928
YIR024C	INA22	-0.0879225	-0.132826				YIR024C	INA22	-0.169359	-0.0335183
YPL099C	INA17	-0.0869641	0.123903				YPL099C	INA17	-0.323575	-0.104136
YDR410C	STE14	-0.0570483	0.216171				YDR410C	STE14	-0.0229181	0.230364
YJL167W	ERG20	-0.0138144	0.145148				YJL167W	ERG20	-0.187102	0.366655
YHR190W	ERG9	0.104006	0.0256587				YHR190W	ERG9	0.0169157	0.671325
YCR034W	ELO2	0.0122421	0.131521				YCR034W	ELO2	-0.156584	1.07083
YGL205W	POX1	-0.034937	0.190416				YGL205W	POX1	-0.79066	0.321704
YLR368W	MDM30	-0.050541	0.131861				YLR368W	MDM30	-0.137183	0.156452
YLR224W	YLR224W	0.0381753	-0.0981032				YLR224W	YLR224W	0.133337	0.377231
YJR090C	GRR1	0.0908596	-0.174046				YJR090C	GRR1	0.0594709	0.3787
YIL046W	MET30	-0.0533561	-0.156313				YIL046W	MET30	0.00397363	0.354167
YBR280C	SAF1	-0.00963834	-0.066877				YBR280C	SAF1	-0.319423	0.56492
YJL204C	RCY1	-0.137914	0.127299				YJL204C	RCY1	-0.0582938	0.659398
YDR306C	YDR306C	-0.139241	-0.082235				YDR306C	YDR306C	-0.148819	0.35847
YNL311C	SKP2	-0.0447816	0.0395211				YNL311C	SKP2	-0.20916	0.65778
YFL009W	CDC4	-0.0888522	-0.153133				YFL009W	CDC4	0.00609642	0.376059
YDR131C	YDR131C	-0.0844972	0.0967575				YDR131C	YDR131C	-0.244595	0.617369
YML088W	UFO1	-0.0683563	-0.101001				YML088W	UFO1	-0.0199569	0.226533
YER049W	TPA1	-0.0570729	-0.0836103				YER049W	TPA1	0.247884	0.810752
YLL057C	JLP1	-0.233662	-0.143245				YLL057C	JLP1	-0.674802	-0.028287
YPL252C	YAH1	-0.0848908	0.115918				YPL252C	YAH1	-0.178533	0.251255
YLR214W	FRE1	0.990321	-0.00117988				YLR214W	FRE1	-1.4528	0.280497
YKL220C	FRE2	0.754395	-0.0450201				YKL220C	FRE2	-0.814423	0.247067
YNR060W	FRE4	0.360976	0.0857392				YNR060W	FRE4	-1.61211	0.633555
YOR381W	FRE3	0.774343	0.010685				YOR381W	FRE3	-0.243254	0.636215
YEL065W	SIT1	0.88885	-0.126152				YEL065W	SIT1	-1.16481	0.357995
YOR176W	HEM15	-0.386897	-0.333543				YOR176W	HEM15	0.0916503	0.827672
YMR058W	FET3	0.832201	0.0778145				YMR058W	FET3	-0.706437	0.859733
YDR539W	FDC1	-0.0514453	0.088362				YDR539W	FDC1	-1.5512	0.420822
YMR153W	NUP53	-0.00610593	0.0013432				YMR153W	NUP53	-0.0964548	0.640935
YDL088C	ASM4	-0.0471206	-0.0454225				YDL088C	ASM4	-0.010034	0.721644
YDR192C	NUP42	0.0253012	-0.0845207				YDR192C	NUP42	-0.313131	0.549926
YIL115C	NUP159	0.0240405	-0.357758				YIL115C	NUP159	0.041894	0.543504
YJL041W	NSP1	0.024894	-0.117997				YJL041W	NSP1	0.131097	0.846731
YKL068W	NUP100	0.0364096	-0.132607				YKL068W	NUP100	0.187315	0.389882
YAR002W	NUP60	-0.0383297	-0.00987127				YAR002W	NUP60	0.0032705	0.57547
YMR047C	NUP116	0.0120201	-0.021552				YMR047C	NUP116	-0.0145892	0.859206
YGL172W	NUP49	-0.02783	-0.0499159				YGL172W	NUP49	-0.0973	0.360236
YGR119C	NUP57	-0.0822011	-0.125578				YGR119C	NUP57	-0.127086	0.350582
YOR098C	NUP1	0.0509729	-0.254279				YOR098C	NUP1	-0.113206	0.46544
YDR129C	SAC6	0.0208989	-0.114421				YDR129C	SAC6	0.316222	1.00497
YOR359W	VTS1	-0.0124173	-0.284836				YOR359W	VTS1	-0.103445	0.347499
YDL045C	FAD1	-0.0359081	0.0911776				YDL045C	FAD1	-0.391419	0.409344
YPL221W	FLC1	0.145568	0.0738701				YPL221W	FLC1	0.635912	0.46552
YHR176W	FMO1	-0.0654786	-0.110469				YHR176W	FMO1	-0.711542	0.273865
YGR255C	COQ6	0.0117528	-0.157104				YGR255C	COQ6	-0.296159	-0.751706
YPR037C	ERV2	0.0731521	-0.0656966				YPR037C	ERV2	-0.266614	-0.611214
YGR029W	ERV1	0.0160726	0.0906552				YGR029W	ERV1	0.0714792	-0.430543
YKL148C	SDH1	-0.516919	-0.307201				YKL148C	SDH1	0.0121193	0.762395
YLR011W	LOT6	-0.0258775	0.109099				YLR011W	LOT6	-0.358415	0.0914863
YOR241W	MET7	-0.0854686	0.0685128				YOR241W	MET7	-0.094806	0.557505
YNL068C	FKH2	-0.0186337	-0.358127				YNL068C	FKH2	0.180575	0.146634
YIL131C	FKH1	-0.0105643	0.0140271				YIL131C	FKH1	-0.341726	0.398043
YCR065W	HCM1	-0.00720905	-0.133429				YCR065W	HCM1	-0.41346	0.440379
YIL159W	BNR1	-0.0285695	-0.232747				YIL159W	BNR1	0.120094	0.739511
YNL271C	BNI1	0.138112	-0.511107				YNL271C	BNI1	0.220099	0.172819
YDL193W	NUS1	-0.0441031	0.0793157				YDL193W	NUS1	-0.349264	0.537695
YMR101C	SRT1	-0.37189	0.0439181				YMR101C	SRT1	-0.800362	0.167517
YBR002C	RER2	-0.110544	0.00786138				YBR002C	RER2	0.0370825	0.46895
YGR061C	ADE6	0.105475	-0.257584				YGR061C	ADE6	0.188118	0.994101
YDR428C	BNA7	-0.104463	0.0915944				YDR428C	BNA7	-0.467062	0.450336
YKL060C	FBA1	0.0669737	-0.183455				YKL060C	FBA1	-0.191121	-1.53591
YLR377C	FBP1	0.350179	-0.0940799				YLR377C	FBP1	-0.595028	0.491668
YJL155C	FBP26	0.0242461	-0.152627				YJL155C	FBP26	-0.0578556	0.212713
YPL262W	FUM1	0.00582742	0.124582				YPL262W	FUM1	-0.109777	0.603168
YJR051W	OSM1	0.0463476	-0.00840303				YJR051W	OSM1	0.0378812	0.557374
YBR004C	GPI18	-0.0124267	0.0366358				YBR004C	GPI18	0.245246	0.730819
YAL064W-B	YAL064W-B	0.333205	-0.507643				YAL064W-B	YAL064W-B	1.11099	0.0141191
YLR167W	RPS31	-0.00604187	0.116479				YLR167W	RPS31	-0.0779005	-1.69035
YOR212W	STE4	-0.0956302	0.0133653				YOR212W	STE4	0.266202	0.0526883
YJR086W	STE18	-0.117212	-0.103296				YJR086W	STE18	0.372551	0.0484813
YAL040C	CLN3	0.169563	-0.230859				YAL040C	CLN3	0.290859	0.510098
YMR199W	CLN1	0.198438	-0.283955				YMR199W	CLN1	-0.173403	0.0281585
YPL256C	CLN2	0.00742357	-0.278525				YPL256C	CLN2	-0.402177	-0.0419864
YDL210W	UGA4	-0.237196	-0.0268302				YDL210W	UGA4	-1.38491	-0.298648
YBR020W	GAL1	-0.00357107	-0.115188				YBR020W	GAL1	-0.185229	0.410508
YLR081W	GAL2	-0.315074	0.516087				YLR081W	GAL2	-0.766486	0.538137
YBR018C	GAL7	-0.210149	0.0309021				YBR018C	GAL7	-0.452722	0.324027
YJL101C	GSH1	0.215617	-0.0843338				YJL101C	GSH1	0.149148	0.678967
YNL287W	SEC21	0.149808	0.0142739				YNL287W	SEC21	-0.248795	0.652285
YML112W	CTK3	0.027319	0.0372384				YML112W	CTK3	0.307011	0.161689
YBR039W	ATP3	-0.0275743	0.0167193				YBR039W	ATP3	0.0437786	-0.129902
YOR085W	OST3	0.0490519	0.0911947				YOR085W	OST3	-0.333471	0.122893
YER025W	GCD11	0.0303002	0.0741652				YER025W	GCD11	0.121028	1.23213
YOR260W	GCD1	0.0367718	0.0689046				YOR260W	GCD1	-0.0426727	0.744648
YKL081W	TEF4	0.165653	0.131889				YKL081W	TEF4	-0.0388323	0.484084
YPR029C	APL4	0.0861775	0.0178801				YPR029C	APL4	-0.125309	0.592018
YGR019W	UGA1	-0.0272528	-0.0286093				YGR019W	UGA1	-0.145676	0.707018
YER163C	GCG1	-0.0311897	0.0726585				YER163C	GCG1	-0.683233	-0.590888
YDR300C	PRO1	-0.0437799	0.120805				YDR300C	PRO1	-0.169692	0.810084
YOR323C	PRO2	0.0868908	-0.0508852				YOR323C	PRO2	0.244942	0.91279
YLR299W	ECM38	0.157918	0.12355				YLR299W	ECM38	-0.475849	0.707512
YAL047C	SPC72	-0.0298833	0.0723147				YAL047C	SPC72	-0.264992	0.5573
YLR212C	TUB4	0.0852256	0.0350204				YLR212C	TUB4	-0.119241	0.409155
YJL110C	GZF3	-0.0194957	0.000225424				YJL110C	GZF3	-0.05299	0.478137
YER136W	GDI1	0.0801359	0.0925247				YER136W	GDI1	-0.2651	0.633366
YDL055C	PSA1	-0.0179607	0.298234				YDL055C	PSA1	-0.575288	0.0638428
YKR039W	GAP1	-0.00862754	-0.123725				YKR039W	GAP1	-2.77764	0.0326633
YCR084C	TUP1	0.12602	-0.185486				YCR084C	TUP1	0.0931918	0.255279
YLR323C	CWC24	-0.148039	0.0710893				YLR323C	CWC24	-0.316582	-0.130403
YGL043W	DST1	0.00529838	0.0670463				YGL043W	DST1	-0.0367582	0.328538
YBR112C	CYC8	0.220635	-0.270618				YBR112C	CYC8	0.381195	0.35494
YBR136W	MEC1	-0.0517253	-0.203451				YBR136W	MEC1	-0.0278091	0.646769
YPL069C	BTS1	-0.157234	0.0661559				YPL069C	BTS1	-0.288664	0.577023
YBR105C	VID24	0.0701181	-0.0260333				YBR105C	VID24	0.617009	0.468217
YIL017C	VID28	-0.01132	-0.0547204				YIL017C	VID28	-0.499874	0.599032
YCL040W	GLK1	0.0465115	0.0130506				YCL040W	GLK1	0.0663197	0.486384
YFL017C	GNA1	-0.0158664	-0.082192				YFL017C	GNA1	-0.153273	-0.396167
YMR099C	YMR099C	-0.00108799	0.0177297				YMR099C	YMR099C	-0.124664	-0.72279
YNL241C	ZWF1	0.402634	-0.0513689				YNL241C	ZWF1	-0.123372	0.503161
YOR094W	ARF3	-0.131781	-0.0703182				YOR094W	ARF3	0.143941	-0.359592
YMR303C	ADH2	-0.43956	-0.0967728				YMR303C	ADH2	-0.602364	0.536561
YKL038W	RGT1	0.111972	-0.126714				YKL038W	RGT1	-0.314067	0.239392
YDR221W	GTB1	-0.0303877	-0.0563815				YDR221W	GTB1	-0.0858758	0.532524
YBR229C	ROT2	0.0361986	0.0118479				YBR229C	ROT2	-0.34614	0.832051
YOR067C	ALG8	-0.0436688	0.0439388				YOR067C	ALG8	-0.166591	0.824412
YMR250W	GAD1	-0.303042	-0.328304				YMR250W	GAD1	-0.430742	1.23694
YPR035W	GLN1	-0.0250126	-0.0793707				YPR035W	GLN1	-0.139762	0.189566
YOR168W	GLN4	-0.0139128	0.113706				YOR168W	GLN4	-0.127813	1.29609
YHR074W	QNS1	0.0138436	0.0886273				YHR074W	QNS1	-0.409495	0.889596
YKL104C	GFA1	0.0130491	0.0571743				YKL104C	GFA1	-0.146976	1.08017
YOR007C	SGT2	0.0568185	0.134233				YOR007C	SGT2	-0.220209	0.326702
YGL245W	GUS1	0.101851	0.140625				YGL245W	GUS1	0.197434	0.696795
YLR364W	GRX8	-0.398732	0.160188				YLR364W	GRX8	-0.256361	-0.609175
YLL060C	GTT2	-0.0867035	0.0911534				YLL060C	GTT2	-0.256848	0.304451
YOL049W	GSH2	0.0115281	-0.0760041				YOL049W	GSH2	-0.247688	-0.161885
YCL035C	GRX1	0.0162694	-0.161329				YCL035C	GRX1	-0.148361	-1.85463
YER174C	GRX4	-0.273958	-0.10419				YER174C	GRX4	0.00807265	0.263967
YDR098C	GRX3	0.0344421	0.166389				YDR098C	GRX3	-0.0566215	-0.215601
YPL059W	GRX5	-0.239764	-0.0504459				YPL059W	GRX5	-0.279055	-1.65286
YJL052W	TDH1	-0.182402	-0.0097628				YJL052W	TDH1	-1.96508	-0.606015
YJR009C	TDH2	0.245044	0.0498861				YJR009C	TDH2	-0.911476	-1.19465
YGR192C	TDH3	0.181221	-0.109542				YGR192C	TDH3	-0.0436119	-2.08457
YBL011W	SCT1	0.0259699	-0.149248				YBL011W	SCT1	0.121042	0.403641
YOR120W	GCY1	-0.125537	-0.00621254				YOR120W	GCY1	-0.100947	0.319298
YHL032C	GUT1	0.00219843	0.0887477				YHL032C	GUT1	-0.331566	0.436335
YDR536W	STL1	0.379806	-0.0840983				YDR536W	STL1	-0.0208945	1.20668
YKR067W	GPT2	0.197911	-0.00635842				YKR067W	GPT2	-0.0220887	0.371776
YPL110C	GDE1	-0.095708	-0.339547				YPL110C	GDE1	-0.279136	0.528297
YGR149W	YGR149W	-0.162694	-0.0346649				YGR149W	YGR149W	-0.0561168	0.296618
YPR081C	GRS2	-0.122653	0.0117746				YPR081C	GRS2	-0.401696	0.623896
YEL011W	GLC3	0.169905	-0.154861				YEL011W	GLC3	0.515367	0.0363336
YPR184W	GDB1	-0.102274	-0.290705				YPR184W	GDB1	-0.437453	0.491219
YPR160W	GPH1	-0.132832	-0.173178				YPR160W	GPH1	0.51548	0.633816
YDL079C	MRK1	0.0817257	0.463236				YDL079C	MRK1	0.199981	0.474677
YFR015C	GSY1	-0.0245017	-0.107367				YFR015C	GSY1	0.886141	-0.0676542
YLR258W	GSY2	-0.128568	-0.14727				YLR258W	GSY2	0.222727	0.45902
YJL137C	GLG2	-0.0878725	0.0055241				YJL137C	GLG2	-0.979985	-0.22543
YKR058W	GLG1	0.236357	-0.165312				YKR058W	GLG1	0.454881	0.249669
YBR196C	PGI1	0.100434	-0.0221754				YBR196C	PGI1	0.0279134	1.06756
YJL174W	KRE9	-0.0693105	0.0290282				YJL174W	KRE9	-0.148127	0.332262
YMR129W	POM152	0.0657016	-0.0230818				YMR129W	POM152	-0.00499288	1.08212
YOR154W	SLP1	-0.0490845	0.0441555				YOR154W	SLP1	-0.0283049	0.700102
YLR373C	VID22	-0.0457112	-0.172076				YLR373C	VID22	-0.223846	0.677975
YNL327W	EGT2	-0.0904197	-0.523134				YNL327W	EGT2	-0.559714	0.0196366
YJR013W	GPI14	-0.0291986	0.104843				YJR013W	GPI14	-0.208788	0.660682
YNL300W	TOS6	0.261348	-0.350955				YNL300W	TOS6	-0.0394907	-0.248746
YBR199W	KTR4	0.0662235	0.13981				YBR199W	KTR4	-0.263915	0.564096
YPL113C	YPL113C	-0.00914728	-0.16869				YPL113C	YPL113C	-1.06415	0.614911
YNL274C	GOR1	-0.00140081	-0.0229127				YNL274C	GOR1	-0.0926962	0.657333
YMR217W	GUA1	-0.0135852	0.107647				YMR217W	GUA1	0.23942	1.23597
YGL225W	VRG4	0.00901804	0.155796				YGL225W	VRG4	-0.0660399	0.433519
YOR216C	RUD3	0.021263	-0.144637				YOR216C	RUD3	-0.153753	0.0128572
YOR079C	ATX2	0.0554974	0.239329				YOR079C	ATX2	-0.138347	1.04609
YKR030W	GMH1	-0.111509	0.0488469				YKR030W	GMH1	-0.0165484	0.288023
YKL179C	COY1	-0.0465276	-0.272828				YKL179C	COY1	-0.0940572	0.1465
YDR372C	VPS74	0.0712525	-0.0374284				YDR372C	VPS74	-0.0836074	-0.0706838
YDR358W	GGA1	0.0656258	-0.143169				YDR358W	GGA1	-0.142275	0.585355
YDR141C	DOP1	0.0028775	-0.333181				YDR141C	DOP1	-0.0147699	0.528302
YFL025C	BST1	0.0440781	0.143116				YFL025C	BST1	-0.189335	0.898423
YCR017C	CWH43	0.15431	0.040532				YCR017C	CWH43	0.00350475	1.04995
YLR459W	GAB1	0.0522163	0.0295844				YLR459W	GAB1	-0.307096	0.478809
YDR144C	MKC7	0.0973298	0.0199243				YDR144C	MKC7	-0.0389508	0.52076
YIR019C	FLO11	-0.176037	-0.46752				YIR019C	FLO11	-0.091872	0.668062
YER150W	SPI1	-0.180643	-0.353394				YER150W	SPI1	1.58852	-1.46718
YJL171C	YJL171C	0.0934475	0.431512				YJL171C	YJL171C	0.292278	0.88456
YBR078W	ECM33	0.113302	-0.171423				YBR078W	ECM33	-0.340108	0.0868138
YIL039W	TED1	0.0123588	0.177364				YIL039W	TED1	-0.349989	0.752257
YMR116C	ASC1	-0.0153888	0.172788				YMR116C	ASC1	-0.275079	-0.364359
YKR091W	SRL3	0.00957248	0.0590422				YKR091W	SRL3	-0.415962	0.271425
YOR185C	GSP2	-0.0167446	-0.034241				YOR185C	GSP2	-0.834307	-1.05006
YBL033C	RIB1	0.00101804	0.00527044				YBL033C	RIB1	0.0394627	0.38038
YCR038C	BUD5	-0.0507106	-0.133721				YCR038C	BUD5	-0.319879	0.506222
YKL092C	BUD2	0.0292042	-0.143566				YKL092C	BUD2	-0.220348	0.785462
YMR235C	RNA1	0.0430275	0.0741037				YMR235C	RNA1	0.107248	0.390614
YDR389W	SAC7	0.0174886	-0.0778158				YDR389W	SAC7	-0.0506595	0.330085
YKL173W	SNU114	0.0379588	-0.133541				YKL173W	SNU114	0.268658	0.633128
YMR258C	ROY1	0.140163	0.0318681				YMR258C	ROY1	-0.0681137	-0.015421
YOR101W	RAS1	-0.0747823	0.178628				YOR101W	RAS1	0.23843	0.496158
YPL217C	BMS1	-0.025116	-0.300352				YPL217C	BMS1	0.38834	0.873102
YER006W	NUG1	-0.0426745	0.0547067				YER006W	NUG1	0.21566	1.36176
YKR084C	HBS1	0.0183328	-0.0705238				YKR084C	HBS1	-0.166401	0.606888
YPL241C	CIN2	-0.04608	0.105088				YPL241C	CIN2	0.132464	-0.574496
YJL044C	GYP6	-0.0664712	0.124129				YJL044C	GYP6	0.0567502	0.269307
YPL249C	GYP5	0.112106	-0.288636				YPL249C	GYP5	-0.398682	0.261033
YJR138W	IML1	-0.0245893	-0.279895				YJR138W	IML1	-0.268773	0.408219
YDL240W	LRG1	0.0508519	-0.0524018				YDL240W	LRG1	-0.144064	0.789037
YFL047W	RGD2	-0.151362	-0.0773039				YFL047W	RGD2	-0.175451	0.681896
YBR260C	RGD1	0.0669161	0.0378887				YBR260C	RGD1	-0.0369371	0.638914
YLR452C	SST2	-0.2273	-0.00851686				YLR452C	SST2	0.550894	0.858653
YDR379W	RGA2	-0.0310192	-0.0860373				YDR379W	RGA2	-0.083057	0.716875
YOR127W	RGA1	-0.0221163	-0.0642053				YOR127W	RGA1	-0.0249342	0.616181
YDL234C	GYP7	0.0449084	0.000102218				YDL234C	GYP7	0.00408796	0.653205
YFL027C	GYP8	-0.167904	-0.107252				YFL027C	GYP8	0.400136	0.373003
YOL112W	MSB4	-0.0886676	-0.0341387				YOL112W	MSB4	-0.138947	-0.0644379
YPR181C	SEC23	0.0961691	-0.194912				YPR181C	SEC23	-0.10698	0.522397
YBR140C	IRA1	0.130484	-0.402753				YBR140C	IRA1	-0.0141084	0.304981
YOL081W	IRA2	0.116407	-0.343521				YOL081W	IRA2	0.12834	0.267854
YMR138W	CIN4	-0.19058	-0.0269338				YMR138W	CIN4	-0.0869743	0.0620668
YML064C	TEM1	-0.0527792	-0.0166073				YML064C	TEM1	-0.544459	0.361804
YGR152C	RSR1	-0.055123	0.00377243				YGR152C	RSR1	-0.0552034	0.654575
YPR165W	RHO1	0.00177671	-0.0574809				YPR165W	RHO1	-0.0293126	-0.745802
YOR076C	SKI7	-0.0406999	0.0348398				YOR076C	SKI7	-0.315105	0.651959
YNL098C	RAS2	0.0365239	-0.135842				YNL098C	RAS2	-0.336245	-0.285061
YGR267C	FOL2	0.0170089	0.0605967				YGR267C	FOL2	0.221497	-0.61737
YDL238C	GUD1	0.0421682	-0.0492009				YDL238C	GUD1	-0.499121	0.108991
YPR017C	DSS4	-0.127034	0.082664				YPR017C	DSS4	-0.102301	-0.197288
YML097C	VPS9	-0.118564	0.165507				YML097C	VPS9	-0.120887	0.712919
YDR170C	SEC7	0.170258	-0.18481				YDR170C	SEC7	-0.23312	0.35198
YPR095C	SYT1	-0.0193095	-0.344066				YPR095C	SYT1	-0.0968555	0.333952
YCL014W	BUD3	0.0209605	-0.334663				YCL014W	BUD3	-0.107796	0.493945
YAL041W	CDC24	0.0214493	-0.162447				YAL041W	CDC24	-0.12166	0.544643
YLR371W	ROM2	0.0623326	-0.371222				YLR371W	ROM2	0.0175758	0.37823
YGR070W	ROM1	-0.0849233	-0.382471				YGR070W	ROM1	-0.00428762	0.287596
YLR022C	SDO1	-0.171387	0.227678				YLR022C	SDO1	0.26531	0.428536
YLR425W	TUS1	0.0876251	-0.36888				YLR425W	TUS1	-0.0122248	0.261127
YNR026C	SEC12	-0.0749468	0.13413				YNR026C	SEC12	0.0124482	1.0228
YPL070W	MUK1	-0.0636762	-0.153698				YPL070W	MUK1	0.0226443	0.347641
YJR031C	GEA1	-0.0252616	-0.174458				YJR031C	GEA1	-0.149594	0.663531
YEL022W	GEA2	0.147393	-0.22369				YEL022W	GEA2	-0.216907	0.762836
YDL100C	GET3	0.0684608	0.011078				YDL100C	GET3	-0.151467	0.311616
YDL077C	VAM6	-0.0470708	0.0134234				YDL077C	VAM6	-0.388395	0.564805
YBL060W	YEL1	-0.10748	0.0643676				YBL060W	YEL1	-0.0449886	0.666389
YEL042W	GDA1	0.0842097	0.200214				YEL042W	GDA1	-0.193413	0.856623
YDR454C	GUK1	0.0199491	0.122434				YDR454C	GUK1	-0.0155165	-1.23841
YNL272C	SEC2	0.139539	-0.0540269				YNL272C	SEC2	-0.320759	0.493671
YGL130W	CEG1	-0.126779	0.119708				YGL130W	CEG1	-0.00651981	0.850437
YBR172C	SMY2	0.0353663	-0.0528505				YBR172C	SMY2	0.115627	0.789042
YAL044C	GCV3	0.322487	0.264327				YAL044C	GCV3	0.458781	-1.33917
YPR122W	AXL1	-0.0754579	-0.104556				YPR122W	AXL1	0.396568	0.583737
YGL193C	YGL193C	-0.0206072	-0.0938254				YGL193C	YGL193C	0.185579	0.255991
YOL155C	HPF1	0.104737	0.0163797				YOL155C	HPF1	0.515114	0.442918
YBL040C	ERD2	0.00798933	0.232775				YBL040C	ERD2	-0.271109	0.218982
YEL030W	ECM10	-0.0591499	-0.0519518				YEL030W	ECM10	-0.184281	0.423517
YNL281W	HCH1	-0.0117966	0.034756				YNL281W	HCH1	-0.374411	-0.998679
YER103W	SSA4	-0.277768	-0.189053				YER103W	SSA4	-1.30537	-0.0647469
YBR290W	BSD2	-0.0488066	-0.196014				YBR290W	BSD2	0.109572	0.420851
YLR466W	YRF1-4	-0.610842	-0.465621				YLR466W	YRF1-4	0.256913	0.938876
YER190W	YRF1-2	1.05568	-1.18454				YER190W	YRF1-2	1.40718	0.13393
YBL113C	YBL113C	0.0232149	-0.447323				YBL113C	YBL113C	-0.0663743	0.226532
YEL077C	YEL077C	0.0192213	-0.427838				YEL077C	YEL077C	-0.0690026	0.411644
YPL172C	COX10	0.0435245	-0.0214763				YPL172C	COX10	-0.586107	0.331264
YPL170W	DAP1	-0.259115	-0.380654				YPL170W	DAP1	-0.304507	0.0783868
YPR065W	ROX1	0.198245	-0.457305				YPR065W	ROX1	1.10399	0.178721
YIL151C	ESL1	-0.0421736	-0.311633				YIL151C	ESL1	-0.111873	0.334196
YKR096W	ESL2	0.0921861	-0.195002				YKR096W	ESL2	0.00180599	0.401449
YDR252W	BTT1	-0.155568	0.117904				YDR252W	BTT1	-0.0977334	0.0157137
YKL017C	HCS1	-0.0238498	-0.0604076				YKL017C	HCS1	0.0293728	0.556279
YBR186W	PCH2	-0.314243	-0.363156				YBR186W	PCH2	-0.89096	0.318562
YBR003W	COQ1	0.0288747	0.0252344				YBR003W	COQ1	-0.309421	0.196806
YFR053C	HXK1	0.240035	-0.0986727				YFR053C	HXK1	0.644599	-0.442751
YGL253W	HXK2	0.41946	0.170586				YGL253W	HXK2	0.0184257	0.31904
YHR096C	HXT5	-0.252258	-0.321849				YHR096C	HXT5	-1.26267	0.262308
YOL156W	HXT11	-0.633821	-0.164311				YOL156W	HXT11	-1.48213	0.374067
YGL167C	PMR1	0.171318	0.127421				YGL167C	PMR1	-0.0223722	0.572614
YER145C	FTR1	0.729864	0.09791				YER145C	FTR1	-1.01369	0.671921
YGR055W	MUP1	0.0834409	-0.144572				YGR055W	MUP1	0.536574	0.475046
YGR260W	TNA1	-0.0119634	0.139079				YGR260W	TNA1	-0.248664	0.581505
YBR294W	SUL1	0.128519	-0.111867				YBR294W	SUL1	0.282879	0.572744
YLR092W	SUL2	0.110191	-0.236897				YLR092W	SUL2	-0.237948	0.409063
YOL020W	TAT2	0.054793	-0.0602742				YOL020W	TAT2	0.263239	0.390608
YBL042C	FUI1	-0.255232	0.00037237				YBL042C	FUI1	-0.0854476	0.674643
YAL022C	FUN26	-0.0156778	0.125879				YAL022C	FUN26	-0.382252	0.661871
YHR078W	YHR078W	0.0414845	0.144208				YHR078W	YHR078W	-0.0621025	0.500228
YPR124W	CTR1	-0.0273139	-0.108936				YPR124W	CTR1	-1.14883	0.024581
YLR411W	CTR3	-0.115901	-0.247112				YLR411W	CTR3	-0.593923	-0.0801531
YOR360C	PDE2	-0.164843	0.0116226				YOR360C	PDE2	0.107786	0.532433
YLL055W	YCT1	-0.0909689	-0.0025767				YLL055W	YCT1	0.00535299	0.534329
YMR011W	HXT2	1.11403	-0.242756				YMR011W	HXT2	1.11529	0.450945
YHR092C	HXT4	0.169824	-0.22834				YHR092C	HXT4	0.787248	-0.0606901
YDR342C	HXT7	0.244631	-0.239832				YDR342C	HXT7	1.46223	0.160301
YDR343C	HXT6	0.176976	-0.131064				YDR343C	HXT6	0.591915	0.105917
YDR508C	GNP1	-0.0875628	-0.173765				YDR508C	GNP1	0.347443	0.600472
YGR191W	HIP1	-0.0175944	-0.0146955				YGR191W	HIP1	0.0810374	0.672777
YML123C	PHO84	-0.157022	-0.0759164				YML123C	PHO84	-0.405774	0.692114
YBR068C	BAP2	0.133665	0.00655304				YBR068C	BAP2	1.18298	0.790645
YGR289C	MAL11	0.0556392	-0.399514				YGR289C	MAL11	1.22206	0.24235
YOR071C	NRT1	-0.0737742	-0.142236				YOR071C	NRT1	-0.32036	0.391312
YGR065C	VHT1	0.284145	0.12917				YGR065C	VHT1	-0.15235	0.403639
YPL274W	SAM3	-0.194239	0.124213				YPL274W	SAM3	1.18485	0.912528
YLL061W	MMP1	0.214661	-0.00595466				YLL061W	MMP1	0.481319	0.501337
YGL255W	ZRT1	-0.375635	0.0664615				YGL255W	ZRT1	-0.122381	0.910248
YKR038C	KAE1	-0.0807836	0.0817468				YKR038C	KAE1	0.0382285	0.166309
YIL003W	CFD1	-0.0903171	0.230367				YIL003W	CFD1	-0.159426	0.636474
YDR005C	MAF1	-0.0992	-0.0721878				YDR005C	MAF1	0.160064	0.28436
YGL080W	MPC1	0.000486463	-0.0262332				YGL080W	MPC1	0.042762	-0.493348
YHR162W	MPC2	-0.072595	-0.0502382				YHR162W	MPC2	0.535749	-1.43678
YGR243W	MPC3	-0.143856	-0.323037				YGR243W	MPC3	2.75239	-0.471794
YEL019C	MMS21	0.106403	-0.138036				YEL019C	MMS21	-0.070075	0.648296
YJR117W	STE24	0.157134	-0.212059				YJR117W	STE24	-0.0852964	0.22435
YDR152W	GIR2	0.00425981	0.0253843				YDR152W	GIR2	0.233937	0.0593394
YGR028W	MSP1	-0.0841569	-0.0262247				YGR028W	MSP1	-0.537828	0.504657
YPR052C	NHP6A	0.23857	0.0921602				YPR052C	NHP6A	-0.0805512	-1.06666
YBR089C-A	NHP6B	0.180847	0.0622022				YBR089C-A	NHP6B	0.0843895	-0.710587
YFR025C	HIS2	0.000143779	0.133137				YFR025C	HIS2	-0.0997478	-0.493656
YIL116W	HIS5	-0.0624377	0.302748				YIL116W	HIS5	0.339503	0.744512
YMR127C	SAS2	-0.056858	-0.017165				YMR127C	SAS2	0.0222777	-0.0568422
YBL052C	SAS3	0.042997	-0.175085				YBL052C	SAS3	-0.0545892	0.406392
YLL002W	RTT109	-0.107819	0.0971114				YLL002W	RTT109	-0.444716	0.416484
YER030W	CHZ1	0.0651172	-0.0619234				YER030W	CHZ1	-0.181618	-1.08332
YKR048C	NAP1	0.0747221	0.0218414				YKR048C	NAP1	-0.0188925	0.704344
YNL206C	RTT106	0.0216358	0.034493				YNL206C	RTT106	-0.104283	0.340965
YGL194C	HOS2	-0.0607193	0.0184824				YGL194C	HOS2	-0.0502296	0.892174
YNL330C	RPD3	-0.0625154	0.0326855				YNL330C	RPD3	-0.203213	0.203567
YDR096W	GIS1	0.110798	-0.30986				YDR096W	GIS1	0.556731	0.0217417
YMR231W	PEP5	-0.0479053	0.028067				YMR231W	PEP5	-0.162848	0.773826
YDL014W	NOP1	0.0143179	-0.075426				YDL014W	NOP1	0.334214	0.36365
YPL127C	HHO1	0.18117	-0.123966				YPL127C	HHO1	-0.192072	-0.413954
YBL003C	HTA2	-0.163317	0.278853				YBL003C	HTA2	-0.076633	-0.636437
YDR225W	HTA1	-0.116732	0.124322				YDR225W	HTA1	-0.21095	0.102713
YBL002W	HTB2	-0.0807847	-0.1204				YBL002W	HTB2	0.00473246	0.0249622
YDR224C	HTB1	-0.0407985	-0.0525809				YDR224C	HTB1	-0.057898	0.260242
YJL127C	SPT10	-0.0419911	-0.299151				YJL127C	SPT10	0.186623	0.524751
YNL031C	HHT2	-0.0792035	0.251044				YNL031C	HHT2	-0.200216	-0.306676
YBR010W	HHT1	-0.185163	0.0939756				YBR010W	HHT1	-0.206531	0.301333
YKL049C	CSE4	-0.104949	-0.0151355				YKL049C	CSE4	-0.204321	0.589823
YNL030W	HHF2	-0.151013	0.212318				YNL030W	HHF2	-0.180765	0.160793
YBR009C	HHF1	-0.187463	0.131428				YBR009C	HHF1	0.0388481	0.452081
YJL168C	SET2	-0.164162	-0.251952				YJL168C	SET2	-0.050899	0.513754
YHR119W	SET1	-0.00731708	0.0202922				YHR119W	SET1	0.0253454	0.686603
YOL012C	HTZ1	-0.00451662	0.041242				YOL012C	HTZ1	-0.207733	-0.368982
YML075C	HMG1	0.130633	-0.157029				YML075C	HMG1	0.344351	0.473308
YLR450W	HMG2	0.100359	0.0190756				YLR450W	HMG2	0.102887	0.671716
YER041W	YEN1	-0.10187	-0.0679686				YER041W	YEN1	-0.0449078	0.4767
YDL106C	PHO2	0.0526226	0.0289372				YDL106C	PHO2	0.0724953	0.493154
YDR451C	YHP1	-0.154142	-0.130221				YDR451C	YHP1	-0.221169	0.282626
YML027W	YOX1	0.0903886	-0.156994				YML027W	YOX1	-0.584107	0.462983
YCR039C	MATALPHA2	-0.485423	-0.87051				YCR039C	MATALPHA2	-0.353344	0.883593
YGL096W	TOS8	-0.0967344	-0.237385				YGL096W	TOS8	0.00336996	0.302971
YPL177C	CUP9	-0.139847	-0.0496939				YPL177C	CUP9	0.0729002	0.120895
YDR234W	LYS4	-0.232087	-0.155271				YDR234W	LYS4	-0.17066	0.866957
YDL182W	LYS20	0.198847	0.16199				YDL182W	LYS20	-0.761603	0.837077
YDL131W	LYS21	-0.0751559	0.0640955				YDL131W	LYS21	-0.0803113	1.1398
YMR292W	GOT1	0.138549	0.162662				YMR292W	GOT1	-0.0653822	0.0884593
YLR211C	ATG38	-0.0388222	-0.10193				YLR211C	ATG38	-0.323962	0.071471
YML076C	WAR1	-0.0307804	-0.128524				YML076C	WAR1	0.0849668	0.685616
YIL094C	LYS12	0.0277972	0.146032				YIL094C	LYS12	-0.165911	-0.284991
YDL021W	GPM2	-0.174874	-0.190548				YDL021W	GPM2	-1.44012	-0.273721
YOL056W	GPM3	-0.117632	0.146308				YOL056W	GPM3	-0.228804	0.697219
YLL007C	YLL007C	0.0257248	-0.108507				YLL007C	YLL007C	-0.299205	0.697522
YLR254C	NDL1	-0.108179	-0.156871				YLR254C	NDL1	-0.0597062	0.561066
YJR139C	HOM6	0.0507624	0.0310128				YJR139C	HOM6	-0.0986153	0.388636
YHR025W	THR1	0.146624	0.0902673				YHR025W	THR1	-0.0516089	-0.220683
YBR101C	FES1	-0.0514663	0.144517				YBR101C	FES1	-0.0924693	0.701842
YJR045C	SSC1	0.305294	0.106017				YJR045C	SSC1	-0.258843	0.491296
YLL024C	SSA2	0.206656	0.0464556				YLL024C	SSA2	-0.881102	0.292088
YHR064C	SSZ1	0.0303742	0.0762147				YHR064C	SSZ1	-0.0552258	1.05715
YPL240C	HSP82	0.00110296	0.0199576				YPL240C	HSP82	-1.10605	0.277163
YOR027W	STI1	0.181916	-0.0860865				YOR027W	STI1	-0.613636	0.633964
YDR485C	VPS72	-0.041711	-0.0441708				YDR485C	VPS72	0.121667	0.798781
YLR106C	MDN1	0.0605132	-0.239081				YLR106C	MDN1	0.913227	0.649762
YDR189W	SLY1	0.0392853	0.088191				YDR189W	SLY1	-0.237399	0.839293
YNL190W	YNL190W	0.0864213	-0.118329				YNL190W	YNL190W	0.639638	0.413314
YPL223C	GRE1	-0.336247	-0.0577557				YPL223C	GRE1	-1.302	-0.405396
YPL258C	THI21	-0.195622	-0.00149196				YPL258C	THI21	-0.142015	0.520803
YBR248C	HIS7	-0.0329854	-0.127957				YBR248C	HIS7	0.0536263	0.736669
YKL195W	MIA40	0.133731	-0.029989				YKL195W	MIA40	-0.422974	0.252205
YKL211C	TRP3	-0.04449	0.242857				YKL211C	TRP3	-0.0775977	1.24522
YLR178C	TFS1	0.0227263	-0.326849				YLR178C	TFS1	-0.220296	-0.879141
YMR283C	RIT1	-0.131808	0.0721717				YMR283C	RIT1	-0.0319799	0.547602
YDR458C	HEH2	-0.00235275	-0.061018				YDR458C	HEH2	0.0122641	0.564432
YML034W	SRC1	0.0291851	-0.140577				YML034W	SRC1	0.0114163	0.598612
YPL124W	SPC29	0.0146311	-0.0141835				YPL124W	SPC29	-0.466953	0.441829
YDR356W	SPC110	-0.0297193	-0.112981				YDR356W	SPC110	-0.151452	0.763755
YOR155C	ISN1	0.00420509	0.0869281				YOR155C	ISN1	-0.148542	0.408685
YHR216W	IMD2	-0.277364	0.0377079				YHR216W	IMD2	-1.70564	0.7672
YLR432W	IMD3	-0.0388214	0.0324464				YLR432W	IMD3	0.041416	1.23108
YML056C	IMD4	-0.10876	0.0456352				YML056C	IMD4	0.214089	0.892906
YDR315C	IPK1	-0.0289993	-0.156994				YDR315C	IPK1	-0.573326	0.16362
YDR017C	KCS1	-0.028157	-0.0680008				YDR017C	KCS1	0.0678391	0.804106
YLR410W	VIP1	0.0162741	-0.0149318				YLR410W	VIP1	-0.0508851	1.08538
YHR046C	INM1	-0.198707	-0.0143761				YHR046C	INM1	0.167118	0.403188
YDR287W	INM2	-0.10654	0.0338658				YDR287W	INM2	-0.409035	-0.183254
YER019W	ISC1	-0.094667	0.0387936				YER019W	ISC1	-0.192083	0.463939
YDR173C	ARG82	0.106258	0.106083				YDR173C	ARG82	-0.021235	0.48882
YJL153C	INO1	-0.602947	0.0658804				YJL153C	INO1	0.278831	0.783759
YDR072C	IPT1	0.12667	-0.112249				YDR072C	IPT1	0.30819	0.328313
YCR067C	SED4	0.0183172	-0.276449				YCR067C	SED4	-0.238572	0.460699
YIL090W	ICE2	0.0221872	0.199049				YIL090W	ICE2	-0.0621166	0.789132
YER120W	SCS2	0.125862	0.0508638				YER120W	SCS2	-0.0767819	-0.168836
YMR302C	YME2	0.0625878	-0.0779806				YMR302C	YME2	-0.375301	0.563516
YLR080W	EMP46	-0.134669	-0.227079				YLR080W	EMP46	-1.24168	0.0586115
YFL048C	EMP47	-0.0566371	0.150032				YFL048C	EMP47	-0.358145	1.12756
YKR093W	PTR2	-1.02735	0.0901122				YKR093W	PTR2	0.142832	0.394359
YGL142C	GPI10	-0.00511135	0.0701897				YGL142C	GPI10	-0.390835	0.878835
YDL222C	FMP45	-0.32735	-0.101649				YDL222C	FMP45	-0.417639	0.172491
YHR181W	SVP26	0.0031178	0.175811				YHR181W	SVP26	-0.224904	0.425779
YHR101C	BIG1	-0.106483	0.0185628				YHR101C	BIG1	-0.333924	0.947843
YER140W	EMP65	-0.101089	-0.01792				YER140W	EMP65	-0.1651	0.427692
YFR042W	KEG1	-0.202747	0.179779				YFR042W	KEG1	-0.324709	0.221475
YJL004C	SYS1	-0.0555857	0.057246				YJL004C	SYS1	-0.0311444	-0.100085
YBR040W	FIG1	-0.441736	0.516045				YBR040W	FIG1	-1.69255	0.899715
YER074W-A	YOS1	-0.117603	0.0783659				YER074W-A	YOS1	-0.012528	-0.375416
YGR105W	VMA21	-0.0690733	0.0130921				YGR105W	VMA21	0.103917	-0.892177
YKL119C	VPH2	-0.0804812	0.225937				YKL119C	VPH2	0.0461698	-0.121654
YPR075C	OPY2	0.0419359	0.056307				YPR075C	OPY2	0.00882665	0.217339
YDR100W	TVP15	-0.150426	-0.134763				YDR100W	TVP15	-0.195769	-0.840237
YDR084C	TVP23	0.0152682	0.0962938				YDR084C	TVP23	-0.349636	-0.994562
YMR071C	TVP18	0.0473914	0.0735159				YMR071C	TVP18	-0.175797	0.0693453
YKR088C	TVP38	0.0310983	0.131844				YKR088C	TVP38	-0.289739	0.400677
YHR149C	SKG6	0.0189215	-0.112794				YHR149C	SKG6	-0.0159362	0.657185
YNL194C	YNL194C	-0.132687	-0.320231				YNL194C	YNL194C	0.00575665	-0.0941609
YGR172C	YIP1	-0.0279987	0.0868472				YGR172C	YIP1	-0.188817	0.424301
YNL263C	YIF1	0.027774	0.167156				YNL263C	YIF1	-0.0766039	0.684482
YAL008W	FUN14	-0.0283592	-0.0789701				YAL008W	FUN14	-0.386427	-0.521101
YJL062W	LAS21	0.0634915	-0.0488058				YJL062W	LAS21	-0.414035	0.74253
YIL140W	AXL2	0.0975402	-0.298649				YIL140W	AXL2	-0.124427	0.461285
YPL047W	SGF11	-0.0797461	-0.160052				YPL047W	SGF11	-0.183768	0.385824
YNL317W	PFS2	0.0932989	-0.0477444				YNL317W	PFS2	-0.0771583	0.408236
YNL054W	VAC7	-0.00681917	-0.257247				YNL054W	VAC7	0.00476091	0.469755
YLR144C	ACF2	-0.0617324	0.076449				YLR144C	ACF2	-0.309069	0.701378
YIL099W	SGA1	0.000801017	-0.163838				YIL099W	SGA1	-0.16319	0.59198
YKL006C-A	SFT1	-0.0595697	0.0524139				YKL006C-A	SFT1	-0.509115	0.187952
YKL100C	YKL100C	0.0366638	0.0563606				YKL100C	YKL100C	0.150319	0.616039
YGR077C	PEX8	-0.0367643	-0.0232189				YGR077C	PEX8	-0.236717	0.584764
YIL162W	SUC2	0.0490387	0.168202				YIL162W	SUC2	-0.600977	0.816688
YOR269W	PAC1	-0.070884	0.161706				YOR269W	PAC1	-0.0678877	0.641032
YKR052C	MRS4	0.531268	-0.0448796				YKR052C	MRS4	-0.471738	0.575382
YJL133W	MRS3	0.0637231	-0.137108				YJL133W	MRS3	-0.390312	0.180986
YPL202C	AFT2	0.0122767	-0.0400462				YPL202C	AFT2	-0.129096	0.430315
YPL207W	TYW1	-0.107358	-0.268593				YPL207W	TYW1	0.523387	0.895729
YLL041C	SDH2	-0.552297	-0.70297				YLL041C	SDH2	0.322373	0.139362
Q0160	SCEI	-0.181847	0.503154				Q0160	SCEI	-1.23473	1.07499
YOR126C	IAH1	-0.0429308	0.147372				YOR126C	IAH1	-0.344025	0.575086
YER065C	ICL1	0.0256357	-0.0129683				YER065C	ICL1	-0.0982008	0.355679
YOL157C	IMA2	-0.0338359	-0.00612798				YOL157C	IMA2	-0.658111	0.230298
YPL117C	IDI1	-0.0695957	0.0109312				YPL117C	IDI1	0.0843719	0.572617
YGL009C	LEU1	-0.239331	-0.380813				YGL009C	LEU1	1.51118	1.20019
YER051W	JHD1	-0.149189	-0.0516584				YER051W	JHD1	-0.140743	0.480333
YJR119C	JHD2	-0.167202	-0.0926503				YJR119C	JHD2	-0.103923	0.740416
YER169W	RPH1	-0.0398523	-0.0692969				YER169W	RPH1	-0.0441001	0.583395
YNL189W	SRP1	0.00102008	0.00149792				YNL189W	SRP1	0.00366175	0.838957
YLR347C	KAP95	0.0323596	-0.14121				YLR347C	KAP95	-0.0315452	0.714033
YER110C	KAP123	-0.0196933	0.00364164				YER110C	KAP123	0.227301	1.58596
YGL016W	KAP122	0.0101889	0.0506053				YGL016W	KAP122	0.0251271	1.40399
YPL125W	KAP120	-0.0241874	-0.00454474				YPL125W	KAP120	-0.0418246	0.983568
YGL241W	KAP114	-0.0439915	-0.0482029				YGL241W	KAP114	-0.23808	0.845474
YMR308C	PSE1	-0.000927229	-0.140903				YMR308C	PSE1	0.126133	0.660225
YJR132W	NMD5	-0.0340409	0.0363077				YJR132W	NMD5	0.156903	1.04348
YDR335W	MSN5	0.0983704	-0.203316				YDR335W	MSN5	-0.159908	0.419605
YBR176W	ECM31	-0.0631849	-0.0013011				YBR176W	ECM31	-0.31252	0.671329
YNL238W	KEX2	0.0665243	-0.0661975				YNL238W	KEX2	0.119625	0.546366
YOR353C	SOG2	-0.00685955	-0.0906716				YOR353C	SOG2	0.0808109	0.57368
YEL061C	CIN8	0.0349572	-0.127076				YEL061C	CIN8	-0.228954	0.797324
YMR198W	CIK1	-0.0879709	-0.136726				YMR198W	CIK1	-0.148316	0.000712356
YKL079W	SMY1	-0.0921601	-0.00771965				YKL079W	SMY1	-0.0927781	0.682627
YGL216W	KIP3	0.0457898	-0.0763307				YGL216W	KIP3	-0.110869	0.536061
YPL155C	KIP2	-0.101697	-0.0358947				YPL155C	KIP2	-0.221951	0.778381
YBL063W	KIP1	0.036961	0.0354122				YBL063W	KIP1	-0.29189	0.864592
YOR026W	BUB3	-0.122656	0.0561441				YOR026W	BUB3	-0.154395	0.488618
YDR374W-A	WIP1	-0.111288	-0.0787622				YDR374W-A	WIP1	-0.493682	-0.0981025
YFR046C	CNN1	-0.0406254	-0.0391792				YFR046C	CNN1	-0.212808	0.369494
YOR195W	SLK19	-0.0419932	-0.0357428				YOR195W	SLK19	-0.192706	0.801174
YLR231C	BNA5	-0.253269	-0.139543				YLR231C	BNA5	-1.18784	0.547206
YBL098W	BNA4	-0.103967	0.132443				YBL098W	BNA4	-0.272612	0.670628
YJL060W	BNA3	0.0758032	0.0857287				YJL060W	BNA3	-0.63074	0.261337
YHR007C	ERG11	-0.153589	-0.107736				YHR007C	ERG11	-0.0994141	0.646921
YHR072W	ERG7	-0.133446	-0.0690843				YHR072W	ERG7	0.0341472	0.76883
YJR109C	CPA2	-0.00797718	-0.105216				YJR109C	CPA2	0.0352536	0.867051
YPL174C	NIP100	-0.0671479	-0.271075				YPL174C	NIP100	-0.111904	0.357394
YMR125W	STO1	0.00737806	0.0240018				YMR125W	STO1	-0.21239	0.886958
YML100W	TSL1	-0.162007	-0.172548				YML100W	TSL1	0.649296	0.126194
YPR018W	RLF2	-0.0647149	-0.0356667				YPR018W	RLF2	-0.0658883	0.526802
YNL172W	APC1	0.0971339	-0.513644				YNL172W	APC1	-0.134988	0.214985
YML065W	ORC1	-0.0413439	-0.073959				YML065W	ORC1	-0.394327	0.720529
YJR044C	VPS55	0.0901256	-0.00701912				YJR044C	VPS55	-0.349661	-0.508914
YHR211W	FLO5	-0.168116	-0.576066				YHR211W	FLO5	0.415232	0.15495
YAR050W	FLO1	0.0504267	-0.21344				YAR050W	FLO1	-0.0357359	0.604641
YAL063C	FLO9	-0.0374759	-0.239729				YAL063C	FLO9	-0.71487	0.164572
YNL103W	MET4	0.0865679	-0.204279				YNL103W	MET4	0.0744106	0.412277
YNL045W	LAP2	0.0137702	0.146339				YNL045W	LAP2	-0.0994048	0.65995
YNL277W	MET2	0.0488239	0.116494				YNL277W	MET2	-0.64304	0.23759
YJL061W	NUP82	-0.040281	0.0401591				YJL061W	NUP82	-0.0322082	0.907331
YFR002W	NIC96	-0.0188596	0.00110826				YFR002W	NIC96	-0.0437836	0.936329
YNL166C	BNI5	-0.0643604	-0.142076				YNL166C	BNI5	0.180133	0.272617
YGL144C	ROG1	-0.0640857	-0.00892522				YGL144C	ROG1	-0.217684	0.610754
YDR503C	LPP1	0.0128076	0.335538				YDR503C	LPP1	-0.742964	0.261823
YBL069W	AST1	-0.153388	0.186271				YBL069W	AST1	0.558756	0.715775
YER101C	AST2	-0.0680568	0.108194				YER101C	AST2	-0.447642	0.920455
YOR086C	TCB1	0.0123863	-0.116157				YOR086C	TCB1	-0.190782	0.662037
YPR091C	NVJ2	0.182518	-0.0392761				YPR091C	NVJ2	-0.086524	0.752077
YNR049C	MSO1	-0.0268364	0.0603646				YNR049C	MSO1	-0.390223	0.356854
YLR239C	LIP2	-0.137739	0.288574				YLR239C	LIP2	-0.329316	-0.00697371
YOR317W	FAA1	-0.150127	0.0368367				YOR317W	FAA1	0.731304	0.951376
YMR246W	FAA4	-0.193285	0.102971				YMR246W	FAA4	0.561634	1.07027
YIL009W	FAA3	0.220968	-0.0252305				YIL009W	FAA3	-0.35911	0.623416
YJL134W	LCB3	-0.130775	0.134885				YJL134W	LCB3	-0.420488	0.75006
YLR438W	CAR2	0.726135	-0.208473				YLR438W	CAR2	-1.36867	0.553241
YDR345C	HXT3	0.179494	0.0955398				YDR345C	HXT3	0.955297	0.255421
YHL036W	MUP3	0.623383	0.0520339				YHL036W	MUP3	0.159972	0.531574
YOR378W	AMF1	-0.428367	-0.321336				YOR378W	AMF1	-0.879528	0.342033
YCL025C	AGP1	0.0136894	-0.0669963				YCL025C	AGP1	-0.902897	0.380707
YFL055W	AGP3	-0.214574	-0.0913601				YFL055W	AGP3	-0.622638	0.564537
YHR175W	CTR2	0.361593	0.0502845				YHR175W	CTR2	-0.451013	-0.053687
YGL248W	PDE1	-0.0695498	0.154772				YGL248W	PDE1	-0.118356	-0.0789504
YMR319C	FET4	-0.126234	0.0143563				YMR319C	FET4	-1.00075	0.28147
YHR094C	HXT1	-0.499653	-0.00426908				YHR094C	HXT1	0.751869	0.547081
YCR037C	PHO87	-0.174626	-0.0306339				YCR037C	PHO87	-0.00119756	0.781514
YJL198W	PHO90	0.0417466	0.0734044				YJL198W	PHO90	0.0337962	1.0933
YNR013C	PHO91	0.0436381	-0.284754				YNR013C	PHO91	0.289024	0.358606
YLR130C	ZRT2	0.0453087	0.322182				YLR130C	ZRT2	0.209578	0.535784
YJL124C	LSM1	0.0547095	0.0410294				YJL124C	LSM1	-0.0589665	-1.18289
YJR022W	LSM8	-0.100476	-0.0976443				YJR022W	LSM8	-0.507109	0.843386
YER146W	LSM5	-0.0501552	0.0512147				YER146W	LSM5	-0.197814	-0.159271
YDR378C	LSM6	0.019938	0.0442362				YDR378C	LSM6	-0.118816	-0.14294
YER112W	LSM4	0.0995065	-0.17434				YER112W	LSM4	-0.0612599	-0.564089
YNL147W	LSM7	-0.0532399	0.104012				YNL147W	LSM7	-0.0782995	-0.658868
YLR438C-A	LSM3	-0.0859967	-0.060676				YLR438C-A	LSM3	-0.0940987	-0.184363
YBL026W	LSM2	-0.0680662	0.0778382				YBL026W	LSM2	-0.246457	-0.714254
YOL143C	RIB4	0.103246	0.0925849				YOL143C	RIB4	-0.548241	-2.44494
YHR192W	LNP1	-0.108144	-0.000737126				YHR192W	LNP1	-0.110866	0.307616
YIL064W	EFM4	-0.133046	0.164849				YIL064W	EFM4	0.0827136	0.798674
YHL039W	EFM1	-0.247263	0.120753				YHL039W	EFM1	0.311783	1.08568
YNL268W	LYP1	0.0058126	0.030831				YNL268W	LYP1	0.321546	0.545879
YDR430C	CYM1	0.0745794	-0.0308488				YDR430C	CYM1	-0.34074	0.64118
YER037W	PHM8	-0.0676696	-0.226187				YER037W	PHM8	1.14152	-0.136533
YPR139C	LOA1	0.0562925	0.135684				YPR139C	LOA1	-0.14339	0.430481
YLR099C	ICT1	-0.00107436	0.10176				YLR099C	ICT1	-0.0214293	0.253126
YPR140W	TAZ1	-0.0502262	0.120361				YPR140W	TAZ1	-0.45863	-0.404914
YDR037W	KRS1	0.0261506	0.140917				YDR037W	KRS1	0.233932	1.3079
YOR173W	DCS2	-0.208165	-0.400502				YOR173W	DCS2	-0.37676	-0.199148
YBR182C	SMP1	-0.0180483	-0.151252				YBR182C	SMP1	0.227358	0.368109
YPL089C	RLM1	0.170466	-0.462474				YPL089C	RLM1	0.281413	0.35054
YER134C	YER134C	-0.0847241	0.248242				YER134C	YER134C	-0.107141	-0.186067
YBL030C	PET9	0.182444	-0.0741321				YBL030C	PET9	0.297574	-0.0509917
YKL114C	APN1	0.004296	0.0403108				YKL114C	APN1	-0.0946893	0.192181
YBR067C	TIP1	-0.36051	0.0336258				YBR067C	TIP1	1.43193	0.034053
YBL039C	URA7	-0.155185	0.166118				YBL039C	URA7	-0.0947811	1.29864
YLR300W	EXG1	-0.16784	-0.000811749				YLR300W	EXG1	-0.216292	0.531793
YER070W	RNR1	0.0867553	0.0636128				YER070W	RNR1	0.0732527	0.914158
YNL079C	TPM1	0.110764	-0.18729				YNL079C	TPM1	-0.00989286	-2.02134
YGR287C	IMA1	0.00665015	0.0579251				YGR287C	IMA1	-0.213923	0.554644
YGL125W	MET13	-0.164163	0.0339015				YGL125W	MET13	0.620183	0.489446
YGR218W	CRM1	0.0663736	-0.116304				YGR218W	CRM1	0.085552	0.604471
YDL174C	DLD1	-0.00767112	0.197423				YDL174C	DLD1	-0.259574	0.751934
YJL208C	NUC1	-0.0254203	0.227839				YJL208C	NUC1	-0.319867	0.350745
YLR044C	PDC1	0.299103	0.101277				YLR044C	PDC1	0.0606858	0.825226
YML106W	URA5	0.0705826	0.0487342				YML106W	URA5	0.160854	-1.01433
YDR077W	SED1	-0.129201	-0.358055				YDR077W	SED1	0.00207578	0.473749
YLR176C	RFX1	0.231815	-0.360895				YLR176C	RFX1	0.0189236	0.341107
YGR288W	MAL13	-0.041635	-0.0312258				YGR288W	MAL13	-0.0353262	0.475205
YBR297W	MAL33	-0.000701784	-0.00888286				YBR297W	MAL33	0.719994	0.560827
YNL117W	MLS1	0.302028	-0.00861593				YNL117W	MLS1	-0.264679	0.0760193
YIR031C	DAL7	-0.184446	-0.0383807				YIR031C	DAL7	-0.0387915	0.347524
YGR292W	MAL12	0.209878	0.782068				YGR292W	MAL12	-0.135511	0.858591
YBR299W	MAL32	0.136411	-0.166559				YBR299W	MAL32	0.398711	0.384957
YBR298C	MAL31	0.148982	-0.36103				YBR298C	MAL31	1.35282	-0.0408159
YEL070W	DSF1	-0.26728	0.0311154				YEL070W	DSF1	-0.30842	0.528065
YNR073C	YNR073C	0.342821	0.380106				YNR073C	YNR073C	-1.07922	0.618604
YOR247W	SRL1	0.142893	-0.400787				YOR247W	SRL1	0.145083	-0.813614
YDR534C	FIT1	1.89355	0.534798				YDR534C	FIT1	-0.284574	0.272921
YOR382W	FIT2	2.11444	-0.270497				YOR382W	FIT2	-3.50251	-2.00551
YOR383C	FIT3	2.15352	0.0743688				YOR383C	FIT3	-2.24411	-2.2186
YER003C	PMI40	-0.122866	-0.194495				YER003C	PMI40	-0.232768	1.05814
YJL158C	CIS3	0.176216	0.0896846				YJL158C	CIS3	-0.364197	-0.36505
YPL057C	SUR1	0.043811	0.0165917				YPL057C	SUR1	0.549282	0.371768
YBR161W	CSH1	-0.0766646	-0.023521				YBR161W	CSH1	0.199775	0.51663
YGL065C	ALG2	-0.0121967	0.158057				YGL065C	ALG2	-0.292117	0.892327
YKR061W	KTR2	-0.0824105	-0.0109517				YKR061W	KTR2	-0.316106	0.530982
YJL139C	YUR1	-0.10048	0.100782				YJL139C	YUR1	-0.0367453	0.268822
YGL038C	OCH1	0.0510006	-0.249454				YGL038C	OCH1	-0.314863	0.450369
YNL219C	ALG9	0.0805237	0.0581841				YNL219C	ALG9	-0.205305	0.950346
YGL257C	MNT2	-0.179415	0.109426				YGL257C	MNT2	-0.328973	0.499889
YBR110W	ALG1	0.310775	0.149283				YBR110W	ALG1	-0.372636	0.287424
YCR073C	SSK22	-0.0600318	-0.129033				YCR073C	SSK22	-0.0905575	0.706753
YNR031C	SSK2	0.0979044	-0.390418				YNR031C	SSK2	-0.26977	0.0302466
YJL128C	PBS2	0.14783	-0.0301886				YJL128C	PBS2	-0.222132	0.50654
YPL049C	DIG1	-0.0388134	-0.0446936				YPL049C	DIG1	0.253561	0.283796
YDR480W	DIG2	-0.0957306	-0.0180723				YDR480W	DIG2	-0.365432	0.308374
YPL140C	MKK2	0.00898496	0.0785172				YPL140C	MKK2	-0.122404	0.117862
YOR231W	MKK1	-0.0135323	-0.0288052				YOR231W	MKK1	-0.332102	0.117383
YJL095W	BCK1	0.0833651	-0.219138				YJL095W	BCK1	0.0487614	0.346397
YJR094C	IME1	-0.0700869	-0.398397				YJR094C	IME1	-1.11043	0.16632
YLR040C	AFB1	-0.254666	-0.187725				YLR040C	AFB1	0.272408	0.141491
YNL145W	MFA2	-0.268871	-0.320293				YNL145W	MFA2	0.809177	0.0458908
YDR461W	MFA1	-0.318281	-0.104939				YDR461W	MFA1	0.885493	0.185284
YPL187W	MF(ALPHA)1	-0.249391	0.306709				YPL187W	MF(ALPHA)1	-1.12218	1.0125
YER015W	FAA2	0.027354	0.0713342				YER015W	FAA2	-0.269745	0.985919
YGL251C	HFM1	-0.050265	0.0279158				YGL251C	HFM1	-0.0266307	0.682182
YPR007C	REC8	-0.457208	0.173644				YPR007C	REC8	-0.0784355	0.479164
YDR273W	DON1	-0.188592	-0.134139				YDR273W	DON1	0.15795	0.282603
YML066C	SMA2	-0.153948	-0.0753206				YML066C	SMA2	-0.933907	0.553692
YNL012W	SPO1	-0.00610807	-0.0983494				YNL012W	SPO1	-0.338048	0.346669
YPL130W	SPO19	-0.23705	0.542884				YPL130W	SPO19	0.434779	1.49506
YIL073C	SPO22	-0.446929	0.122676				YIL073C	SPO22	0.162386	0.784939
YER044C-A	MEI4	-0.116442	0.152996				YER044C-A	MEI4	0.316859	0.641066
YHR153C	SPO16	-0.221212	0.0122804				YHR153C	SPO16	-0.292933	-0.140884
YLR341W	SPO77	-0.342044	0.131804				YLR341W	SPO77	-0.430391	-0.0726348
YLL005C	SPO75	-1.06328	-0.253244				YLL005C	SPO75	-1.18269	2.09934
YIL072W	HOP1	0.0463316	-0.272536				YIL072W	HOP1	-2.10749	0.608489
YDR104C	SPO71	-0.0120343	-0.151772				YDR104C	SPO71	-0.119322	0.728795
YER046W	SPO73	-0.0738588	0.135835				YER046W	SPO73	-0.100144	-0.211304
YHL022C	SPO11	-0.537428	0.0826018				YHL022C	SPO11	0.171369	0.0275515
YGL033W	HOP2	-0.108979	-0.114038				YGL033W	HOP2	-0.399357	-0.203854
YDR446W	ECM11	-0.700334	-0.903433				YDR446W	ECM11	-0.847886	0.0271508
YDR014W-A	HED1	0.0710135	0.214248				YDR014W-A	HED1	-1.24421	-0.106829
YGL249W	ZIP2	-0.428235	-0.0675266				YGL249W	ZIP2	-0.275612	0.362344
YER179W	DMC1	0.303947	-0.217976				YER179W	DMC1	0.0985581	-0.309098
YBR045C	GIP1	-0.186089	-0.0282339				YBR045C	GIP1	-0.874418	0.808964
YOR351C	MEK1	-0.32292	0.811221				YOR351C	MEK1	0.498213	1.82294
YMR017W	SPO20	-0.278779	-0.34624				YMR017W	SPO20	-0.868235	0.635246
YHR124W	NDT80	0.0269522	-0.173153				YHR124W	NDT80	0.69766	-0.173454
YHR014W	SPO13	-0.355625	-0.182005				YHR014W	SPO13	-0.970134	0.230825
YMR044W	IOC4	-0.11398	-0.139907				YMR044W	IOC4	-0.235418	0.374033
YFL059W	SNZ3	-0.484436	0.100734				YFL059W	SNZ3	-2.53302	-0.204018
YNL333W	SNZ2	-0.117064	-0.0747826				YNL333W	SNZ2	-1.3044	0.124947
YDL019C	OSH2	0.0800175	-0.284821				YDL019C	OSH2	0.135042	0.31435
YKR003W	OSH6	0.093164	0.189162				YKR003W	OSH6	-0.135306	-0.0967166
YHR073W	OSH3	0.0166194	-0.0215724				YHR073W	OSH3	0.0361831	0.741878
YCL045C	EMC1	0.0861256	0.0230969				YCL045C	EMC1	-0.288599	0.968641
YIL027C	EMC5	-0.0928035	0.11406				YIL027C	EMC5	-0.0941327	0.0036903
YLL014W	EMC6	-0.0773457	0.0929162				YLL014W	EMC6	-0.110558	-0.420916
YJR088C	EMC2	-0.0305482	0.025372				YJR088C	EMC2	-0.231333	0.197513
YGL231C	EMC4	-0.0419017	0.042013				YGL231C	EMC4	-0.0630663	-0.309222
YKL207W	EMC3	0.059622	0.284474				YKL207W	EMC3	-0.252371	0.133075
YAR029W	YAR029W	-0.442993	0.00213244				YAR029W	YAR029W	0.578576	0.625013
YBR169C	SSE2	-0.0316883	-0.00812387				YBR169C	SSE2	-0.16926	0.325615
YDR151C	CTH1	0.044381	-0.377791				YDR151C	CTH1	-0.275345	0.663636
YJL099W	CHS6	-0.023939	-0.0194924				YJL099W	CHS6	-0.260672	0.578984
YKR027W	BCH2	-0.0855844	0.118623				YKR027W	BCH2	-0.0528283	0.830649
YMR237W	BCH1	0.131743	-0.0158439				YMR237W	BCH1	-0.344348	0.431459
YOR299W	BUD7	-0.0181464	0.00751497				YOR299W	BUD7	-0.149825	0.414457
YJR072C	NPA3	-0.0405752	-0.0524139				YJR072C	NPA3	0.18985	1.07556
YAL036C	RBG1	-0.0745972	0.0236067				YAL036C	RBG1	0.0539513	0.96008
YKR102W	FLO10	-0.00334723	-0.618939				YKR102W	FLO10	0.169362	0.402086
YHR032W	ERC1	-0.17649	-0.0308453				YHR032W	ERC1	0.377813	0.571157
YJR050W	ISY1	-0.0472507	-0.16347				YJR050W	ISY1	0.134271	0.314619
YGR129W	SYF2	-0.0465045	-0.0563272				YGR129W	SYF2	0.0839852	0.475862
YDR416W	SYF1	-0.0600828	-0.161995				YDR416W	SYF1	-0.0401933	0.42888
YBR188C	NTC20	-0.0417485	0.13645				YBR188C	NTC20	-0.195821	-0.529197
YPL151C	PRP46	-0.0549283	-0.0773686				YPL151C	PRP46	0.0142868	0.356082
YDL209C	CWC2	-0.189914	-0.142179				YDL209C	CWC2	-0.454592	0.319188
YLR117C	CLF1	0.0106051	-0.10213				YLR117C	CLF1	0.0303454	0.558765
YPR101W	SNT309	-0.045281	0.17405				YPR101W	SNT309	0.220094	0.281465
YER057C	HMF1	-0.0505559	0.144805				YER057C	HMF1	-0.561812	-2.57917
YML012W	ERV25	-0.0121684	0.0481436				YML012W	ERV25	-0.288518	-0.136343
YAR002C-A	ERP1	-0.05972	0.153466				YAR002C-A	ERP1	-0.133703	-1.21
YOR016C	ERP4	-0.0732507	0.14084				YOR016C	ERP4	0.0348342	-0.119802
YAL007C	ERP2	0.0105172	0.0680198				YAL007C	ERP2	-0.510554	-0.547608
YGL002W	ERP6	-0.0557427	-0.113968				YGL002W	ERP6	-0.273066	0.14033
YOL113W	SKM1	0.0390414	-0.00571697				YOL113W	SKM1	-0.169269	0.605587
YOL088C	MPD2	-0.116405	0.168787				YOL088C	MPD2	-0.398394	0.665204
YOR288C	MPD1	-0.0531927	0.13696				YOR288C	MPD1	-0.625675	0.495287
YJR091C	JSN1	0.113507	-0.324994				YJR091C	JSN1	0.271575	0.282454
YGL014W	PUF4	0.080544	-0.159371				YGL014W	PUF4	0.095948	0.390554
YLR460C	YLR460C	-0.13748	0.249913				YLR460C	YLR460C	0.509272	1.38074
YKL214C	YRA2	0.12376	0.0987344				YKL214C	YRA2	0.0860745	-1.03428
YAR020C	PAU7	0.0341146	-0.0846012				YAR020C	PAU7	0.0831828	0.345984
[truncated: 3,252 more rows]
