# Supplementary material for: Duplicated ribosomal protein paralogs promote alternative translation and drug resistance
Source: Nat Commun. 2022 Aug 23;13:4938. doi: 10.1038/s41467-022-32717-y (PMC9399092; doi:10.1038/s41467-022-32717-y)
Supplement: Supplementary file 10 — Source Data [file 41467_2022_32717_MOESM10_ESM.zip › Source Data/Malik 2022 raw data Supplementary Fig9.xlsx]

## Sheet: S9
Translation of ER-localized mRNAs (Medina-Munoz 2020 PNAS, dataset6)
			Avg Trans Index
gene_id	gene_name	ORF length	WT	BB	BB to WT Log2FC	ER-translated			all	ER translated			Fisher's exact test UP in uL30bb				Fisher's exact test DOWN in uL30bb
YGR224W	AZR1	1839	0.343983	1.24493	1.85565	1
YBR093C	PHO5	1401	0.29039	1.00197	1.78678	1		up	2094	327				ER-translated				ER-translated
YPL171C	OYE3	1200	0.282675	0.891261	1.6567	1		equal	2700	364				yes	no			yes	no
YNL279W	PRM1	1983	0.244289	0.679305	1.47547	1		down	458	18		UP	yes	327	1767	DOWN	yes	18	440
YOR339C	UBC11	468	0.302097	0.765511	1.34141	1		n in study	5252	709			no	382	2776		no	691	4103
YCL048W	SPS22	1389	0.206472	0.514358	1.31683	1		starting n		814
YJL091C	GWT1	1470	0.395975	0.973832	1.29826	1							Result:	0.0003			Result:	<0,0001
YJL172W	CPS1	1728	1.60107	3.88454	1.27871	1		%	All ORFs	ER translated
YKL008C	LAC1	1254	0.446964	1.02147	1.19242	1		OT in uL30bb	39.8705	46.1213
YOR175C	ALE1	1857	0.769401	1.74028	1.17751	1		UT in uL30bb	8.72049	2.53879
YHR215W	PHO12	1401	0.464116	1.0311	1.15163	1
YDR415C	YDR415C	1122	0.645606	1.42216	1.13936	1
YFL048C	EMP47	1335	0.498145	1.08839	1.12756	1
YIL057C	RGI2	492	0.130098	0.283236	1.1224	1
YJL198W	PHO90	2643	0.526123	1.12254	1.0933	1
YDR119W	VBA4	2304	0.833208	1.77571	1.09165	1
YIL037C	PRM2	1968	0.445682	0.948235	1.08923	1
YBR015C	MNN2	1791	0.712779	1.51535	1.08813	1
YEL031W	SPF1	3645	0.8278	1.75336	1.08277	1
YMR129W	POM152	4011	0.480268	1.0168	1.08212	1
YFL041W	FET5	1866	0.660225	1.38855	1.07255	1
YCR034W	ELO2	1041	0.744452	1.56382	1.07083	1
YKL073W	LHS1	2643	0.829069	1.73025	1.06142	1
YIL169C	YIL169C	2985	1.2927	2.69016	1.0573	1
YLL053C	YLL053C	456	0.502959	1.0428	1.05196	1
YER001W	MNN1	2286	0.386843	0.801228	1.05047	1
YCR017C	CWH43	2859	0.824361	1.70681	1.04995	1
YOR079C	ATX2	939	0.40914	0.844845	1.04609	1
YHR132C	ECM14	1290	0.738429	1.52195	1.04339	1
YOL092W	YPQ1	924	0.779248	1.60008	1.03799	1
YLR057W	MNL2	2547	0.498095	1.01879	1.03237	1
YMR266W	RSN1	2859	0.651107	1.32425	1.02421	1
YIL117C	PRM5	954	0.358909	0.723996	1.01236	1
YBR041W	FAT1	2007	0.686315	1.36217	0.988968	1
YOR336W	KRE5	4095	0.65623	1.29542	0.981143	1
YPL036W	PMA2	2841	0.714198	1.40671	0.977923	1
YCR028C	FEN2	1536	0.493456	0.971447	0.977215	1
YBR139W	YBR139W	1524	1.16599	2.28708	0.971948	1
YJL002C	OST1	1428	1.02941	2.0149	0.968886	1
YCL045C	EMC1	2280	1.10053	2.15374	0.968641	1
YNL087W	TCB2	3534	0.888633	1.73286	0.963492	1
YLR088W	GAA1	1842	0.725125	1.4059	0.955197	1
YNL219C	ALG9	1665	0.674195	1.30277	0.950346	1
YHR101C	BIG1	1008	0.484829	0.935229	0.947843	1
YMR215W	GAS3	1572	1.02376	1.97392	0.947183	1
YGL008C	PMA1	2754	1.04117	2.00618	0.946242	1
YLR083C	EMP70	2001	0.986495	1.8963	0.942805	1
YDR107C	TMN2	2016	0.813503	1.55965	0.939003	1
YJL186W	MNN5	1758	0.836641	1.5981	0.933673	1
YML130C	ERO1	1689	0.521736	0.995726	0.932428	1
YGR157W	CHO2	2607	0.741657	1.41327	0.930214	1
YAL026C	DRS2	4065	1.02604	1.9546	0.929787	1
YHR042W	NCP1	2073	1.26017	2.39914	0.928899	1
YOR099W	KTR1	1179	0.983846	1.86529	0.922894	1
YNR069C	BSC5	1467	0.41472	0.783275	0.917381	1
YDR518W	EUG1	1551	0.951464	1.79218	0.913491	1
YPL274W	SAM3	1761	0.514171	0.967845	0.912528	1
YLR361C	DCR2	1734	0.823062	1.54687	0.910277	1
YGL255W	ZRT1	1128	0.689353	1.29555	0.910248	1
YOR254C	SEC63	1989	0.816119	1.53246	0.908996	1
YDR522C	SPS2	1506	0.538034	1.01026	0.908952	1
YKL165C	MCD4	2757	0.67202	1.25666	0.903021	1
YDL095W	PMT1	2451	0.998864	1.86728	0.902579	1
YBR040W	FIG1	894	0.256028	0.47767	0.899715	1
YFL025C	BST1	3087	0.477527	0.890123	0.898423	1
YPL207W	TYW1	2430	1.76693	3.28745	0.895729	1
YPR079W	MRL1	1143	0.324438	0.603356	0.895066	1
YGL065C	ALG2	1509	0.567116	1.05266	0.892327	1
YOR105W	YOR105W	324	0.5605	1.03653	0.886977	1
YJL171C	YJL171C	1188	0.333654	0.615993	0.88456	1
YNL323W	LEM3	1242	0.622382	1.14828	0.883597	1
YEL004W	YEA4	1026	0.605309	1.11482	0.88106	1
YGL142C	GPI10	1848	0.600429	1.10412	0.878835	1
YGR213C	RTA1	951	0.375995	0.690612	0.877161	1
YAL023C	PMT2	2277	0.95902	1.75814	0.874419	1
YML128C	MSC1	1539	0.8233	1.50814	0.873283	1
YGL055W	OLE1	1530	0.253212	0.462853	0.870208	1
YEL002C	WBP1	1290	1.1978	2.18847	0.869533	1
YDR057W	YOS9	1626	0.612698	1.11813	0.867834	1
YGL022W	STT3	2154	1.41841	2.57994	0.863064	1
YMR058W	FET3	1908	0.946082	1.71686	0.859733	1
YMR063W	RIM9	717	0.499504	0.905481	0.858188	1
YEL042W	GDA1	1554	0.737277	1.33506	0.856623	1
YJR131W	MNS1	1647	0.851281	1.52758	0.843538	1
YOL075C	YOL075C	3882	0.969566	1.73584	0.840222	1
YNR075W	COS10	1122	0.449047	0.801095	0.835106	1
YPR003C	YPR003C	2262	0.648371	1.1556	0.833752	1
YDR331W	GPI8	1233	0.596751	1.06307	0.833041	1
YBR229C	ROT2	2862	1.17967	2.10006	0.832051	1
YJR075W	HOC1	1188	0.814501	1.44874	0.830811	1
YLR324W	PEX30	1569	0.899579	1.59893	0.829787	1
YLR241W	CSC1	2346	0.725213	1.28758	0.828182	1
YNL008C	ASI3	2028	0.758793	1.34482	0.825631	1
YOR067C	ALG8	1731	1.0529	1.86448	0.824412	1
YCR089W	FIG2	4827	5.03522	8.90491	0.822546	1
YGL139W	FLC3	2406	0.826653	1.46191	0.822496	1
YKL209C	STE6	3870	0.759013	1.34086	0.820962	1
YDR307W	PMT7	1986	0.69328	1.22321	0.819158	1
YBR036C	CSG2	1230	0.564838	0.996361	0.818831	1
YBL020W	RFT1	1722	0.558343	0.984839	0.818736	1
YIL030C	SSM4	3957	0.72278	1.27187	0.815328	1
YBR074W	PFF1	2928	0.654241	1.15019	0.813978	1
YDL091C	UBX3	1365	0.635975	1.11734	0.813028	1
YOL101C	IZH4	936	0.407459	0.71286	0.806963	1
YGL027C	CWH41	2499	1.82865	3.199	0.806845	1
YKL175W	ZRT3	1509	0.706458	1.23433	0.805055	1
YBR243C	ALG7	1344	0.999903	1.73575	0.795696	1
YBR092C	PHO3	1401	0.483848	0.838097	0.792563	1
YBR068C	BAP2	1827	0.443213	0.766691	0.790645	1
YIL090W	ICE2	1473	0.394966	0.682515	0.789132	1
YJL117W	PHO86	933	0.829702	1.4333	0.788674	1
YBL089W	AVT5	1377	0.5221	0.898931	0.783883	1
YNR019W	ARE2	1926	0.489532	0.842057	0.782516	1
YGL084C	GUP1	1680	0.850137	1.46227	0.782439	1
YCR037C	PHO87	2769	0.418893	0.72005	0.781514	1
YDL128W	VCX1	1233	0.716406	1.2314	0.781449	1
YPR201W	ARR3	1212	0.524396	0.895955	0.772768	1
YLR237W	THI7	1794	1.20662	2.05954	0.771353	1
YMR006C	PLB2	2118	1.04702	1.78712	0.771349	1
YIL005W	EPS1	2103	0.985724	1.68183	0.770776	1
YJR143C	PMT4	2286	1.90922	3.24562	0.765514	1
YOR273C	TPO4	1977	0.431798	0.729433	0.75642	1
YCR061W	YCR061W	1893	1.17717	1.9856	0.754256	1
YIL039W	TED1	1419	1.12267	1.89105	0.752257	1
YPR091C	NVJ2	2310	1.15439	1.94424	0.752077	1
YAR023C	YAR023C	537	0.1966	0.330716	0.750331	1
YJL134W	LCB3	1227	0.801616	1.34821	0.75006	1
YHR028C	DAP2	2454	1.14803	1.92547	0.746052	1
YJL062W	LAS21	2490	0.902384	1.50979	0.74253	1
YLR286C	CTS1	1686	1.07732	1.80088	0.741252	1
YPL189W	GUP2	1827	0.655657	1.09496	0.739868	1
YMR015C	ERG5	1614	0.367884	0.612744	0.736033	1
YBR086C	IST2	2838	0.908562	1.51222	0.735009	1
YBR004C	GPI18	1299	0.385279	0.639402	0.730819	1
YOL002C	IZH2	951	0.381084	0.630559	0.726521	1
YMR209C	YMR209C	1371	0.550102	0.909612	0.725553	1
YHL003C	LAG1	1233	1.16273	1.91979	0.72343	1
YNR056C	BIO5	1683	0.502848	0.830147	0.723245	1
YBR023C	CHS3	3495	0.713131	1.17715	0.723063	1
YLR207W	HRD3	2499	0.89264	1.47272	0.722333	1
YCR044C	PER1	1071	0.55762	0.918406	0.719852	1
YHR204W	MNL1	2388	0.550517	0.905129	0.717337	1
YNR059W	MNT4	1740	0.332936	0.547262	0.716988	1
YPL053C	KTR6	1338	0.908779	1.49306	0.716268	1
YKL051W	SFK1	1059	0.465581	0.764855	0.716154	1
YDL093W	PMT5	2229	0.935626	1.53681	0.715934	1
YOR087W	YVC1	2025	0.965005	1.58315	0.714191	1
YGL228W	SHE10	1731	1.39342	2.28005	0.710435	1
YLR299W	ECM38	1980	1.16185	1.89729	0.707512	1
YPL006W	NCR1	3510	0.871857	1.42047	0.704204	1
YML125C	PGA3	936	0.516043	0.840455	0.703678	1
YBR283C	SSH1	1470	1.21165	1.97188	0.702595	1
YOR154W	SLP1	1761	0.300837	0.488746	0.700102	1
YMR134W	ERG29	711	0.540762	0.877034	0.697638	1
YNR030W	ALG12	1653	1.05848	1.71454	0.695823	1
YMR306W	FKS3	5355	0.985524	1.59589	0.695396	1
YCL049C	YCL049C	936	0.743882	1.20277	0.693216	1
YHR188C	GPI16	1830	0.999521	1.61487	0.692109	1
YKL187C	FAT3	2250	0.47165	0.757486	0.683503	1
YOR321W	PMT3	2259	1.48297	2.37817	0.681358	1
YER185W	PUG1	909	0.258575	0.414602	0.681144	1
YML104C	MDM1	3381	0.955428	1.53128	0.680517	1
YLR084C	RAX2	3660	0.650621	1.04143	0.678677	1
YKR103W	NFT1	3654	0.902296	1.44238	0.676775	1
YDR411C	DFM1	1023	0.694117	1.10906	0.676088	1
YBL042C	FUI1	1917	0.790293	1.26147	0.674643	1
YGR191W	HIP1	1809	0.785643	1.25242	0.672777	1
YER145C	FTR1	1212	0.832941	1.32703	0.671921	1
YLR450W	HMG2	3135	0.842023	1.34131	0.671716	1
YOR298W	MUM3	1437	0.279039	0.443295	0.667804	1
YDR294C	DPL1	1767	0.681232	1.0816	0.666943	1
YOL088C	MPD2	831	0.72534	1.15024	0.665204	1
YGR199W	PMT6	2277	0.837524	1.32794	0.664983	1
YKL124W	SSH4	1737	0.534992	0.847738	0.664102	1
YGL186C	TPN1	1737	0.851121	1.34814	0.663531	1
YOR086C	TCB1	3558	1.36117	2.15379	0.662037	1
YAL022C	FUN26	1551	0.786766	1.24477	0.661871	1
YJR054W	KCH1	1491	0.370216	0.585361	0.660957	1
YJR013W	GPI14	1209	0.542801	0.858076	0.660682	1
YLL028W	TPO1	1758	0.875941	1.38369	0.659619	1
YMR281W	GPI12	912	0.344682	0.544478	0.659606	1
YMR313C	TGL3	1926	0.850478	1.34187	0.657904	1
YHR149C	SKG6	2202	0.754564	1.18995	0.657185	1
YDL237W	AIM6	1170	0.976427	1.53746	0.654961	1
YDL231C	BRE4	3375	0.534842	0.841058	0.653091	1
YJR161C	COS5	1149	0.666297	1.04734	0.65249	1
YJL170C	ASG7	627	0.547726	0.860853	0.652313	1
YNL280C	ERG24	1314	1.62823	2.55738	0.651363	1
YJR001W	AVT1	1806	1.18782	1.86216	0.648657	1
YOL104C	NDJ1	1056	0.484306	0.759222	0.648604	1
YNL214W	PEX17	597	0.352811	0.552629	0.647416	1
YLR404W	FLD1	855	0.214821	0.336426	0.647157	1
YDR456W	NHX1	1899	0.814574	1.2756	0.64706	1
YHR007C	ERG11	1590	1.20105	1.88064	0.646921	1
YMR307W	GAS1	1677	0.934244	1.45898	0.643089	1
YNR066C	YNR066C	1308	0.960521	1.49972	0.642806	1
YOL122C	SMF1	1725	0.536425	0.836071	0.640249	1
YJL116C	NCA3	1011	0.65557	1.02168	0.640116	1
YLR047C	FRE8	2058	0.826824	1.28753	0.638957	1
YDR483W	KRE2	1326	0.942589	1.46766	0.63882	1
YOL011W	PLB3	2058	0.473098	0.736473	0.638493	1
YIL085C	KTR7	1551	0.941165	1.46344	0.636847	1
YNR060W	FRE4	2157	0.42174	0.65428	0.633555	1
YIL015W	BAR1	1761	0.461273	0.714802	0.631922	1
YDR040C	ENA1	3273	0.590431	0.913451	0.629559	1
YMR243C	ZRC1	1326	0.917409	1.41842	0.628643	1
YPR198W	SGE1	1629	0.996809	1.54091	0.628392	1
YML072C	TCB3	4635	1.00308	1.54968	0.627532	1
YJL034W	KAR2	2046	0.936643	1.44444	0.624943	1
YER113C	TMN3	2118	0.592219	0.912594	0.623843	1
YNL211C	YNL211C	258	0.0810158	0.124605	0.621084	1
YDR437W	GPI19	420	0.363554	0.559147	0.621058	1
YNL326C	PFA3	1008	0.453963	0.698013	0.62068	1
YBR235W	VHC1	3360	0.89494	1.37555	0.620151	1
YML116W	ATR1	1626	0.469922	0.721594	0.618767	1
YNR073C	YNR073C	1506	0.449015	0.689412	0.618604	1
YDR481C	PHO8	1698	0.620845	0.952983	0.618216	1
YKL100C	YKL100C	1761	0.610799	0.936148	0.616039	1
YGL203C	KEX1	2187	1.45974	2.23534	0.614787	1
YCR011C	ADP1	3147	1.66491	2.54786	0.613843	1
YOR245C	DGA1	1254	0.751103	1.14679	0.610518	1
YDL248W	COS7	1149	0.7151	1.09137	0.609929	1
YMR214W	SCJ1	1131	1.25903	1.92054	0.609202	1
YBR008C	FLR1	1644	0.452932	0.690841	0.609059	1
YDR055W	PST1	1332	0.519395	0.791536	0.607824	1
YHL028W	WSC4	1815	0.584129	0.889515	0.606731	1
YCR026C	NPP1	2226	0.778053	1.18481	0.606712	1
YCL027W	FUS1	1536	0.45288	0.689267	0.605934	1
YDL024C	DIA3	1404	0.339755	0.516237	0.603538	1
YNL065W	AQR1	1758	0.50341	0.76474	0.603235	1
YLL048C	YBT1	4983	1.3824	2.09995	0.603175	1
YKL201C	MNN4	3534	0.470759	0.71402	0.600978	1
YDR508C	GNP1	1989	1.50678	2.28459	0.600472	1
YNL334C	SNO2	666	0.314895	0.476977	0.599049	1
YDR105C	TMS1	1419	0.816864	1.23702	0.598704	1
YDR033W	MRH1	960	0.808003	1.22249	0.597386	1
YDL054C	MCH1	1458	0.81145	1.22627	0.595706	1
YIL099W	SGA1	1647	0.864434	1.30297	0.59198	1
YDR459C	PFA5	1122	0.428045	0.643896	0.589064	1
YML031W	NDC1	1965	0.622488	0.9353	0.587383	1
YHR123W	EPT1	1176	0.587026	0.881244	0.586116	1
YDR135C	YCF1	4545	1.29193	1.93816	0.585159	1
YLR329W	REC102	792	0.336111	0.503331	0.582568	1
YGR260W	TNA1	1602	1.21691	1.821	0.581505	1
YPL176C	TRE1	2349	0.999583	1.49548	0.581212	1
YML087C	AIM33	936	0.409535	0.612212	0.580046	1
YLL031C	GPI13	3051	1.13976	1.7011	0.577734	1
YJR040W	GEF1	2337	1.52513	2.27577	0.577423	1
YFR041C	ERJ5	885	0.7495	1.11839	0.577417	1
YHR079C	IRE1	3345	0.534896	0.796188	0.573851	1
YBR294W	SUL1	2577	0.258759	0.384866	0.572744	1
YGL167C	PMR1	2850	0.660226	0.981898	0.572614	1
YHR032W	ERC1	1743	1.0114	1.50266	0.571157	1
YDR264C	AKR1	2292	1.62821	2.41544	0.568993	1
YNL130C	CPT1	1182	0.980649	1.45288	0.567103	1
YDR297W	SUR2	1047	0.539924	0.799297	0.565975	1
YFL055W	AGP3	1674	0.656107	0.970325	0.564537	1
YBR199W	KTR4	1392	1.28675	1.90241	0.564096	1
YGL104C	VPS73	1458	1.07752	1.5907	0.561957	1
YKL219W	COS9	1221	0.784189	1.15763	0.5619	1
YLR064W	PER33	819	0.380421	0.560037	0.557926	1
YPL050C	MNN9	1185	0.781736	1.15073	0.557789	1
YJR051W	OSM1	1503	1.12836	1.66049	0.557374	1
YBR054W	YRO2	1032	0.437821	0.643259	0.555059	1
YGR295C	COS6	1143	0.81932	1.20353	0.554778	1
YPR159W	KRE6	2160	0.996851	1.46375	0.554217	1
YOR190W	SPR1	1335	0.535036	0.785178	0.553382	1
YLL006W	MMM1	1278	1.04547	1.53398	0.553127	1
YJL019W	MPS3	2046	0.951845	1.39566	0.552145	1
YAL058W	CNE1	1506	0.916641	1.34364	0.551717	1
YGR004W	PEX31	1386	0.514346	0.753657	0.55117	1
YMR008C	PLB1	1992	1.01117	1.47831	0.547928	1
YHR094C	HXT1	1710	0.421496	0.61586	0.547081	1
YNL238W	KEX2	2442	0.59734	0.872357	0.546366	1
YNL268W	LYP1	1833	0.85237	1.24438	0.545879	1
YDR406W	PDR15	4587	0.91211	1.32867	0.542704	1
YLR307W	CDA1	903	0.336771	0.49026	0.541781	1
YLL012W	YEH1	1719	0.622625	0.906318	0.541655	1
YOR011W	AUS1	4182	0.635215	0.92431	0.541133	1
YML052W	SUR7	906	0.556439	0.809443	0.540707	1
YDR205W	MSC2	2172	0.740185	1.07669	0.540641	1
YJL094C	KHA1	2619	0.585145	0.850945	0.540274	1
YDR126W	SWF1	1008	0.403962	0.587427	0.540189	1
YLR081W	GAL2	1722	0.397255	0.576853	0.538137	1
YAL053W	FLC2	2349	0.73945	1.07361	0.537946	1
YDL193W	NUS1	1125	0.515914	0.748927	0.537695	1
YGR141W	VPS62	1401	1.48312	2.15197	0.537021	1
YLR130C	ZRT2	1266	0.507042	0.735074	0.535784	1
YLL055W	YCT1	1593	0.391138	0.566472	0.534329	1
YDR221W	GTB1	2106	1.75794	2.54279	0.532524	1
YOL019W	YOL019W	1653	0.824335	1.19235	0.532503	1
YLR213C	CRR1	1266	0.479692	0.693584	0.531961	1
YLR300W	EXG1	1344	0.739786	1.06953	0.531793	1
YHL036W	MUP3	1638	0.302547	0.437334	0.531574	1
YKR061W	KTR2	1275	0.503957	0.728174	0.530982	1
YMR297W	PRC1	1596	2.25293	3.25524	0.530961	1
YOL084W	PHM7	2973	0.517426	0.747472	0.530668	1
YOR219C	STE13	2793	0.855134	1.23501	0.530303	1
YGR227W	DIE2	1575	0.957301	1.38209	0.529806	1
YER060W-A	FCY22	1590	0.466723	0.673642	0.529416	1
YCR048W	ARE1	1830	1.06356	1.53478	0.529129	1
YOR149C	SMP3	1548	0.719021	1.03675	0.527963	1
YDL010W	GRX6	693	1.03703	1.49428	0.526991	1
YBR021W	FUR4	1899	0.702681	1.01168	0.525805	1
YOL137W	BSC6	1491	0.660792	0.948683	0.521731	1
YLR414C	PUN1	789	0.465593	0.668238	0.521293	1
YPR096C	YPR096C	300	1.47653	2.11883	0.521061	1
YDR144C	MKC7	1788	0.91428	1.31173	0.52076	1
YJL073W	JEM1	1935	0.823539	1.18058	0.51959	1
YOR134W	BAG7	1227	0.289129	0.414091	0.518235	1
YBR207W	FTH1	1395	0.627784	0.898952	0.517976	1
YHR136C	SPL2	444	0.104913	0.150202	0.517707	1
YEL036C	ANP1	1500	1.16311	1.66455	0.517141	1
YBR161W	CSH1	1128	0.514062	0.735422	0.51663	1
YDL035C	GPR1	2883	0.742295	1.06126	0.515717	1
YPL123C	RNY1	1302	0.955497	1.36278	0.512226	1
YKL221W	MCH2	1419	0.688382	0.981333	0.511534	1
YCR098C	GIT1	1554	0.885343	1.26147	0.510792	1
YGL077C	HNM1	1689	1.60989	2.29238	0.509887	1
YHL016C	DUR3	2205	1.04162	1.48206	0.50878	1
YLL051C	FRE6	2136	0.483095	0.687367	0.508774	1
YER056C	FCY2	1599	0.521713	0.740223	0.504703	1
YDL052C	SLC1	909	0.431168	0.611582	0.504298	1
YKR106W	GEX2	1845	0.541301	0.766626	0.502092	1
YLL061W	MMP1	1749	0.871561	1.23372	0.501337	1
YCR068W	ATG15	1560	1.2859	1.8198	0.500994	1
YHR078W	YHR078W	1656	0.559881	0.791917	0.500228	1
YLL005C	SPO75	2604	0.5584	2.39282	2.09934	0
Q0050	AI1	2502	0.00563127	0.0210666	1.90342	0
YKL037W	AIM26	354	0.442895	1.59281	1.84654	0
YAL018C	LDS1	975	0.368921	1.31804	1.83701	0
YOR242C	SSP2	1113	0.859075	3.05446	1.83006	0
YOR351C	MEK1	1491	0.278739	0.98618	1.82294	0
YNL112W	DBP2	1641	0.459707	1.57836	1.77964	0
YER014C-A	BUD25	462	0.565189	1.80546	1.67556	0
YDR091C	RLI1	1824	0.485419	1.46143	1.59007	0
YER110C	KAP123	3339	0.520591	1.56285	1.58596	0
YOR361C	PRT1	2289	0.496862	1.48101	1.57567	0
YLR249W	YEF3	3132	0.545317	1.62163	1.57228	0
YDR496C	PUF6	1968	0.324354	0.949365	1.54939	0
YBL076C	ILS1	3216	0.473901	1.3842	1.5464	0
YJL012C	VTC4	2163	0.700238	2.03727	1.54072	0
Q0045	COX1	1605	0.0081665	0.0232336	1.50842	0
YGL026C	TRP5	2121	1.03757	2.93788	1.50158	0
YPL130W	SPO19	669	0.141399	0.398571	1.49506	0
YGL120C	PRP43	2301	0.684857	1.92991	1.49466	0
YKL210W	UBA1	3072	0.794845	2.22292	1.48371	0
YHR185C	PFS1	711	0.145565	0.406348	1.48105	0
YDR341C	YDR341C	1821	1.21749	3.36887	1.46835	0
YGL234W	ADE5,7	2406	0.785128	2.16552	1.46371	0
YPL106C	SSE1	2079	0.991681	2.69244	1.44097	0
YDR385W	EFT2	2526	0.735826	1.99615	1.43979	0
YGR103W	NOP7	1815	1.07643	2.90719	1.43337	0
YMR120C	ADE17	1776	0.542941	1.46121	1.4283	0
YBR249C	ARO4	1110	0.838914	2.25384	1.42579	0
YOR133W	EFT1	2526	1.3186	3.52546	1.41881	0
YGL016W	KAP122	3243	0.617448	1.63396	1.40399	0
YBR084W	MIS1	2925	0.831113	2.19875	1.40357	0
YFR044C	DUG1	1443	1.61412	4.26037	1.40023	0
YDR238C	SEC26	2919	0.783748	2.06537	1.39794	0
YHR020W	YHR020W	2064	0.942485	2.4833	1.39772	0
YLL018C	DPS1	1671	1.29262	3.38513	1.38891	0
YLR460C	YLR460C	1128	0.451711	1.17626	1.38074	0
YBL024W	NCL1	2052	0.61449	1.59986	1.38048	0
YOR310C	NOP58	1533	0.783056	2.02867	1.37335	0
YGR145W	ENP2	2121	0.633834	1.64047	1.37194	0
YMR049C	ERB1	2421	0.590694	1.51855	1.36221	0
YER006W	NUG1	1560	0.693176	1.78146	1.36176	0
YDL103C	QRI1	1431	0.907584	2.31037	1.34802	0
Q0075	AI5_BETA	1062	0.010054	0.0254601	1.34046	0
YHR047C	AAP1	2568	0.68889	1.744	1.34005	0
YHR137W	ARO9	1539	0.396316	1.00316	1.33983	0
YOR335C	ALA1	2874	0.910914	2.29412	1.33255	0
YDR037W	KRS1	1773	1.04914	2.59747	1.3079	0
YBR142W	MAK5	2319	0.719923	1.77741	1.30386	0
YMR290C	HAS1	1515	0.787725	1.94236	1.30205	0
YKR053C	YSR3	1212	0.887983	2.1874	1.30062	0
YBL039C	URA7	1737	0.559502	1.37636	1.29864	0
YOR168W	GLN4	2427	0.716821	1.76024	1.29609	0
YDL009C	YDL009C	321	0.506748	1.23618	1.28654	0
YDR449C	UTP6	1320	0.227712	0.555439	1.28642	0
YHR065C	RRP3	1503	0.504428	1.22302	1.27773	0
YGR264C	MES1	2253	0.657554	1.59384	1.27733	0
YKL127W	PGM1	1710	1.05912	2.56712	1.27729	0
YKR001C	VPS1	2112	1.32537	3.21043	1.27638	0
YOL091W	SPO21	1827	0.239563	0.580206	1.27616	0
YGR094W	VAS1	3312	1.11058	2.68134	1.27164	0
YDL185W	VMA1	3213	0.858178	2.05325	1.25856	0
YPL093W	NOG1	1941	0.383244	0.916364	1.25766	0
YLR197W	NOP56	1512	1.11406	2.6575	1.25425	0
YOR272W	YTM1	1380	0.550055	1.30733	1.24898	0
YKL211C	TRP3	1452	0.775576	1.83854	1.24522	0
YML070W	DAK1	1752	0.824681	1.94679	1.23919	0
YMR250W	GAD1	1755	1.68768	3.97783	1.23694	0
YMR217W	GUA1	1575	0.979627	2.30741	1.23597	0
YLR058C	SHM2	1407	0.420476	0.988122	1.23266	0
YER025W	GCD11	1581	0.964455	2.26563	1.23213	0
YLR432W	IMD3	1569	1.12636	2.64405	1.23108	0
YPL160W	CDC60	3270	0.861334	2.01644	1.22716	0
YHR019C	DED81	1662	1.45408	3.39561	1.22356	0
YOR340C	RPA43	978	0.798186	1.86348	1.22321	0
YGR087C	PDC6	1689	0.425923	0.993849	1.22243	0
YLR175W	CBF5	1449	1.2303	2.86577	1.21991	0
YPR080W	TEF1	1374	1.3457	3.12344	1.21478	0
YIL103W	DPH1	1275	0.46048	1.0684	1.21424	0
YDL031W	DBP10	2985	1.04294	2.41498	1.21136	0
YGL202W	ARO8	1500	1.66085	3.84237	1.21008	0
YKR056W	TRM2	1917	0.551681	1.27572	1.20941	0
YJL033W	HCA4	2310	0.565599	1.30652	1.20788	0
YBR121C	GRS1	2001	1.47549	3.40616	1.20695	0
YDR536W	STL1	1707	0.192937	0.44531	1.20668	0
YDL040C	NAT1	2562	0.806249	1.86085	1.20666	0
YMR118C	SHH3	588	0.313009	0.720659	1.20311	0
YPL126W	NAN1	2688	0.532411	1.22523	1.20244	0
YAR007C	RFA1	1863	0.695294	1.59822	1.20077	0
YNL175C	NOP13	1209	0.771008	1.77211	1.20065	0
YDL229W	SSB1	1839	1.30617	3.00177	1.20048	0
YGL009C	LEU1	2337	0.770883	1.77125	1.20019	0
YOR001W	RRP6	2199	0.586425	1.34331	1.19577	0
YGL078C	DBP3	1569	0.627371	1.43597	1.19464	0
YGR031C-A	NAG1	489	0.329699	0.752972	1.19145	0
YLR153C	ACS2	2049	0.7713	1.76035	1.1905	0
YOR206W	NOC2	2130	0.979046	2.22785	1.18621	0
YIR026C	YVH1	1092	0.644569	1.46579	1.18527	0
YEL055C	POL5	3066	0.669064	1.51987	1.18373	0
YDR120C	TRM1	1710	0.824482	1.86373	1.17663	0
YNL119W	NCS2	1479	0.325411	0.734989	1.17546	0
YHR197W	RIX1	2289	0.444447	1.00369	1.17523	0
YHR107C	CDC12	1221	0.756069	1.70424	1.17254	0
YIL078W	THS1	2202	1.81035	4.07884	1.17189	0
YPL009C	TAE2	3114	0.830971	1.87114	1.17105	0
YJR160C	MPH3	1806	0.631172	1.41959	1.16937	0
YNL132W	KRE33	3168	0.676032	1.52032	1.16921	0
YGL171W	ROK1	1692	0.673638	1.51341	1.16776	0
YPR074C	TKL1	2040	0.6953	1.55935	1.16524	0
YGR162W	TIF4631	2856	0.649019	1.45301	1.16271	0
YDR087C	RRP1	834	0.693145	1.54637	1.15765	0
YIL170W	HXT12	1374	0.406694	0.905896	1.1554	0
YNL062C	GCD10	1434	0.579533	1.28888	1.15315	0
YDR101C	ARX1	1779	0.430485	0.957197	1.15285	0
YDL171C	GLT1	6435	0.778921	1.73173	1.15267	0
YGL192W	IME4	1800	0.702989	1.55942	1.14944	0
YDR321W	ASP1	1143	1.58673	3.51775	1.14859	0
YGR173W	RBG2	1104	0.750391	1.65865	1.14429	0
YML126C	ERG13	1473	0.750454	1.65562	1.14154	0
YNL247W	YNL247W	2301	1.18196	2.60685	1.14113	0
YDL131W	LYS21	1320	0.686836	1.51345	1.1398	0
YOR388C	FDH1	1128	0.791786	1.74451	1.13964	0
YJR041C	URB2	3522	0.519204	1.1408	1.13567	0
YAR071W	PHO11	1401	0.359141	0.788037	1.13372	0
YKL212W	SAC1	1869	1.25286	2.74628	1.13225	0
YOR128C	ADE2	1713	0.496074	1.08648	1.13104	0
YBR177C	EHT1	1353	0.853658	1.8692	1.13069	0
YCR106W	RDS1	2496	0.675338	1.47856	1.13051	0
YHR170W	NMD3	1554	0.743568	1.62697	1.12965	0
YJL050W	MTR4	3219	0.919966	2.00902	1.12684	0
YIL163C	YIL163C	351	0.479493	1.04697	1.12664	0
YDR060W	MAK21	3075	0.918844	2.00456	1.1254	0
YOL057W	YOL057W	2133	0.888984	1.93906	1.12513	0
YMR092C	AIP1	1845	1.07644	2.34765	1.12496	0
YOL041C	NOP12	1377	0.495877	1.08009	1.12309	0
YGR123C	PPT1	1539	0.599662	1.30267	1.11925	0
YJL080C	SCP160	3666	0.985197	2.1396	1.11886	0
YBL095W	YBL095W	810	0.471467	1.02371	1.11857	0
YKR082W	NUP133	3471	0.538229	1.1683	1.11812	0
YEL047C	FRD1	1410	0.948286	2.05014	1.11233	0
YIR012W	SQT1	1293	0.814189	1.75896	1.11129	0
YDL148C	NOP14	2430	0.996491	2.15131	1.11029	0
YER091C	MET6	2301	0.460427	0.991432	1.10654	0
YKL205W	LOS1	3300	0.305593	0.657978	1.10643	0
YDR172W	SUP35	2055	1.15656	2.48933	1.10591	0
YOR048C	RAT1	3018	0.762761	1.63859	1.10315	0
YDR212W	TCP1	1677	1.35428	2.90905	1.10303	0
YNL041C	COG6	2517	0.745384	1.59999	1.10201	0
YPL146C	NOP53	1365	0.623736	1.33539	1.09826	0
YDR324C	UTP4	2328	0.661615	1.41512	1.09686	0
YLR449W	FPR4	1176	1.11147	2.37493	1.09541	0
YMR062C	ARG7	1323	1.05744	2.25687	1.09375	0
YKL157W	APE2	2859	0.895468	1.91071	1.0934	0
YML086C	ALO1	1578	0.835188	1.7817	1.09308	0
YAL016W	TPD3	1905	0.876247	1.86851	1.09248	0
YDR161W	YDR161W	1161	1.1762	2.50727	1.09198	0
YEL035C	UTR5	498	0.318093	0.677626	1.09104	0
YJL008C	CCT8	1704	0.937137	1.99591	1.09072	0
YOR119C	RIO1	1452	0.675732	1.43877	1.09032	0
YHR146W	CRP1	1395	1.50657	3.20758	1.09021	0
YPL183C	RTT10	3039	0.548524	1.16535	1.08713	0
YHL039W	EFM1	1755	0.717082	1.52192	1.08568	0
YLR410W	VIP1	3438	0.833189	1.76797	1.08538	0
YPL212C	PUS1	1632	0.547048	1.16067	1.08522	0
YDL066W	IDP1	1284	1.28867	2.73373	1.08499	0
YBR087W	RFC5	1062	0.448772	0.95162	1.0844	0
YGR204W	ADE3	2838	0.633875	1.34265	1.08282	0
YKL104C	GFA1	2151	1.11698	2.36162	1.08017	0
YOL145C	CTR9	3231	0.628585	1.32588	1.07677	0
YJL200C	ACO2	2367	0.612945	1.29249	1.07632	0
YJR072C	NPA3	1155	0.979555	2.06445	1.07556	0
YGR128C	UTP8	2139	0.523037	1.10216	1.07535	0
Q0160	SCEI	705	0.00616247	0.0129825	1.07499	0
YPR041W	TIF5	1215	0.827777	1.74052	1.0722	0
YMR246W	FAA4	2082	0.591668	1.2424	1.07027	0
YDR465C	RMT2	1236	1.26823	2.66256	1.06999	0
YNL248C	RPA49	1245	0.770055	1.61553	1.06897	0
YBR196C	PGI1	1662	1.10481	2.31556	1.06756	0
YFR009W	GCN20	2256	1.10732	2.31806	1.06585	0
YDL154W	MSH5	2703	0.827267	1.72956	1.06398	0
YDL112W	TRM3	4308	0.719625	1.49901	1.0587	0
YER003C	PMI40	1290	1.60094	3.33356	1.05814	0
YHR064C	SSZ1	1614	1.73845	3.6174	1.05715	0
YOL140W	ARG8	1269	0.268608	0.557653	1.05386	0
YPL084W	BRO1	2532	0.558305	1.15869	1.05337	0
YNR063W	YNR063W	1821	0.516707	1.0722	1.05316	0
YOL022C	TSR4	1224	0.680762	1.409	1.04945	0
YHR069C	RRP4	1077	0.517056	1.07005	1.04928	0
YBR257W	POP4	837	0.228238	0.472333	1.04926	0
YFL004W	VTC2	2484	1.3059	2.70189	1.04893	0
YOR056C	NOB1	1377	0.770626	1.59238	1.04708	0
YLR166C	SEC10	2613	0.414652	0.856542	1.04662	0
YOL141W	PPM2	2085	0.52362	1.08163	1.04661	0
YOL076W	MDM20	2388	0.639968	1.32171	1.04633	0
YMR128W	ECM16	3801	1.15947	2.39249	1.04505	0
YNL001W	DOM34	1158	0.476364	0.98274	1.04475	0
YOL098C	YOL098C	3111	0.724015	1.4924	1.04354	0
YJR132W	NMD5	3144	0.586471	1.20883	1.04348	0
YLR002C	NOC3	1989	0.554839	1.14357	1.0434	0
YBR245C	ISW1	3387	1.00918	2.07639	1.04089	0
YFR010W	UBP6	1497	0.994442	2.04503	1.04017	0
YMR309C	NIP1	2436	0.381677	0.784327	1.0391	0
YLR196W	PWP1	1728	1.29423	2.65882	1.03869	0
YFR038W	IRC5	2559	0.781647	1.60054	1.03397	0
YOR270C	VPH1	2520	1.19455	2.44437	1.033	0
YGR138C	TPO2	1842	0.342256	0.700078	1.03244	0
YDR019C	GCV1	1200	0.690763	1.41215	1.03163	0
YDR080W	VPS41	2976	0.851152	1.73863	1.03047	0
YJR070C	LIA1	975	0.743075	1.51772	1.03032	0
YDR165W	TRM82	1332	0.628087	1.28217	1.02955	0
YBR094W	PBY1	2259	0.621149	1.26643	1.02776	0
YNL118C	DCP2	2910	0.592905	1.20861	1.02747	0
YOR204W	DED1	1812	0.43735	0.888945	1.0233	0
YNR026C	SEC12	1413	0.622916	1.26568	1.0228	0
YBL106C	SRO77	3030	0.996479	2.0226	1.0213	0
YCR057C	PWP2	2769	0.774246	1.57028	1.02016	0
YNL061W	NOP2	1854	0.791606	1.60464	1.0194	0
YLR215C	CDC123	1080	0.341315	0.691103	1.0178	0
YMR205C	PFK2	2877	0.601846	1.21613	1.01483	0
YPL267W	ACM1	627	0.184835	0.373219	1.01379	0
YPR135W	CTF4	2781	0.859705	1.73564	1.01355	0
YPL187W	MF(ALPHA)1	495	0.347489	0.701026	1.0125	0
YPL019C	VTC3	2505	0.84369	1.70159	1.0121	0
YOL090W	MSH2	2892	0.969417	1.9484	1.0071	0
YKL135C	APL2	2178	0.625292	1.2558	1.00601	0
YDR129C	SAC6	1926	1.27503	2.55885	1.00497	0
YDL060W	TSR1	2364	0.795057	1.59554	1.00492	0
YLR447C	VMA6	1035	0.964731	1.93472	1.00392	0
YBR079C	RPG1	2892	0.645211	1.29349	1.00342	0
YER069W	ARG5,6	2589	0.679482	1.36061	1.00175	0
YIL143C	SSL2	2529	0.518465	1.03776	1.00115	0
YKL143W	LTV1	1389	1.35213	2.70604	1.00095	0
YKL047W	ANR2	1548	0.912679	1.82536	0.999998	0
YMR186W	HSC82	2115	1.94704	3.88477	0.996545	0
YIL075C	RPN2	2835	0.854329	1.704	0.99606	0
YDR395W	SXM1	2832	0.609621	1.21514	0.995139	0
YGL141W	HUL5	2730	0.505744	1.00792	0.994906	0
YPL086C	ELP3	1671	0.986585	1.96593	0.994697	0
YAL019W	FUN30	3393	0.854451	1.70226	0.994381	0
YGR061C	ADE6	4074	0.651428	1.29754	0.994101	0
YLR276C	DBP9	1782	0.585062	1.16409	0.992544	0
YCL030C	HIS4	2397	0.777476	1.54659	0.992221	0
YCR088W	ABP1	1776	1.74232	3.46538	0.992005	0
YBR202W	MCM7	2535	0.408785	0.812478	0.990986	0
YCL064C	CHA1	1080	0.584229	1.1608	0.990512	0
YGL049C	TIF4632	2742	0.932707	1.85316	0.990489	0
YLR136C	TIS11	855	0.261751	0.519928	0.99012	0
YCR077C	PAT1	2388	0.891447	1.76782	0.987753	0
YOR287C	RRP36	900	0.621573	1.23165	0.986597	0
YOL124C	TRM11	1299	0.935859	1.85404	0.986308	0
YER015W	FAA2	2232	0.300913	0.59598	0.985919	0
YOR243C	PUS7	2028	1.12539	2.22778	0.985179	0
YGL210W	YPT32	666	0.472704	0.935392	0.984633	0
YPL125W	KAP120	3096	0.545016	1.07769	0.983568	0
YBR049C	REB1	2430	0.990025	1.9574	0.983403	0
YPL012W	RRP12	3684	0.579041	1.14458	0.983084	0
YDL201W	TRM8	858	0.602647	1.18861	0.979895	0
YER090W	TRP2	1521	1.68951	3.32898	0.978473	0
YHR111W	UBA4	1320	0.694775	1.36883	0.978321	0
YBR061C	TRM7	930	0.550438	1.08401	0.977721	0
YGL111W	NSA1	1389	0.908932	1.7885	0.976506	0
YMR285C	NGL2	1545	0.623949	1.22646	0.975003	0
YNL126W	SPC98	2538	0.427594	0.840294	0.974653	0
YBR166C	TYR1	1356	0.625958	1.22927	0.973658	0
YLL008W	DRS1	2256	1.00793	1.97897	0.973353	0
YPL226W	NEW1	3588	0.507728	0.996516	0.972839	0
YLR180W	SAM1	1146	0.945467	1.85487	0.972218	0
YPL243W	SRP68	1797	0.544195	1.067	0.971364	0
YPR048W	TAH18	1869	0.584087	1.14492	0.970993	0
YKR079C	TRZ1	2514	0.586156	1.14891	0.970907	0
YKL027W	TCD2	1341	0.445633	0.873374	0.970743	0
YGR266W	YGR266W	2103	0.774304	1.51749	0.97071	0
YDR380W	ARO10	1905	0.492908	0.965332	0.969706	0
YMR185W	RTP1	2943	0.375428	0.735051	0.969309	0
YLR274W	MCM5	2325	0.541352	1.05978	0.96912	0
YOL077C	BRX1	873	0.715332	1.39887	0.967582	0
YGL099W	LSG1	1920	1.15322	2.25262	0.965931	0
YHR187W	IKI1	927	0.418143	0.815781	0.964185	0
YIL041W	GVP36	978	1.07031	2.0877	0.963883	0
YNL207W	RIO2	1275	1.03669	2.01801	0.960943	0
YAL036C	RBG1	1107	1.51626	2.94976	0.96008	0
YBR058C	UBP14	2343	0.711369	1.38369	0.959856	0
YKL078W	DHR2	2205	0.67575	1.31139	0.956537	0
YLR359W	ADE13	1446	0.533273	1.03481	0.956418	0
YEL032W	MCM3	2913	0.587535	1.13957	0.955748	0
YDR138W	HPR1	2256	0.7577	1.46866	0.954802	0
YPR049C	ATG11	3534	0.726604	1.40734	0.953734	0
YGR043C	NQM1	999	0.556349	1.07713	0.953125	0
YGR083C	GCD2	1953	0.627425	1.21435	0.952668	0
YPL152W	RRD2	1074	0.402357	0.778545	0.952306	0
YBR218C	PYC2	3540	1.20501	2.3314	0.952148	0
YOR317W	FAA1	2100	0.815015	1.57601	0.951376	0
YDL102W	POL3	3291	1.04551	2.02065	0.950609	0
YLR222C	UTP13	2451	0.785838	1.51325	0.945349	0
YDL164C	CDC9	2265	0.680309	1.30954	0.944794	0
YBR170C	NPL4	1740	0.829032	1.59546	0.944473	0
YOR171C	LCB4	1872	0.622489	1.19707	0.943393	0
YER099C	PRS2	954	1.0945	2.10141	0.941084	0
YIL137C	TMA108	2838	0.972136	1.86461	0.939646	0
YMR131C	RRB1	1533	0.839293	1.60956	0.939421	0
YIL142W	CCT2	1581	0.838083	1.60694	0.939147	0
YPR110C	RPC40	1005	0.713624	1.36806	0.938899	0
YLR466W	YRF1-4	4146	1.29735	2.48707	0.938876	0
YDL048C	STP4	1470	0.415374	0.79544	0.937341	0
YGL112C	TAF6	1548	0.842632	1.61341	0.937138	0
YBL055C	YBL055C	1254	0.694096	1.32865	0.936753	0
YNL209W	SSB2	1839	1.41023	2.699	0.936498	0
YFR002W	NIC96	2517	0.531554	1.01721	0.936329	0
YML060W	OGG1	1128	0.713183	1.3644	0.935922	0
YPL101W	ELP4	1368	0.854867	1.63383	0.934483	0
YJL069C	UTP18	1782	0.400878	0.765972	0.934129	0
YLL052C	AQY2	447	0.542238	1.03564	0.93353	0
YKL021C	MAK11	1404	1.32443	2.52879	0.933076	0
YPR112C	MRD1	2661	1.04008	1.98542	0.932753	0
YMR170C	ALD2	1518	0.654896	1.24984	0.932404	0
YOL089C	HAL9	3090	0.539312	1.02921	0.932345	0
YJL006C	CTK2	969	0.283917	0.541422	0.931282	0
YMR278W	PRM15	1866	0.725141	1.38263	0.931079	0
YLR433C	CNA1	1659	0.8244	1.57039	0.929706	0
YOL061W	PRS5	1488	1.24323	2.36754	0.929289	0
YDR103W	STE5	2751	0.496438	0.945167	0.928954	0
YBR038W	CHS2	2889	0.783149	1.49055	0.928488	0
YAL051W	OAF1	3141	0.362227	0.689294	0.928223	0
YPL259C	APM1	1425	0.31181	0.593253	0.92798	0
YJR002W	MPP10	1779	1.0128	1.92264	0.924748	0
YLR243W	GPN3	816	0.381741	0.722553	0.920507	0
YER101C	AST2	1290	0.461521	0.873528	0.920455	0
YPR045C	THP3	1410	0.539073	1.02023	0.920337	0
YIR007W	YIR007W	2292	0.534119	1.01084	0.920322	0
YGR155W	CYS4	1521	0.606059	1.14624	0.919384	0
YNR012W	URK1	1503	0.744343	1.4077	0.919304	0
YPL190C	NAB3	2406	0.981148	1.85268	0.917069	0
YLR409C	UTP21	2817	1.11257	2.10045	0.916805	0
YML085C	TUB1	1344	1.89512	3.57784	0.916803	0
YOL021C	DIS3	3003	0.771969	1.45536	0.914758	0
YER070W	RNR1	2664	0.539641	1.01694	0.914158	0
YBR141C	BMT2	1011	0.504583	0.950814	0.91407	0
YBR131W	CCZ1	2112	0.432245	0.814096	0.91335	0
YCL059C	KRR1	948	1.14338	2.15308	0.913102	0
YOR323C	PRO2	1368	2.17066	4.08667	0.91279	0
YLL017W	YLL017W	312	0.607212	1.14272	0.912199	0
YPL195W	APL5	2796	1.15499	2.17327	0.911986	0
YDR089W	YDR089W	2607	0.613846	1.15502	0.911974	0
YFL002C	SPB4	1818	0.596503	1.12237	0.911952	0
YJR064W	CCT5	1686	1.1521	2.16706	0.911468	0
YGR245C	SDA1	2301	2.06931	3.88805	0.909898	0
YDL108W	KIN28	921	0.430439	0.808258	0.909008	0
YJL088W	ARG3	1014	0.41438	0.777974	0.908767	0
YOL042W	NGL1	1089	0.345449	0.648428	0.908474	0
YMR208W	ERG12	1329	1.18112	2.21617	0.90791	0
YPL105C	SYH1	2547	0.769068	1.44263	0.907517	0
YJL061W	NUP82	2139	0.897654	1.68361	0.907331	0
YGL137W	SEC27	2667	1.37178	2.57248	0.907116	0
YLR451W	LEU3	2658	0.587991	1.1017	0.905867	0
YPR015C	YPR015C	741	0.364523	0.682862	0.905584	0
YER165W	PAB1	1731	1.35149	2.53057	0.904911	0
YBL015W	ACH1	1578	0.654535	1.22498	0.904214	0
YBR216C	YBP1	2022	0.729405	1.36496	0.904069	0
YHR085W	IPI1	1002	0.37722	0.705724	0.903697	0
YBR017C	KAP104	2754	1.30186	2.43008	0.900433	0
YLR134W	PDC5	1689	0.687517	1.28332	0.900417	0
YGR177C	ATF2	1605	0.43765	0.81683	0.900258	0
YMR189W	GCV2	3102	1.10361	2.05971	0.900215	0
YOR161C-C	YOR161C-C	144	0.300062	0.559951	0.90004	0
YPR010C	RPA135	3609	1.05759	1.97239	0.899164	0
YBL004W	UTP20	7479	1.08254	2.01675	0.897608	0
YNL134C	YNL134C	1128	1.23028	2.28531	0.893405	0
YJL048C	UBX6	1188	0.519785	0.965497	0.893355	0
YML056C	IMD4	1575	0.409793	0.760951	0.892906	0
YGL194C	HOS2	1356	0.59566	1.10553	0.892174	0
YER013W	PRP22	3435	0.692216	1.2844	0.891796	0
YNL204C	SPS18	900	0.751033	1.39208	0.890294	0
YNL220W	ADE12	1299	0.734671	1.36153	0.890056	0
YHR074W	QNS1	2142	1.31931	2.44422	0.889596	0
YDR398W	UTP5	1929	0.572456	1.06035	0.889299	0
YGR280C	PXR1	813	0.785482	1.45413	0.88851	0
YMR110C	HFD1	1596	0.848265	1.57028	0.888433	0
YER168C	CCA1	1638	0.514572	0.952138	0.887798	0
YHR154W	RTT107	3210	1.32719	2.4553	0.887523	0
YNL121C	TOM70	1851	0.723542	1.33854	0.887511	0
YOR112W	CEX1	2283	0.616225	1.1397	0.887127	0
YMR125W	STO1	2586	0.523132	0.967415	0.886958	0
YNL216W	RAP1	2481	0.650947	1.20363	0.886775	0
YDR191W	HST4	1110	0.156797	0.289912	0.886718	0
YLR321C	SFH1	1278	0.604296	1.11569	0.884606	0
YCR039C	MATALPHA2	630	0.263778	0.486662	0.883593	0
YOR035C	SHE4	2367	0.484936	0.89375	0.882078	0
YPR055W	SEC8	3195	0.488695	0.900374	0.881592	0
YGR211W	ZPR1	1458	0.572104	1.05363	0.881025	0
YIL109C	SEC24	2778	1.12533	2.07196	0.880646	0
YGR088W	CTT1	1686	0.545314	1.00319	0.87943	0
YHR027C	RPN1	2979	1.16777	2.14625	0.878058	0
YLR143W	DPH6	2055	0.436432	0.802026	0.87789	0
YMR259C	TRM732	4260	0.686264	1.26087	0.877587	0
YHR066W	SSF1	1359	0.392556	0.72093	0.87696	0
YNL227C	JJJ1	1770	1.4088	2.58617	0.876353	0
YOR108W	LEU9	1812	0.91517	1.67981	0.876183	0
YNL163C	RIA1	3330	1.2158	2.23155	0.876144	0
YNL313C	EMW1	2712	0.967971	1.77654	0.876037	0
YKL130C	SHE2	738	0.372109	0.682939	0.876034	0
YMR087W	YMR087W	852	0.835982	1.53426	0.876001	0
YPL001W	HAT1	1122	0.393431	0.721878	0.875645	0
YAL035W	FUN12	3006	1.16987	2.14467	0.874404	0
YDR256C	CTA1	1545	0.327162	0.599744	0.874343	0
YLR397C	AFG2	2340	0.832556	1.52545	0.873617	0
YPL217C	BMS1	3549	1.66082	3.04194	0.873102	0
YLR071C	RGR1	3246	0.4146	0.759129	0.872624	0
YGL060W	YBP2	1923	0.784003	1.43509	0.87221	0
YLR227C	ADY4	1479	0.168569	0.308523	0.872041	0
YCR054C	CTR86	1689	0.373334	0.682899	0.871207	0
YGL122C	NAB2	1575	0.899288	1.64362	0.870022	0
YDL225W	SHS1	1653	0.956764	1.7483	0.869715	0
YLL033W	IRC19	690	0.239184	0.436591	0.86816	0
YNL023C	FAP1	2895	0.934279	1.70522	0.868034	0
YJR109C	CPA2	3354	0.781119	1.42471	0.867051	0
YDR234W	LYS4	2079	0.752404	1.37224	0.866957	0
YER126C	NSA2	783	0.373972	0.682025	0.866896	0
YFR030W	MET10	3105	0.628487	1.14579	0.866384	0
YLR386W	VAC14	2640	1.04754	1.90852	0.865447	0
YLL011W	SOF1	1467	0.383008	0.697786	0.86541	0
YBL063W	KIP1	3333	0.628843	1.14501	0.864592	0
YPL100W	ATG21	1488	0.755449	1.37532	0.864364	0
YEL058W	PCM1	1671	1.13681	2.06938	0.864212	0
YPR033C	HTS1	1638	1.5669	2.85124	0.86367	0
YIL068C	SEC6	2415	0.836393	1.52191	0.863631	0
YGL175C	SAE2	1035	0.50736	0.922812	0.863027	0
YLR401C	DUS3	2004	0.668957	1.21605	0.862212	0
YKR029C	SET3	2253	0.663505	1.20579	0.861804	0
YDR507C	GIN4	3426	1.19653	2.17443	0.861773	0
YLR015W	BRE2	1515	1.17309	2.13114	0.861309	0
YIL084C	SDS3	981	0.866493	1.57349	0.860707	0
YOR075W	UFE1	1038	0.432315	0.784948	0.860513	0
YOL094C	RFC4	969	0.389733	0.707366	0.859971	0
YAL005C	SSA1	1926	2.36925	4.30011	0.859942	0
YMR047C	NUP116	3339	0.702397	1.27418	0.859206	0
YOL125W	TRM13	1428	0.722708	1.31092	0.859092	0
YKR081C	RPF2	1032	0.898984	1.63055	0.85899	0
YLR452C	SST2	2094	0.706239	1.28065	0.858653	0
YGR292W	MAL12	1752	0.169587	0.307506	0.858591	0
YJL010C	NOP9	1998	1.28559	2.3311	0.858582	0
YLR418C	CDC73	1179	1.07152	1.94275	0.858442	0
YBR055C	PRP6	2697	0.631398	1.14433	0.857884	0
YBR267W	REI1	1179	0.425374	0.770643	0.857331	0
YDR317W	HIM1	1242	0.467597	0.847082	0.857237	0
YLR362W	STE11	2151	1.05381	1.90763	0.856168	0
YOR004W	UTP23	762	0.583717	1.05649	0.855939	0
YGR080W	TWF1	996	0.892241	1.61418	0.855293	0
YGR185C	TYS1	1182	1.1371	2.05698	0.855168	0
YHR070W	TRM5	1497	0.600188	1.0853	0.854604	0
YKL033W	TTI1	3114	0.88372	1.59663	0.853371	0
YHR158C	KEL1	3492	0.695093	1.25464	0.851997	0
YOL027C	MDM38	1719	0.67876	1.22514	0.851976	0
YBL074C	AAR2	1065	0.855916	1.54347	0.850636	0
YOR207C	RET1	3447	0.91106	1.6429	0.850626	0
YGL130W	CEG1	1377	0.705359	1.2718	0.850437	0
YLR335W	NUP2	2160	1.0355	1.86669	0.850148	0
YLR446W	YLR446W	1299	0.39989	0.720856	0.850109	0
YGL062W	PYC1	3534	0.626844	1.12979	0.849877	0
YPR002W	PDH1	1548	0.236766	0.426698	0.849756	0
YMR316W	DIA1	1008	0.23139	0.417009	0.849753	0
YPL061W	ALD6	1500	0.397826	0.716654	0.849138	0
YDR106W	ARP10	852	0.281187	0.505969	0.847521	0
YBR117C	TKL2	2043	0.824252	1.48279	0.847158	0
YJL041W	NSP1	2469	1.06739	1.91962	0.846731	0
YGL151W	NUT1	3396	0.776578	1.39602	0.846119	0
YPL145C	KES1	1302	1.12808	2.02716	0.84559	0
YGL241W	KAP114	3012	0.874871	1.57202	0.845474	0
YOL144W	NOP8	1452	1.17963	2.11945	0.84536	0
YDR333C	RQC1	2169	0.755899	1.35669	0.843825	0
YPR046W	MCM16	543	0.107008	0.192044	0.843722	0
YOR294W	RRS1	609	0.364458	0.654017	0.843576	0
YJR022W	LSM8	327	0.157098	0.281874	0.843386	0
YPL210C	SRP72	1920	0.729715	1.30692	0.840763	0
YOL058W	ARG1	1260	1.25781	2.25189	0.840227	0
YBL037W	APL3	3075	0.626126	1.12059	0.83974	0
YDR189W	SLY1	1998	0.830374	1.48568	0.839293	0
YLR429W	CRN1	1953	1.39609	2.49757	0.839136	0
YNL189W	SRP1	1626	1.24568	2.22822	0.838957	0
YLR014C	PPR1	2712	0.394743	0.70581	0.838365	0
YNL249C	MPA43	1626	0.347755	0.62176	0.838288	0
YOR306C	MCH5	1563	0.471675	0.843002	0.837742	0
YOR308C	SNU66	1761	0.758604	1.35528	0.837173	0
YDL182W	LYS20	1284	0.584885	1.04486	0.837077	0
YER007W	PAC2	1554	0.424977	0.758855	0.836441	0
YOR196C	LIP5	1242	0.792915	1.41584	0.836421	0
YNL258C	DSL1	2262	0.681816	1.21715	0.836056	0
YJL154C	VPS35	2832	0.648016	1.15584	0.834845	0
YOR252W	TMA16	534	0.901161	1.6071	0.834605	0
YBR143C	SUP45	1311	1.09363	1.94989	0.834269	0
YER073W	ALD5	1560	0.45846	0.817124	0.833758	0
YLR244C	MAP1	1161	0.661512	1.17894	0.833646	0
YDL175C	AIR2	1032	0.500415	0.890186	0.830981	0
YDR147W	EKI1	1602	0.444842	0.791222	0.83079	0
YKR027W	BCH2	2295	0.680329	1.20996	0.830649	0
YKL172W	EBP2	1281	1.32217	2.35145	0.830643	0
YIR033W	MGA2	3339	0.891285	1.5851	0.830616	0
YPR032W	SRO7	3099	0.68752	1.22208	0.829859	0
YDR023W	SES1	1386	1.31759	2.34084	0.82913	0
YKL216W	URA1	942	1.15513	2.05171	0.828771	0
YBL014C	RRN6	2682	0.501722	0.891083	0.828671	0
YIL130W	ASG1	2892	0.658747	1.16993	0.828632	0
YGR159C	NSR1	1242	0.583769	1.0367	0.828528	0
YMR105C	PGM2	1707	0.839692	1.49076	0.828118	0
YNL182C	IPI3	1665	0.37933	0.673294	0.827781	0
YNL212W	VID27	2346	1.57515	2.7958	0.827776	0
YLL035W	GRC3	1896	0.632174	1.12206	0.827754	0
YOR176W	HEM15	1179	0.604229	1.0724	0.827672	0
YGR274C	TAF1	3198	0.900255	1.59769	0.827583	0
YDR083W	RRP8	1176	0.748943	1.32844	0.826801	0
YDR409W	SIZ1	2712	0.729124	1.29317	0.826671	0
YDL153C	SAS10	1830	2.25182	3.9938	0.826669	0
YOR165W	SEY1	2328	1.23654	2.19304	0.826616	0
YLR044C	PDC1	1689	1.85163	3.28075	0.825226	0
YLL034C	RIX7	2511	1.20764	2.13959	0.825139	0
YNL088W	TOP2	4284	1.68666	2.98822	0.825117	0
YER021W	RPN3	1569	0.684161	1.21135	0.824214	0
YHR018C	ARG4	1389	0.911353	1.61355	0.824156	0
YAL048C	GEM1	1986	0.797253	1.41087	0.823481	0
YML049C	RSE1	4083	0.902614	1.59635	0.8226	0
YJL074C	SMC3	3690	1.702	3.00993	0.822497	0
YNL123W	NMA111	2991	0.79549	1.40645	0.822144	0
YOR138C	RUP1	2013	0.570545	1.00861	0.82196	0
YER157W	COG3	2403	0.317039	0.560348	0.821665	0
YMR012W	CLU1	3831	0.665966	1.17642	0.820881	0
YLR032W	RAD5	3507	1.00248	1.77077	0.820794	0
YNL273W	TOF1	3714	0.803908	1.41995	0.820738	0
YMR300C	ADE4	1530	0.748969	1.3228	0.82062	0
YOL123W	HRP1	1602	1.51684	2.67892	0.820588	0
YOR301W	RAX1	1305	0.532647	0.940605	0.820411	0
YPR179C	HDA3	1965	0.779535	1.37624	0.820044	0
YLR148W	PEP3	2754	0.720858	1.27129	0.818503	0
YDR243C	PRP28	1764	0.676421	1.19288	0.818457	0
YHR156C	LIN1	1020	0.479278	0.844756	0.817671	0
YML109W	ZDS2	2826	0.651671	1.14845	0.817475	0
YMR081C	ISF1	1014	0.3109	0.54787	0.817384	0
YIL162W	SUC2	1596	1.03996	1.83173	0.816688	0
YKR066C	CCP1	1083	1.36666	2.40578	0.815848	0
YHR172W	SPC97	2469	0.691931	1.21774	0.815501	0
YIL128W	MET18	3096	0.535599	0.94241	0.815202	0
YCR053W	THR4	1542	1.19285	2.0986	0.815012	0
YLR314C	CDC3	1560	1.45497	2.55925	0.814732	0
YHR058C	MED6	885	0.573122	1.00777	0.814248	0
YFL008W	SMC1	3675	1.49573	2.6292	0.813776	0
YMR323W	ERR3	1311	0.527253	0.926628	0.813497	0
YJL201W	ECM25	1797	0.322263	0.566031	0.81264	0
YER049W	TPA1	1932	1.18807	2.08403	0.810752	0
YFL037W	TUB2	1371	3.19351	5.60109	0.810567	0
YDR300C	PRO1	1284	0.616177	1.08035	0.810084	0
YHR173C	YHR173C	336	0.27958	0.490049	0.809665	0
YER176W	ECM32	3363	0.855695	1.49936	0.809174	0
YBR045C	GIP1	1917	0.709503	1.24302	0.808964	0
YDL215C	GDH2	3276	0.571432	1.00078	0.808466	0
YBR296C	PHO89	1722	0.675741	1.18322	0.808176	0
YBR247C	ENP1	1449	0.800575	1.40152	0.807887	0
YML029W	USA1	2514	0.621589	1.08762	0.80714	0
YMR108W	ILV2	2061	0.98705	1.72707	0.80713	0
YDR118W	APC4	1956	0.7276	1.27271	0.806684	0
YHR037W	PUT2	1725	0.695669	1.21659	0.806366	0
YBR097W	VPS15	4362	0.535754	0.936816	0.806197	0
YMR316C-A	YMR316C-A	309	1.24333	2.17357	0.805861	0
YDR464W	SPP41	4305	1.15596	2.02038	0.805535	0
YCR009C	RVS161	795	0.800343	1.3985	0.805193	0
YNL225C	CNM67	1743	0.526271	0.919449	0.804965	0
YGL233W	SEC15	2730	0.722134	1.26151	0.804816	0
YMR167W	MLH1	2307	0.419208	0.73198	0.804136	0
YDR017C	KCS1	3150	0.551158	0.962356	0.804106	0
YAL038W	CDC19	1500	2.23806	3.90605	0.803465	0
YHR052W	CIC1	1128	0.266301	0.464722	0.803309	0
YCL024W	KCC4	3111	1.03296	1.80231	0.803056	0
YGR240C	PFK1	2961	0.831495	1.45012	0.802388	0
YJL138C	TIF2	1185	1.45968	2.5455	0.8023	0
YJL076W	NET1	3567	0.697189	1.21565	0.802101	0
YDR164C	SEC1	2172	0.983205	1.71408	0.801872	0
YDL145C	COP1	3603	1.61477	2.81439	0.801498	0
YKL057C	NUP120	3111	0.765185	1.33354	0.80138	0
YEL015W	EDC3	1653	0.935376	1.62998	0.801236	0
YOR195W	SLK19	2463	1.20221	2.09486	0.801174	0
YNL262W	POL2	6666	1.92669	3.35668	0.800908	0
YNL059C	ARP5	2265	1.26583	2.20503	0.800717	0
YDR240C	SNU56	1476	0.479098	0.834424	0.80046	0
YIL150C	MCM10	1713	0.533293	0.928724	0.800323	0
YOR080W	DIA2	2196	0.459986	0.800522	0.79935	0
YER036C	ARB1	1830	0.831557	1.44705	0.79923	0
YDR485C	VPS72	2385	0.811291	1.41135	0.798781	0
YIL064W	EFM4	771	0.883609	1.53704	0.798674	0
YJL106W	IME2	1935	0.300462	0.522557	0.798405	0
YLR095C	IOC2	2436	0.805252	1.40036	0.798286	0
YDL126C	CDC48	2505	1.87126	3.25385	0.798141	0
YOR038C	HIR2	2625	0.416686	0.724285	0.797595	0
YNR006W	VPS27	1866	0.478426	0.831529	0.797472	0
YEL061C	CIN8	3000	0.625328	1.08674	0.797324	0
YGR200C	ELP2	2364	2.09158	3.63326	0.79667	0
YLL038C	ENT4	741	0.640405	1.11145	0.795389	0
YDL063C	SYO1	1860	0.594521	1.03147	0.794896	0
YGL092W	NUP145	3951	0.85387	1.48072	0.794207	0
YOR222W	ODC2	921	0.794955	1.3776	0.793212	0
YOR113W	AZF1	2742	1.05118	1.82155	0.793158	0
YGL213C	SKI8	1191	1.2393	2.14754	0.793155	0
YLR272C	YCS4	3528	0.994056	1.72078	0.791665	0
YPL235W	RVB2	1413	1.65514	2.86506	0.791613	0
YAL021C	CCR4	2511	1.0711	1.85321	0.790939	0
YER149C	PEA2	1260	0.561573	0.971502	0.790744	0
YBR172C	SMY2	2220	0.558106	0.964367	0.789042	0
YDL240W	LRG1	3051	0.359392	0.621	0.789037	0
YLR304C	ACO1	2334	0.519661	0.897606	0.788512	0
YMR136W	GAT2	1680	0.62132	1.073	0.788245	0
YNL236W	SIN4	2922	0.73606	1.27104	0.78811	0
YOL006C	TOP1	2307	1.13636	1.96199	0.787899	0
YOR386W	PHR1	1695	0.857709	1.48073	0.787753	0
YDR195W	REF2	1599	0.506589	0.874168	0.787094	0
YJL125C	GCD14	1149	1.16151	2.00344	0.786481	0
YKL092C	BUD2	3312	1.01664	1.75233	0.785462	0
YIL073C	SPO22	2928	0.365528	0.629812	0.784939	0
YER008C	SEC3	4008	1.03997	1.7911	0.784312	0
YIL038C	NOT3	2508	0.846901	1.45856	0.784277	0
YPR089W	YPR089W	2664	0.733818	1.26355	0.78399	0
YJL153C	INO1	1599	0.982509	1.6915	0.783759	0
YCR002C	CDC10	966	0.831525	1.43101	0.7832	0
YDL223C	HBT1	3138	0.602846	1.03738	0.783082	0
YDR186C	YDR186C	2631	0.581855	1.00123	0.78304	0
YPR019W	MCM4	2799	0.956198	1.6452	0.782878	0
YNL325C	FIG4	2637	0.662652	1.14012	0.782858	0
YOR371C	GPB1	2691	0.927301	1.59534	0.782758	0
YNL292W	PUS4	1209	1.23501	2.12436	0.78251	0
YDR211W	GCD6	2136	1.45036	2.49335	0.781673	0
YGR058W	PEF1	1005	0.552092	0.948958	0.781434	0
YLR045C	STU2	2664	1.09153	1.87592	0.781247	0
YNL261W	ORC5	1437	0.44699	0.768198	0.781235	0
YKL125W	RRN3	1881	0.413384	0.71015	0.780642	0
YGL195W	GCN1	8016	1.73338	2.97773	0.780627	0
YLR209C	PNP1	933	1.04763	1.79965	0.780588	0
YNL256W	FOL1	2472	0.942438	1.61823	0.779948	0
YIL112W	HOS4	3249	1.25952	2.16193	0.779449	0
YNL240C	NAR1	1473	0.840267	1.44226	0.779409	0
YPL155C	KIP2	2118	0.74704	1.28133	0.778381	0
YHR056C	RSC30	2649	0.799683	1.37152	0.778277	0
YML092C	PRE8	750	0.836215	1.43115	0.775231	0
YOR258W	HNT3	651	0.275566	0.471599	0.775164	0
YDL101C	DUN1	1539	0.678188	1.16061	0.77512	0
YFR013W	IOC3	2361	1.12057	1.91653	0.774264	0
YIL026C	IRR1	3450	0.797375	1.36358	0.774072	0
YCL037C	SRO9	1302	1.26423	2.16158	0.773833	0
YMR231W	PEP5	3087	0.713215	1.21945	0.773826	0
YMR247C	RKR1	4686	0.928948	1.58813	0.773654	0
YMR218C	TRS130	3306	1.1279	1.92795	0.773432	0
YBR095C	RXT2	1290	0.786715	1.34468	0.773354	0
YJR103W	URA8	1734	0.722316	1.23411	0.772768	0
YLR115W	CFT2	2577	0.704153	1.20274	0.772358	0
YPL161C	BEM4	1899	0.548682	0.936861	0.771865	0
YHR001W	OSH7	1311	0.647456	1.10538	0.771689	0
YLR263W	RED1	2481	0.399196	0.68153	0.771677	0
YLR440C	SEC39	2127	0.896633	1.5301	0.771038	0
YKR063C	LAS1	1506	0.953933	1.62785	0.771009	0
YPR097W	YPR097W	3219	1.00536	1.71348	0.769208	0
YHR072W	ERG7	2193	0.975285	1.66178	0.76883	0
YPR169W	JIP5	1476	0.841263	1.43304	0.768451	0
YER143W	DDI1	1284	0.620592	1.0565	0.767576	0
YHR216W	IMD2	1569	0.895989	1.52494	0.7672	0
YOR109W	INP53	3321	1.04402	1.77684	0.767174	0
YNL269W	BSC4	393	0.294121	0.500535	0.767061	0
YPL091W	GLR1	1449	2.46292	4.18983	0.766523	0
YER151C	UBP3	2736	1.15524	1.9647	0.766117	0
YNL047C	SLM2	1968	0.471324	0.801405	0.765813	0
YMR080C	NAM7	2913	1.02081	1.73553	0.765664	0
YGR251W	NOP19	588	0.442308	0.751981	0.765645	0
YDR463W	STP1	1557	0.602861	1.02461	0.765182	0
YMR113W	FOL3	1281	0.839836	1.42728	0.765089	0
YGL124C	MON1	1932	0.493893	0.838863	0.764236	0
YDR356W	SPC110	2832	1.05533	1.79185	0.763755	0
YDL116W	NUP84	2178	0.747298	1.26851	0.76338	0
YDR320C	SWA2	2004	0.97192	1.64948	0.763104	0
YEL022W	GEA2	4377	0.97708	1.65793	0.762836	0
YMR076C	PDS5	3831	1.46143	2.47977	0.762824	0
YLR098C	CHA4	1944	0.354716	0.601793	0.762603	0
YKL148C	SDH1	1920	0.954626	1.61934	0.762395	0
YMR093W	UTP15	1539	0.406176	0.688803	0.761985	0
YHR207C	SET5	1578	1.18421	2.00806	0.761872	0
YOL047C	LDS2	1068	0.239689	0.406431	0.76185	0
YPR145W	ASN1	1716	0.739994	1.25464	0.761689	0
YFL049W	SWP82	1869	0.621147	1.05293	0.761404	0
YGR113W	DAM1	1029	0.458201	0.776394	0.76081	0
YER127W	LCP5	1071	0.54984	0.931641	0.760762	0
YIL104C	SHQ1	1521	0.483131	0.818372	0.760343	0
YMR140W	SIP5	1467	0.620676	1.05092	0.759742	0
YBR281C	DUG2	2634	1.15864	1.96151	0.759529	0
YMR094W	CTF13	1434	0.887009	1.50144	0.75933	0
YML041C	VPS71	840	0.151316	0.256131	0.759319	0
YCL061C	MRC1	3288	1.35642	2.29565	0.759097	0
YER081W	SER3	1407	0.33701	0.570316	0.758969	0
YKR017C	HEL1	1653	0.558354	0.944824	0.758865	0
YOL044W	PEX15	1149	0.331025	0.5598	0.757969	0
YLL001W	DNM1	2271	0.635652	1.07486	0.757839	0
YBL054W	TOD6	1575	0.631506	1.06762	0.757533	0
YGR276C	RNH70	1659	1.09991	1.85943	0.757477	0
YNL127W	FAR11	2859	0.691082	1.16805	0.75717	0
YJL147C	YJL147C	1146	0.382437	0.645846	0.755968	0
YLR336C	SGD1	2697	1.29428	2.1856	0.755877	0
YGR030C	POP6	474	0.0870074	0.146896	0.755587	0
YDR299W	BFR2	1602	0.567971	0.958611	0.755129	0
YGR225W	AMA1	1782	0.874535	1.47562	0.75473	0
YMR145C	NDE1	1680	0.648757	1.09383	0.753639	0
YOR197W	MCA1	1296	2.36451	3.98592	0.753375	0
YMR301C	ATM1	2070	1.28519	2.16489	0.75231	0
YLR060W	FRS1	1785	0.955326	1.60892	0.752023	0
YPR144C	NOC4	1656	0.618994	1.04242	0.751939	0
YDL174C	DLD1	1761	0.603743	1.01673	0.751934	0
YPR156C	TPO3	1866	0.49545	0.834312	0.751848	0
YIL146C	ATG32	1587	0.55837	0.939642	0.750889	0
YMR291W	TDA1	1758	0.451334	0.759147	0.750184	0
YPL030W	TRM44	1701	0.502148	0.844538	0.75005	0
YKR013W	PRY2	987	0.750995	1.26258	0.749503	0
YNL141W	AAH1	1041	0.344605	0.579154	0.749005	0
YER105C	NUP157	4173	0.80596	1.354	0.748446	0
YNL016W	PUB1	1359	1.55452	2.61083	0.74804	0
YNL106C	INP52	3549	0.780344	1.31012	0.747516	0
YDL190C	UFD2	2883	1.25591	2.10843	0.747439	0
YNR053C	NOG2	1458	0.72497	1.21704	0.747387	0
YDR076W	RAD55	1218	0.465863	0.782034	0.747326	0
YCR072C	RSA4	1545	0.443335	0.743693	0.746311	0
YCR035C	RRP43	1182	0.840469	1.40981	0.74624	0
YGR072W	UPF3	1161	0.627753	1.05288	0.746071	0
YBR238C	YBR238C	2193	0.741813	1.24403	0.74589	0
YOR260W	GCD1	1734	0.96246	1.61267	0.744648	0
YIL116W	HIS5	1155	0.873913	1.46416	0.744512	0
YFL010W-A	AUA1	282	2.18129	3.65414	0.744348	0
YJL083W	TAX4	1812	0.5361	0.897682	0.743702	0
YGR092W	DBF2	1716	0.556933	0.932276	0.743255	0
YOL115W	PAP2	1752	0.697787	1.1678	0.742929	0
YLR127C	APC2	2559	0.362852	0.607203	0.742797	0
YHL012W	YHL012W	1479	0.241929	0.404698	0.742264	0
YHR073W	OSH3	2988	0.60193	1.00664	0.741878	0
YDR438W	THI74	1110	0.329532	0.550989	0.741606	0
YJL176C	SWI3	2475	0.990275	1.65565	0.741499	0
YKL022C	CDC16	2520	0.783928	1.31048	0.741307	0
YPL011C	TAF3	1059	0.407181	0.680643	0.74123	0
YIL079C	AIR1	1080	0.43137	0.720919	0.740912	0
YNL282W	POP3	585	0.415638	0.694598	0.740853	0
YDR166C	SEC5	2913	0.776615	1.29757	0.740542	0
YJR119C	JHD2	2184	0.548532	0.91641	0.740416	0
YJL162C	JJJ2	1749	0.535661	0.894768	0.740193	0
YMR232W	FUS2	2031	1.03215	1.7233	0.739525	0
YIL159W	BNR1	4125	0.86885	1.45064	0.739511	0
YDR346C	SVF1	1443	0.958353	1.60002	0.739462	0
YBR198C	TAF5	2394	0.990898	1.65386	0.739028	0
YKL191W	DPH2	1602	1.08923	1.81767	0.738783	0
YKR024C	DBP7	2226	0.69192	1.15427	0.738308	0
YNL265C	IST1	894	0.546293	0.911159	0.738029	0
YEL057C	YEL057C	699	0.173113	0.288649	0.737599	0
YIR010W	DSN1	1728	0.619123	1.03183	0.736902	0
YPL023C	MET12	1971	0.946945	1.57796	0.736705	0
YBR248C	HIS7	1656	1.22855	2.04717	0.736669	0
YFR040W	SAP155	3006	0.416583	0.694143	0.736629	0
YGL163C	RAD54	2694	0.765001	1.27444	0.736328	0
YHR034C	PIH1	1032	0.865077	1.44106	0.736233	0
YKR026C	GCN3	915	0.72998	1.21576	0.735923	0
YHR166C	CDC23	1878	0.675301	1.12432	0.735455	0
YJR105W	ADO1	1020	1.83711	3.05756	0.734943	0
YDL074C	BRE1	2100	0.663665	1.10439	0.734724	0
YOR184W	SER1	1185	1.35136	2.2485	0.73455	0
YGR198W	YPP1	2451	0.473444	0.787365	0.733837	0
YLR442C	SIR3	2934	0.856384	1.42324	0.732853	0
YOR062C	YOR062C	804	0.256791	0.426716	0.732683	0
YPR190C	RPC82	1962	0.717416	1.19174	0.732189	0
YLR240W	VPS34	2625	1.13747	1.88843	0.73136	0
YGL131C	SNT2	4209	0.640655	1.06332	0.730951	0
YGL017W	ATE1	1509	0.7192	1.19349	0.730723	0
YLR396C	VPS33	2073	0.423441	0.702549	0.730438	0
YGR175C	ERG1	1488	1.01364	1.68168	0.730354	0
YLR424W	SPP382	2124	0.682458	1.13134	0.729218	0
YDR399W	HPT1	663	0.258222	0.428032	0.729104	0
YLR369W	SSQ1	1971	0.786773	1.30414	0.729084	0
YDR104C	SPO71	3735	0.755398	1.25189	0.728795	0
YDL132W	CDC53	2445	1.02464	1.69641	0.727377	0
YLL032C	YLL032C	2475	0.568349	0.940662	0.726899	0
YMR168C	CEP3	1824	0.68275	1.12998	0.726866	0
YPR161C	SGV1	1971	0.740031	1.22466	0.726729	0
YJR053W	BFA1	1722	0.915625	1.51508	0.726564	0
YBR295W	PCA1	3648	0.680245	1.12546	0.726386	0
YHR088W	RPF1	885	0.718337	1.18816	0.725999	0
YNL035C	YNL035C	1167	1.16691	1.92999	0.725906	0
YDL236W	PHO13	936	1.09639	1.81276	0.725429	0
YDR130C	FIN1	873	0.284572	0.470469	0.725305	0
YGL116W	CDC20	1830	0.615826	1.01795	0.72507	0
YDR021W	FAL1	1197	0.649527	1.07365	0.725058	0
YGL110C	CUE3	1872	1.15801	1.91339	0.724485	0
YDL160C	DHH1	1518	1.21973	2.01475	0.724043	0
YGR187C	HGH1	1182	0.65447	1.08089	0.723824	0
YBR034C	HMT1	1044	0.262098	0.432844	0.723741	0
YGL238W	CSE1	2880	0.78686	1.29933	0.723591	0
YLR226W	BUR2	1185	0.363238	0.59965	0.723205	0
YBL013W	FMT1	1203	1.12496	1.85684	0.72297	0
YHR155W	YSP1	3684	0.57751	0.952964	0.722576	0
YDL109C	YDL109C	1941	0.587867	0.969859	0.722285	0
YJL029C	VPS53	2466	0.740831	1.22177	0.72175	0
YHR169W	DBP8	1293	0.536341	0.884487	0.72169	0
YDL088C	ASM4	1584	0.539207	0.889186	0.721644	0
YBL035C	POL12	2115	0.846313	1.39554	0.721564	0
YPL219W	PCL8	1476	0.348211	0.574123	0.721397	0
YOR068C	VAM10	342	0.678028	1.11788	0.721352	0
YMR275C	BUL1	2928	0.906088	1.4938	0.72126	0
YPL022W	RAD1	3300	0.733089	1.20853	0.721188	0
YER124C	DSE1	1719	0.694484	1.1447	0.720959	0
YPL014W	YPL014W	1143	0.468891	0.772809	0.720858	0
YBL088C	TEL1	8361	1.06511	1.75524	0.720664	0
YOR193W	PEX27	1128	0.133094	0.219312	0.720537	0
YML065W	ORC1	2742	1.21243	1.99782	0.720529	0
YKR092C	SRP40	1218	0.827599	1.36366	0.720484	0
YPR060C	ARO7	768	0.339724	0.55944	0.719622	0
YGR271C-A	EFG1	699	0.3362	0.553598	0.719518	0
YOL138C	RTC1	4023	0.568074	0.935152	0.719123	0
YJR032W	CPR7	1179	1.09079	1.7951	0.71869	0
YPR162C	ORC4	1587	0.612891	1.0082	0.718085	0
YHL038C	CBP2	1890	0.655886	1.07885	0.717982	0
YLR003C	CMS1	873	0.436817	0.718432	0.717824	0
YGL093W	SPC105	2751	1.02472	1.68503	0.717541	0
YNL169C	PSD1	1500	0.622628	1.02381	0.717508	0
YGR006W	PRP18	753	0.426517	0.701198	0.717217	0
YDR379W	RGA2	3027	0.832446	1.36822	0.716875	0
YMR207C	HFA1	6369	1.83661	3.01805	0.716572	0
YLR063W	BMT6	1095	0.29506	0.484793	0.716361	0
YNL234W	YNL234W	1278	0.333835	0.548419	0.716146	0
YNL257C	SIP3	3687	0.679881	1.11675	0.715958	0
YBL069W	AST1	1287	0.383386	0.62966	0.715775	0
YLR182W	SWI6	2409	0.969596	1.59225	0.715608	0
YDR174W	HMO1	738	0.588548	0.966351	0.715387	0
YMR053C	STB2	2550	0.945154	1.55173	0.715254	0
YOL017W	ESC8	2142	0.692312	1.13659	0.715221	0
YIL110W	HPM1	1131	0.603384	0.990587	0.715208	0
YER080W	AIM9	1881	1.44938	2.37945	0.715193	0
YDL143W	CCT4	1584	1.78891	2.93684	0.71518	0
YCL054W	SPB1	2523	1.66107	2.7266	0.71499	0
YIL108W	YIL108W	2088	0.865888	1.42121	0.71487	0
YDR081C	PDC2	2775	0.88889	1.45868	0.714585	0
YML042W	CAT2	2010	0.274322	0.45016	0.714564	0
YLR347C	KAP95	2583	0.815595	1.33789	0.714033	0
YDR257C	RKM4	1482	0.806603	1.32293	0.713802	0
YGL207W	SPT16	3105	1.81393	2.97499	0.713761	0
YGL183C	MND1	657	0.24139	0.395719	0.713109	0
YML097C	VPS9	1353	0.570073	0.934417	0.712919	0
YOR368W	RAD17	1203	0.580126	0.950463	0.712263	0
YNL002C	RLP7	966	1.13107	1.85223	0.711578	0
YNL161W	CBK1	2268	1.13511	1.85834	0.711182	0
YNR032W	PPG1	1104	0.501141	0.81979	0.710037	0
YDR365C	ESF1	1884	1.05651	1.72757	0.709445	0
YOL097C	WRS1	1296	1.0823	1.76852	0.708445	0
YDR432W	NPL3	1242	1.56006	2.54904	0.70835	0
YGR019W	UGA1	1413	0.550824	0.899179	0.707018	0
YLL036C	PRP19	1509	0.676436	1.10414	0.706899	0
YCR073C	SSK22	3993	1.03668	1.69199	0.706753	0
YKL112W	ABF1	2193	0.838692	1.36876	0.706658	0
YNR003C	RPC34	951	0.812666	1.32623	0.706601	0
YDR198C	RKM2	1437	0.674923	1.10099	0.706014	0
YGL048C	RPT6	1215	1.86343	3.03902	0.705645	0
YJL070C	YJL070C	2664	0.589201	0.960875	0.705589	0
YJR129C	EFM3	1017	0.64539	1.05239	0.705425	0
YKR048C	NAP1	1251	1.40944	2.29655	0.704344	0
YHR006W	STP2	1623	0.459832	0.749011	0.703882	0
YLR430W	SEN1	6693	1.8895	3.07738	0.7037	0
YKL146W	AVT3	2076	0.76913	1.25254	0.703559	0
YNL021W	HDA1	2118	1.3067	2.12745	0.7032	0
YBR160W	CDC28	894	0.659655	1.07353	0.702581	0
YBR250W	SPO23	1569	0.282751	0.460084	0.702363	0
YBR101C	FES1	870	0.408263	0.664072	0.701842	0
YDL156W	CMR1	1566	1.14896	1.86854	0.701585	0
YLR144C	ACF2	2337	0.482096	0.783915	0.701378	0
YLR135W	SLX4	2244	0.596869	0.970266	0.700967	0
YGR124W	ASN2	1716	2.27272	3.6944	0.700919	0
YPL188W	POS5	1242	0.483389	0.785761	0.700907	0
YLR382C	NAM2	2682	0.527772	0.857568	0.700336	0
YBR179C	FZO1	2565	0.593382	0.963943	0.699986	0
YER022W	SRB4	2061	0.909773	1.47775	0.699825	0
YHR090C	YNG2	846	0.240593	0.390719	0.699535	0
YLL004W	ORC3	1848	0.404677	0.657056	0.699248	0
YIL166C	YIL166C	1626	0.238836	0.387741	0.699072	0
YER043C	SAH1	1347	1.35707	2.20296	0.698945	0
YCR081W	SRB8	4281	0.589973	0.957541	0.698686	0
YOR017W	PET127	2400	0.470921	0.764213	0.698488	0
YDR014W	RAD61	1941	0.439258	0.712711	0.698249	0
YKL050C	YKL050C	2766	1.80037	2.92028	0.697813	0
YGL113W	SLD3	2004	0.478329	0.775864	0.697801	0
YPL018W	CTF19	1107	0.72763	1.18011	0.697644	0
YLL007C	YLL007C	1995	0.648528	1.05173	0.697522	0
YOR160W	MTR10	2916	0.668657	1.08417	0.697251	0
YOL056W	GPM3	909	0.467386	0.757808	0.697219	0
YGL245W	GUS1	2124	1.81373	2.93988	0.696795	0
YIR034C	LYS1	1119	1.29211	2.09436	0.696785	0
YNL328C	MDJ2	438	0.534437	0.866037	0.696411	0
YBR203W	COS111	2772	0.567083	0.918542	0.695787	0
YDR466W	PKH3	2694	0.707495	1.1458	0.695562	0
YLR223C	IFH1	3255	0.983517	1.59109	0.69399	0
YLR183C	TOS4	1467	1.01654	1.64403	0.693568	0
YIL125W	KGD1	3042	1.11436	1.8012	0.692736	0
YOL059W	GPD2	1320	0.573643	0.927172	0.692683	0
YOR058C	ASE1	2655	0.445664	0.720216	0.692474	0
YMR154C	RIM13	2181	0.438651	0.708788	0.69228	0
YBL104C	SEA4	3114	0.981947	1.58658	0.692201	0
YML123C	PHO84	1761	0.501464	0.810191	0.692114	0
YJL026W	RNR2	1197	1.87777	3.03371	0.692064	0
YDL104C	QRI7	1221	0.411885	0.665309	0.691784	0
YBR019C	GAL10	2097	0.218966	0.353666	0.691679	0
YML080W	DUS1	1269	0.853905	1.37919	0.691675	0
YDR427W	RPN9	1179	0.593897	0.959228	0.691661	0
YHR117W	TOM71	1917	1.02169	1.64984	0.691371	0
YMR229C	RRP5	5187	0.929151	1.50038	0.691341	0
YOR330C	MIP1	3762	0.834705	1.34778	0.691249	0
YOR244W	ESA1	1335	0.317751	0.512924	0.69085	0
YDR110W	FOB1	1698	1.00765	1.6265	0.690773	0
YER125W	RSP5	2427	1.04551	1.68751	0.690695	0
YKL103C	APE1	1542	1.97185	3.18151	0.690164	0
YKL020C	SPT23	3246	0.694403	1.12002	0.689682	0
YGR261C	APL6	2427	1.1764	1.89709	0.689411	0
YDR263C	DIN7	1290	1.11297	1.7948	0.689403	0
YPL026C	SKS1	1506	0.542043	0.873799	0.688894	0
YBR288C	APM3	1449	0.876687	1.41317	0.688803	0
YJR060W	CBF1	1053	0.964997	1.55502	0.688338	0
YML096W	YML096W	1575	0.882778	1.42228	0.688082	0
YDL122W	UBP1	2427	0.78966	1.27214	0.687957	0
YGL091C	NBP35	984	0.682086	1.0987	0.687768	0
YLR133W	CKI1	1746	0.822395	1.32383	0.686817	0
YEL013W	VAC8	1734	1.1464	1.84532	0.686761	0
YHR119W	SET1	3240	0.856736	1.37891	0.686603	0
YDR314C	RAD34	2076	0.631225	1.01588	0.686499	0
YJL165C	HAL5	2565	0.580278	0.93365	0.686137	0
YML076C	WAR1	2832	0.62879	1.01134	0.685616	0
YNL263C	YIF1	942	0.618969	0.994761	0.684482	0
YPR031W	NTO1	2244	0.646038	1.03807	0.684208	0
YMR288W	HSH155	2913	0.78187	1.25618	0.684039	0
YFL050C	ALR2	2574	0.648642	1.04199	0.683844	0
YER017C	AFG3	2283	0.711842	1.14344	0.683748	0
YNR009W	NRM1	747	0.232899	0.374098	0.683715	0
YNL082W	PMS1	2619	1.06028	1.70264	0.683336	0
YNL243W	SLA2	2904	1.14627	1.84065	0.683267	0
YFL031W	HAC1	717	0.448718	0.720402	0.682992	0
YKL079W	SMY1	1968	0.822356	1.31993	0.682627	0
YKL029C	MAE1	2007	0.596598	0.957322	0.682246	0
YGL251C	HFM1	3564	0.386155	0.61961	0.682182	0
YJL148W	RPA34	699	1.19337	1.91461	0.682007	0
YNR023W	SNF12	1698	0.578148	0.927534	0.681961	0
YFL047W	RGD2	2142	0.921597	1.47847	0.681896	0
YNR016C	ACC1	6699	1.66888	2.67676	0.681605	0
YLR318W	EST2	2652	0.336853	0.540277	0.681579	0
YMR165C	PAH1	2586	0.780205	1.25116	0.681343	0
YOR233W	KIN4	2400	0.724424	1.1613	0.680831	0
YDR448W	ADA2	1302	0.527388	0.844512	0.679254	0
YHR035W	NEL1	1890	0.371778	0.59525	0.679056	0
YAL011W	SWC3	1875	0.99746	1.59694	0.678978	0
YJL101C	GSH1	2034	0.988604	1.58275	0.678967	0
YMR211W	DML1	1425	0.407478	0.652345	0.678913	0
YFL058W	THI5	1020	0.494346	0.791393	0.678871	0
YML069W	POB3	1656	1.34271	2.14932	0.67873	0
YJR003C	YJR003C	1557	0.347995	0.557002	0.678617	0
YOR141C	ARP8	2643	0.8932	1.42945	0.678401	0
YLR373C	VID22	2703	0.75247	1.20387	0.677975	0
YHL027W	RIM101	1875	0.571372	0.913874	0.677564	0
YBL023C	MCM2	2604	0.83482	1.33522	0.677545	0
YMR014W	BUD22	1557	1.23137	1.96925	0.677383	0
YFL001W	DEG1	1326	0.549278	0.878296	0.677171	0
YLR129W	DIP2	2829	1.12046	1.79134	0.676944	0
YPL152W-A	YPL152W-A	96	0.225225	0.360061	0.676876	0
YIR008C	PRI1	1227	0.624036	0.997369	0.676499	0
YJL036W	SNX4	1269	0.849464	1.35758	0.676409	0
YJL056C	ZAP1	2640	0.650414	1.03939	0.676311	0
YCR066W	RAD18	1461	0.452506	0.72261	0.675279	0
YER096W	SHC1	1536	0.937563	1.49703	0.675111	0
YOR267C	HRK1	2277	0.452579	0.722499	0.674826	0
YDR421W	ARO80	2850	0.650144	1.03789	0.674815	0
YMR203W	TOM40	1161	0.918873	1.46631	0.674252	0
YDL058W	USO1	5370	1.46485	2.33705	0.673939	0
YCR095C	OCA4	1086	0.703866	1.12264	0.673528	0
YER095W	RAD51	1200	0.907038	1.44654	0.67337	0
YGR056W	RSC1	2784	0.650162	1.03581	0.671885	0
YJL123C	MTC1	1434	1.21108	1.92931	0.671794	0
YNL049C	SFB2	2628	0.953485	1.51893	0.671777	0
YNL116W	DMA2	1566	0.766296	1.22064	0.671669	0
YIL020C	HIS6	783	0.92592	1.47485	0.671607	0
YPR022C	YPR022C	3399	0.86214	1.37309	0.671437	0
YBR176W	ECM31	936	0.800644	1.27506	0.671329	0
YHR190W	ERG9	1332	1.00681	1.60338	0.671325	0
YBR279W	PAF1	1335	0.766028	1.21958	0.670909	0
YMR117C	SPC24	639	0.611554	0.973593	0.670838	0
YBL098W	BNA4	1380	1.41259	2.24852	0.670628	0
YLR393W	ATP10	837	0.941314	1.49826	0.670536	0
YER086W	ILV1	1728	1.78463	2.84009	0.670316	0
YDR222W	YDR222W	1245	0.405032	0.644414	0.669954	0
YER093C	TSC11	4290	0.689356	1.09667	0.669812	0
YNL299W	TRF5	1926	0.652667	1.0381	0.66952	0
YHR196W	UTP9	1725	0.550292	0.875105	0.669259	0
YDR176W	NGG1	2106	0.860199	1.36789	0.669211	0
YJR005W	APL1	2100	0.422193	0.671272	0.668994	0
YPR040W	TIP41	1068	0.315095	0.500981	0.668969	0
YBL068W	PRS4	978	0.458297	0.728585	0.668813	0
YGR283C	YGR283C	1023	0.386612	0.614402	0.668297	0
YDR267C	CIA1	990	1.0508	1.66979	0.668177	0
YIR019C	FLO11	4101	1.82498	2.89977	0.668062	0
YDL030W	PRP9	1590	0.854266	1.35718	0.667858	0
YJL159W	HSP150	1239	0.837619	1.33067	0.667785	0
YLR319C	BUD6	2364	1.24065	1.97071	0.667623	0
YCR092C	MSH3	3054	1.1527	1.83045	0.667179	0
YBL075C	SSA3	1947	1.08269	1.71913	0.66706	0
YDR495C	VPS3	3033	0.583784	0.926843	0.666889	0
YPR054W	SMK1	1164	0.346949	0.550724	0.666607	0
YBL060W	YEL1	2061	0.481899	0.764819	0.666389	0
YBR073W	RDH54	2874	1.43231	2.27318	0.666374	0
YJL014W	CCT3	1602	2.16105	3.42965	0.666332	0
YJL092W	SRS2	3522	0.655956	1.04097	0.666253	0
YJL085W	EXO70	1869	0.800896	1.27087	0.66613	0
YDR532C	KRE28	1155	0.468321	0.742949	0.665767	0
YDR310C	SUM1	3186	1.24753	1.97874	0.665505	0
YMR066W	SOV1	2694	0.549976	0.872042	0.665028	0
YPL198W	RPL7B	732	0.465943	0.73869	0.664815	0
YMR061W	RNA14	2031	0.661681	1.04872	0.664421	0
YKR087C	OMA1	1035	0.39461	0.625415	0.664385	0
YML099C	ARG81	2640	0.629621	0.99781	0.664281	0
YPL043W	NOP4	2055	2.26305	3.5863	0.664226	0
YOR313C	SPS4	1014	0.350854	0.555842	0.663804	0
YDR151C	CTH1	975	0.516195	0.817689	0.663636	0
YJR031C	GEA1	4224	1.15982	1.83711	0.663531	0
YKL222C	YKL222C	2115	0.469754	0.743949	0.663299	0
YJL187C	SWE1	2457	0.498422	0.789034	0.662722	0
YDL056W	MBP1	2499	0.830776	1.31421	0.66166	0
YDR422C	SIP1	2445	0.669984	1.05979	0.661574	0
YJL087C	TRL1	2481	0.929213	1.46956	0.661304	0
YOL066C	RIB2	1773	0.492329	0.778487	0.66105	0
YBL056W	PTC3	1404	1.281	2.02526	0.660842	0
YJL047C	RTT101	2526	0.728898	1.15239	0.66084	0
YIL144W	NDC80	2073	0.731343	1.15622	0.660798	0
YKL014C	URB1	5292	0.734189	1.16043	0.660434	0
YNR054C	ESF2	948	0.680076	1.07477	0.660262	0
YMR308C	PSE1	3267	1.1343	1.79256	0.660225	0
YFR005C	SAD1	1344	0.310554	0.490771	0.660203	0
YER082C	UTP7	1662	1.33412	2.10818	0.660113	0
YNL045W	LAP2	2013	1.4529	2.29563	0.65995	0
YJL109C	UTP10	5307	0.63415	1.0019	0.659836	0
YJL204C	RCY1	2520	0.391801	0.61882	0.659398	0
YML127W	RSC9	1743	0.686411	1.08409	0.659345	0
YPL074W	YTA6	2262	1.02116	1.61251	0.659093	0
YPL028W	ERG10	1194	1.66879	2.63414	0.65853	0
YKL054C	DEF1	2214	1.23046	1.94223	0.658511	0
YLR355C	ILV5	1185	0.470869	0.742988	0.658014	0
YNL311C	SKP2	2289	0.530269	0.836581	0.65778	0
YDR049W	VMS1	1896	1.00754	1.58931	0.657562	0
YKL134C	OCT1	2316	0.431664	0.680906	0.657547	0
YKR071C	DRE2	1044	0.463462	0.731061	0.657539	0
YNL253W	TEX1	1266	0.888659	1.40169	0.657468	0
YBR080C	SEC18	2274	0.944341	1.48949	0.657439	0
YNL274C	GOR1	1050	2.06314	3.25391	0.657333	0
YOR188W	MSB1	3411	0.842599	1.32823	0.656591	0
YPR200C	ARR2	390	0.213405	0.336256	0.655966	0
YFR028C	CDC14	1653	0.718852	1.1323	0.655494	0
YGL086W	MAD1	2247	1.35526	2.13446	0.655305	0
YOL051W	GAL11	3243	1.14245	1.79892	0.655004	0
YOL070C	NBA1	1503	1.2018	1.89204	0.654748	0
YGR152C	RSR1	816	1.04059	1.63804	0.654575	0
YJR016C	ILV3	1755	0.782347	1.23101	0.653959	0
YMR213W	CEF1	1770	0.639909	1.00662	0.653577	0
YIL160C	POT1	1251	0.730567	1.14922	0.653562	0
YBR273C	UBX7	1308	1.11376	1.75198	0.653545	0
YDL214C	PRR2	2097	0.914854	1.43908	0.653535	0
YAL032C	PRP45	1137	0.3279	0.515727	0.653351	0
YOL045W	PSK2	3303	0.952396	1.49785	0.653258	0
YCR107W	AAD3	1089	0.751861	1.18245	0.653238	0
YDL234C	GYP7	2238	0.662004	1.04111	0.653205	0
YGL259W	YPS5	495	0.63171	0.99341	0.653127	0
YDR419W	RAD30	1896	0.810212	1.27391	0.652894	0
YGR262C	BUD32	783	0.683832	1.07516	0.652837	0
YLR389C	STE23	3081	1.01438	1.59468	0.652662	0
YDR388W	RVS167	1446	1.86769	2.93602	0.652606	0
YNL287W	SEC21	2805	1.17452	1.84594	0.652285	0
YOR076C	SKI7	2241	0.622905	0.97877	0.651959	0
YKL164C	PIR1	1023	0.93644	1.47088	0.651423	0
YEL053C	MAK10	2199	0.988676	1.55257	0.65109	0
YLR238W	FAR10	1434	0.47654	0.748319	0.651056	0
YJL103C	GSM1	1854	0.762748	1.19766	0.650939	0
YOL117W	RRI2	1935	0.760357	1.19372	0.650711	0
YLR106C	MDN1	14730	1.68253	2.63974	0.649762	0
YDR477W	SNF1	1899	0.833	1.3068	0.649653	0
YLR039C	RIC1	3168	0.85039	1.33408	0.649646	0
YBL005W	PDR3	2928	0.706567	1.10838	0.649561	0
YOR211C	MGM1	2643	0.739713	1.16035	0.649518	0
YMR169C	ALD3	1518	0.579552	0.909053	0.649425	0
YGL158W	RCK1	1536	0.857743	1.34466	0.648628	0
YNL124W	NAF1	1476	0.700236	1.09758	0.648408	0
YGR233C	PHO81	3534	0.68138	1.06798	0.648352	0
YEL019C	MMS21	801	0.624056	0.978092	0.648296	0
YOR373W	NUD1	2553	0.792923	1.24256	0.648065	0
YPR104C	FHL1	2808	0.824339	1.29171	0.647974	0
YMR069W	NAT4	855	0.83458	1.30772	0.647934	0
YPR106W	ISR1	1329	0.365169	0.571956	0.647342	0
YDL133C-A	RPL41B	75	0.0178359	0.0279312	0.647098	0
YDL167C	NRP1	2157	0.717726	1.12383	0.646921	0
YBR136W	MEC1	7104	1.13586	1.77836	0.646769	0
YOL068C	HST1	1509	0.622376	0.974169	0.646386	0
YMR021C	MAC1	1251	0.399121	0.624711	0.646362	0
YDR383C	NKP1	714	0.60049	0.939473	0.645712	0
YCL016C	DCC1	1140	0.68066	1.06481	0.645589	0
YGR278W	CWC22	1731	0.790058	1.23565	0.645244	0
YHR098C	SFB3	2787	1.08275	1.69296	0.644849	0
YBR046C	ZTA1	1002	1.40185	2.19144	0.644549	0
YNL091W	NST1	3720	1.12967	1.76573	0.644367	0
YOR060C	SLD7	771	0.543475	0.849381	0.6442	0
YER171W	RAD3	2334	0.852975	1.33306	0.64417	0
YLR174W	IDP2	1236	0.903159	1.41138	0.644055	0
YGL061C	DUO1	741	0.632351	0.988134	0.643981	0
YIL149C	MLP2	5037	1.6038	2.50569	0.643718	0
YPL158C	AIM44	2274	0.70358	1.09922	0.64369	0
YML117W	NAB6	3402	0.966562	1.51	0.643611	0
YDR208W	MSS4	2337	0.642852	1.00409	0.643326	0
YNL022C	RCM1	1470	0.758354	1.18434	0.643142	0
YOR363C	PIP2	2988	0.631164	0.985683	0.643108	0
YOR374W	ALD4	1557	1.16141	1.81355	0.642942	0
YDR390C	UBA2	1908	1.06478	1.66229	0.64262	0
YGR250C	YGR250C	2343	0.385347	0.601405	0.642179	0
YKR055W	RHO4	873	0.610172	0.952227	0.64209	0
YLR427W	MAG2	2010	0.865556	1.35075	0.642058	0
YKR010C	TOF2	2313	0.811981	1.26709	0.642003	0
YFR051C	RET2	1638	1.29629	2.02272	0.641911	0
YDR430C	CYM1	2967	0.499151	0.778478	0.64118	0
YCL057W	PRD1	2136	1.47678	2.30316	0.641157	0
YER044C-A	MEI4	1224	0.256533	0.400058	0.641066	0
YOR269W	PAC1	1482	0.311709	0.486093	0.641032	0
YMR153W	NUP53	1425	0.837829	1.30646	0.640935	0
YJL197W	UBP12	3762	1.11183	1.73362	0.640853	0
YMR239C	RNT1	1413	0.539051	0.840492	0.640812	0
YGR003W	CUL3	2232	1.03635	1.61567	0.640616	0
YOL025W	LAG2	1980	0.520809	0.81168	0.640157	0
YKL113C	RAD27	1146	1.45629	2.26904	0.639789	0
YKR054C	DYN1	12276	1.87486	2.92111	0.639734	0
YBR145W	ADH5	1053	0.357955	0.557548	0.639319	0
YNL254C	RTC4	1203	0.660212	1.02817	0.639079	0
YER184C	TOG1	2382	0.676784	1.05391	0.638985	0
YBR260C	RGD1	1998	0.650592	1.01307	0.638914	0
YLR298C	YHC1	693	0.484901	0.754795	0.638395	0
YDL114W	YDL114W	924	0.281581	0.438226	0.638127	0
YOR341W	RPA190	4992	1.23935	1.9287	0.638049	0
YOR069W	VPS5	2025	1.0013	1.55796	0.637786	0
YHR063C	PAN5	1137	1.40585	2.1869	0.637448	0
YPR175W	DPB2	2067	0.609064	0.947053	0.636851	0
YPR176C	BET2	975	0.969493	1.50737	0.636734	0
YDR291W	HRQ1	3231	0.535884	0.833089	0.63655	0
YIL003W	CFD1	879	0.576481	0.896154	0.636474	0
YOR381W	FRE3	2133	0.396849	0.6168	0.636215	0
YNR047W	FPK1	2679	0.643429	0.999831	0.635904	0
YLR195C	NMT1	1365	0.964955	1.49932	0.635778	0
YPR121W	THI22	1716	0.30761	0.477787	0.635267	0
YMR017W	SPO20	1191	0.647646	1.00593	0.635246	0
YDR312W	SSF2	1359	0.877641	1.36286	0.63494	0
YDL226C	GCS1	1056	1.78001	2.76384	0.63479	0
YOR018W	ROD1	2511	0.621341	0.964599	0.634544	0
YBR150C	TBS1	3282	0.3505	0.54402	0.634246	0
YOR027W	STI1	1767	2.18367	3.38867	0.633964	0
YPR160W	GPH1	2706	2.1294	3.30411	0.633816	0
YER052C	HOM3	1581	0.757271	1.17482	0.633555	0
YER136W	GDI1	1353	1.36384	2.11555	0.633366	0
YKL173W	SNU114	3024	1.09138	1.69264	0.633128	0
YML048W	GSF2	1209	1.43557	2.22607	0.632874	0
YJL108C	PRM10	1149	0.542899	0.841842	0.632866	0
YJR152W	DAL5	1629	0.367722	0.570052	0.632478	0
YLR277C	YSH1	2337	0.686999	1.06437	0.63162	0
YPL128C	TBF1	1686	1.13329	1.75505	0.630995	0
YGL201C	MCM6	3051	1.34752	2.08678	0.630978	0
YFR036W	CDC26	372	0.278897	0.431825	0.630713	0
YKL005C	BYE1	1782	0.854209	1.32249	0.630591	0
YOR264W	DSE3	1290	0.335858	0.51994	0.630494	0
YHR002W	LEU5	1071	0.315239	0.48792	0.630201	0
YHL023C	NPR3	3438	1.02554	1.58718	0.630083	0
YNL027W	CRZ1	2034	0.89551	1.38532	0.62944	0
YOL078W	AVO1	3528	0.63886	0.988201	0.629306	0
YLL063C	AYT1	1422	0.272831	0.421958	0.629093	0
YKR086W	PRP16	3213	0.832829	1.28796	0.628995	0
YDR109C	YDR109C	2145	0.926001	1.4319	0.628841	0
YDR146C	SWI5	2127	0.977315	1.51072	0.628337	0
YGR002C	SWC4	1428	0.484331	0.74855	0.628105	0
YAL031C	GIP4	2280	0.6814	1.05312	0.628091	0
YNL267W	PIK1	3198	1.5553	2.40364	0.628023	0
YAR018C	KIN3	1305	0.725265	1.12066	0.627775	0
YGR286C	BIO2	1125	0.705047	1.08901	0.627224	0
YJL098W	SAP185	3174	1.05213	1.62509	0.627203	0
YML095C	RAD10	630	0.351998	0.543577	0.626915	0
YNL181W	YNL181W	1221	1.29377	1.99773	0.626774	0
YHL002W	HSE1	1356	0.569573	0.879236	0.626371	0
YIL033C	BCY1	1248	1.31262	2.02595	0.626143	0
YBR233W	PBP2	1239	1.00284	1.54721	0.625578	0
YDL207W	GLE1	1614	0.786682	1.21365	0.625502	0
YBR138C	YBR138C	1572	0.580159	0.894956	0.62537	0
YDR128W	MTC5	3444	1.02969	1.5881	0.625092	0
YHR118C	ORC6	1305	0.813842	1.25518	0.625069	0
YAR029W	YAR029W	222	0.462398	0.713122	0.625013	0
YIR023W	DAL81	2910	1.14729	1.76899	0.624701	0
YOR250C	CLP1	1335	0.492335	0.759104	0.624657	0
YOR229W	WTM2	1401	0.936032	1.44294	0.624381	0
YML082W	YML082W	1947	0.784785	1.20945	0.62398	0
YPR081C	GRS2	1854	1.26482	1.94913	0.623896	0
YJL157C	FAR1	2490	0.951487	1.46617	0.623795	0
YBL051C	PIN4	2004	1.3989	2.15518	0.62352	0
YKL106W	AAT1	1353	0.417701	0.64352	0.623513	0
YDL037C	BSC1	984	0.9022	1.38986	0.623425	0
YIL009W	FAA3	2082	0.672446	1.03591	0.623416	0
YIL097W	FYV10	1548	0.373244	0.574804	0.622949	0
YPR057W	BRR1	1023	0.568843	0.875906	0.622745	0
YDR188W	CCT6	1638	1.53728	2.36686	0.622592	0
YAR015W	ADE1	918	0.613967	0.945228	0.622501	0
YOR337W	TEA1	2277	0.542324	0.834773	0.622229	0
YOR046C	DBP5	1446	1.54738	2.38176	0.622199	0
YNL085W	MKT1	2490	1.78578	2.74744	0.62153	0
YHR167W	THP2	783	0.460113	0.707685	0.621117	0
YHR120W	MSH1	2877	0.674365	1.0372	0.621094	0
YBR088C	POL30	774	0.620843	0.954459	0.620454	0
YPR137W	RRP9	1719	1.05499	1.62189	0.620441	0
YJR033C	RAV1	4071	1.11318	1.71128	0.620393	0
YGL013C	PDR1	3204	0.91656	1.40863	0.619987	0
YPL164C	MLH3	2145	0.586301	0.900552	0.619169	0
YDR311W	TFB1	1926	0.569055	0.874055	0.619156	0
YKL074C	MUD2	1581	0.841039	1.29175	0.619079	0
YNL186W	UBP10	2376	0.805117	1.23648	0.618972	0
YPL242C	IQG1	4485	0.867715	1.33224	0.618557	0
YNR038W	DBP6	1887	0.495589	0.760863	0.618492	0
YBR126C	TPS1	1485	1.54808	2.37498	0.617434	0
YDR131C	YDR131C	1668	0.385961	0.592093	0.617369	0
YKL203C	TOR2	7422	1.59458	2.44598	0.617233	0
YOL010W	RCL1	1101	0.578514	0.887192	0.616895	0
YPR163C	TIF3	1308	3.08053	4.72379	0.616765	0
YOR127W	RGA1	3021	0.87296	1.33808	0.616181	0
YDL117W	CYK3	2655	0.779768	1.19467	0.615501	0
YGR101W	PCP1	1038	0.515908	0.790364	0.615402	0
YPR155C	NCA2	1848	0.70793	1.08427	0.615051	0
YPL113C	YPL113C	1188	0.451955	0.692152	0.614911	0
YHL013C	OTU2	921	0.849493	1.30084	0.614769	0
YDR444W	YDR444W	2061	0.625748	0.957719	0.614021	0
YHR023W	MYO1	5784	1.49107	2.28209	0.614008	0
YKR008W	RSC4	1875	0.510336	0.781031	0.613933	0
YDL184C	RPL41A	75	0.0435705	0.0666562	0.613389	0
YCR063W	BUD31	471	0.523633	0.800718	0.612737	0
YMR268C	PRP24	1332	0.372125	0.569022	0.612696	0
YNL039W	BDP1	1782	1.23519	1.88827	0.612328	0
YGL206C	CHC1	4959	1.33909	2.04699	0.612253	0
YKL176C	LST4	2484	0.516447	0.789428	0.612188	0
YFL022C	FRS2	1509	1.56128	2.38568	0.611673	0
YNR062C	YNR062C	981	0.500584	0.764793	0.611457	0
YJL225C	YJL225C	5274	1.39543	2.13114	0.610916	0
YGL144C	ROG1	2055	0.79315	1.21119	0.610754	0
YAR019C	CDC15	2922	0.852049	1.301	0.610612	0
YBR153W	RIB7	732	0.393001	0.600069	0.610595	0
YGL164C	YRB30	1320	0.798949	1.2199	0.610586	0
YDL087C	LUC7	783	0.51018	0.778726	0.61011	0
YDR247W	VHS1	1383	0.480734	0.733766	0.610081	0
YIL106W	MOB1	945	0.409543	0.625083	0.610032	0
YML035C	AMD1	2430	0.682598	1.04147	0.609517	0
YMR052W	FAR3	612	0.367647	0.560875	0.609359	0
YGR012W	YGR012W	1179	0.759041	1.15778	0.609117	0
YDR303C	RSC3	2655	0.989731	1.50932	0.608792	0
YNL318C	HXT14	1620	0.325988	0.497096	0.608708	0
YBR284W	YBR284W	2391	0.510811	0.778929	0.608703	0
YOL034W	SMC5	3279	1.22451	1.86723	0.608698	0
YDR190C	RVB1	1389	0.889022	1.35565	0.60869	0
YDR227W	SIR4	4074	1.02611	1.56453	0.608548	0
YIL072W	HOP1	1815	0.354927	0.541144	0.608489	0
YDR403W	DIT1	1608	0.40266	0.61392	0.608487	0
YGR059W	SPR3	1536	0.324731	0.495071	0.60839	0
YAL034C	FUN19	1239	0.644804	0.982869	0.608139	0
YIL129C	TAO3	7128	1.63818	2.4969	0.608042	0
YMR137C	PSO2	1983	0.899689	1.37095	0.607682	0
YPL111W	CAR1	999	0.606217	0.923725	0.607631	0
YPL215W	CBP3	1005	0.324668	0.49468	0.607528	0
YAL034W-A	MTW1	867	0.963042	1.46706	0.607262	0
YDR125C	ECM18	1359	0.606384	0.923631	0.607083	0
YKR084C	HBS1	1833	1.62663	2.47732	0.606888	0
YPR030W	CSR2	3363	0.536157	0.816506	0.606808	0
YDL051W	LHP1	825	0.557981	0.849629	0.606618	0
YLR275W	SMD2	333	0.237916	0.362207	0.606364	0
YDR235W	PRP42	1632	0.293168	0.446215	0.606013	0
YPR042C	PUF2	3225	0.942406	1.43408	0.605709	0
YOL113W	SKM1	1965	0.447641	0.68113	0.605587	0
YDR499W	LCD1	2241	0.656144	0.998057	0.605111	0
YNL024C	YNL024C	738	0.398872	0.606708	0.605077	0
YKL129C	MYO3	3816	0.953954	1.45099	0.605048	0
YJL145W	SFH5	882	1.37151	2.08596	0.604943	0
YAR050W	FLO1	4611	1.55768	2.36861	0.604641	0
YGR218W	CRM1	3252	1.02739	1.56207	0.604471	0
YFL007W	BLM10	6429	1.21935	1.85363	0.604241	0
YDL183C	YDL183C	960	0.245236	0.372779	0.60415	0
YPL141C	FRK1	2595	0.713113	1.08396	0.604102	0
YPL262W	FUM1	1464	1.48922	2.26219	0.603168	0
YBR065C	ECM2	1092	0.65047	0.987969	0.602984	0
YNL192W	CHS1	3393	0.677853	1.02946	0.602842	0
YEL020C	YEL020C	1680	0.619959	0.941468	0.60274	0
YOR209C	NPT1	1287	1.09758	1.66609	0.602148	0
YPR119W	CLB2	1473	0.508317	0.771468	0.601878	0
YNL250W	RAD50	3936	1.62631	2.4671	0.601213	0
YDL105W	NSE4	1206	0.463135	0.702546	0.601159	0
YDL159W	STE7	1545	0.529758	0.803604	0.601151	0
YKL055C	OAR1	834	0.56577	0.857789	0.600408	0
YDL139C	SCM3	669	0.365872	0.554461	0.599745	0
YOR350C	MNE1	1989	0.412508	0.625122	0.599715	0
YLR116W	MSL5	1428	0.54135	0.820305	0.599599	0
YOR107W	RGS2	927	0.295602	0.447884	0.59947	0
YDL036C	PUS9	1386	0.699255	1.05934	0.599278	0
YDR180W	SCC2	4479	0.679756	1.02974	0.599195	0
YNR045W	PET494	1467	0.391486	0.59305	0.599194	0
YCR015C	YCR015C	951	0.562594	0.852225	0.59914	0
YIL017C	VID28	2763	0.782637	1.18546	0.599032	0
YER061C	CEM1	1326	0.747472	1.13219	0.599029	0
YMR031C	EIS1	2529	1.65742	2.50998	0.598737	0
YPR070W	MED1	1698	0.477822	0.723592	0.598702	0
YML034W	SRC1	2502	0.655351	0.992372	0.598612	0
YNL100W	MIC27	702	0.470062	0.711525	0.598064	0
YGL004C	RPN14	1251	0.674247	1.02026	0.597591	0
YDR232W	HEM1	1644	0.888144	1.34391	0.59757	0
YPR111W	DBF20	1692	0.66063	0.999273	0.597036	0
YNL308C	KRI1	1773	1.87553	2.83597	0.596547	0
YKL204W	EAP1	1896	0.94448	1.42797	0.596375	0
YPL007C	TFC8	1764	0.576397	0.871371	0.596224	0
YMR228W	MTF1	1023	0.379906	0.574318	0.596206	0
YJR089W	BIR1	2862	0.818578	1.23727	0.595964	0
YNL025C	SSN8	969	0.411401	0.621794	0.595893	0
YDL039C	PRM7	2094	0.63449	0.958921	0.595815	0
YJL058C	BIT61	1629	0.415598	0.628053	0.595698	0
YLR399C	BDF1	2058	1.03885	1.56953	0.595354	0
YNR033W	ABZ1	2361	0.876648	1.32402	0.594856	0
YGR140W	CBF2	2868	0.748443	1.13027	0.594706	0
YMR210W	YMR210W	1347	0.793366	1.19774	0.594256	0
YLR357W	RSC2	2667	0.758648	1.1452	0.594093	0
YIL074C	SER33	1407	0.965897	1.45763	0.59368	0
YPL157W	TGS1	945	1.04739	1.58055	0.59363	0
YEL046C	GLY1	1161	0.598806	0.902635	0.592054	0
YPR029C	APL4	2496	1.19639	1.80338	0.592018	0
YMR056C	AAC1	927	0.461885	0.6962	0.591967	0
YER122C	GLO3	1479	1.16353	1.75363	0.591834	0
YGL059W	PKP2	1473	0.396299	0.59712	0.591432	0
YNL221C	POP1	2625	0.928619	1.3979	0.590106	0
YPL228W	CET1	1647	0.710504	1.06949	0.590011	0
YKR080W	MTD1	960	0.635734	0.956829	0.589839	0
YKL049C	CSE4	687	0.674507	1.01518	0.589823	0
YOR249C	APC5	2055	1.03068	1.55114	0.589737	0
YML111W	BUL2	2760	0.718063	1.08062	0.589678	0
YFR031C	SMC2	3510	1.7678	2.66014	0.589552	0
YGR097W	ASK10	3438	1.17059	1.76107	0.58922	0
YBL105C	PKC1	3453	1.05195	1.58252	0.58916	0
YER144C	UBP5	2415	0.575428	0.865577	0.589026	0
YDR285W	ZIP1	2625	0.435738	0.65538	0.588873	0
YLR456W	YLR456W	612	0.128272	0.192925	0.588832	0
YLR113W	HOG1	1305	0.88565	1.33197	0.588754	0
YHR040W	BCD1	1098	1.29612	1.94906	0.588574	0
YPL194W	DDC1	1836	0.81783	1.22965	0.588374	0
YML114C	TAF8	1530	0.671487	1.00961	0.588366	0
YKR072C	SIS2	1686	0.398442	0.598999	0.588183	0
YJR065C	ARP3	1347	1.53208	2.30285	0.587929	0
YBL046W	PSY4	1323	0.91261	1.37173	0.587922	0
YNR034W	SOL1	963	0.958115	1.4401	0.587894	0
YDL001W	RMD1	1290	0.489691	0.736016	0.587866	0
YHR183W	GND1	1467	1.41039	2.11922	0.587439	0
YLR085C	ARP6	1314	0.855919	1.28595	0.587285	0
YGR122W	YGR122W	1206	0.416626	0.625897	0.587172	0
YPL103C	FMP30	1404	0.467277	0.701845	0.586872	0
YIL091C	UTP25	2163	0.95153	1.42888	0.586566	0
YDR358W	GGA1	1671	0.882621	1.32429	0.585355	0
YGL021W	ALK1	2280	0.952456	1.42903	0.585316	0
YLR035C	MLH2	2085	0.686486	1.02994	0.585259	0
YDR145W	TAF12	1617	1.02365	1.53569	0.585158	0
YOL128C	YGK3	1125	0.275909	0.413914	0.585139	0
YDR228C	PCF11	1878	0.944988	1.41755	0.585027	0
YDR305C	HNT2	651	0.595371	0.893045	0.584945	0
YGR077C	PEX8	1767	0.540941	0.811299	0.584764	0
YKL193C	SDS22	1014	1.25385	1.88038	0.584664	0
YML013W	UBX2	1752	0.814443	1.22135	0.584588	0
YML102W	CAC2	1404	1.02088	1.53047	0.584162	0
YKL035W	UGP1	1497	1.41215	2.11694	0.584093	0
YOR172W	YRM1	2358	0.878335	1.31656	0.583926	0
YMR287C	DSS1	2907	0.442801	0.663701	0.583875	0
YPR122W	AXL1	3624	0.582793	0.873448	0.583737	0
YER169W	RPH1	2388	0.745116	1.11646	0.583395	0
YKR064W	OAF3	2589	0.734517	1.10047	0.583249	0
YCL029C	BIK1	1320	1.1474	1.71889	0.583105	0
YLR405W	DUS4	1101	0.452163	0.677156	0.582645	0
YPL048W	CAM1	1245	2.41177	3.61149	0.582501	0
YMR086W	SEG1	2880	1.04496	1.56459	0.582337	0
YPL040C	ISM1	3006	0.509052	0.762141	0.582244	0
YDR223W	CRF1	1401	0.503713	0.753985	0.581934	0
YHR061C	GIC1	942	0.472498	0.706938	0.581274	0
YMR257C	PET111	2400	0.347191	0.519449	0.581253	0
YEL071W	DLD3	1488	0.637663	0.954034	0.581246	0
YLR027C	AAT2	1254	1.81021	2.70795	0.581046	0
YGR018C	YGR018C	327	0.448901	0.671308	0.580578	0
YGL057C	GEP7	861	0.306743	0.458696	0.580508	0
YDR407C	TRS120	3867	1.09507	1.63721	0.58021	0
YNL224C	SQS1	2301	1.1389	1.70262	0.580118	0
YGR013W	SNU71	1860	1.10072	1.64519	0.57981	0
YPR066W	UBA3	897	0.501442	0.749288	0.579438	0
YPL268W	PLC1	2607	0.661367	0.988252	0.579427	0
YJL207C	LAA1	6042	1.09674	1.63866	0.579303	0
YJL099W	CHS6	2238	0.55989	0.836363	0.578984	0
YBL066C	SEF1	3444	0.737665	1.10169	0.578675	0
YBR114W	RAD16	2370	1.00869	1.50628	0.578513	0
YCL063W	VAC17	1269	0.574567	0.85775	0.578081	0
YDR044W	HEM13	984	0.580179	0.86599	0.577853	0
YHR165C	PRP8	7239	1.26562	1.88909	0.577844	0
YDR229W	IVY1	1359	0.736985	1.1	0.577796	0
YDL141W	BPL1	2070	1.26424	1.88679	0.577662	0
YPL063W	TIM50	1428	1.26597	1.88881	0.577234	0
YGL211W	NCS6	1077	1.00066	1.49297	0.577226	0
YPL069C	BTS1	1005	0.343646	0.512639	0.577023	0
YNR011C	PRP2	2628	1.43842	2.1454	0.576765	0
YPR105C	COG4	2583	0.799499	1.19205	0.576277	0
YBR195C	MSI1	1266	0.389405	0.580511	0.576054	0
YKR046C	PET10	849	0.901237	1.34345	0.575968	0
YAR002W	NUP60	1617	0.869706	1.296	0.57547	0
YJR042W	NUP85	2232	2.02705	3.02064	0.57547	0
YKR052C	MRS4	912	0.335644	0.500134	0.575382	0
YOR126C	IAH1	714	0.765405	1.14027	0.575086	0
YGL063W	PUS2	1110	0.495279	0.737816	0.575021	0
YDR394W	RPT3	1284	0.916284	1.36393	0.573903	0
YNL239W	LAP3	1362	1.53418	2.28349	0.573776	0
YPR164W	MMS1	4221	1.01935	1.51719	0.573758	0
YOR353C	SOG2	2373	0.770518	1.14677	0.57368	0
YLR380W	CSR1	1224	1.04525	1.55558	0.573602	0
YER104W	RTT105	624	0.246288	0.36645	0.57327	0
YBL045C	COR1	1371	1.6183	2.40786	0.573268	0
YJR130C	STR2	1917	1.10091	1.63801	0.573253	0
YOL063C	CRT10	2871	0.647105	0.962722	0.573118	0
YIR011C	STS1	957	0.612662	0.911282	0.572807	0
YGR238C	KEL2	2646	0.535663	0.796673	0.572661	0
YLR086W	SMC4	4254	2.20255	3.27571	0.572629	0
YPL117C	IDI1	864	0.834526	1.24112	0.572617	0
YGL073W	HSF1	2499	1.07739	1.60221	0.572523	0
YDR197W	CBS2	1167	0.3148	0.468136	0.572494	0
YBR291C	CTP1	897	0.348496	0.518196	0.572356	0
YMR179W	SPT21	2274	0.707464	1.05188	0.572247	0
YPR148C	YPR148C	1305	1.39221	2.06863	0.571302	0
YHR031C	RRM3	2169	1.4201	2.11	0.571245	0
YIL105C	SLM1	2058	0.639853	0.950635	0.571152	0
YMR192W	GYL1	2160	0.571391	0.848907	0.57113	0
YLR096W	KIN2	3441	0.75411	1.12031	0.571051	0
YER020W	GPA2	1347	0.623987	0.926945	0.570967	0
YOR205C	GEP3	1668	0.299286	0.444582	0.570926	0
YGR186W	TFG1	2205	2.21935	3.29613	0.570634	0
YLL022C	HIF1	1155	1.68176	2.4974	0.570451	0
YLR017W	MEU1	1011	0.889575	1.32092	0.570355	0
YCR032W	BPH1	6501	1.29939	1.92775	0.569079	0
YLR033W	RSC58	1506	1.1121	1.64988	0.569069	0
YOR192C	THI72	1797	0.652462	0.967914	0.568983	0
YGR134W	CAF130	3366	0.652774	0.968152	0.568649	0
YOL052C	SPE2	1188	0.527019	0.781479	0.568352	0
YJR084W	YJR084W	1269	0.867556	1.28625	0.568142	0
YHR182W	YHR182W	2355	0.718104	1.06456	0.567989	0
YCR052W	RSC6	1449	1.29738	1.92267	0.567507	0
YHR199C	AIM46	930	0.41115	0.609241	0.567349	0
YOR274W	MOD5	1284	0.949571	1.40703	0.567301	0
YFL056C	AAD6	636	0.524901	0.777714	0.567193	0
YLR005W	SSL1	1383	1.15596	1.71261	0.56711	0
YIL119C	RPI1	1221	0.501478	0.742653	0.566502	0
YHR017W	YSC83	1155	0.357745	0.52973	0.566325	0
YHR048W	YHK8	1542	0.554538	0.820696	0.56556	0
YNL309W	STB1	1260	0.579182	0.857145	0.565521	0
YJL090C	DPB11	2292	0.517485	0.765813	0.565473	0
YGR054W	YGR054W	1926	0.735204	1.08764	0.56499	0
YBR280C	SAF1	1911	0.763971	1.13015	0.56492	0
YKL052C	ASK1	876	0.380697	0.563141	0.564854	0
YDL077C	VAM6	3147	0.935695	1.38407	0.564805	0
YPR168W	NUT2	471	0.830202	1.22797	0.564745	0
YKL184W	SPE1	1398	1.07062	1.58354	0.564703	0
YML120C	NDI1	1539	0.798766	1.1813	0.564532	0
YDR458C	HEH2	1989	1.19603	1.7687	0.564432	0
YOR304W	ISW2	3360	1.28225	1.89592	0.564217	0
YJR078W	BNA2	1359	0.65008	0.960889	0.563752	0
YML005W	TRM12	1386	0.459938	0.679788	0.563646	0
YMR302C	YME2	2550	0.967941	1.43049	0.563516	0
YDL073W	YDL073W	2952	0.638369	0.943355	0.56341	0
YLR189C	ATG26	3594	1.33158	1.96769	0.563357	0
YNL316C	PHA2	1002	0.588308	0.869216	0.563141	0
YFL018C	LPD1	1497	1.75858	2.59823	0.563121	0
YJL111W	CCT7	1650	1.72247	2.54462	0.562969	0
YDR484W	VPS52	1923	0.424781	0.627427	0.562728	0
YPL119C	DBP1	1851	1.04169	1.53794	0.562083	0
YIL047C	SYG1	2706	0.716365	1.05717	0.561439	0
YLR107W	REX3	1212	0.517535	0.763741	0.561427	0
YPR133C	SPN1	1230	1.14228	1.68532	0.561104	0
YLR254C	NDL1	567	0.202557	0.298844	0.561066	0
YBR297W	MAL33	1404	1.04716	1.54468	0.560827	0
YGL179C	TOS3	1680	0.46789	0.690187	0.560819	0
YEL069C	HXT13	1692	0.355777	0.524727	0.560595	0
YIL031W	ULP2	3102	0.536826	0.791723	0.560542	0
YCR030C	SYP1	2610	1.53742	2.26722	0.560414	0
YBL007C	SLA1	3732	1.31787	1.94337	0.56035	0
YGL064C	MRH4	1683	0.301274	0.444228	0.560227	0
YBL022C	PIM1	3399	1.09412	1.6126	0.55962	0
YPL045W	VPS16	2394	1.15946	1.70886	0.559574	0
YOR059C	LPL1	1350	0.685687	1.01053	0.559484	0
YJR055W	HIT1	492	0.363747	0.53602	0.559352	0
YJR155W	AAD10	864	0.672005	0.990078	0.559069	0
YLR398C	SKI2	3861	1.44209	2.12462	0.559041	0
YMR109W	MYO5	3657	1.01446	1.4944	0.558857	0
YLR117C	CLF1	2061	1.22163	1.79947	0.558765	0
YPR141C	KAR3	2187	0.977944	1.44048	0.558722	0
YML016C	PPZ1	2076	0.655502	0.965515	0.558699	0
YHL025W	SNF6	996	0.545578	0.803514	0.558538	0
YER152C	YER152C	1329	1.24394	1.83201	0.558504	0
YDR137W	RGP1	1989	0.810009	1.1928	0.558344	0
YKL010C	UFD4	4449	1.51976	2.23779	0.558235	0
YMR064W	AEP1	1554	0.382672	0.563459	0.558203	0
YMR240C	CUS1	1308	0.81589	1.20101	0.557799	0
YLR069C	MEF1	2283	0.70182	1.03303	0.557703	0
YHR105W	YPT35	642	0.711404	1.04704	0.557573	0
YOR241W	MET7	1644	0.893829	1.31547	0.557505	0
YAL047C	SPC72	1866	0.708565	1.04266	0.5573	0
YPL120W	VPS30	1671	1.12996	1.66267	0.557226	0
YBR102C	EXO84	2259	1.17644	1.73103	0.557209	0
YGL119W	COQ8	1503	0.852253	1.254	0.557188	0
YKR101W	SIR1	1962	0.804242	1.18325	0.557054	0
YOL142W	RRP40	720	0.519594	0.76432	0.556793	0
YBL080C	PET112	1623	0.571588	0.84079	0.556771	0
YMR212C	EFR3	2346	0.780847	1.14828	0.556365	0
YKL017C	HCS1	2049	0.643583	0.94637	0.556279	0
YBL008W	HIR1	2520	0.84724	1.24583	0.556268	0
YJR136C	TTI2	1263	0.395558	0.581619	0.556184	0
YHR171W	ATG7	1890	0.515627	0.758031	0.555927	0
YPL208W	RKM1	1749	1.15451	1.69624	0.555061	0
YPL016W	SWI1	3942	1.57001	2.30651	0.55494	0
YGR287C	IMA1	1767	0.348625	0.512062	0.554644	0
YGR100W	MDR1	2850	1.45763	2.14056	0.554357	0
YIL006W	YIA6	1119	0.497505	0.730377	0.553928	0
YML066C	SMA2	1107	0.212756	0.312291	0.553692	0
YCR073W-A	SOL2	945	1.07831	1.58243	0.553365	0
YGL153W	PEX14	1023	1.1889	1.74458	0.553251	0
YLR438W	CAR2	1272	1.73827	2.55069	0.553241	0
YJL214W	HXT8	1707	0.18442	0.270406	0.55213	0
YER027C	GAL83	1251	1.28944	1.89049	0.552011	0
YOL069W	NUF2	1353	0.637028	0.933717	0.55163	0
YDR239C	YDR239C	2361	0.821928	1.20467	0.551556	0
YML008C	ERG6	1149	1.50684	2.20838	0.551456	0
YPR086W	SUA7	1035	1.21562	1.78142	0.551342	0
YLR320W	MMS22	4362	0.566588	0.830105	0.550995	0
YPL027W	SMA1	735	0.315925	0.462757	0.550675	0
YOR005C	DNL4	2832	0.600422	0.879244	0.550285	0
YLR297W	YLR297W	387	0.318247	0.465959	0.550058	0
YGL107C	RMD9	1938	0.514556	0.753375	0.550039	0
YBR123C	TFC1	1947	0.900003	1.3177	0.550021	0
YDR192C	NUP42	1290	0.467425	0.684316	0.549926	0
YPR174C	YPR174C	663	1.34106	1.96302	0.549701	0
YDR350C	ATP22	2052	0.412095	0.6031	0.549421	0
YJR140C	HIR3	4944	1.22744	1.79613	0.549241	0
YPL005W	AEP3	1818	0.612828	0.896745	0.549216	0
YLR072W	YLR072W	2079	1.05442	1.54279	0.549101	0
YPR196W	YPR196W	1410	0.45588	0.666898	0.548811	0
YHR108W	GGA2	1755	1.53476	2.24487	0.54862	0
YBR272C	HSM3	1440	0.870383	1.27283	0.548319	0
YFL034C-B	MOB2	864	0.45562	0.666223	0.548173	0
YPL066W	RGL1	1437	0.460673	0.673413	0.547748	0
YMR283C	RIT1	1539	0.584381	0.854163	0.547602	0
YLR231C	BNA5	1359	2.051	2.99702	0.547206	0
YER002W	NOP16	693	1.11723	1.63222	0.546904	0
YDR206W	EBS1	2652	0.947652	1.38389	0.546298	0
YNR043W	MVD1	1188	1.3408	1.95801	0.546294	0
YGR116W	SPT6	4353	1.66197	2.42615	0.545771	0
YBR239C	ERT1	1587	0.566111	0.826329	0.545631	0
YIL021W	RPB3	954	1.07396	1.56733	0.545374	0
YML129C	COX14	210	0.0875448	0.127745	0.545176	0
YPR180W	AOS1	1041	1.12263	1.63803	0.54508	0
YOL130W	ALR1	2577	0.595543	0.868955	0.545075	0
YAL041W	CDC24	2562	1.14448	1.6694	0.544643	0
YJL216C	IMA5	1743	0.911441	1.32946	0.544618	0
YNL298W	CLA4	2526	0.831667	1.21289	0.544376	0
YER038C	KRE29	1392	0.667183	0.97289	0.544194	0
YIL096C	BMT5	1008	0.409563	0.597162	0.544035	0
YER098W	UBP9	2262	0.584079	0.851356	0.5436	0
YML015C	TAF11	1038	0.386017	0.562653	0.543582	0
YIL115C	NUP159	4380	1.5008	2.18742	0.543504	0
YPL085W	SEC16	6585	2.08465	3.03805	0.543337	0
YNL037C	IDH1	1080	0.547754	0.798258	0.543328	0
YNL104C	LEU4	1857	1.40892	2.05303	0.543164	0
YBR215W	HPC2	1878	0.981674	1.43032	0.543022	0
YCR091W	KIN82	2160	0.846663	1.23351	0.542916	0
YPL116W	HOS3	2091	0.927469	1.35124	0.542909	0
YGL083W	SCY1	2412	1.38641	2.01979	0.542856	0
YOL015W	IRC10	1758	0.588828	0.857215	0.541811	0
YNL293W	MSB3	1899	0.882791	1.28506	0.541696	0
YPR191W	QCR2	1104	1.42411	2.07264	0.54141	0
YGR188C	BUB1	3063	0.608672	0.885776	0.541277	0
YER114C	BOI2	3120	1.16918	1.70126	0.541109	0
YPR116W	RRG8	831	0.479032	0.696871	0.54077	0
YOR324C	FRT1	1806	0.578857	0.84181	0.540286	0
YDR351W	SBE2	2592	0.710071	1.03257	0.540207	0
YKR078W	YKR078W	1755	0.634221	0.92218	0.540063	0
YNR058W	BIO3	1440	0.612206	0.890165	0.540057	0
YGL148W	ARO2	1128	2.01884	2.93545	0.540051	0
YDR281C	PHM6	312	0.154401	0.224471	0.539852	0
YGR075C	PRP38	726	0.332285	0.483021	0.539666	0
YMR075W	RCO1	2052	0.524904	0.762932	0.5395	0
YPL236C	ENV7	1092	0.360911	0.524425	0.539094	0
YDR108W	TRS85	2094	0.644521	0.936401	0.5389	0
YLR067C	PET309	2895	0.549928	0.798929	0.538824	0
YKL155C	RSM22	1884	0.538998	0.782941	0.538623	0
YPL122C	TFB2	1539	0.659572	0.958033	0.538546	0
YDL085W	NDE2	1635	1.22687	1.78163	0.538213	0
YLR079W	SIC1	852	0.536862	0.77925	0.537536	0
YOR129C	AFI1	2679	0.61667	0.894957	0.537321	0
YOR303W	CPA1	1233	0.533799	0.774657	0.537261	0
YNL139C	THO2	4791	0.961014	1.39457	0.537189	0
YMR100W	MUB1	1860	0.620318	0.900136	0.537135	0
YLL016W	SDC25	3147	0.501152	0.727055	0.536818	0
YML062C	MFT1	1176	1.21812	1.7671	0.536721	0
YFR037C	RSC8	1671	2.13838	3.10181	0.536595	0
YMR303C	ADH2	1044	0.405846	0.588684	0.536561	0
YPL032C	SVL3	2475	1.02914	1.49265	0.536444	0
YCL028W	RNQ1	1215	2.14826	3.11576	0.536413	0
YJL025W	RRN7	1542	0.514845	0.746673	0.53634	0
YGL216W	KIP3	2415	0.799466	1.15923	0.536061	0
YDR359C	EAF1	2946	1.26674	1.83677	0.536054	0
YGL145W	TIP20	2103	0.538509	0.780824	0.536027	0
YDR052C	DBF4	2112	0.80436	1.16627	0.53599	0
YML032C	RAD52	1413	0.735883	1.06665	0.535541	0
YBR119W	MUD1	897	0.242375	0.351315	0.535524	0
YBR127C	VMA2	1551	1.69055	2.45009	0.535341	0
YJL130C	URA2	6642	1.13385	1.64307	0.535159	0
YML021C	UNG1	1077	0.895137	1.29692	0.534907	0
YBR081C	SPT7	3996	1.18316	1.71401	0.534722	0
YFL034W	YFL034W	3219	1.6507	2.39125	0.534689	0
YKL015W	PUT3	2937	0.490269	0.710175	0.534602	0
YDL179W	PCL9	912	0.534153	0.77368	0.534485	0
YLR141W	RRN5	1089	0.771653	1.11764	0.534435	0
YMR220W	ERG8	1353	1.29311	1.87173	0.533529	0
YMR224C	MRE11	2076	0.897481	1.299	0.53345	0
YOR372C	NDD1	1662	0.711117	1.02921	0.533375	0
YDR527W	RBA50	1317	0.553762	0.801411	0.533275	0
YDR361C	BCP1	849	0.704732	1.01982	0.533173	0
YDR325W	YCG1	3105	1.11745	1.61702	0.533124	0
YDR369C	XRS2	2562	0.765966	1.10814	0.53279	0
YNL108C	YNL108C	810	0.689101	0.996895	0.532727	0
YOR360C	PDE2	1578	0.355689	0.514456	0.532433	0
YDR069C	DOA4	2778	0.89997	1.3015	0.532221	0
YBR104W	YMC2	987	1.0023	1.44933	0.532065	0
YGR068C	ART5	1758	0.622977	0.900708	0.531881	0
YGR110W	CLD1	1335	0.439127	0.634739	0.531527	0
YBL034C	STU1	4539	0.701353	1.01362	0.531306	0
YLL003W	SFI1	2838	0.838283	1.21116	0.530878	0
YLR233C	EST1	2097	0.35212	0.508644	0.53059	0
YJR092W	BUD4	4341	1.25955	1.81932	0.530491	0
YKL181W	PRS1	1281	1.13016	1.63214	0.530235	0
YER180C-A	SLO1	255	0.307415	0.443916	0.530098	0
YLR290C	YLR290C	831	0.480751	0.694091	0.529835	0
YKR018C	YKR018C	2175	2.26504	3.26953	0.529547	0
YIL126W	STH1	4077	1.67974	2.42425	0.529298	0
YKL048C	ELM1	1920	0.599716	0.865447	0.529167	0
YOR049C	RSB1	1062	0.676333	0.975908	0.529013	0
YOR326W	MYO2	4722	2.57922	3.72087	0.528706	0
YDR520C	URC2	2316	0.426488	0.615233	0.528629	0
YJL020C	BBC1	3471	1.6196	2.33611	0.528467	0
YDR141C	DOP1	5094	1.26738	1.82786	0.528302	0
YPL110C	GDE1	3669	1.28275	1.85001	0.528297	0
YFR004W	RPN11	918	0.857005	1.23598	0.528278	0
YMR027W	YMR027W	1410	2.44615	3.52738	0.528087	0
YEL070W	DSF1	1506	0.445326	0.642157	0.528065	0
YML093W	UTP14	2697	2.62527	3.78273	0.526961	0
YDR370C	DXO1	1326	0.279608	0.402865	0.52689	0
YMR032W	HOF1	2007	1.42918	2.05917	0.526873	0
YPR018W	RLF2	1818	1.18207	1.70304	0.526802	0
YNL075W	IMP4	870	0.4788	0.689438	0.525998	0
YHR134W	WSS1	807	0.744209	1.07146	0.525798	0
YOR305W	RRG7	726	0.227281	0.327204	0.525715	0
YDR479C	PEX29	1662	0.536144	0.771603	0.525237	0
YBR263W	SHM1	1470	1.59804	2.29969	0.525136	0
YJL127C	SPT10	1920	1.19294	1.71626	0.524751	0
YDR034C	LYS14	2370	0.647731	0.931879	0.524748	0
YER024W	YAT2	2769	0.622145	0.895021	0.52467	0
YDR175C	RSM24	957	0.366345	0.526928	0.524402	0
YGR178C	PBP1	2166	1.9803	2.84797	0.524215	0
YKL120W	OAC1	972	0.516934	0.74336	0.524081	0
YOR124C	UBP2	3816	1.83727	2.64163	0.523863	0
YGL040C	HEM2	1026	1.00139	1.43971	0.52378	0
YLR387C	REH1	1296	1.44109	2.07177	0.52371	0
YKR097W	PCK1	1647	0.192896	0.277243	0.523326	0
YJL156C	SSY5	2097	0.777739	1.11772	0.523203	0
YDR488C	PAC11	1599	1.35623	1.9485	0.522763	0
[truncated: 3,255 more rows]
